# Supplementary material for: Glucocorticoid receptor hypersensitivity enhances inflammatory signaling and inhibits cell cycle progression in porcine PBMCs
Source: Front Immunol. 2022 Nov 24;13:976454. doi: 10.3389/fimmu.2022.976454 (PMC9730246; doi:10.3389/fimmu.2022.976454)
Supplement: Supplementary file 1 [file Table_1.xlsx]

## Sheet: Sheet1
Supplementary Table 1. Differentially expressed genes regulated by the Val allele under four treatment conditions and their assignment into clusters.
Gene ID	Gene name	Gene	CON	DEX	LPS	LPS+DEX	Treatment-specific	CON_Val_LFC	CON_Val_pvalue	CON_Val_padj	DEX_Val_LFC	DEX_Val_pvalue	DEX_Val_padj	LPS_Val_LFC	LPS_Val_pvalue	LPS_Val_padj	LD_Val_LFC	LD_Val_pvalue	LD_Val_padj
ENSSSCG00000009234	ABRAXAS1	ABRAXAS1	Val_up				CON_uni	0.0776981	0.0262408	0.643617	-0.0575474	0.191531	0.663655	0.0310353	0.591716	0.901125	-0.0388432	0.445226	0.928672
ENSSSCG00000013303	ABTB2	ABTB2	Val_up				CON_uni	0.272661	0.0383524	0.712293	0.0730053	0.632061	0.916554	0.169492	0.11363	0.589082	0.17222	0.099033	0.771695
ENSSSCG00000010585	ACTR1A	ACTR1A	Val_up				CON_uni	0.040499	0.0452186	0.713812	0.0332059	0.258501	0.72446	0.024808	0.423004	0.839083	0.037901	0.160486	0.848841
ENSSSCG00000009360	ALG5	ALG5	Val_up				CON_uni	0.0761867	0.0163013	0.574039	0.0809774	0.0512455	0.421258	0.0648159	0.165385	0.656257	0.0342547	0.359348	0.913996
ENSSSCG00000000271	AMHR2	AMHR2	Val_up				CON_uni	0.247615	7.51858e-05	0.185333	0.0753495	0.452752	0.841875	0.0870039	0.341398	0.79644	0.122506	0.235559	0.887782
ENSSSCG00000011194	ANKRD28	ANKRD28	Val_up				CON_uni	0.111055	0.00884688	0.493818	0.081421	0.134273	0.592039	0.0984443	0.108382	0.580354	0.0513692	0.292497	0.900108
ENSSSCG00000016442	AOC1	AOC1	Val_up				CON_uni	0.718472	0.0486199	0.715577	0.809713	0.0625425	0.450797	0.697966	0.113319	0.589082	0.805868	0.0535613	0.695628
ENSSSCG00000023130	ASCC1	ASCC1	Val_up				CON_uni	0.0967933	0.00578731	0.455515	0.0377987	0.236486	0.702395	0.0674431	0.0975247	0.564548	0.0308202	0.453458	0.931036
ENSSSCG00000033507	ASCL2	ASCL2	Val_up				CON_uni	0.568523	0.0424917	0.712293	0.0355264	0.912929		0.583694	0.0986629		-0.0798225	0.875946	0.988434
ENSSSCG00000000453	ATP23	ATP23	Val_up				CON_uni	0.121341	0.0457291	0.715577	0.0566131	0.41795	0.826002	0.125843	0.147822	0.638177	0.102635	0.268768	0.89989
ENSSSCG00000038917	ATXN1L	ATXN1L	Val_up				CON_uni	0.0512426	0.0371584	0.707914	0.0455859	0.0980793	0.531246	0.0303436	0.474759	0.861672	0.0316458	0.293362	0.900108
ENSSSCG00000008802	BEND4	BEND4	Val_up				CON_uni	0.730862	0.00358765	0.408165	0.146745	0.498291	0.864382	0.504662	0.0927195		0.264159	0.327793	0.908278
ENSSSCG00000030673	BLOC1S4	BLOC1S4	Val_up				CON_uni	0.136499	0.0448868	0.712747	-0.0112124	0.840554	0.967081	-0.0632379	0.357248	0.805252	-0.0574334	0.407562	0.925715
ENSSSCG00000007753	C16orf58	C16orf58	Val_up				CON_uni	0.19173	0.026159	0.64289	0.149592	0.0903781	0.516901	0.102549	0.281372	0.757969	0.135353	0.194969	0.87301
ENSSSCG00000011360	CELSR3	CELSR3	Val_up				CON_uni	0.368884	0.0211545	0.626831	0.158111	0.173787	0.639844	0.0757275	0.670035	0.924103	0.000110855	0.999392	0.999981
ENSSSCG00000003362	CEP104	CEP104	Val_up				CON_uni	0.127875	0.0271994	0.655091	0.118041	0.0660169	0.458654	0.0568406	0.380085	0.819621	0.0675265	0.350366	0.913996
ENSSSCG00000024563	CEP83	CEP83	Val_up				CON_uni	0.117557	0.0442669	0.712747	0.102241	0.0814142	0.496001	0.108109	0.135212	0.622223	0.101344	0.204393	0.874312
ENSSSCG00000003429	CLCN6	CLCN6	Val_up				CON_uni	0.0810571	0.0474501	0.715577	0.0675331	0.159459	0.621183	0.00253025	0.962314	0.991947	0.0423392	0.321782	0.907023
ENSSSCG00000004869	CNDP1	CNDP1	Val_up				CON_uni	0.419763	0.0285177	0.662989	0.393113	0.0810616		0.409097	0.0768855		0.354152	0.10319	0.784614
ENSSSCG00000008195	COX5B	COX5B	Val_up				CON_uni	0.046129	0.0483862	0.715577	0.0445077	0.116016	0.562855	0.0387968	0.390884	0.824253	0.0396161	0.281852	0.89989
ENSSSCG00000013083	CPSF7	CPSF7	Val_up				CON_uni	0.0452351	0.0132913	0.550639	0.0407255	0.0772539	0.487076	0.0281433	0.230288	0.715385	0.0290418	0.107713	0.790573
ENSSSCG00000017624	CUEDC1	CUEDC1	Val_up				CON_uni	0.366149	0.0233827	0.627367	0.240611	0.233716	0.700291	0.100011	0.573354	0.89661	0.237924	0.239645	0.888054
ENSSSCG00000006761	DCLRE1B	DCLRE1B	Val_up				CON_uni	0.12933	0.0140774	0.552054	0.065149	0.274828	0.738612	0.0703249	0.66836	0.923516	0.114145	0.409405	0.925824
ENSSSCG00000000444	DCTN2	DCTN2	Val_up				CON_uni	0.0468178	0.0363397	0.702567	0.0183947	0.479672	0.856239	0.0256368	0.43299	0.843517	0.0356428	0.187429	0.868149
ENSSSCG00000044553	DDIT3	DDIT3	Val_up				CON_uni	0.107494	0.0419644	0.712293	0.00191739	0.972978	0.995545	0.0267045	0.737354	0.944751	0.0764342	0.329325	0.908733
ENSSSCG00000010680	DENND10	DENND10	Val_up				CON_uni	0.084131	0.00332172	0.393693	0.0292292	0.425747	0.829287	0.0759025	0.0958514	0.560106	-0.00865704	0.874928	0.988434
ENSSSCG00000009799	DIABLO	DIABLO	Val_up				CON_uni	0.064768	0.0381963	0.712293	0.0586176	0.0969022	0.530021	0.0429322	0.349725	0.800757	0.0490529	0.378813	0.920272
ENSSSCG00000010288	DNAJB12	DNAJB12	Val_up				CON_uni	0.0558487	0.0394332	0.712293	0.0407388	0.133466	0.591892	0.0687312	0.0609563	0.48726	0.0640097	0.0879584	0.757805
ENSSSCG00000005666	DOLK	DOLK	Val_up				CON_uni	0.180829	6.5761e-05	0.185333	0.0898556	0.121082	0.568742	-0.0870469	0.316857	0.780762	0.149005	0.107976	0.79075
ENSSSCG00000010565	DPCD	DPCD	Val_up				CON_uni	0.111392	0.0180108	0.601309	0.109332	0.118147	0.565772	0.0902629	0.266994	0.749409	0.096268	0.187681	0.868149
ENSSSCG00000028180	DUSP28	DUSP28	Val_up				CON_uni	0.147759	0.020678	0.626697	0.106751	0.0669066	0.458798	-0.0351283	0.653998	0.917684	-0.0282251	0.717866	0.9711
ENSSSCG00000007919		ENSSSCG00000007919	Val_up				CON_uni	0.0573458	0.0480605	0.715577	-0.0244029	0.496242	0.862978	0.00650469	0.88526	0.977676	-0.0179937	0.654118	0.963607
ENSSSCG00000007920		ENSSSCG00000007920	Val_up				CON_uni	0.154488	0.0322616	0.680274	0.0113985	0.899349	0.982243	-0.0328147	0.723466	0.940189	0.0227483	0.787417	0.978112
ENSSSCG00000008240		ENSSSCG00000008240	Val_up				CON_uni	0.25559	0.0444418	0.712747	0.232966	0.076512	0.485679	0.206106	0.15033	0.642918	0.115406	0.354366	0.913996
ENSSSCG00000010310		ENSSSCG00000010310	Val_up				CON_uni	0.0646561	0.00640241	0.46191	0.0237168	0.380103	0.805699	-0.0214636	0.491256	0.867608	0.0119434	0.707956	0.970182
ENSSSCG00000010931		ENSSSCG00000010931	Val_up				CON_uni	0.0874796	0.00335528	0.393693	0.0745557	0.055776	0.43238	0.0238353	0.552151	0.887733	0.0329403	0.40695	0.925324
ENSSSCG00000012878		ENSSSCG00000012878	Val_up				CON_uni	0.170241	0.0200462	0.617675	0.119538	0.181007	0.650363	0.113709	0.132792	0.621043	0.0560809	0.577338	0.954495
ENSSSCG00000016898		ENSSSCG00000016898	Val_up				CON_uni	0.153866	0.0425512	0.712293	0.0730786	0.395065	0.814046	0.0967344	0.209689	0.700381	0.0423623	0.661696	0.963607
ENSSSCG00000018068		ENSSSCG00000018068	Val_up				CON_uni	0.651256	0.005015	0.440369	0.416858	0.0918295		0.163083	0.487343		0.456382	0.0533417	0.694711
ENSSSCG00000025414		ENSSSCG00000025414	Val_up				CON_uni	1.12132	0.0238012	0.629312	0.560269	0.197043	0.669126	0.854239	0.0572867		0.492792	0.356084	0.913996
ENSSSCG00000026229		ENSSSCG00000026229	Val_up				CON_uni	0.126495	0.0382006	0.712293	0.0405629	0.48921	0.860099	0.11555	0.0716423	0.515017	0.123239	0.113143	0.793018
ENSSSCG00000031141		ENSSSCG00000031141	Val_up				CON_uni	0.416253	0.032803	0.680443	0.29695	0.160265	0.621492	0.300997	0.0959582	0.560235	0.346385	0.111864	0.793018
ENSSSCG00000035675		ENSSSCG00000035675	Val_up				CON_uni	0.227187	0.032412	0.680274	0.253017	0.0653011	0.455435	0.297973	0.0585347	0.478403	0.246112	0.106999	0.788426
ENSSSCG00000039523		ENSSSCG00000039523	Val_up				CON_uni	0.0789047	0.0346268	0.693944	0.0530505	0.179275	0.648527	0.0863196	0.0845229	0.541831	0.0251763	0.559966	0.950998
ENSSSCG00000039538		ENSSSCG00000039538	Val_up				CON_uni	0.0614328	0.0474378	0.715577	0.0392818	0.318484	0.771912	0.046891	0.23478	0.720056	0.0721244	0.0927505	0.764767
ENSSSCG00000040973		ENSSSCG00000040973	Val_up				CON_uni	0.37388	0.0455247	0.714493	0.351485	0.131991		0.194718	0.377348		-0.0754895	0.738349	0.972838
ENSSSCG00000041080		ENSSSCG00000041080	Val_up				CON_uni	0.854476	0.0069473	0.467048	0.630872	0.0572865		0.484884	0.174843		0.580154	0.100262	0.779217
ENSSSCG00000041254		ENSSSCG00000041254	Val_up				CON_uni	0.177282	0.0327248	0.680443	-0.00800803	0.92423	0.986482	0.0849851	0.434393	0.844193	0.0924759	0.360946	0.913996
ENSSSCG00000042300		ENSSSCG00000042300	Val_up				CON_uni	0.662319	0.0481177	0.715577	0.029385	0.946011		0.056365	0.863473		-0.249828	0.466996	0.933575
ENSSSCG00000042365		ENSSSCG00000042365	Val_up				CON_uni	0.126533	0.0325024	0.680274	0.0843547	0.150651	0.609225	-0.0153116	0.860319	0.969909	-0.0231106	0.769814	0.976856
ENSSSCG00000042682		ENSSSCG00000042682	Val_up				CON_uni	0.200201	0.0249553	0.634568	0.0879454	0.320909	0.773685	0.151623	0.0954886	0.560106	0.152535	0.102461	0.784347
ENSSSCG00000042962		ENSSSCG00000042962	Val_up				CON_uni	0.183526	0.0321022	0.680274	0.127973	0.195566	0.66755	-0.101022	0.443353	0.848425	-0.093925	0.410797	0.925824
ENSSSCG00000043155		ENSSSCG00000043155	Val_up				CON_uni	0.546542	0.0259106	0.640833	-0.130247	0.695412		-0.0091626	0.971824		-0.161802	0.552597	0.949688
ENSSSCG00000044626		ENSSSCG00000044626	Val_up				CON_uni	0.564893	0.0403492	0.712293	0.0751852	0.780921		0.202079	0.450272		0.35636	0.248346	0.891461
ENSSSCG00000045621		ENSSSCG00000045621	Val_up				CON_uni	0.934039	0.0254509	0.636738	0.230927	0.549472		-0.0463166	0.914362		0.288627	0.601682	0.954495
ENSSSCG00000045693		ENSSSCG00000045693	Val_up				CON_uni	0.506581	0.0222584	0.627367	0.258798	0.161498	0.623031	0.368697	0.0796921	0.529051	0.331143	0.111916	0.793018
ENSSSCG00000045716		ENSSSCG00000045716	Val_up				CON_uni	0.126224	0.0211101	0.626831	0.0252149	0.645359	0.920533	0.108038	0.108811	0.580354	0.0938002	0.141433	0.825826
ENSSSCG00000046018		ENSSSCG00000046018	Val_up				CON_uni	0.602307	0.0416761	0.712293	0.224025	0.429514		-0.469637	0.125287		-0.336033	0.355929	0.913996
ENSSSCG00000046072		ENSSSCG00000046072	Val_up				CON_uni	0.177221	0.0438088	0.712293	0.0374521	0.719756	0.938292	0.031308	0.790313	0.958167	0.0688571	0.509386	0.939722
ENSSSCG00000047196		ENSSSCG00000047196	Val_up				CON_uni	0.560191	0.000560173	0.276165	0.0333317	0.867791	0.973947	0.173344	0.247981	0.731029	0.252467	0.10994	0.792078
ENSSSCG00000047383		ENSSSCG00000047383	Val_up				CON_uni	0.13872	0.00890083	0.493818	0.0234676	0.773263	0.95228	-0.0620743	0.408739	0.832161	0.00759138	0.940466	0.995967
ENSSSCG00000047480		ENSSSCG00000047480	Val_up				CON_uni	0.232831	0.0223601	0.627367	-0.0306386	0.807833	0.961231	0.129532	0.320454	0.784293	0.204501	0.0778769	0.737461
ENSSSCG00000048583		ENSSSCG00000048583	Val_up				CON_uni	0.287607	0.0226704	0.627367	0.139329	0.27519	0.738612	0.240003	0.261964	0.744458	0.145451	0.48246	0.936607
ENSSSCG00000049471		ENSSSCG00000049471	Val_up				CON_uni	0.322065	0.00187606	0.338377	0.187306	0.102356	0.537388	0.0419736	0.729048	0.941774	0.0584997	0.671274	0.964548
ENSSSCG00000050878		ENSSSCG00000050878	Val_up				CON_uni	0.355387	0.021797	0.626831	-0.00677282	0.966847	0.994702	-0.172956	0.348488	0.800298	0.105042	0.54371	0.946776
ENSSSCG00000051290		ENSSSCG00000051290	Val_up				CON_uni	0.298401	0.031627	0.679889	0.205086	0.0654267	0.456068	0.109604	0.32669	0.788122	-0.0560836	0.583496	0.954495
ENSSSCG00000051418		ENSSSCG00000051418	Val_up				CON_uni	0.394881	0.0479901	0.715577	0.207603	0.274799	0.738612	0.141344	0.762233		-0.402828	0.362141	0.913996
ENSSSCG00000028144	EPHX3	EPHX3	Val_up				CON_uni	0.162804	0.0449197	0.712747	0.109047	0.14499	0.603063	0.00886727	0.941927	0.988342	-0.00602638	0.961371	0.99777
ENSSSCG00000014427	FBXO38	FBXO38	Val_up				CON_uni	0.0565006	0.0404655	0.712293	0.00624433	0.812665	0.962008	0.0341435	0.23155	0.716224	0.0233979	0.39371	0.923316
ENSSSCG00000025599	FTSJ1	FTSJ1	Val_up				CON_uni	0.0520969	0.039389	0.712293	0.0457601	0.123169	0.572284	0.0263878	0.48724	0.866929	0.0572968	0.145915	0.832062
ENSSSCG00000003318	GALP	GALP	Val_up				CON_uni	0.497928	0.0465838	0.715577	0.234356	0.346224	0.7889	0.0970858	0.76724	0.951167	0.210169	0.395234	0.9234
ENSSSCG00000029212	GDE1	GDE1	Val_up				CON_uni	0.090298	0.014297	0.552054	0.0467529	0.194255	0.666847	0.040988	0.323879	0.786024	0.0715426	0.0907743	0.762425
ENSSSCG00000013552	GPR108	GPR108	Val_up				CON_uni	0.0856553	0.0167489	0.581492	0.0861046	0.0660245	0.458654	0.0418289	0.323343	0.786024	0.0727177	0.0916817	0.763382
ENSSSCG00000011675	GRK7	GRK7	Val_up				CON_uni	0.302989	0.0263028	0.64407	0.0913458	0.586345	0.903505	0.0794013	0.580578	0.897442	-0.0103639	0.951027	0.995967
ENSSSCG00000006649	HORMAD1	HORMAD1	Val_up				CON_uni	0.305429	0.0396265	0.712293	0.233184	0.220775	0.692271	0.267104	0.0625133	0.491221	0.187577	0.17758	0.861958
ENSSSCG00000004577	ICE2	ICE2	Val_up				CON_uni	0.108826	0.0459448	0.715577	0.0477772	0.433146	0.832326	0.0890672	0.247382	0.730684	0.0727175	0.244481	0.891303
ENSSSCG00000013830	ILVBL	ILVBL	Val_up				CON_uni	0.0769096	0.0410366	0.712293	0.0864716	0.0771454	0.487076	0.0526902	0.427244	0.840099	0.0437545	0.352377	0.913996
ENSSSCG00000002000	IPO4	IPO4	Val_up				CON_uni	0.0405442	0.0232919	0.627367	0.0244369	0.301466	0.759329	0.00881164	0.755514	0.946685	0.0390084	0.158097	0.846242
ENSSSCG00000011128	ITIH2	ITIH2	Val_up				CON_uni	0.873213	0.04211	0.712293	0.566827	0.272355		0.677597	0.100611		0.626014	0.139588	0.82301
ENSSSCG00000011453	ITIH4	ITIH4	Val_up				CON_uni	0.454794	0.0252174	0.634568	0.124123	0.52105	0.873977	0.239027	0.476686		-0.228943	0.33364	0.912131
ENSSSCG00000022131	KCTD6	KCTD6	Val_up				CON_uni	0.0895699	0.0411301	0.712293	0.0596396	0.151738	0.611916	0.0659026	0.15586	0.64773	0.049144	0.331303	0.910442
ENSSSCG00000010025	LIMK2	LIMK2	Val_up				CON_uni	0.0581545	0.023582	0.629312	-0.00696999	0.862679	0.973031	0.0429175	0.271953	0.750611	0.03033	0.41072	0.925824
ENSSSCG00000003434	MFN2	MFN2	Val_up				CON_uni	0.0828936	0.0318337	0.680274	0.00954808	0.85545	0.970784	0.0301599	0.446783	0.849713	-0.0169794	0.74572	0.97467
ENSSSCG00000036954	MORN4	MORN4	Val_up				CON_uni	0.0723697	0.0232387	0.627367	-0.00478905	0.896876	0.981592	0.0111463	0.836457	0.96564	-0.0455786	0.346015	0.913996
ENSSSCG00000034014	MRPL40	MRPL40	Val_up				CON_uni	0.0729605	0.0186801	0.601839	0.0487701	0.140244	0.598623	0.0368408	0.41774	0.835669	0.0316635	0.477318	0.935077
ENSSSCG00000010400	MSMB	MSMB	Val_up				CON_uni	0.176608	0.0133849	0.552054	0.0837007	0.246051	0.710849	0.124721	0.175759	0.666407	0.0531254	0.573314	0.954495
ENSSSCG00000016397	NEB	NEB	Val_up				CON_uni	0.382483	0.0162788	0.574039	0.320594	0.0516722	0.422531	0.154245	0.41154	0.833885	0.196697	0.263324	0.896259
ENSSSCG00000026819	NID1	NID1	Val_up				CON_uni	0.575791	0.0315845	0.679889	0.127054	0.571507	0.897761	0.292807	0.405874	0.83069	0.349465	0.299951	0.90053
ENSSSCG00000027465	NLGN3	NLGN3	Val_up				CON_uni	0.244297	0.0449149	0.712747	0.0504794	0.655473	0.923739	0.139234	0.221817	0.710714	0.0132954	0.917974	0.993441
ENSSSCG00000008888	NPY1R	NPY1R	Val_up				CON_uni	0.44675	0.048769	0.71628	0.117499	0.498154	0.864382	-0.025678	0.901989		-0.161225	0.482174	0.936607
ENSSSCG00000004279	OGFRL1	OGFRL1	Val_up				CON_uni	0.125224	0.0252712	0.634568	0.125423	0.0520286	0.422825	0.08908	0.172291	0.662828	0.00208669	0.980825	0.998823
ENSSSCG00000012862	OSBPL5	OSBPL5	Val_up				CON_uni	0.339458	0.0424639	0.712293	0.0433332	0.811022	0.962008	0.0734661	0.71496	0.938196	0.17653	0.386867	0.923271
ENSSSCG00000002724	PDPR	PDPR	Val_up				CON_uni	0.0583711	0.0182328	0.601705	0.00374729	0.859696	0.972328	0.0136276	0.592486	0.901614	0.0176111	0.535597	0.944866
ENSSSCG00000009832	PHETA1	PHETA1	Val_up				CON_uni	0.17824	0.0476246	0.715577	0.154344	0.16507	0.627813	0.0871196	0.526482	0.882941	0.0288009	0.783943	0.978112
ENSSSCG00000008468	PKDCC	PKDCC	Val_up				CON_uni	0.250416	0.0323189	0.680274	0.218745	0.074592	0.481679	0.175369	0.308759	0.774158	0.0535245	0.674259	0.965525
ENSSSCG00000003468	PLEKHM2	PLEKHM2	Val_up				CON_uni	0.116993	0.0240547	0.62978	0.111239	0.0705143	0.471289	0.0810207	0.285296	0.760067	0.0926853	0.191488	0.870341
ENSSSCG00000015826	PLPBP	PLPBP	Val_up				CON_uni	0.0626597	0.025193	0.634568	0.0374843	0.260113	0.72627	0.00302196	0.945034	0.988974	-0.0374273	0.487729	0.937558
ENSSSCG00000036542	PPP1R13L	PPP1R13L	Val_up				CON_uni	0.238913	0.0143903	0.552054	0.126901	0.197618	0.669813	-0.0458832	0.668711	0.923516	-0.0249607	0.833049	0.984938
ENSSSCG00000020710	PRDM2	PRDM2	Val_up				CON_uni	0.0687177	0.00523212	0.44473	0.0591812	0.0849976	0.504374	0.0424487	0.304459	0.772604	0.0695912	0.0939007	0.766011
ENSSSCG00000010860	PSEN2	PSEN2	Val_up				CON_uni	0.144155	0.00815986	0.478853	0.0506712	0.469162	0.85095	0.106574	0.167191	0.657966	0.0461876	0.568102	0.953415
ENSSSCG00000010533	PYROXD2	PYROXD2	Val_up				CON_uni	0.376865	0.039692	0.712293	0.310355	0.096399	0.528718	0.26997	0.127221	0.612997	0.25968	0.0967716	0.769523
ENSSSCG00000022787	RABIF	RABIF	Val_up				CON_uni	0.107689	0.0010341	0.285197	0.0209672	0.508219	0.867723	-0.0393775	0.344475	0.798047	0.0340539	0.41335	0.925824
ENSSSCG00000004146	REPS1	REPS1	Val_up				CON_uni	0.0748426	0.0394703	0.712293	0.0437115	0.203943	0.675161	0.0472037	0.218744	0.707662	0.0270229	0.436127	0.927327
ENSSSCG00000013737	RNASEH2A	RNASEH2A	Val_up				CON_uni	0.263806	0.0212764	0.626831	0.0388161	0.751699	0.946448	-0.0989014	0.532735	0.885105	-0.0977306	0.482199	0.936607
ENSSSCG00000030291	RPRD2	RPRD2	Val_up				CON_uni	0.0516679	0.0223972	0.627367	0.0309489	0.201576	0.674529	-0.00307053	0.951447	0.990344	0.0478374	0.149235	0.836871
ENSSSCG00000001892	SCAMP2	SCAMP2	Val_up				CON_uni	0.0929992	0.0214636	0.626831	0.0905404	0.0737358	0.479944	0.0360881	0.340951	0.79644	0.00480426	0.888069	0.989139
ENSSSCG00000006520	SCAMP3	SCAMP3	Val_up				CON_uni	0.06816	0.0389702	0.712293	0.0702447	0.0752189	0.483339	0.0120192	0.718775	0.938823	0.0188464	0.668154	0.964282
ENSSSCG00000012314	SERAC1	SERAC1	Val_up				CON_uni	0.115829	0.0280673	0.656827	0.0255669	0.602762	0.907978	0.0936488	0.120251	0.600756	0.100919	0.090626	0.762021
ENSSSCG00000010277	SLC29A3	SLC29A3	Val_up				CON_uni	0.21614	0.0255298	0.636738	0.186044	0.0542825	0.429081	0.194285	0.0535669	0.469595	0.178463	0.078642	0.739415
ENSSSCG00000033998	SLC43A3	SLC43A3	Val_up				CON_uni	0.127409	0.0429648	0.712293	0.0922526	0.24496	0.709265	-0.0671182	0.292489	0.765247	-0.0762817	0.325868	0.908278
ENSSSCG00000009162	SLC9B1	SLC9B1	Val_up				CON_uni	0.389044	0.0388519	0.712293	0.297918	0.079871	0.492935	0.187612	0.249827	0.732167	0.27911	0.0560774	0.696376
ENSSSCG00000015583	SMYD2	SMYD2	Val_up				CON_uni	0.0741575	0.0363901	0.702623	0.072519	0.0735574	0.479754	0.0433288	0.366965	0.810365	0.060566	0.170077	0.854259
ENSSSCG00000013589	SNAPC2	SNAPC2	Val_up				CON_uni	0.0891467	0.0472509	0.715577	0.0482364	0.243089	0.706667	0.0442497	0.439879	0.847062	0.00450549	0.940846	0.995967
ENSSSCG00000018605	SNORA20	SNORA20	Val_up				CON_uni	0.378687	0.0220099	0.627367	0.143787	0.433137	0.832326	-0.0766196	0.631763	0.914342	0.018219	0.90505	0.990335
ENSSSCG00000023870	SNORD12	SNORD12	Val_up				CON_uni	0.240365	0.0126072	0.544635	0.0961071	0.292246	0.751271	0.100074	0.250371	0.732167	0.068457	0.470725	0.934873
ENSSSCG00000018293	SNORD20	SNORD20	Val_up				CON_uni	0.361904	0.0470558	0.715577	0.196112	0.200087	0.6736	0.190783	0.252028	0.733141	0.0477776	0.790953	0.978112
ENSSSCG00000029549	SNORD22	SNORD22	Val_up				CON_uni	0.211347	0.041539	0.712293	0.116995	0.228412	0.694436	0.144944	0.171736	0.662041	0.0194552	0.834462	0.984938
ENSSSCG00000009917	SPPL3	SPPL3	Val_up				CON_uni	0.0733444	0.007907	0.478853	0.0473855	0.12514	0.576548	0.0352274	0.224759	0.711814	0.045219	0.134049	0.818251
ENSSSCG00000018698	ssc-mir-221	ssc-mir-221	Val_up				CON_uni	0.759286	0.00450642	0.429999	0.270078	0.153333	0.612871	0.132194	0.476326	0.861672	-0.0516512	0.729552	0.97251
ENSSSCG00000010134	TANGO2	TANGO2	Val_up				CON_uni	0.0872759	0.0278426	0.655091	0.0665619	0.19661	0.669126	-0.000417441	0.993624	0.998324	0.030065	0.53242	0.944749
ENSSSCG00000005660	TBC1D13	TBC1D13	Val_up				CON_uni	0.0743283	0.027945	0.655091	0.069533	0.0830819	0.501098	0.0442852	0.137542	0.623983	0.0537134	0.122554	0.806227
ENSSSCG00000036047	THG1L	THG1L	Val_up				CON_uni	0.0599662	0.0476984	0.715577	0.0266601	0.413964	0.824478	0.0513501	0.178819	0.670009	0.0353511	0.350147	0.913996
ENSSSCG00000013591	TIMM44	TIMM44	Val_up				CON_uni	0.0801881	0.0431304	0.712293	0.0411091	0.299178	0.756078	0.0335256	0.520665	0.881939	0.0217531	0.642326	0.961708
ENSSSCG00000024876	TMEM181	TMEM181	Val_up				CON_uni	0.109096	0.0372153	0.707914	0.0314391	0.538279	0.881395	0.0568649	0.335279	0.792916	0.0262742	0.636475	0.961341
ENSSSCG00000020868	TMEM192	TMEM192	Val_up				CON_uni	0.0715212	0.0463954	0.715577	0.0227583	0.511713	0.869658	-0.0479744	0.209136	0.700381	-0.0114726	0.757596	0.97527
ENSSSCG00000029687	TMEM246	TMEM246	Val_up				CON_uni	0.408853	0.0477796	0.715577	0.129893	0.610365	0.90901	-0.30317	0.458026		0.331985	0.376285	0.919684
ENSSSCG00000034518	TOR1A	TOR1A	Val_up				CON_uni	0.100306	0.0258036	0.640327	0.0706284	0.119334	0.566955	0.0882586	0.100316	0.568377	0.0409665	0.484113	0.936743
ENSSSCG00000007757	TRIM72	TRIM72	Val_up				CON_uni	0.537629	0.0315167	0.679493	0.23762	0.329555		0.507813	0.0944522		-0.0301208	0.925933	0.994152
ENSSSCG00000000003	TTC38	TTC38	Val_up				CON_uni	0.150917	0.00426351	0.426599	0.10104	0.1372	0.596812	0.0794038	0.164762	0.655491	0.0910054	0.195563	0.87301
ENSSSCG00000025362	U1	U1	Val_up				CON_uni	0.660908	0.0313064	0.676933	-0.132139	0.629457		0.0881885	0.802167		0.0693975	0.808206	0.979902
ENSSSCG00000021761	UBAP1	UBAP1	Val_up				CON_uni	0.0603759	0.025179	0.634568	0.00131912	0.960645	0.99363	0.0741261	0.057211	0.474488	0.0501422	0.205537	0.875867
ENSSSCG00000010186	URB2	URB2	Val_up				CON_uni	0.0921539	0.0188919	0.603479	-0.00514267	0.899473	0.982295	0.0119675	0.858227	0.969875	0.00784716	0.889775	0.989442
ENSSSCG00000015052	USP28	USP28	Val_up				CON_uni	0.0583139	0.0448116	0.712747	0.0513118	0.3245	0.776494	0.0192256	0.692686	0.930378	0.0426167	0.488357	0.937558
ENSSSCG00000031869	VPS72	VPS72	Val_up				CON_uni	0.0552771	0.0407854	0.712293	0.0173062	0.583711	0.902455	0.016107	0.676052	0.926219	0.0184316	0.577131	0.954495
ENSSSCG00000024671	WNT9A	WNT9A	Val_up				CON_uni	0.254224	0.0436153	0.712293	-0.119665	0.32108	0.773685	-0.19963	0.256336	0.737668	0.0397679	0.826445	0.983722
ENSSSCG00000040425	YRDC	YRDC	Val_up				CON_uni	0.0805605	0.00636539	0.46191	0.0252041	0.396659	0.814379	0.0444537	0.160171	0.650999	0.0506085	0.115784	0.793018
ENSSSCG00000002656	ZCCHC14	ZCCHC14	Val_up				CON_uni	0.121118	0.0083818	0.481878	0.0428693	0.385135	0.809396	0.0249225	0.581384	0.897775	0.0113641	0.846362	0.986212
ENSSSCG00000029711	ZNF518B	ZNF518B	Val_up				CON_uni	0.0511425	0.0467418	0.715577	-0.0125479	0.699276	0.933748	0.00747358	0.816346	0.96347	0.042948	0.232834	0.887782
ENSSSCG00000034070	ZNF592	ZNF592	Val_up				CON_uni	0.0521434	0.0372589	0.707914	0.0263021	0.413555	0.824478	-0.00570895	0.86516	0.971013	0.031121	0.287334	0.89989
ENSSSCG00000015534	ACBD6	ACBD6	Val_down				CON_uni	-0.0526923	0.0471111	0.715577	-0.00759801	0.783553	0.956728	-0.0397327	0.298137	0.768875	-0.0577408	0.112329	0.793018
ENSSSCG00000026425	ADAMTSL2	ADAMTSL2	Val_down				CON_uni	-0.479848	0.0460771	0.715577	-0.0664861	0.819863		-0.300625	0.345278		-0.505825	0.10281	0.784614
ENSSSCG00000016402	AGXT	AGXT	Val_down				CON_uni	-0.558456	0.0196726	0.613951	-0.478569	0.0772231	0.487076	-0.341608	0.217298		-0.52907	0.104073	0.784614
ENSSSCG00000004166	AHI1	AHI1	Val_down				CON_uni	-0.121261	0.0463432	0.715577	-0.074144	0.198423	0.671446	-0.0786236	0.182258	0.676059	-0.0263015	0.619371	0.956089
ENSSSCG00000029201	AJUBA	AJUBA	Val_down				CON_uni	-0.319918	0.0229253	0.627367	-0.27438	0.169838	0.634951	-0.166733	0.280076	0.756899	0.137556	0.484124	0.936743
ENSSSCG00000008957	AMCF-II	AMCF-II	Val_down				CON_uni	-0.760171	0.0434117	0.712293	-0.147224	0.686797	0.930034	-0.0867162	0.755673	0.94677	-0.0321265	0.88969	0.989442
ENSSSCG00000034883	AMIGO1	AMIGO1	Val_down				CON_uni	-0.218529	0.0229066	0.627367	-0.13405	0.168592	0.632972	-0.219483	0.0849987	0.542896	-0.0877465	0.418734	0.926589
ENSSSCG00000014902	ANKRD42	ANKRD42	Val_down				CON_uni	-0.117695	0.0496597	0.721195	-0.00761993	0.868966	0.974297	-0.0437253	0.480878	0.863501	-0.0476002	0.368895	0.916473
ENSSSCG00000005012	ARF6	ARF6	Val_down				CON_uni	-0.0512502	0.0477103	0.715577	-0.0308469	0.159477	0.621183	-0.045058	0.307184	0.7733	-0.0480758	0.182419	0.864511
ENSSSCG00000009010	ARFIP1	ARFIP1	Val_down				CON_uni	-0.0662418	0.00699238	0.467951	0.032635	0.308668	0.763525	-0.0089133	0.817901	0.963677	-0.0449145	0.242248	0.890558
ENSSSCG00000033337	ARHGDIB	ARHGDIB	Val_down				CON_uni	-0.0709724	0.0441631	0.712293	-0.0594658	0.106829	0.54755	-0.0530957	0.0950732	0.560106	-0.0509337	0.226083	0.887782
ENSSSCG00000005073	ARID4A	ARID4A	Val_down				CON_uni	-0.0800296	0.0234925	0.628308	-0.0617837	0.12489	0.576383	-0.0829289	0.118524	0.597837	-0.0732334	0.0820134	0.746571
ENSSSCG00000033154	ARL6IP5	ARL6IP5	Val_down				CON_uni	-0.0656272	0.0438132	0.712293	-0.0634609	0.098939	0.533536	-0.0689708	0.134204	0.621855	-0.0590021	0.195084	0.87301
ENSSSCG00000010438	ATAD1	ATAD1	Val_down				CON_uni	-0.086182	0.0431817	0.712293	-0.07511	0.134743	0.593162	0.00595504	0.924347	0.98684	-0.013768	0.792633	0.978112
ENSSSCG00000005983	ATAD2	ATAD2	Val_down				CON_uni	-0.0689946	0.0428491	0.712293	-0.0288381	0.427212	0.829514	0.0360351	0.472399	0.861672	0.0387861	0.446424	0.928672
ENSSSCG00000003552	AUNIP	AUNIP	Val_down				CON_uni	-0.63571	0.00806826	0.478853	-0.118559	0.6012		-0.235942	0.420164		-0.212742	0.379081	0.920272
ENSSSCG00000015020	BTG4	BTG4	Val_down				CON_uni	-0.426739	0.0341322	0.689638	-0.306428	0.210047	0.682858	-0.212287	0.311744	0.776929	-0.11579	0.582306	0.954495
ENSSSCG00000032910	C12orf73	C12orf73	Val_down				CON_uni	-0.100119	0.0199094	0.616026	-0.0291057	0.542954	0.884147	-0.0132415	0.786242	0.95763	-0.0119075	0.847498	0.986264
ENSSSCG00000002035	C14orf119	C14orf119	Val_down				CON_uni	-0.0571145	0.0482845	0.715577	-0.0771299	0.0773985	0.487202	-0.0352993	0.324901	0.786567	-0.0655442	0.0794913	0.740246
ENSSSCG00000032854	C15orf65	C15orf65	Val_down				CON_uni	-0.683893	0.00545147	0.446895	-0.256896	0.312256		-0.325135	0.310342		-0.0925142	0.766649	0.975592
ENSSSCG00000016270	C2orf72	C2orf72	Val_down				CON_uni	-0.534768	0.048479	0.715577	-0.161077	0.642596		-0.246711	0.534932		-0.277987	0.441104	0.928248
ENSSSCG00000013305	CAPRIN1	CAPRIN1	Val_down				CON_uni	-0.0659997	0.0227879	0.627367	-0.00355811	0.910154	0.984373	-0.050446	0.14809	0.638673	-0.0302883	0.377394	0.920235
ENSSSCG00000022611	CAPRIN2	CAPRIN2	Val_down				CON_uni	-0.10033	0.0171464	0.591132	-0.0742762	0.136231	0.595696	-0.107108	0.118684	0.598054	-0.0800169	0.127001	0.81217
ENSSSCG00000017160	CBX4	CBX4	Val_down				CON_uni	-0.0902488	0.0482059	0.715577	-0.0764411	0.292669	0.751658	-0.0617773	0.144961	0.631501	-0.0376176	0.614801	0.956089
ENSSSCG00000040334	CBX6	CBX6	Val_down				CON_uni	-0.0958126	0.0480899	0.715577	-0.0771179	0.219872	0.690965	-0.102246	0.0768447	0.522323	-0.11187	0.0788762	0.739415
ENSSSCG00000023852	CCL17	CCL17	Val_down				CON_uni	-1.40422	0.00445793	0.429218	-0.886853	0.0684824	0.463764	-0.563156	0.157579	0.64773	-0.687562	0.0730832	0.732003
ENSSSCG00000015961	CDCA7	CDCA7	Val_down				CON_uni	-0.282	0.0187467	0.601839	-0.197732	0.123261	0.572284	-0.282832	0.0574259	0.475467	-0.148096	0.239953	0.888745
ENSSSCG00000021383	CGAS	CGAS	Val_down				CON_uni	-0.144059	0.00663781	0.467048	-0.047398	0.46781	0.850395	0.156323	0.247546	0.730684	0.0802885	0.578766	0.954495
ENSSSCG00000038521	CHAC1	CHAC1	Val_down				CON_uni	-0.32778	0.0291398	0.667038	-0.192019	0.453342		0.00055753	0.997696	0.999149	0.113581	0.49612	0.938579
ENSSSCG00000033593	CIP2A	CIP2A	Val_down				CON_uni	-0.135845	0.0425443	0.712293	-0.0915234	0.125222	0.576548	-0.0865565	0.235927	0.721231	-0.0842927	0.110152	0.792078
ENSSSCG00000002494	CLMN	CLMN	Val_down				CON_uni	-0.670364	0.0296016	0.668396	-0.37473	0.231977		-0.400768	0.211662		-0.554775	0.12231	0.80557
ENSSSCG00000017420	CNP	CNP	Val_down				CON_uni	-0.128912	0.00689073	0.467048	-0.0834468	0.100981	0.536903	0.0811848	0.362835	0.808152	0.0458632	0.603528	0.954495
ENSSSCG00000006857	COL11A1	COL11A1	Val_down				CON_uni	-0.825931	0.0158832	0.570175	0.0349837	0.919678		-0.337293	0.47307		-0.275093	0.492168	0.937558
ENSSSCG00000022506	COL6A1	COL6A1	Val_down				CON_uni	-0.683103	0.0462496	0.715577	-0.489411	0.162632	0.623523	-0.629674	0.0562185	0.47316	-0.58567	0.0860146	0.754221
ENSSSCG00000013263	CREB3L1	CREB3L1	Val_down				CON_uni	-0.294446	0.0177196	0.598699	-0.184219	0.172986	0.638627	-0.203702	0.122838	0.604465	-0.215358	0.134101	0.818251
ENSSSCG00000012146	CTPS2	CTPS2	Val_down				CON_uni	-0.0572686	0.048241	0.715577	-0.0117013	0.700662	0.934481	0.0313093	0.459142	0.853506	-0.0554973	0.223343	0.887782
ENSSSCG00000012249	CXorf38	CXorf38	Val_down				CON_uni	-0.0704906	0.0374234	0.708697	-0.00788445	0.844506	0.968315	-0.0176568	0.714578	0.938175	-0.0351509	0.558546	0.950882
ENSSSCG00000015879	DAPL1	DAPL1	Val_down				CON_uni	-0.19378	0.0494473	0.721195	-0.185465	0.0857345	0.50612	-0.1131	0.318542	0.78165	-0.150227	0.187905	0.868149
ENSSSCG00000009448	DIAPH3	DIAPH3	Val_down				CON_uni	-0.460124	0.0284952	0.662989	-0.408096	0.11578	0.562432	-0.388907	0.0718197	0.51533	-0.293118	0.183313	0.865178
ENSSSCG00000039412	DOC2B	DOC2B	Val_down				CON_uni	-0.713811	0.0140651	0.552054	-0.522717	0.227376		-0.597121	0.11653		-0.159623	0.701415	0.969971
ENSSSCG00000032141	DUT	DUT	Val_down				CON_uni	-0.125467	0.00683153	0.467048	-0.0773727	0.168411	0.632972	-0.0365293	0.558839	0.891689	-0.0640796	0.306172	0.902976
ENSSSCG00000011803	EIF4A2	EIF4A2	Val_down				CON_uni	-0.0568936	0.0308957	0.672978	-0.0139883	0.66587	0.92535	-0.0146447	0.681861	0.926834	-0.0335826	0.346852	0.913996
ENSSSCG00000017904	ENO3	ENO3	Val_down				CON_uni	-0.224224	0.0155844	0.568574	-0.17012	0.0983361	0.53218	-0.00210642	0.983505	0.996491	-0.11133	0.331431	0.910465
ENSSSCG00000003988		ENSSSCG00000003988	Val_down				CON_uni	-0.287328	0.021756	0.626831	-0.031252	0.853133	0.970261	-0.0221555	0.903527	0.981334	-0.0116811	0.940157	0.995967
ENSSSCG00000011000		ENSSSCG00000011000	Val_down				CON_uni	-0.0644323	0.0343822	0.693741	-0.015178	0.527731	0.87615	0.0755462	0.193502	0.687414	0.0419844	0.419774	0.926725
ENSSSCG00000011307		ENSSSCG00000011307	Val_down				CON_uni	-0.133021	0.0436976	0.712293	-0.146413	0.0545788	0.429966	-0.0143849	0.861621	0.970218	-0.0677295	0.398502	0.924427
ENSSSCG00000012397		ENSSSCG00000012397	Val_down				CON_uni	-0.0773269	0.0238279	0.629312	-0.0693351	0.0771456	0.487076	-0.0340454	0.312591	0.777667	0.00949883	0.771065	0.97702
ENSSSCG00000021624		ENSSSCG00000021624	Val_down				CON_uni	-0.487863	0.048933	0.717976	-0.13602	0.657475		-0.0663183	0.777141		0.24393	0.36537	0.914631
ENSSSCG00000026043		ENSSSCG00000026043	Val_down				CON_uni	-0.983796	0.0144079	0.552054	-0.448801	0.126417	0.579793	0.141187	0.583066	0.898807	0.0728406	0.739228	0.973003
ENSSSCG00000029347		ENSSSCG00000029347	Val_down				CON_uni	-0.17899	0.0201097	0.618343	-0.148736	0.0844425	0.504189	0.147362	0.181824	0.675902	-0.0186291	0.871402	0.988401
ENSSSCG00000030433		ENSSSCG00000030433	Val_down				CON_uni	-1.95327	0.032335	0.680274	-1.45244	0.0960638	0.527987	-1.73005	0.0678997	0.504671	-1.23657	0.158681	0.84757
ENSSSCG00000032969		ENSSSCG00000032969	Val_down				CON_uni	-0.294848	0.0210171	0.626831	-0.259335	0.0845241	0.504189	-0.21422	0.190122	0.684421	-0.175546	0.214922	0.883851
ENSSSCG00000034339		ENSSSCG00000034339	Val_down				CON_uni	-0.267371	0.0395522	0.712293	-0.257499	0.202809	0.674975	-0.132243	0.46454	0.857142	-0.224977	0.208495	0.877759
ENSSSCG00000034799		ENSSSCG00000034799	Val_down				CON_uni	-0.736946	0.0425633	0.712293	-0.035186			-0.741212			-0.301081	0.587009	0.954495
ENSSSCG00000039433		ENSSSCG00000039433	Val_down				CON_uni	-0.651	0.0149991	0.560194	-0.63906	0.0606531		-0.404654	0.230499		-0.586286	0.0964147	0.769132
ENSSSCG00000039990		ENSSSCG00000039990	Val_down				CON_uni	-0.352105	0.0166751	0.580293	-0.0853031	0.682973	0.929971	-0.15431	0.408758		-0.109751	0.623653	0.958001
ENSSSCG00000040410		ENSSSCG00000040410	Val_down				CON_uni	-0.414887	0.0417773	0.712293	-0.341999	0.0947249	0.526352	-0.323097	0.20266	0.696737	-0.228328	0.307056	0.902976
ENSSSCG00000041050		ENSSSCG00000041050	Val_down				CON_uni	-0.380722	0.0266315	0.649837	-0.278341	0.0873537	0.509584	-0.339869	0.0731178	0.518497	-0.220368	0.10128	0.780158
ENSSSCG00000041275		ENSSSCG00000041275	Val_down				CON_uni	-1.19852	0.0255276	0.636738	-0.945561	0.0519385		-1.81228	0.22767		-2.20698	0.055061	0.695931
ENSSSCG00000042109		ENSSSCG00000042109	Val_down				CON_uni	-0.62249	0.00534515	0.446895	-0.282025	0.289515		-0.0816925	0.7248		0.0473077	0.840818	0.985644
ENSSSCG00000043527		ENSSSCG00000043527	Val_down				CON_uni	-0.535195	0.0444151	0.712747	-0.572569	0.0966928	0.529441	-0.384053	0.156777		-0.63111	0.0641747	0.709372
ENSSSCG00000043550		ENSSSCG00000043550	Val_down				CON_uni	-0.718663	0.0301087	0.66863	-0.575002	0.111422		-0.334342	0.500808		0.179041	0.71134	0.970684
ENSSSCG00000043900		ENSSSCG00000043900	Val_down				CON_uni	-0.205733	0.0143893	0.552054	-0.151209	0.0500052	0.418122	-0.049276	0.654557	0.918261	-0.0541907	0.514902	0.939722
ENSSSCG00000044312		ENSSSCG00000044312	Val_down				CON_uni	-0.464518	0.0261677	0.64289	-0.244912	0.294458		-0.482832	0.0511309		-0.168261	0.481829	0.936607
ENSSSCG00000044385		ENSSSCG00000044385	Val_down				CON_uni	-0.3285	0.0323908	0.680274	-0.0353285	0.836792	0.966312	-0.0186875	0.932827		0.122595	0.538953	0.944896
ENSSSCG00000044408		ENSSSCG00000044408	Val_down				CON_uni	-0.738006	0.00668412	0.467048	-0.281645	0.403453		-0.212928	0.355417		-0.248424	0.348758	0.913996
ENSSSCG00000046199		ENSSSCG00000046199	Val_down				CON_uni	-0.247474	0.00353896	0.405746	-0.102309	0.331949	0.7799	-0.129313	0.2802	0.756899	-0.0417729	0.703849	0.969971
ENSSSCG00000046298		ENSSSCG00000046298	Val_down				CON_uni	-0.222594	0.0196438	0.613951	-0.122855	0.248508	0.71463	-0.24311	0.119344	0.59955	-0.191992	0.110987	0.792683
ENSSSCG00000046345		ENSSSCG00000046345	Val_down				CON_uni	-0.928258	0.0302328	0.670379	-0.246231	0.560289		-0.732431	0.14821		-0.72813	0.138085	0.823
ENSSSCG00000047392		ENSSSCG00000047392	Val_down				CON_uni	-0.777453	0.0147531	0.555233	-0.365948	0.238057		-0.224429	0.582216		0.0222154	0.947117	0.995967
ENSSSCG00000048264		ENSSSCG00000048264	Val_down				CON_uni	-0.332191	0.0274539	0.655091	-0.200729	0.327592	0.777348	-0.128184	0.482855		-0.367094	0.0554839	0.696376
ENSSSCG00000050833		ENSSSCG00000050833	Val_down				CON_uni	-0.846305	0.0243566	0.62978	-0.349053	0.317502		0.143039	0.584957		-0.114659	0.73634	0.97251
ENSSSCG00000051317		ENSSSCG00000051317	Val_down				CON_uni	-0.501009	0.00664578	0.467048	0.118299	0.514065	0.870174	-0.0183904	0.933238		-0.325647	0.163072	0.853525
ENSSSCG00000051339		ENSSSCG00000051339	Val_down				CON_uni	-0.343662	0.013529	0.552054	-0.249814	0.0953147	0.526658	0.189356	0.572182		-0.158773	0.589867	0.954495
ENSSSCG00000051668		ENSSSCG00000051668	Val_down				CON_uni	-0.24345	0.0261346	0.64289	-0.0829513	0.568634	0.895909	-0.0921057	0.514932	0.879744	0.0638066	0.667003	0.964282
ENSSSCG00000032438	FFAR2	FFAR2	Val_down				CON_uni	-0.252878	0.0274253	0.655091	-0.187176	0.070552	0.471289	-0.019717	0.893645	0.979479	-0.140102	0.24225	0.890558
ENSSSCG00000045531	FKBP1B	FKBP1B	Val_down				CON_uni	-0.177639	0.0449624	0.712747	-0.106605	0.294848	0.7537	-0.113292	0.247451	0.730684	-0.122535	0.1993	0.87301
ENSSSCG00000022630	FLYWCH2	FLYWCH2	Val_down				CON_uni	-0.365839	0.0408506	0.712293	-0.355525	0.177181	0.645188	0.0105222	0.962274	0.991947	-0.259342	0.177958	0.861958
ENSSSCG00000030017	FOXRED1	FOXRED1	Val_down				CON_uni	-0.0995257	0.01365	0.552054	-0.0706858	0.15545	0.615778	-0.0554734	0.356695	0.804867	-0.0609257	0.247635	0.891461
ENSSSCG00000012376	GDPD2	GDPD2	Val_down				CON_uni	-0.332469	0.0376159	0.710523	-0.00444124	0.981451	0.996786	-0.0593485	0.743211	0.945099	-0.0719198	0.717882	0.9711
ENSSSCG00000016866	GHR	GHR	Val_down				CON_uni	-0.530887	0.0436161	0.712293	-0.158328	0.595169		-0.521526	0.0726414		-0.065876	0.787335	0.978112
ENSSSCG00000004432	HDAC2	HDAC2	Val_down				CON_uni	-0.0508461	0.0482252	0.715577	0.0139931	0.68608	0.929971	-0.0385138	0.325294	0.786567	-0.0278518	0.52585	0.944368
ENSSSCG00000038956	HEYL	HEYL	Val_down				CON_uni	-0.798072	0.0198008	0.613951	-0.755704	0.0588894		-0.290842	0.347906		-0.520573	0.114479	0.793018
ENSSSCG00000010877	HNRNPU	HNRNPU	Val_down				CON_uni	-0.068727	0.0109684	0.525938	-0.0530911	0.0652949	0.455435	-0.0700492	0.0680775	0.505384	-0.0464346	0.0704058	0.725254
ENSSSCG00000011576	HRH1	HRH1	Val_down				CON_uni	-0.865188	0.00754291	0.478853	-0.560934	0.0785147		-0.460879	0.0878681	0.548331	-0.110572	0.644413	0.961708
ENSSSCG00000008157	IL18RAP	IL18RAP	Val_down				CON_uni	-0.431488	0.0214138	0.626831	-0.226473	0.147422	0.605569	-0.124487	0.54136	0.886003	-0.16121	0.314026	0.902976
ENSSSCG00000028331	IL1R2	IL1R2	Val_down				CON_uni	-0.582935	0.0385366	0.712293	-0.593646	0.0502751	0.418612	-0.250889	0.314182	0.778971	-0.307142	0.113951	0.793018
ENSSSCG00000009384	INTS6	INTS6	Val_down				CON_uni	-0.076802	0.0373878	0.708697	-0.0519042	0.254606	0.718815	-0.0178875	0.744093	0.945099	0.0258063	0.531852	0.944707
ENSSSCG00000015602	INTS7	INTS7	Val_down				CON_uni	-0.0840216	0.017476	0.595552	-0.0188662	0.619259	0.910602	-0.0897294	0.0537232	0.47004	-0.0339404	0.396462	0.924169
ENSSSCG00000040922	IP6K2	IP6K2	Val_down				CON_uni	-0.0702018	0.0356646	0.702323	-0.0764572	0.0952781	0.526658	-0.0743407	0.0597734	0.483998	-0.00436149	0.919706	0.993441
ENSSSCG00000014277	IRF1	IRF1	Val_down				CON_uni	-0.111627	0.0141689	0.552054	-0.0911297	0.144257	0.602762	0.141928	0.194327	0.687853	0.153161	0.205326	0.875867
ENSSSCG00000012853	IRF7	IRF7	Val_down				CON_uni	-0.216385	0.0237383	0.629312	-0.103897	0.42355	0.82896	0.105297	0.609276	0.908194	-0.00293538	0.988276	0.998823
ENSSSCG00000009148	LEF1	LEF1	Val_down				CON_uni	-0.138155	0.040019	0.712293	-0.117553	0.101899	0.537388	-0.139891	0.0806393	0.531078	-0.0951527	0.210294	0.877759
ENSSSCG00000004625	LEO1	LEO1	Val_down				CON_uni	-0.0818493	0.0486728	0.715577	-0.0633003	0.110608	0.554592	-0.0826931	0.0583555	0.478094	-0.0694099	0.108319	0.790797
ENSSSCG00000021310	LIN9	LIN9	Val_down				CON_uni	-0.176229	0.0102416	0.520782	-0.102765	0.182038	0.650967	-0.137832	0.128473	0.61594	-0.112141	0.113681	0.793018
ENSSSCG00000007853	LYRM1	LYRM1	Val_down				CON_uni	-0.132192	0.0279075	0.655091	-0.0843946	0.23	0.696825	-0.0599017	0.445	0.848839	-0.0842681	0.240567	0.889294
ENSSSCG00000022823	MCM5	MCM5	Val_down				CON_uni	-0.14124	0.0367228	0.703305	-0.119408	0.0982288	0.531835	-0.126854	0.0770049	0.522323	-0.160639	0.0724079	0.731551
ENSSSCG00000004522	ME2	ME2	Val_down				CON_uni	-0.0720476	0.0117263	0.531858	-0.0167214	0.484067	0.857755	-0.0403844	0.177316	0.668082	-0.00142617	0.962446	0.99777
ENSSSCG00000009331	MEDAG	MEDAG	Val_down				CON_uni	-0.401093	0.0222276	0.627367	-0.323171	0.0945863	0.526061	0.0630716	0.731705		-0.245211	0.2909	0.89989
ENSSSCG00000024131	MINDY2	MINDY2	Val_down				CON_uni	-0.20399	0.00545264	0.446895	-0.0697403	0.389831	0.811248	-0.164059	0.0734408	0.518905	-0.149785	0.062144	0.70284
ENSSSCG00000038479	MIR25	MIR25	Val_down				CON_uni	-0.418547	0.0349667	0.695063	-0.275673	0.115283	0.562432	-0.231054	0.327279		-0.304442	0.153525	0.840333
ENSSSCG00000024990	MPI	MPI	Val_down				CON_uni	-0.0935013	0.04057	0.712293	-0.0751322	0.103443	0.539507	-0.0515529	0.336099	0.792983	-0.0644185	0.317062	0.903692
ENSSSCG00000016717	MPP6	MPP6	Val_down				CON_uni	-0.286435	0.0372863	0.707914	-0.263061	0.0993092	0.534179	-0.266425	0.0613525	0.48767	-0.246793	0.138535	0.823
ENSSSCG00000003251	NLRP12	NLRP12	Val_down				CON_uni	-0.677424	0.0105113	0.520857	-0.302834	0.260949	0.727024	-0.129659	0.538181	0.885915	-0.138773	0.504905	0.939452
ENSSSCG00000035999	NUDT16L1	NUDT16L1	Val_down				CON_uni	-0.214491	0.0297887	0.668552	-0.039769	0.703088	0.934481	0.00797994	0.950294	0.98984	-0.145117	0.210132	0.877759
ENSSSCG00000006333	NUF2	NUF2	Val_down				CON_uni	-0.257524	0.0046974	0.432126	-0.104827	0.34836	0.790038	-0.057468	0.629576	0.914342	-0.174958	0.11384	0.793018
ENSSSCG00000003660	PABPC4	PABPC4	Val_down				CON_uni	-0.0600709	0.0297061	0.668552	-0.0471935	0.117656	0.565772	0.00434817	0.91502	0.984945	0.0110722	0.707227	0.969971
ENSSSCG00000010794	PALB2	PALB2	Val_down				CON_uni	-0.102976	0.0142917	0.552054	-0.0561412	0.271593	0.737749	-0.0535137	0.344799	0.798355	-0.0809415	0.089539	0.757924
ENSSSCG00000009671	PBK	PBK	Val_down				CON_uni	-0.381508	0.0385243	0.712293	-0.243688	0.142398	0.60218	-0.223519	0.248074	0.731029	-0.377419	0.0715266	0.72968
ENSSSCG00000033800	PELI2	PELI2	Val_down				CON_uni	-0.230591	0.0336067	0.684633	0.00212764	0.987839	0.997393	-0.188427	0.1442	0.631434	0.0719089	0.422771	0.926854
ENSSSCG00000003395	PIK3CD	PIK3CD	Val_down				CON_uni	-0.122214	0.0121324	0.537232	-0.106376	0.0504723	0.41884	-0.124503	0.0831474	0.536635	0.0165249	0.802414	0.979219
ENSSSCG00000006853	PRMT6	PRMT6	Val_down				CON_uni	-0.137164	0.0296463	0.668396	-0.0994879	0.0543976	0.429334	-0.077635	0.332914	0.792271	-0.0900683	0.218926	0.88535
ENSSSCG00000015579	PTGS2	PTGS2	Val_down				CON_uni	-0.354131	0.0254615	0.636738	-0.203785	0.309219	0.763553	-0.127602	0.38045	0.819621	-0.197498	0.264616	0.897763
ENSSSCG00000010908	PTPRC	PTPRC	Val_down				CON_uni	-0.0823445	0.0384083	0.712293	-0.0753051	0.0507704	0.419882	-0.039205	0.379386	0.819227	-0.0223973	0.529456	0.944368
ENSSSCG00000017038	PWWP2A	PWWP2A	Val_down				CON_uni	-0.082135	0.0405926	0.712293	-0.0388192	0.399899	0.816316	-0.0538004	0.404502	0.83069	-0.0649792	0.24484	0.891303
ENSSSCG00000032648	RBL2	RBL2	Val_down				CON_uni	-0.109041	0.0288323	0.664221	-0.0930788	0.0617436	0.448327	-0.138739	0.0559849	0.47316	-0.107609	0.0878201	0.757805
ENSSSCG00000034501	RIOX2	RIOX2	Val_down				CON_uni	-0.0849917	0.0406	0.712293	-0.0518086	0.17134	0.6371	-0.0685769	0.240264	0.725194	-0.0781079	0.166485	0.853525
ENSSSCG00000001076	RNF144B	RNF144B	Val_down				CON_uni	-0.330497	0.0277205	0.655091	-0.305992	0.105206	0.542936	0.119947	0.529794	0.884021	0.0631488	0.736641	0.97251
ENSSSCG00000027372	SAMD9	SAMD9	Val_down				CON_uni	-0.160372	0.0355632	0.702242	-0.132181	0.0737016	0.479944	0.150573	0.210896	0.700562	0.101241	0.353193	0.913996
ENSSSCG00000021791	SENP7	SENP7	Val_down				CON_uni	-0.102636	0.0409869	0.712293	0.00640126	0.908643	0.984113	-0.136722	0.0703045	0.509801	-0.0747065	0.261059	0.894109
ENSSSCG00000008986	SEPTIN11	SEPTIN11	Val_down				CON_uni	-0.123911	0.0388718	0.712293	-0.0789081	0.147709	0.605588	-0.109454	0.130792	0.618944	-0.00627899	0.894416	0.989811
ENSSSCG00000003798	SERBP1	SERBP1	Val_down				CON_uni	-0.0733505	0.000136584	0.199208	-0.0469676	0.101525	0.537289	-0.0516135	0.0666122	0.501984	-0.0518637	0.0876985	0.757805
ENSSSCG00000037002	SERTAD2	SERTAD2	Val_down				CON_uni	-0.0640034	0.0179537	0.600759	-0.0351539	0.215369	0.687729	-0.0593398	0.162795	0.654423	-0.0340687	0.256675	0.892825
ENSSSCG00000003509	SH2D5	SH2D5	Val_down				CON_uni	-0.846699	0.0398345	0.712293	-0.212599	0.541231		-0.42457	0.20682		-0.340985	0.281119	0.89989
ENSSSCG00000003170	SLC17A7	SLC17A7	Val_down				CON_uni	-0.437513	0.0412583	0.712293	-0.314088	0.229655	0.696263	-0.200347	0.416428	0.835507	-0.327435	0.224549	0.887782
ENSSSCG00000029030	SMCHD1	SMCHD1	Val_down				CON_uni	-0.0718832	0.0241772	0.62978	-0.047959	0.165314	0.627813	-0.0337946	0.516794	0.880275	-0.0495711	0.229686	0.887782
ENSSSCG00000010999	SMU1	SMU1	Val_down				CON_uni	-0.0789747	0.00527417	0.445743	-0.0544731	0.102689	0.537505	-0.00728772	0.79006	0.958167	-0.0408193	0.197077	0.87301
ENSSSCG00000029991	SNIP1	SNIP1	Val_down				CON_uni	-0.0860803	0.00227795	0.350947	-0.0571572	0.102301	0.537388	-0.0292266	0.431892	0.842671	-0.0293281	0.419071	0.926589
ENSSSCG00000019181	SNORD45C	SNORD45C	Val_down				CON_uni	-0.263275	0.0441339	0.712293	-0.0640368	0.70922	0.93707	-0.170247	0.253117	0.734863	-0.174089	0.307948	0.902976
ENSSSCG00000037982	SNORD50B	SNORD50B	Val_down				CON_uni	-0.420542	0.0483704	0.715577	-0.149354	0.609702	0.908589	-0.400258	0.0942552		-0.118878	0.635656	0.961341
ENSSSCG00000019944	SNORD97	SNORD97	Val_down				CON_uni	-0.63253	0.000541414	0.276121	-0.255254	0.226492		-0.396146	0.083275		-0.0552154	0.80978	0.979902
ENSSSCG00000008437	SOCS5	SOCS5	Val_down				CON_uni	-0.0632474	0.0252449	0.634568	-0.024173	0.496284	0.862978	-0.0194978	0.67703	0.926219	-0.0100165	0.780076	0.977404
ENSSSCG00000035539	ST8SIA4	ST8SIA4	Val_down				CON_uni	-0.104398	0.0100395	0.517366	-0.102397	0.0506297	0.419659	-0.0598742	0.328337	0.789705	-0.0992703	0.113135	0.793018
ENSSSCG00000008762	STIM2	STIM2	Val_down				CON_uni	-0.103671	0.028193	0.658728	-0.0519525	0.295293	0.754099	-0.0585748	0.430152	0.841578	-0.0937994	0.0570205	0.700064
ENSSSCG00000005582	STRBP	STRBP	Val_down				CON_uni	-0.110637	0.00882326	0.493818	-0.0630461	0.150516	0.608864	-0.103047	0.077341	0.522323	-0.0597397	0.210937	0.879073
ENSSSCG00000035847	TAL1	TAL1	Val_down				CON_uni	-0.603487	0.0186462	0.601839	-0.102836	0.712558	0.938196	-0.49058	0.155063		0.21751	0.58382	0.954495
ENSSSCG00000017517	TBX21	TBX21	Val_down				CON_uni	-0.230306	0.0379402	0.712293	-0.154375	0.180902	0.650363	-0.175712	0.155192	0.646971	-0.0925208	0.42658	0.926854
ENSSSCG00000040344	TES	TES	Val_down				CON_uni	-0.15307	0.0147536	0.555233	-0.119066	0.0572892	0.436998	-0.112174	0.0564695	0.47316	-0.118328	0.0764758	0.734688
ENSSSCG00000035110	TRAV4	TRAV4	Val_down				CON_uni	-0.279692	0.0256066	0.637072	-0.124758	0.457883	0.844677	-0.282382	0.0608382	0.486859	0.0221299	0.905957	0.990335
ENSSSCG00000003271	TTYH1	TTYH1	Val_down				CON_uni	-0.468111	0.0230403	0.627367	-0.0349033	0.89433		-0.485682	0.101204		-0.407103	0.129205	0.813414
ENSSSCG00000040678	TYMS	TYMS	Val_down				CON_uni	-0.139684	0.0237035	0.629312	-0.132667	0.0650551	0.455192	-0.136297	0.07368	0.519209	-0.133435	0.0544274	0.695628
ENSSSCG00000011117	UPF2	UPF2	Val_down				CON_uni	-0.078496	0.0448925	0.712747	-0.0585739	0.210641	0.682858	-0.0024329	0.963855	0.992215	-0.0262809	0.454112	0.931036
ENSSSCG00000008589	WDCP	WDCP	Val_down				CON_uni	-0.100521	0.0230173	0.627367	-0.0649461	0.200585	0.6736	-0.0451688	0.399814	0.828917	-0.0192631	0.730062	0.97251
ENSSSCG00000039166	WTIP	WTIP	Val_down				CON_uni	-0.308459	0.00989358	0.51258	-0.276178	0.110181	0.554592	-0.309783	0.0643041	0.495324	-0.194107	0.229616	0.887782
ENSSSCG00000001507	ZBTB22	ZBTB22	Val_down				CON_uni	-0.0616501	0.0338562	0.688026	-0.0440841	0.279539	0.743656	0.014563	0.777389	0.954619	0.0154217	0.735499	0.97251
ENSSSCG00000009730	ZNF26	ZNF26	Val_down				CON_uni	-0.114452	0.0293872	0.66794	-0.0838659	0.0808964	0.495353	-0.0689108	0.387405	0.823287	-0.0763321	0.226975	0.887782
ENSSSCG00000010416	ZNF32	ZNF32	Val_down				CON_uni	-0.110608	0.0430759	0.712293	-0.031487	0.649264	0.921977	-0.140617	0.0547512	0.471117	-0.0725496	0.404021	0.925088
ENSSSCG00000033971	ZNF407	ZNF407	Val_down				CON_uni	-0.0732309	0.0247293	0.634568	-0.0281782	0.366329	0.799586	-0.0349776	0.476314	0.861672	-0.00918787	0.798926	0.978112
ENSSSCG00000038712	ZNF577	ZNF577	Val_down				CON_uni	-0.138678	0.030392	0.670616	-0.101017	0.137713	0.596812	-0.127554	0.122471	0.604269	-0.150329	0.0883491	0.757805
ENSSSCG00000030672	ZNF692	ZNF692	Val_down				CON_uni	-0.0858394	0.0232003	0.627367	-0.0419449	0.264942	0.730707	-0.0264998	0.561152	0.893239	-0.0585021	0.246236	0.891303
ENSSSCG00000005611	ZNF79	ZNF79	Val_down				CON_uni	-0.147593	0.000992769	0.285197	-0.0371043	0.492054	0.862005	-0.0706425	0.277613	0.754677	-0.0107099	0.790465	0.978112
ENSSSCG00000001209	ZSCAN12	ZSCAN12	Val_down				CON_uni	-0.223719	0.0241001	0.62978	-0.203111	0.0668123	0.458654	-0.170343	0.101905	0.569922	-0.14286	0.175759	0.860669
ENSSSCG00000025294	AIRE	AIRE					CON_uni	0.607967	0.0417165	0.712293	0.333468	0.216761		0.239028	0.569461		0.262035	0.451249	0.930438
ENSSSCG00000008963	AREG	AREG					CON_uni	-0.468558	0.0299965	0.66863	-0.176916	0.212626	0.685841	-0.101903	0.550451	0.887512	-0.177899	0.260512	0.893684
ENSSSCG00000026900	C15orf41	C15orf41					CON_uni	-0.123709	0.0392862	0.712293	-0.0776919	0.161716	0.623328	-0.0940525	0.173905	0.665219	-0.118462	0.082305	0.746571
ENSSSCG00000011378	CCDC71	CCDC71					CON_uni	0.0725018	0.0453511	0.714315	0.0207035	0.590618	0.904709	0.0705406	0.178258	0.669016	0.100398	0.0529967	0.693074
ENSSSCG00000006588		ENSSSCG00000006588					CON_uni	-0.680706	0.040722	0.712293	-0.578572	0.14261	0.602255	0.111615	0.565737	0.894837	0.221986	0.249514	0.891461
ENSSSCG00000008317		ENSSSCG00000008317					CON_uni	0.0463687	0.0419406	0.712293	0.0251454	0.347301	0.789857	0.0142856	0.637864	0.91436	0.0285259	0.307975	0.902976
ENSSSCG00000026064		ENSSSCG00000026064					CON_uni	-0.0814836	0.0492055	0.720544	-0.0671914	0.12592	0.578657	-0.00445844	0.93856	0.987814	-0.0606639	0.180866	0.862996
ENSSSCG00000035960		ENSSSCG00000035960					CON_uni	-0.382013	0.0436487	0.712293	-0.171297	0.488727		0.042078	0.858448		0.0371921	0.867076	0.988289
ENSSSCG00000040650		ENSSSCG00000040650					CON_uni	0.621497	0.0465342	0.715577	0.465716	0.153502		0.312496	0.399016		0.0262755	0.933176	0.995395
ENSSSCG00000045084		ENSSSCG00000045084					CON_uni	0.172559	0.031007	0.674093	0.0652781	0.499938	0.86542	0.0561315	0.706105	0.934344	0.0664286	0.580335	0.954495
ENSSSCG00000046807		ENSSSCG00000046807					CON_uni	1.44664	0.00251342	0.365066	0.781358	0.160189		0.778565	0.281781		0.954383	0.0684766	0.722245
ENSSSCG00000034045	ERGIC3	ERGIC3					CON_uni	0.0809094	0.0415376	0.712293	0.0569394	0.20118	0.674327	0.0720895	0.180437	0.67295	0.0581312	0.274107	0.89989
ENSSSCG00000006552	HAX1	HAX1					CON_uni	-0.0820814	0.0429973	0.712293	-0.058963	0.145918	0.604227	-0.0331301	0.57205	0.89661	-0.0480287	0.394281	0.923316
ENSSSCG00000012980	KAT5	KAT5					CON_uni	-0.0630358	0.011458	0.529903	-0.019905	0.566347	0.894724	0.027952	0.490503	0.867275	-0.0429144	0.186022	0.867984
ENSSSCG00000007475	MOCS3	MOCS3					CON_uni	-0.0815618	0.0251136	0.634568	-0.0267713	0.454469	0.842264	-0.0595972	0.192225	0.686582	-0.0599746	0.131911	0.816871
ENSSSCG00000017806	MRM3	MRM3					CON_uni	-0.0890332	0.0411528	0.712293	-0.0413533	0.308825	0.763525	-0.0675265	0.106524	0.577399	-0.0630608	0.12591	0.81217
ENSSSCG00000012408	NHSL2	NHSL2					CON_uni	0.636411	0.0136417	0.552054	0.135599	0.597818		-0.0460903	0.92635		-0.159105	0.767045	0.975771
ENSSSCG00000010554	SCD	SCD					CON_uni	0.27981	0.0478966	0.715577	0.320394	0.0520524	0.422825	0.205491	0.0969693	0.562964	0.243821	0.0676675	0.722047
ENSSSCG00000025513	SNORD22	SNORD22					CON_uni	-0.136531	0.206105	0.896105	-0.207875	0.0917838	0.52044	-0.134252	0.221906	0.710714	-0.0149871	0.916847	0.99335
ENSSSCG00000018461	U1	U1					CON_uni	-0.741443	0.125588	0.829397	0.183626	0.580468		0.685356	0.0881473		0.230431	0.542517	0.946776
ENSSSCG00000033411	ZBED5	ZBED5					CON_uni	-0.0557593	0.0425037	0.712293	-0.0627123	0.0811675	0.495353	-0.0562696	0.111856	0.58621	-0.065351	0.13614	0.820737
ENSSSCG00000012657	AIFM1	AIFM1		Val_up		Val_up	DEX_LD	0.0179071	0.551344	0.969403	0.0636589	0.0472971	0.411019	0.0647774	0.167761	0.657966	0.0799498	0.0282683	0.63505
ENSSSCG00000017877	ANKFY1	ANKFY1		Val_up		Val_up	DEX_LD	0.0180871	0.384997	0.948388	0.0415741	0.0395844	0.387121	0.0608826	0.092089	0.557948	0.0741282	0.0386553	0.660621
ENSSSCG00000037310	ATP6AP1	ATP6AP1		Val_up		Val_up	DEX_LD	0.116774	0.0776306	0.770965	0.161309	0.0167393	0.276241	0.14332	0.0568167	0.47316	0.143038	0.032958	0.641139
ENSSSCG00000015714	CCDC93	CCDC93		Val_up		Val_up	DEX_LD	0.037741	0.139147	0.84482	0.069714	0.00905345	0.223699	0.0130341	0.747492	0.945099	0.0511393	0.0359795	0.649389
ENSSSCG00000022187	CISD3	CISD3		Val_up		Val_up	DEX_LD	0.120886	0.102608	0.806291	0.155766	0.0298275	0.34469	0.10178	0.204444	0.69742	0.15401	0.0468457	0.667122
ENSSSCG00000016913	DDX4	DDX4		Val_up		Val_up	DEX_LD	0.247536	0.36259	0.944947	0.711887	0.00348377	0.15744	0.500962	0.0713521		0.669444	0.00987771	0.539889
ENSSSCG00000015213	EI24	EI24		Val_up		Val_up	DEX_LD	0.0996593	0.0617625	0.740249	0.165406	0.000244241	0.0541057	0.114528	0.0760169	0.522323	0.169517	0.00133572	0.393875
ENSSSCG00000000697		ENSSSCG00000000697		Val_up		Val_up	DEX_LD	0.0101642	0.69995	0.987298	0.0430952	0.0471522	0.410579	-0.0265965	0.425359	0.83917	0.0502156	0.0352242	0.647384
ENSSSCG00000003132		ENSSSCG00000003132		Val_up		Val_up	DEX_LD	0.0770562	0.0697471	0.753755	0.111045	0.0199462	0.292918	0.085235	0.0853808	0.543981	0.0936796	0.0161469	0.569404
ENSSSCG00000008981		ENSSSCG00000008981		Val_up		Val_up	DEX_LD	0.13962	0.126896	0.829517	0.22669	0.00739574	0.205671	0.206455	0.114108	0.589699	0.259891	0.0328118	0.641139
ENSSSCG00000017913		ENSSSCG00000017913		Val_up		Val_up	DEX_LD	0.0219243	0.464403	0.962431	0.0743305	0.0253129	0.320271	0.0502135	0.227307	0.714027	0.0740242	0.0372919	0.656248
ENSSSCG00000031893		ENSSSCG00000031893		Val_up		Val_up	DEX_LD	0.0835945	0.0775052	0.77047	0.115193	0.015119	0.265287	0.0196466	0.670768	0.92436	0.115786	0.00207331	0.434634
ENSSSCG00000034927		ENSSSCG00000034927		Val_up		Val_up	DEX_LD	0.0127478	0.505737	0.969113	0.0445831	0.021233	0.299369	0.0726825	0.0727516	0.517336	0.0910824	0.0233399	0.615347
ENSSSCG00000037850		ENSSSCG00000037850		Val_up		Val_up	DEX_LD	0.936114	0.0501041	0.721195	0.924727	0.0301642		0.609474	0.191752		0.898831	0.0189081	0.586533
ENSSSCG00000040466		ENSSSCG00000040466		Val_up		Val_up	DEX_LD	0.110613	0.395979	0.949574	0.321793	0.0285744	0.33967	0.133355	0.345348	0.798581	0.24876	0.0288679	0.639532
ENSSSCG00000045263		ENSSSCG00000045263		Val_up		Val_up	DEX_LD	0.247975	0.0954949	0.796407	0.298049	0.00609673	0.189383	0.156622	0.188966	0.683812	0.272087	0.00439719	0.471235
ENSSSCG00000051173		ENSSSCG00000051173		Val_up		Val_up	DEX_LD	0.375578	0.0699156	0.753755	0.464934	0.0162696	0.271051	0.189249	0.295489	0.767486	0.455083	0.0247298	0.616303
ENSSSCG00000013857	EPS15L1	EPS15L1		Val_up		Val_up	DEX_LD	-0.0138138	0.614095	0.975658	0.0573948	0.0481732	0.412642	-0.0154577	0.631881	0.914342	0.0644885	0.0426987	0.667122
ENSSSCG00000011598	FGD5	FGD5		Val_up		Val_up	DEX_LD	0.798045	0.129775	0.831828	1.15557	0.0308143	0.348998	0.420697	0.427273		1.18327	0.0398027	0.666799
ENSSSCG00000022725	FLOT1	FLOT1		Val_up		Val_up	DEX_LD	-0.00533592	0.909161	0.994386	0.100642	0.0159988	0.270075	0.0801341	0.217703	0.706035	0.166057	0.00440799	0.471235
ENSSSCG00000005319	GBA2	GBA2		Val_up		Val_up	DEX_LD	0.0692472	0.0934271	0.795994	0.0838885	0.0225612	0.306306	0.0471297	0.215426	0.703299	0.104567	0.00681455	0.523877
ENSSSCG00000010579	GBF1	GBF1		Val_up		Val_up	DEX_LD	0.0110497	0.66895	0.984454	0.0715865	0.0195538	0.292078	-0.00596113	0.846323	0.967868	0.0729117	0.0260303	0.623603
ENSSSCG00000024052	GPX4	GPX4		Val_up		Val_up	DEX_LD	0.0539278	0.108011	0.812552	0.0934013	0.0146605	0.26393	0.0463064	0.272573	0.750611	0.0820682	0.0182299	0.580764
ENSSSCG00000011889	GSK3B	GSK3B		Val_up		Val_up	DEX_LD	0.0232622	0.531898	0.969113	0.0826234	0.0218589	0.302323	0.0325034	0.435223	0.844818	0.115282	0.00271458	0.434634
ENSSSCG00000015106	HYOU1	HYOU1		Val_up		Val_up	DEX_LD	0.0728015	0.0500198	0.721195	0.115334	0.00253773	0.139362	0.0994889	0.0850373	0.542896	0.163812	0.00371367	0.453682
ENSSSCG00000009681	INTS9	INTS9		Val_up		Val_up	DEX_LD	0.01751	0.56892	0.974302	0.0656568	0.018855	0.287984	0.0309921	0.32237	0.785213	0.061901	0.0444419	0.667122
ENSSSCG00000021885	MDFIC	MDFIC		Val_up		Val_up	DEX_LD	0.0423937	0.527862	0.969113	0.162766	0.00549158	0.183568	0.119646	0.228302	0.714027	0.237462	0.0137166	0.547998
ENSSSCG00000039311	NCS1	NCS1		Val_up		Val_up	DEX_LD	0.287117	0.0706359	0.753755	0.367658	0.0226303	0.306306	0.321782	0.0701128	0.509801	0.301613	0.0314555	0.639532
ENSSSCG00000023956	NEDD9	NEDD9		Val_up		Val_up	DEX_LD	0.0416466	0.372855	0.945434	0.0867842	0.0250211	0.318023	0.0612904	0.224392	0.711791	0.124325	0.0145103	0.550568
ENSSSCG00000003259	OSCAR	OSCAR		Val_up		Val_up	DEX_LD	0.124779	0.265352	0.9101	0.251301	0.00611474	0.189383	0.232459	0.0667452	0.501984	0.219798	0.0450719	0.667122
ENSSSCG00000031901	PAPSS1	PAPSS1		Val_up		Val_up	DEX_LD	0.0661246	0.132721	0.836005	0.0928371	0.033158	0.360439	0.0590069	0.0679007	0.504671	0.0819923	0.036525	0.64992
ENSSSCG00000011845	PCYT1A	PCYT1A		Val_up		Val_up	DEX_LD	0.063653	0.144341	0.847722	0.0818635	0.0101678	0.234897	0.0670126	0.0573646	0.475274	0.0886151	0.00902075	0.527036
ENSSSCG00000001869	PEAK1	PEAK1		Val_up		Val_up	DEX_LD	0.117086	0.0980703	0.798271	0.209869	0.012203	0.25397	0.203374	0.073124	0.518497	0.213998	0.0306344	0.639532
ENSSSCG00000004456	PGM3	PGM3		Val_up		Val_up	DEX_LD	0.0255753	0.655491	0.981145	0.13045	0.0140338	0.261284	0.104522	0.0754463	0.522323	0.125922	0.0129416	0.542716
ENSSSCG00000000006	PPARA	PPARA		Val_up		Val_up	DEX_LD	0.254609	0.0909592	0.795318	0.304798	0.0142226	0.262222	0.20389	0.284566	0.759932	0.492731	0.00825958	0.527036
ENSSSCG00000013016	PPP2R5B	PPP2R5B		Val_up		Val_up	DEX_LD	0.0765786	0.0960739	0.797829	0.120706	0.00485742	0.176899	-0.000992983	0.985077	0.996491	0.117811	0.0087436	0.527036
ENSSSCG00000023709	PTPRJ	PTPRJ		Val_up		Val_up	DEX_LD	0.145108	0.0647748	0.743815	0.170519	0.0101723	0.234897	0.124479	0.0728377	0.517653	0.156753	0.0235697	0.615347
ENSSSCG00000037264	RAB31	RAB31		Val_up		Val_up	DEX_LD	0.0657049	0.22001	0.900164	0.118326	0.0350323	0.367987	0.123288	0.0698575	0.509801	0.147249	0.0219707	0.609376
ENSSSCG00000009868	RBM19	RBM19		Val_up		Val_up	DEX_LD	0.0269315	0.501973	0.969113	0.0872298	0.0237297	0.313205	0.0897839	0.0541382	0.470341	0.0936343	0.0434584	0.667122
ENSSSCG00000033175	SASH1	SASH1		Val_up		Val_up	DEX_LD	0.147383	0.300715	0.923932	0.251154	0.0410092	0.391806	0.248418	0.121743	0.603115	0.400848	0.0080473	0.527036
ENSSSCG00000022005	SFXN3	SFXN3		Val_up		Val_up	DEX_LD	0.141499	0.0693088	0.753652	0.26821	0.000911467	0.0838934	0.116477	0.170057	0.660458	0.1943	0.0114482	0.542716
ENSSSCG00000035442	SLC36A1	SLC36A1		Val_up		Val_up	DEX_LD	0.154035	0.0577718	0.732553	0.184918	0.0273315	0.331645	0.0863104	0.0550812	0.471359	0.107734	0.0113709	0.542716
ENSSSCG00000024626	TNFAIP1	TNFAIP1		Val_up		Val_up	DEX_LD	0.0610282	0.16792	0.864455	0.114917	0.00504487	0.179126	0.151322	0.139295	0.625146	0.22716	0.0138729	0.550568
ENSSSCG00000035820	TXNDC17	TXNDC17		Val_up		Val_up	DEX_LD	0.0206761	0.469508	0.962621	0.0570649	0.0438451	0.398602	0.0727415	0.108766	0.580354	0.0806201	0.024929	0.616303
ENSSSCG00000000843	TXNRD1	TXNRD1		Val_up		Val_up	DEX_LD	0.110434	0.053431	0.725474	0.134341	0.0176025	0.281584	0.145306	0.0944283	0.560106	0.175507	0.0493621	0.679715
ENSSSCG00000010987	UBAP2	UBAP2		Val_up		Val_up	DEX_LD	0.0298036	0.278977	0.918521	0.0608552	0.00783407	0.211552	0.0778226	0.0702994	0.509801	0.0842778	0.0388324	0.660621
ENSSSCG00000012621	UBE2A	UBE2A		Val_up		Val_up	DEX_LD	0.0368355	0.22362	0.900309	0.0656835	0.0103691	0.235247	0.027697	0.478505	0.86194	0.067195	0.0390428	0.662608
ENSSSCG00000013721	WDR83OS	WDR83OS		Val_up		Val_up	DEX_LD	0.0544056	0.0601928	0.73453	0.100017	0.000777426	0.076977	0.0154607	0.71626	0.938354	0.117389	1.23949e-05	0.158188
ENSSSCG00000002298	ZFYVE26	ZFYVE26		Val_up		Val_up	DEX_LD	0.0465201	0.0643639	0.743815	0.0572805	0.0385266	0.382292	0.0592881	0.317327	0.78128	0.132935	0.0338972	0.643552
ENSSSCG00000031809	ZKSCAN5	ZKSCAN5		Val_up		Val_up	DEX_LD	0.0756096	0.0643192	0.743815	0.080529	0.0295859	0.344051	0.0125494	0.752874	0.946296	0.124345	0.000460166	0.323913
ENSSSCG00000003233	ZNF175	ZNF175		Val_up		Val_up	DEX_LD	0.073405	0.163747	0.862405	0.111737	0.0181238	0.282838	0.0560366	0.255755	0.737668	0.105919	0.0322675	0.640238
ENSSSCG00000045485		ENSSSCG00000045485		Val_up			DEX_LD	0.0695461	0.182411	0.874231	0.0968763	0.0314162	0.352552	0.0745382	0.268058	0.749409	0.106985	0.0315562	0.639532
ENSSSCG00000031733	AKAP12	AKAP12		Val_down		Val_down	DEX_LD	-0.364283	0.141765	0.846609	-0.542462	0.0296111		-0.498995	0.0647362		-0.63788	0.0116939	0.542716
ENSSSCG00000001411	APOM	APOM		Val_down		Val_down	DEX_LD	-0.140292	0.0518707	0.721738	-0.205269	0.00275024	0.145529	-0.0646133	0.418456	0.835709	-0.186045	0.0185012	0.58416
ENSSSCG00000014436	ARHGEF37	ARHGEF37		Val_down		Val_down	DEX_LD	-0.363029	0.0548259	0.727257	-0.444129	0.0268103	0.329334	-0.329151	0.053406	0.469595	-0.39281	0.0426819	0.667122
ENSSSCG00000031115	CD70	CD70		Val_down		Val_down	DEX_LD	-0.181943	0.315195	0.930124	-0.403466	0.0255385	0.321879	-0.257466	0.164092	0.655491	-0.352525	0.043495	0.667122
ENSSSCG00000014907	CREBZF	CREBZF		Val_down		Val_down	DEX_LD	-0.066884	0.0655146	0.745355	-0.0940291	0.022569	0.306306	-0.0399079	0.352271	0.802088	-0.100481	0.00297354	0.437512
ENSSSCG00000010430	CSTF2T	CSTF2T		Val_down		Val_down	DEX_LD	-0.0515092	0.0568545	0.732553	-0.100699	0.00103255	0.0850937	-0.0673539	0.102631	0.571563	-0.117626	0.00232558	0.434634
ENSSSCG00000029753	CYTIP	CYTIP		Val_down		Val_down	DEX_LD	-0.0824823	0.0688474	0.753392	-0.101647	0.0427028	0.394994	-0.0955114	0.149892	0.642231	-0.131054	0.0319805	0.640148
ENSSSCG00000007323	DSN1	DSN1		Val_down		Val_down	DEX_LD	-0.0725178	0.270488	0.914759	-0.127822	0.0390533	0.384648	-0.0849841	0.242915	0.728337	-0.137739	0.0385296	0.660621
ENSSSCG00000011940	DZIP3	DZIP3		Val_down		Val_down	DEX_LD	-0.11625	0.0782059	0.770965	-0.186524	0.0124984	0.255641	-0.094098	0.311305	0.776335	-0.205939	0.0101888	0.539889
ENSSSCG00000002937		ENSSSCG00000002937		Val_down		Val_down	DEX_LD	-0.0961222	0.165509	0.863374	-0.124818	0.0324946	0.357488	-0.0939474	0.280175	0.756899	-0.128422	0.0432386	0.667122
ENSSSCG00000004782		ENSSSCG00000004782		Val_down		Val_down	DEX_LD	-0.302127	0.0517369	0.721195	-0.322599	0.0425011	0.394524	-0.234623	0.121581	0.603115	-0.388883	0.00714821	0.527036
ENSSSCG00000010941		ENSSSCG00000010941		Val_down		Val_down	DEX_LD	-0.0647691	0.0548052	0.727257	-0.100136	0.000394647	0.062145	-0.0623643	0.152927	0.645724	-0.114013	0.00298936	0.437512
ENSSSCG00000011531		ENSSSCG00000011531		Val_down		Val_down	DEX_LD	-0.106645	0.083445	0.777058	-0.146506	0.0209406	0.299241	-0.0357143	0.635175	0.914342	-0.20912	0.00617914	0.512996
ENSSSCG00000021946		ENSSSCG00000021946		Val_down		Val_down	DEX_LD	-0.0837071	0.1354	0.841179	-0.21076	0.000633373	0.0713636	-0.0927381	0.208834	0.700381	-0.135241	0.0423597	0.667122
ENSSSCG00000028784		ENSSSCG00000028784		Val_down		Val_down	DEX_LD	-0.186147	0.0802205	0.775421	-0.181179	0.0454352	0.403972	-0.0969963	0.344407	0.798039	-0.256328	0.0026364	0.434634
ENSSSCG00000029035		ENSSSCG00000029035		Val_down		Val_down	DEX_LD	-0.0676495	0.135824	0.841415	-0.0747134	0.0337525	0.361201	-0.0327636	0.443153	0.848425	-0.0905604	0.0187423	0.586533
ENSSSCG00000036736		ENSSSCG00000036736		Val_down		Val_down	DEX_LD	-0.05257	0.374121	0.945434	-0.161916	0.00532563	0.183568	-0.0156581	0.834316	0.96564	-0.226433	0.00269604	0.434634
ENSSSCG00000039405		ENSSSCG00000039405		Val_down		Val_down	DEX_LD	-0.0946581	0.520197	0.969113	-0.313425	0.0193655	0.289927	-0.296472	0.129045	0.617082	-0.351915	0.0415041	0.667122
ENSSSCG00000045390		ENSSSCG00000045390		Val_down		Val_down	DEX_LD	0.0830519	0.48564	0.965666	-0.335217	0.0128579	0.256357	-0.296869	0.0669198	0.501984	-0.328762	0.00618824	0.512996
ENSSSCG00000046897		ENSSSCG00000046897		Val_down		Val_down	DEX_LD	-0.0614714	0.406852	0.952413	-0.21096	0.00875553	0.22091	-0.026419	0.804676	0.959132	-0.208643	0.0227659	0.611046
ENSSSCG00000048019		ENSSSCG00000048019		Val_down		Val_down	DEX_LD	-0.15332	0.291915	0.921724	-0.30279	0.0149966	0.265287	0.0690982	0.668707	0.923516	-0.366212	0.0181676	0.580029
ENSSSCG00000048970		ENSSSCG00000048970		Val_down		Val_down	DEX_LD	-1.48469	0.282414	0.918521	-1.68131	0.0332531		-1.03601	0.225268		-1.57331	0.0276427	0.631633
ENSSSCG00000049161		ENSSSCG00000049161		Val_down		Val_down	DEX_LD	-0.0811397	0.345787	0.942007	-0.21507	0.00381331	0.161232	-0.15316	0.145773	0.634075	-0.232632	0.00792346	0.527036
ENSSSCG00000049534		ENSSSCG00000049534		Val_down		Val_down	DEX_LD	-0.149534	0.107009	0.811555	-0.188477	0.0342781	0.363617	-0.123679	0.358367	0.805326	-0.234405	0.0471177	0.668794
ENSSSCG00000051022		ENSSSCG00000051022		Val_down		Val_down	DEX_LD	-0.244406	0.111789	0.814091	-0.412045	0.000364622	0.0611004	-0.306361	0.0515262	0.462676	-0.286107	0.0394159	0.664009
ENSSSCG00000016934	ERCC8	ERCC8		Val_down		Val_down	DEX_LD	-0.0857473	0.102872	0.806291	-0.093381	0.0396303	0.387121	-0.0574646	0.320833	0.784293	-0.114113	0.0236885	0.615347
ENSSSCG00000016114	FAM117B	FAM117B		Val_down		Val_down	DEX_LD	-0.104812	0.0760915	0.768712	-0.159819	0.00144802	0.102301	-0.0970494	0.185421	0.680366	-0.176966	0.00565824	0.507765
ENSSSCG00000004347	FBXL4	FBXL4		Val_down		Val_down	DEX_LD	-0.00729301	0.828969	0.994386	-0.11173	0.000738434	0.0759947	-0.0580819	0.209902	0.700381	-0.105435	0.00369891	0.453682
ENSSSCG00000024359	FRA10AC1	FRA10AC1		Val_down		Val_down	DEX_LD	-0.0821183	0.073539	0.7614	-0.167221	0.000788185	0.0773095	-0.0926707	0.105527	0.576301	-0.135036	0.0100346	0.539889
ENSSSCG00000015345	GLCCI1	GLCCI1		Val_down		Val_down	DEX_LD	-0.0767679	0.0629159	0.74191	-0.0918758	0.0307323	0.348673	-0.0510151	0.298373	0.768906	-0.0912288	0.0415057	0.667122
ENSSSCG00000016716	GSDME	GSDME		Val_down		Val_down	DEX_LD	-0.25854	0.0931253	0.795994	-0.469958	0.00427462	0.165294	-0.209791	0.284267	0.759932	-0.403168	0.00476097	0.492145
ENSSSCG00000030546	HSD11B1L	HSD11B1L		Val_down		Val_down	DEX_LD	-0.0622337	0.106705	0.811555	-0.0852075	0.0143548	0.262246	-0.0415388	0.288818	0.763681	-0.0738958	0.0462231	0.667122
ENSSSCG00000016158	LANCL1	LANCL1		Val_down		Val_down	DEX_LD	-0.0551429	0.0976771	0.798271	-0.115194	0.00516531	0.180993	-0.0682131	0.15385	0.646292	-0.115014	0.0134781	0.545892
ENSSSCG00000030682	MACO1	MACO1		Val_down		Val_down	DEX_LD	-0.0535083	0.0816611	0.777058	-0.0660965	0.0328485	0.359052	-0.0382648	0.257213	0.738593	-0.0935127	0.0173708	0.578354
ENSSSCG00000006273	MCM4	MCM4		Val_down		Val_down	DEX_LD	-0.0720724	0.096156	0.797918	-0.0994995	0.0494825	0.417598	-0.103986	0.112581	0.588532	-0.191703	0.0131071	0.542716
ENSSSCG00000000019	NUP50	NUP50		Val_down		Val_down	DEX_LD	-0.0371929	0.0740241	0.762214	-0.0656066	0.0421611	0.394069	-0.0294051	0.295532	0.767486	-0.0620302	0.0157272	0.561544
ENSSSCG00000029113	OBI1	OBI1		Val_down		Val_down	DEX_LD	-0.0489539	0.201811	0.889445	-0.0998572	0.00389256	0.161232	-0.087708	0.123182	0.60515	-0.125617	0.0129657	0.542716
ENSSSCG00000003861	ORC1	ORC1		Val_down		Val_down	DEX_LD	-0.124023	0.248687	0.904795	-0.216808	0.0260811	0.324647	-0.182815	0.127921	0.614786	-0.227523	0.0416539	0.667122
ENSSSCG00000034714	OTULIN	OTULIN		Val_down		Val_down	DEX_LD	-0.0602327	0.20643	0.896105	-0.0989966	0.0368823	0.37508	-0.0700831	0.153322	0.645724	-0.111265	0.0310108	0.639532
ENSSSCG00000012446	P2RY10	P2RY10		Val_down		Val_down	DEX_LD	-0.0808267	0.155788	0.855429	-0.161739	0.00137523	0.0999075	-0.0967634	0.113176	0.589082	-0.14053	0.0180865	0.57869
ENSSSCG00000011131	PRKCQ	PRKCQ		Val_down		Val_down	DEX_LD	-0.0849264	0.0835829	0.777058	-0.109958	0.0401999	0.388906	-0.0907915	0.131738	0.620476	-0.112451	0.0331531	0.641139
ENSSSCG00000010672	RAB11FIP2	RAB11FIP2		Val_down		Val_down	DEX_LD	-0.0619957	0.301901	0.923932	-0.115527	0.0237719	0.313205	-0.0538391	0.453246	0.850578	-0.11715	0.0226522	0.611046
ENSSSCG00000000722	RAD51AP1	RAD51AP1		Val_down		Val_down	DEX_LD	-0.188304	0.167341	0.863867	-0.291592	0.00341413	0.157018	-0.127081	0.321202	0.784293	-0.34897	0.0140962	0.550568
ENSSSCG00000009854	RFC5	RFC5		Val_down		Val_down	DEX_LD	-0.0584998	0.077855	0.770965	-0.108881	0.0137262	0.259936	-0.0718771	0.133441	0.621332	-0.0992705	0.0496045	0.680198
ENSSSCG00000035393	SAAL1	SAAL1		Val_down		Val_down	DEX_LD	-0.045615	0.189383	0.880162	-0.0994778	0.0131474	0.25724	-0.068087	0.163759	0.655491	-0.0881133	0.0411277	0.667122
ENSSSCG00000037015	SESN3	SESN3		Val_down		Val_down	DEX_LD	-0.0856826	0.0766235	0.769057	-0.150793	0.00320836	0.155649	-0.112201	0.0874335	0.547706	-0.139411	0.0307141	0.639532
ENSSSCG00000014063	SFXN1	SFXN1		Val_down		Val_down	DEX_LD	-0.0796742	0.0768401	0.769057	-0.103428	0.0136207	0.259936	-0.0940097	0.0803824	0.530629	-0.1703	0.00117398	0.393875
ENSSSCG00000016835	SKP2	SKP2		Val_down		Val_down	DEX_LD	-0.0909923	0.065957	0.74664	-0.116219	0.0236859	0.313018	-0.0990152	0.18217	0.676059	-0.131955	0.00761982	0.527036
ENSSSCG00000010446	STAMBPL1	STAMBPL1		Val_down		Val_down	DEX_LD	-0.0690009	0.562626	0.971427	-0.249008	0.0048339	0.176899	-0.03526	0.795177	0.958167	-0.215982	0.0200324	0.591706
ENSSSCG00000022387	TBPL1	TBPL1		Val_down		Val_down	DEX_LD	-0.0719235	0.0723883	0.757189	-0.079493	0.0498489	0.418122	-0.0202738	0.607172	0.906923	-0.0945138	0.027697	0.631633
ENSSSCG00000037120	TK1	TK1		Val_down		Val_down	DEX_LD	-0.288714	0.0535644	0.725474	-0.305964	0.0204426	0.296213	-0.217029	0.140613	0.627981	-0.355874	0.0198492	0.590542
ENSSSCG00000011767	TTC14	TTC14		Val_down		Val_down	DEX_LD	-0.0971902	0.0985788	0.799376	-0.121294	0.0337038	0.361201	-0.0861648	0.189229	0.683889	-0.130761	0.0113544	0.542716
ENSSSCG00000004423	TUBE1	TUBE1		Val_down		Val_down	DEX_LD	-0.156758	0.125524	0.829397	-0.196592	0.0142447	0.262222	-0.117987	0.230751	0.715618	-0.247916	0.00236284	0.434634
ENSSSCG00000035934	TXNDC16	TXNDC16		Val_down		Val_down	DEX_LD	-0.0711635	0.152984	0.854991	-0.139763	0.0080617	0.213161	-0.0608844	0.262453	0.74505	-0.13191	0.0122837	0.542716
ENSSSCG00000032062	WDR55	WDR55		Val_down		Val_down	DEX_LD	-0.0303956	0.456187	0.959367	-0.116216	0.00137378	0.0999075	-0.0551242	0.209784	0.700381	-0.102384	0.0124044	0.542716
ENSSSCG00000001201	ZKSCAN8	ZKSCAN8		Val_down		Val_down	DEX_LD	-0.0508522	0.290645	0.921301	-0.140058	0.00575116	0.186984	-0.123741	0.0936137	0.559413	-0.113378	0.0407334	0.667122
ENSSSCG00000032834	ZNF169	ZNF169		Val_down		Val_down	DEX_LD	-0.0319814	0.410944	0.955274	-0.0938936	0.017283	0.281584	-0.0937423	0.121218	0.602065	-0.105261	0.0226185	0.611046
ENSSSCG00000012056	CHAF1B	CHAF1B		Val_down			DEX_LD	-0.206768	0.0649391	0.743958	-0.237794	0.0429487	0.395612	-0.139238	0.177348	0.668082	-0.283143	0.0172759	0.577933
ENSSSCG00000016792	RETREG1	RETREG1		Val_down			DEX_LD	-0.0941902	0.0599542	0.73453	-0.126411	0.00528502	0.183568	-0.0811839	0.183052	0.676456	-0.116492	0.0370105	0.654413
ENSSSCG00000008819	TXK	TXK		Val_down			DEX_LD	-0.0991634	0.329687	0.936215	-0.3116	0.00703984	0.201336	-0.120464	0.224182	0.711791	-0.244329	0.0453438	0.667122
ENSSSCG00000023975	CCDC9B	CCDC9B				Val_up	DEX_LD	0.171356	0.240567	0.903983	0.339868	0.019033	0.288252	0.0794072	0.809642		0.855105	0.00824619	0.527036
ENSSSCG00000029130	ELANE	ELANE				Val_down	DEX_LD	-0.575258	0.110107	0.813224	-0.919162	0.0097974		-0.297121	0.545229		-1.04973	0.0145022	0.550568
ENSSSCG00000008337	AAK1	AAK1		Val_up			DEX_uni	0.0416368	0.344927	0.942003	0.190566	0.000418818	0.0631659	-0.0435059	0.458175	0.853506	-0.00956135	0.850558	0.987135
ENSSSCG00000002723	AARS	AARS		Val_up			DEX_uni	0.0801739	0.122301	0.829397	0.110693	0.0450977	0.402064	0.0598298	0.293459	0.765764	0.0673808	0.231793	0.887782
ENSSSCG00000017694	ACACA	ACACA		Val_up			DEX_uni	0.0884376	0.112397	0.814091	0.134362	0.00729175	0.204584	0.0279605	0.634562	0.914342	0.0497214	0.313236	0.902976
ENSSSCG00000023969	ACER1	ACER1		Val_up			DEX_uni	0.24763	0.133117	0.836078	0.552148	0.00102983	0.0850937	0.243669	0.261584		0.3696	0.0719574	0.730118
ENSSSCG00000012172	ACOT9	ACOT9		Val_up			DEX_uni	0.061682	0.114711	0.819006	0.0958374	0.00221491	0.128092	0.0235629	0.595558	0.903561	0.0418311	0.322324	0.907023
ENSSSCG00000017198	ACOX1	ACOX1		Val_up			DEX_uni	0.034655	0.123739	0.829397	0.0556905	0.010271	0.235247	-0.00401572	0.883878	0.977161	0.0488353	0.0557423	0.696376
ENSSSCG00000011627	ACPP	ACPP		Val_up			DEX_uni	0.107827	0.421084	0.957405	0.263495	0.0319503	0.354635	0.129106	0.388074	0.823287	0.128506	0.293087	0.900108
ENSSSCG00000017566	ACSF2	ACSF2		Val_up			DEX_uni	0.068767	0.23028	0.903983	0.108772	0.0494934	0.417598	0.0642492	0.266904	0.749409	0.069345	0.246652	0.891303
ENSSSCG00000007286	ACSS2	ACSS2		Val_up			DEX_uni	0.0380155	0.245994	0.903983	0.0488659	0.0495238	0.417598	-0.00919368	0.822661	0.963785	0.034532	0.379852	0.920272
ENSSSCG00000022299	ACTR10	ACTR10		Val_up			DEX_uni	0.0159524	0.649617	0.979892	0.0632446	0.0478893	0.41222	0.0876879	0.0535149	0.469595	0.0308451	0.447682	0.928672
ENSSSCG00000015710	ACTR3	ACTR3		Val_up			DEX_uni	0.010514	0.769966	0.992975	0.0664005	0.0319176	0.354635	0.0688367	0.127099	0.612881	0.0497359	0.363167	0.913996
ENSSSCG00000007950	ADCY9	ADCY9		Val_up			DEX_uni	0.0272375	0.744635	0.991052	0.186283	0.0242286	0.314671	-0.136325	0.108647	0.580354	0.0209471	0.843929	0.986212
ENSSSCG00000003761	ADGRL2	ADGRL2		Val_up			DEX_uni	0.111325	0.258703	0.907608	0.212702	0.0228355	0.306372	0.181745	0.0958913	0.560106	0.156215	0.169045	0.853592
ENSSSCG00000015772	AGA	AGA		Val_up			DEX_uni	0.050928	0.149913	0.853152	0.0698981	0.0411787	0.392278	0.023694	0.526818	0.882941	0.043245	0.244434	0.891303
ENSSSCG00000014806	ANAPC15	ANAPC15		Val_up			DEX_uni	0.0420301	0.240158	0.903983	0.0651515	0.0387564	0.382876	0.0228729	0.531707	0.884574	0.0354308	0.278343	0.89989
ENSSSCG00000022173	ANKRD50	ANKRD50		Val_up			DEX_uni	0.121898	0.28153	0.918521	0.247251	0.0307735	0.348838	0.142769	0.146387	0.63482	0.12439	0.232336	0.887782
ENSSSCG00000010299	ANXA7	ANXA7		Val_up			DEX_uni	0.0403998	0.188747	0.879618	0.0596984	0.0183251	0.283644	0.0575994	0.100817	0.568431	0.0319229	0.305091	0.902976
ENSSSCG00000009978	AP1B1	AP1B1		Val_up			DEX_uni	0.108572	0.0595148	0.73453	0.156236	0.0239309	0.313513	0.0740083	0.253444	0.734863	0.0522957	0.344864	0.913996
ENSSSCG00000021145	AP1S1	AP1S1		Val_up			DEX_uni	0.0316944	0.296555	0.923932	0.0711159	0.0282153	0.337598	0.0245047	0.572983	0.89661	-0.0050185	0.919286	0.993441
ENSSSCG00000003106	AP2S1	AP2S1		Val_up			DEX_uni	0.122176	0.100752	0.804168	0.14199	0.0351938	0.367987	0.126439	0.118088	0.596839	0.0991836	0.0790481	0.739415
ENSSSCG00000015244	APLP2	APLP2		Val_up			DEX_uni	0.140912	0.05798	0.732553	0.186461	0.0202016	0.295561	0.138472	0.0581666	0.4778	0.0933849	0.208766	0.877759
ENSSSCG00000031488	ARHGAP17	ARHGAP17		Val_up			DEX_uni	0.0722418	0.0740685	0.762214	0.0767772	0.0463308	0.406398	0.0374033	0.353669	0.802088	0.0134626	0.676045	0.965525
ENSSSCG00000003107	ARHGAP35	ARHGAP35		Val_up			DEX_uni	0.0358762	0.169126	0.864455	0.060289	0.0394017	0.386622	0.0194974	0.644294	0.915764	0.0511071	0.113765	0.793018
ENSSSCG00000014139	ARSK	ARSK		Val_up			DEX_uni	0.12473	0.239141	0.903983	0.232373	0.0359709	0.371652	0.129908	0.29454	0.766618	0.0205956	0.877762	0.988653
ENSSSCG00000004821	ASB7	ASB7		Val_up			DEX_uni	0.0367086	0.347213	0.942425	0.0995045	0.0301991	0.345926	0.07635	0.150365	0.642918	0.0147083	0.705252	0.969971
ENSSSCG00000039553	ASPG	ASPG		Val_up			DEX_uni	0.162273	0.643082	0.978818	0.847622	0.00420334	0.16513	0.660407	0.0620684		0.369061	0.348439	0.913996
ENSSSCG00000013065	ASRGL1	ASRGL1		Val_up			DEX_uni	0.012598	0.802366	0.992975	0.111022	0.0386861	0.382761	0.035844	0.641059	0.91479	0.0624916	0.340146	0.913996
ENSSSCG00000011930	ATG3	ATG3		Val_up			DEX_uni	0.0646854	0.0686791	0.753392	0.0996144	0.00137305	0.0999075	0.0676311	0.0785119	0.525129	0.0713134	0.171389	0.854473
ENSSSCG00000006296	ATP1B1	ATP1B1		Val_up			DEX_uni	0.119993	0.159571	0.856957	0.236542	0.000732049	0.0759356	0.141208	0.269481	0.750366	0.149117	0.220239	0.886743
ENSSSCG00000017401	ATP6V0A1	ATP6V0A1		Val_up			DEX_uni	0.176798	0.0685107	0.753392	0.242484	0.0138164	0.260203	0.139984	0.114602	0.590936	0.111449	0.256093	0.892031
ENSSSCG00000033278	ATP6V1D	ATP6V1D		Val_up			DEX_uni	0.0424342	0.183442	0.874231	0.0977465	0.0027114	0.144057	0.0297063	0.494861	0.868419	0.040851	0.336538	0.913627
ENSSSCG00000007153	ATRN	ATRN		Val_up			DEX_uni	0.0348476	0.2981	0.923932	0.0746943	0.0189911	0.287984	0.0252	0.520844	0.881939	0.0579617	0.074992	0.733885
ENSSSCG00000001065	ATXN1	ATXN1		Val_up			DEX_uni	0.0361551	0.49249	0.967092	0.123433	0.0328096	0.359052	0.045551	0.443447	0.848456	0.0459069	0.468043	0.933575
ENSSSCG00000015079	BACE1	BACE1		Val_up			DEX_uni	0.187485	0.146319	0.847722	0.252761	0.0031038	0.155428	0.254352	0.130542	0.618944	0.291331	0.0698355	0.724427
ENSSSCG00000040373	BCL2L13	BCL2L13		Val_up			DEX_uni	0.0616562	0.0558456	0.730289	0.0632148	0.0265335	0.328029	0.0215434	0.642187	0.915296	0.0548241	0.269196	0.89989
ENSSSCG00000024109	BDH1	BDH1		Val_up			DEX_uni	-0.00423832	0.93147	0.995683	0.100644	0.0290784	0.34363	-0.0532782	0.327864	0.789705	-0.0356186	0.552095	0.949635
ENSSSCG00000024388	BNIP3	BNIP3		Val_up			DEX_uni	0.0744513	0.135543	0.841179	0.113709	0.00898036	0.22272	0.0153725	0.798597	0.958714	0.0242477	0.564553	0.953116
ENSSSCG00000001801	BTBD1	BTBD1		Val_up			DEX_uni	0.0427897	0.116267	0.82065	0.0731349	0.0365894	0.375077	0.0524738	0.174712	0.666277	0.0218577	0.567381	0.953396
ENSSSCG00000010563	BTRC	BTRC		Val_up			DEX_uni	0.00889131	0.798403	0.992975	0.0620621	0.0458899	0.405349	-0.0259169	0.576781	0.89661	0.0522725	0.17613	0.860678
ENSSSCG00000014948	C11orf54	C11orf54		Val_up			DEX_uni	0.105954	0.175505	0.868476	0.134067	0.0438856	0.398602	0.112737	0.098231	0.564819	0.0767073	0.296615	0.900108
ENSSSCG00000006555	C1orf189	C1orf189		Val_up			DEX_uni	0.177064	0.245097	0.903983	0.306857	0.0328559	0.359052	0.274008	0.132089	0.621006	0.200461	0.239202	0.887782
ENSSSCG00000006554	C1orf43	C1orf43		Val_up			DEX_uni	0.0236001	0.219479	0.900164	0.0358079	0.045053	0.402064	0.0376204	0.147883	0.638222	-0.000996036	0.973106	0.9981
ENSSSCG00000009069	C4orf33	C4orf33		Val_up			DEX_uni	0.16208	0.12894	0.831828	0.307849	0.0021776	0.127059	0.229896	0.07009	0.509801	0.18169	0.153553	0.840333
ENSSSCG00000034203	C9orf64	C9orf64		Val_up			DEX_uni	0.0486503	0.164731	0.863349	0.0829023	0.0371313	0.376207	-0.0169245	0.745132	0.945099	0.0473447	0.406119	0.925088
ENSSSCG00000015504	CACYBP	CACYBP		Val_up			DEX_uni	0.038863	0.255911	0.90754	0.0600677	0.0391281	0.385081	0.0391251	0.327914	0.789705	0.0457416	0.344161	0.913996
ENSSSCG00000013746	CALR	CALR		Val_up			DEX_uni	0.080146	0.139755	0.846609	0.141318	0.00125697	0.0960736	0.0996568	0.0855932	0.544488	0.110993	0.058363	0.701863
ENSSSCG00000011550	CAMK1	CAMK1		Val_up			DEX_uni	0.165265	0.102849	0.806291	0.284875	0.0117824	0.249008	0.153636	0.202915	0.696737	0.150583	0.115001	0.793018
ENSSSCG00000027314	CAMSAP2	CAMSAP2		Val_up			DEX_uni	0.11305	0.128114	0.831814	0.146288	0.0252277	0.319502	0.0943099	0.196683	0.689697	0.0935	0.202458	0.87328
ENSSSCG00000001100	CARMIL1	CARMIL1		Val_up			DEX_uni	0.192195	0.156172	0.855429	0.318734	0.0234989	0.311176	0.266836	0.0990048	0.567155	0.144609	0.356441	0.913996
ENSSSCG00000014170	CAST	CAST		Val_up			DEX_uni	0.0392126	0.333588	0.939227	0.0863816	0.0336131	0.361201	0.031396	0.550143	0.887512	0.058465	0.275339	0.89989
ENSSSCG00000035628	CCDC115	CCDC115		Val_up			DEX_uni	0.046869	0.253982	0.905804	0.0862016	0.0406676	0.390827	0.0364352	0.381533	0.820186	0.0125003	0.681329	0.966779
ENSSSCG00000038987	CCDC59	CCDC59		Val_up			DEX_uni	0.0355437	0.371787	0.945434	0.0731087	0.0338721	0.361294	0.0822414	0.111758	0.58619	0.0502681	0.233712	0.887782
ENSSSCG00000040648	CCL8	CCL8		Val_up			DEX_uni	0.118361	0.609244	0.975658	0.534849	0.0250952	0.318132	0.237848	0.3223	0.785213	0.224467	0.429739	0.927016
ENSSSCG00000011322	CCR1	CCR1		Val_up			DEX_uni	0.130721	0.13491	0.841179	0.190502	0.01917	0.288945	0.146405	0.337274	0.793018	0.12819	0.379491	0.920272
ENSSSCG00000006487	CCT3	CCT3		Val_up			DEX_uni	0.0234045	0.222024	0.900164	0.0557274	0.003596	0.158248	0.000784234	0.983738	0.996491	0.0250297	0.511218	0.939722
ENSSSCG00000006738	CD58	CD58		Val_up			DEX_uni	0.0542995	0.339119	0.94097	0.110599	0.0249727	0.318023	0.0346732	0.536157	0.885887	0.0586658	0.31028	0.902976
ENSSSCG00000033177	CDC26	CDC26		Val_up			DEX_uni	0.00835549	0.845909	0.994386	0.131845	0.00265896	0.142429	0.039916	0.423235	0.839083	-0.0151542	0.770007	0.976938
ENSSSCG00000017245	CDC42EP4	CDC42EP4		Val_up			DEX_uni	0.174056	0.0627192	0.741891	0.23739	0.0096416	0.229162	0.180857	0.181716	0.675704	0.000761518	0.995272	0.999531
ENSSSCG00000007567	CHST12	CHST12		Val_up			DEX_uni	0.0674867	0.399807	0.949877	0.175874	0.0175518	0.281584	-0.171071	0.110834	0.585103	-0.123412	0.242919	0.891303
ENSSSCG00000001858	CIB1	CIB1		Val_up			DEX_uni	0.0594925	0.0571247	0.732553	0.0721377	0.0335574	0.361201	0.0502721	0.178014	0.668716	0.0620559	0.0890423	0.757805
ENSSSCG00000037131	CLTA	CLTA		Val_up			DEX_uni	0.057824	0.168633	0.864455	0.1021	0.0122867	0.254496	0.0456055	0.331487	0.790898	0.0478169	0.279702	0.89989
ENSSSCG00000014058	CLTB	CLTB		Val_up			DEX_uni	0.0389868	0.20569	0.895806	0.0637817	0.0471228	0.410579	0.0734958	0.127212	0.612997	0.0275307	0.504978	0.939452
ENSSSCG00000022659	CLTC	CLTC		Val_up			DEX_uni	0.0510424	0.251981	0.905298	0.102236	0.0207513	0.298549	0.0566585	0.176274	0.666915	0.0860693	0.0878357	0.757805
ENSSSCG00000031837	CMTM2	CMTM2		Val_up			DEX_uni	0.0286786	0.93255	0.995683	0.748036	0.0425775		0.446462	0.182393		0.307105	0.38481	0.922371
ENSSSCG00000015509	COP1	COP1		Val_up			DEX_uni	0.0104301	0.796286	0.992975	0.0926873	0.0136589	0.259936	0.023342	0.575149	0.89661	0.0251676	0.581603	0.954495
ENSSSCG00000038410	CPEB2	CPEB2		Val_up			DEX_uni	0.0918498	0.197902	0.885313	0.200536	0.00821528	0.213925	0.148816	0.115051	0.591421	0.146102	0.224386	0.887782
ENSSSCG00000016981	CPEB4	CPEB4		Val_up			DEX_uni	0.0790927	0.209724	0.897134	0.108928	0.0185067	0.284568	0.121152	0.146822	0.635396	0.143636	0.0752155	0.733885
ENSSSCG00000005671	CRAT	CRAT		Val_up			DEX_uni	0.0969907	0.178012	0.868739	0.151914	0.0375904	0.377928	0.0917537	0.197932	0.691159	0.0785069	0.2817	0.89989
ENSSSCG00000016520	CREB3L2	CREB3L2		Val_up			DEX_uni	0.0706564	0.490209	0.96634	0.162146	0.0339179	0.361294	0.0625064	0.527262	0.883177	0.124794	0.251278	0.891645
ENSSSCG00000038989	CRK	CRK		Val_up			DEX_uni	0.0363814	0.313418	0.930124	0.0735593	0.0410817	0.391958	0.0476741	0.208142	0.700381	0.0400534	0.360371	0.913996
ENSSSCG00000043809	CRYBA4	CRYBA4		Val_up			DEX_uni	0.376381	0.129358	0.831828	0.570076	0.0308628		0.220059	0.563544		0.674354	0.103516	0.784614
ENSSSCG00000040431	CRYGS	CRYGS		Val_up			DEX_uni	-0.104318	0.5081	0.969113	0.346958	0.00867951	0.219422	-0.196281	0.247619	0.730692	-0.0756929	0.683482	0.967615
ENSSSCG00000035686	CS	CS		Val_up			DEX_uni	0.023169	0.260611	0.907608	0.048091	0.0273758	0.331645	0.0409353	0.0711453	0.512033	0.0450142	0.0934764	0.765623
ENSSSCG00000017935	CTDNEP1	CTDNEP1		Val_up			DEX_uni	0.0518709	0.120035	0.827991	0.0868885	0.00654238	0.193876	-0.0345186	0.272448	0.750611	0.048829	0.151276	0.837812
ENSSSCG00000004506	CTIF	CTIF		Val_up			DEX_uni	0.0793765	0.313116	0.930124	0.156507	0.0248442	0.318023	0.0974533	0.284416	0.759932	0.0400093	0.65207	0.963115
ENSSSCG00000006781	CTTNBP2NL	CTTNBP2NL		Val_up			DEX_uni	0.118959	0.27189	0.91496	0.273059	0.0059642	0.189383	0.0886279	0.601062	0.904087	0.147576	0.363548	0.913996
ENSSSCG00000003850	CZIB	CZIB		Val_up			DEX_uni	0.0554551	0.208382	0.896105	0.0911029	0.012358	0.255058	0.0232697	0.670377	0.924163	0.0496619	0.2306	0.887782
ENSSSCG00000034357	DAG1	DAG1		Val_up			DEX_uni	0.0593064	0.0641114	0.743815	0.0937403	0.0196575	0.292151	-0.0857512	0.0599505	0.484414	0.0134902	0.71115	0.970684
ENSSSCG00000015231	DCPS	DCPS		Val_up			DEX_uni	0.0853769	0.0975744	0.798271	0.176264	0.00816954	0.213925	0.0872164	0.244005	0.728915	0.107994	0.153369	0.840333
ENSSSCG00000038895	DCTN6	DCTN6		Val_up			DEX_uni	0.0192199	0.588856	0.974436	0.124089	0.000150108	0.0444715	0.0457601	0.225756	0.713715	0.0791115	0.139629	0.82301
ENSSSCG00000009771	DDX55	DDX55		Val_up			DEX_uni	0.0418707	0.107823	0.811555	0.0716265	0.035459	0.369871	-0.00965824	0.831973	0.965371	0.0331605	0.327766	0.908278
ENSSSCG00000024444	DDX59	DDX59		Val_up			DEX_uni	0.0101413	0.820062	0.993476	0.0902521	0.02954	0.344051	0.000937284	0.985883	0.996491	-0.0311682	0.427241	0.926854
ENSSSCG00000005585	DENND1A	DENND1A		Val_up			DEX_uni	0.0598787	0.131916	0.833582	0.0983645	0.0118832	0.250102	0.0151372	0.74113	0.945099	0.0575234	0.25605	0.892031
ENSSSCG00000031530	DERL2	DERL2		Val_up			DEX_uni	0.04405	0.137327	0.843469	0.0738024	0.000661274	0.0723412	0.0562582	0.19056	0.684911	0.0321414	0.415637	0.926589
ENSSSCG00000034265	DESI1	DESI1		Val_up			DEX_uni	0.0926493	0.139398	0.845652	0.117697	0.0409283	0.391319	0.0660414	0.291042	0.763931	0.12086	0.0685014	0.722245
ENSSSCG00000005083	DHRS7	DHRS7		Val_up			DEX_uni	0.102373	0.227362	0.900801	0.229136	0.0107226	0.237935	0.194466	0.0565532	0.47316	0.176471	0.0502981	0.683089
ENSSSCG00000012474	DIAPH2	DIAPH2		Val_up			DEX_uni	0.0199201	0.68291	0.984627	0.0960479	0.0362844	0.373415	0.0612511	0.235452	0.720837	0.0422361	0.247285	0.891461
ENSSSCG00000016653	DNAJB9	DNAJB9		Val_up			DEX_uni	0.0443976	0.518349	0.969113	0.0954711	0.0477825	0.41222	0.0730672	0.336275	0.792983	0.073463	0.297666	0.900108
ENSSSCG00000013630	DNM2	DNM2		Val_up			DEX_uni	0.0281489	0.340281	0.94097	0.0586782	0.0419035	0.394069	0.00558166	0.83555	0.96564	0.0132182	0.616233	0.956089
ENSSSCG00000025602	DOCK4	DOCK4		Val_up			DEX_uni	0.105794	0.29673	0.923932	0.1867	0.0442219	0.399419	0.162985	0.107372	0.578683	0.169562	0.114241	0.793018
ENSSSCG00000036549	DPYSL3	DPYSL3		Val_up			DEX_uni	0.415095	0.243753	0.903983	0.702697	0.0279034		0.620343	0.0946477		0.527922	0.0591773	0.701863
ENSSSCG00000009904	DYNLL1	DYNLL1		Val_up			DEX_uni	0.0439179	0.31953	0.931635	0.0782861	0.0443557	0.399526	0.040751	0.42171	0.837901	0.0618996	0.280335	0.89989
ENSSSCG00000006024	EBAG9	EBAG9		Val_up			DEX_uni	0.0305837	0.408041	0.953382	0.0873519	0.00346276	0.15744	0.0613041	0.0957269	0.560106	-0.015749	0.708146	0.970182
ENSSSCG00000022126	EGFR	EGFR		Val_up			DEX_uni	0.235985	0.466491	0.962621	0.724942	0.0033635		0.158776	0.520423		0.463337	0.0542902	0.695628
ENSSSCG00000017957	EIF4A1	EIF4A1		Val_up			DEX_uni	0.0539817	0.085453	0.778712	0.0761577	0.0198549	0.292563	0.0364357	0.428368	0.840476	0.0489262	0.310228	0.902976
ENSSSCG00000030255	EIF4G1	EIF4G1		Val_up			DEX_uni	0.0258088	0.230448	0.903983	0.0571168	0.0138824	0.26032	0.0186674	0.609203	0.908194	0.0591228	0.0891065	0.757805
ENSSSCG00000012656	ELF4	ELF4		Val_up			DEX_uni	0.0449192	0.28903	0.9206	0.0691912	0.0393376	0.386573	-0.0187708	0.675027	0.926219	0.0553063	0.191682	0.870488
ENSSSCG00000025440	ELOA	ELOA		Val_up			DEX_uni	0.0487223	0.083925	0.777058	0.0736471	0.00101845	0.0850937	-0.00685703	0.827394	0.964899	0.00470581	0.894745	0.989811
ENSSSCG00000009246	ENOPH1	ENOPH1		Val_up			DEX_uni	0.107937	0.0691974	0.753652	0.122925	0.025721	0.322623	0.109998	0.0757495	0.522323	0.103595	0.0961165	0.768579
ENSSSCG00000000359		ENSSSCG00000000359		Val_up			DEX_uni	0.091472	0.0508202	0.721195	0.133931	0.0199166	0.292811	0.0619615	0.449113	0.849732	0.0974089	0.0767112	0.735373
ENSSSCG00000002907		ENSSSCG00000002907		Val_up			DEX_uni	0.0162717	0.668896	0.984454	0.0753972	0.0384704	0.382292	0.0512358	0.279648	0.756899	0.0468272	0.230257	0.887782
ENSSSCG00000004666		ENSSSCG00000004666		Val_up			DEX_uni	-0.00216414	0.948715	0.996164	0.115348	0.00392	0.161232	0.0499809	0.319884	0.783375	0.0751455	0.108137	0.79075
ENSSSCG00000005643		ENSSSCG00000005643		Val_up			DEX_uni	0.0472429	0.111856	0.814091	0.0836316	0.0150969	0.265287	0.0275717	0.515701	0.880012	0.0273911	0.525432	0.944368
ENSSSCG00000006395		ENSSSCG00000006395		Val_up			DEX_uni	0.105639	0.112234	0.814091	0.177152	0.0156465	0.26956	0.163021	0.0582832	0.478094	0.155395	0.0523684	0.691169
ENSSSCG00000007609		ENSSSCG00000007609		Val_up			DEX_uni	0.0558232	0.227868	0.901836	0.0630198	0.0421194	0.394069	0.0247282	0.633475	0.914342	0.0329465	0.421104	0.926725
ENSSSCG00000008222		ENSSSCG00000008222		Val_up			DEX_uni	0.0359465	0.37984	0.947551	0.090155	0.0302553	0.345963	0.0626206	0.202251	0.696737	0.0439397	0.409653	0.925824
ENSSSCG00000009072		ENSSSCG00000009072		Val_up			DEX_uni	0.0574732	0.104175	0.807946	0.0957976	0.00981274	0.231061	0.0055897	0.887854	0.978464	0.0255198	0.568166	0.953415
ENSSSCG00000009425		ENSSSCG00000009425		Val_up			DEX_uni	0.140117	0.17841	0.868739	0.218169	0.0337658	0.361201	0.126764	0.0966896	0.562664	0.105655	0.199347	0.87301
ENSSSCG00000012731		ENSSSCG00000012731		Val_up			DEX_uni	0.105302	0.0571796	0.732553	0.143956	0.0111205	0.242645	0.080985	0.0527388	0.465687	0.0619384	0.122135	0.805261
ENSSSCG00000013038		ENSSSCG00000013038		Val_up			DEX_uni	0.0867372	0.149398	0.853152	0.112668	0.0273791	0.331645	0.0316019	0.569578	0.896148	0.0239305	0.65461	0.963607
ENSSSCG00000013556		ENSSSCG00000013556		Val_up			DEX_uni	0.168776	0.30081	0.923932	0.308864	0.0362398	0.373415	0.216537	0.132678	0.621043	0.229802	0.117347	0.79424
ENSSSCG00000013919		ENSSSCG00000013919		Val_up			DEX_uni	0.011214	0.894345	0.994386	0.159672	0.018988	0.287984	0.0106964	0.920734	0.986571	0.0233081	0.804346	0.979902
ENSSSCG00000018070		ENSSSCG00000018070		Val_up			DEX_uni	0.191347	0.14167	0.846609	0.403285	0.000977837	0.0850937	0.228673	0.0937274	0.559413	0.285744	0.0542632	0.695628
ENSSSCG00000020988		ENSSSCG00000020988		Val_up			DEX_uni	0.133961	0.0585424	0.732553	0.215987	0.00493894	0.178226	0.124213	0.144866	0.631483	0.132603	0.148174	0.83586
ENSSSCG00000022162		ENSSSCG00000022162		Val_up			DEX_uni	0.166707	0.128617	0.831814	0.303507	0.00330808	0.155649	0.201492	0.101558	0.569663	0.0786973	0.498989	0.939452
ENSSSCG00000023857		ENSSSCG00000023857		Val_up			DEX_uni	0.111207	0.434474	0.957405	0.31637	0.0204917	0.296596	-0.0953367	0.577232	0.89661	0.00100439	0.994572	0.999531
ENSSSCG00000024045		ENSSSCG00000024045		Val_up			DEX_uni	0.0800672	0.146339	0.847722	0.137185	0.0332561	0.360439	0.00551471	0.931552	0.987047	0.0390701	0.667631	0.964282
ENSSSCG00000025673		ENSSSCG00000025673		Val_up			DEX_uni	0.0626474	0.184822	0.876585	0.111904	0.0192668	0.289113	0.0668869	0.290916	0.763916	0.0875502	0.0955729	0.767617
ENSSSCG00000026365		ENSSSCG00000026365		Val_up			DEX_uni	0.575041			0.703694	0.0368175	0.37508	0.588213	0.0937196		0.38324	0.257567	0.893154
ENSSSCG00000028513		ENSSSCG00000028513		Val_up			DEX_uni	0.0967957	0.0651135	0.744226	0.179821	0.00355378	0.15745	0.0773856	0.152553	0.645724	0.0622541	0.306391	0.902976
ENSSSCG00000029414		ENSSSCG00000029414		Val_up			DEX_uni	0.31181	0.0662461	0.747118	0.39868	0.0214	0.300213	0.371103	0.0590112	0.480943	0.334979	0.0542481	0.695628
ENSSSCG00000029705		ENSSSCG00000029705		Val_up			DEX_uni	0.131817	0.552355	0.969403	0.5276	0.0227188		-0.121033	0.6328		0.00299543	0.99042	0.998823
ENSSSCG00000030262		ENSSSCG00000030262		Val_up			DEX_uni	0.341771	0.0559523	0.730707	0.335007	0.0388908	0.383915	0.0905765	0.645954		-0.0748261	0.707676	0.970035
ENSSSCG00000031152		ENSSSCG00000031152		Val_up			DEX_uni	0.0357784	0.27062	0.914759	0.0517887	0.0433031	0.397173	0.0590204	0.184154	0.678303	0.0498913	0.214068	0.883156
ENSSSCG00000031159		ENSSSCG00000031159		Val_up			DEX_uni	0.123013	0.110016	0.813224	0.17474	0.00174429	0.112861	-0.124999	0.131836	0.620476	-0.0714854	0.375361	0.919111
ENSSSCG00000031730		ENSSSCG00000031730		Val_up			DEX_uni	0.0420341	0.244307	0.903983	0.1163	0.00100685	0.0850937	-0.00596319	0.920403	0.986571	0.00152559	0.982298	0.998823
ENSSSCG00000032146		ENSSSCG00000032146		Val_up			DEX_uni	0.010891	0.797688	0.992975	0.0902384	0.03739	0.377642	0.0195448	0.810391	0.960749	0.0145748	0.816561	0.981413
ENSSSCG00000032843		ENSSSCG00000032843		Val_up			DEX_uni	0.0673186	0.196484	0.885313	0.129135	0.0393841	0.386622	0.0754616	0.301736	0.770983	0.0958485	0.231142	0.887782
ENSSSCG00000032896		ENSSSCG00000032896		Val_up			DEX_uni	0.584514	0.2063	0.896105	0.661521	0.0497314		0.169967	0.718384		0.472335	0.318042	0.903692
ENSSSCG00000033422		ENSSSCG00000033422		Val_up			DEX_uni	0.0668937	0.0912622	0.795423	0.0972928	0.0209033	0.299241	-0.0193118	0.696142	0.930378	-0.00621904	0.879311	0.988892
ENSSSCG00000033757		ENSSSCG00000033757		Val_up			DEX_uni	0.075001	0.165917	0.863374	0.144516	0.00806525	0.213161	0.0980437	0.0929246	0.558962	0.0578564	0.285995	0.89989
ENSSSCG00000036851		ENSSSCG00000036851		Val_up			DEX_uni	0.22688	0.139033	0.84482	0.374679	0.0202103	0.295561	0.250819	0.13008	0.618897	0.267167	0.0731508	0.732003
ENSSSCG00000037445		ENSSSCG00000037445		Val_up			DEX_uni	0.0622482	0.161421	0.859133	0.0773	0.0265786	0.328029	0.0121057	0.808949	0.960429	0.0123926	0.76621	0.97554
ENSSSCG00000038187		ENSSSCG00000038187		Val_up			DEX_uni	0.0669955	0.115237	0.819006	0.0969206	0.0316783	0.353574	0.0320489	0.55042	0.887512	0.0310494	0.511306	0.939722
ENSSSCG00000038192		ENSSSCG00000038192		Val_up			DEX_uni	0.572995	0.107455	0.811555	0.823299	0.0334727	0.361201	0.490608	0.223729		0.632821	0.13403	0.818251
ENSSSCG00000039255		ENSSSCG00000039255		Val_up			DEX_uni	0.012218	0.827556	0.994386	0.117615	0.0374175	0.377642	0.0947904	0.137061	0.623395	0.115799	0.0599436	0.701863
ENSSSCG00000039612		ENSSSCG00000039612		Val_up			DEX_uni	0.0472966	0.340841	0.94097	0.099074	0.0211621	0.299241	0.061042	0.32926	0.789859	0.0845705	0.130219	0.815813
ENSSSCG00000039695		ENSSSCG00000039695		Val_up			DEX_uni	0.0072496	0.951414	0.996488	0.30915	0.0166013	0.274657	0.0370445	0.814312	0.96281	-0.0720614	0.689663	0.969449
ENSSSCG00000039894		ENSSSCG00000039894		Val_up			DEX_uni	0.10141	0.0779588	0.770965	0.137772	0.0282288	0.337598	0.104395	0.0707547	0.511284	0.0843327	0.131318	0.816086
ENSSSCG00000042400		ENSSSCG00000042400		Val_up			DEX_uni	0.341901	0.141879	0.846609	0.47612	0.049986	0.418122	0.160706	0.602662		0.529075	0.0613413	0.702363
ENSSSCG00000042640		ENSSSCG00000042640		Val_up			DEX_uni	0.0562678	0.242793	0.903983	0.115925	0.0401612	0.38882	-0.0691144	0.515816	0.880012	0.0571568	0.477965	0.935077
ENSSSCG00000042802		ENSSSCG00000042802		Val_up			DEX_uni	0.276773	0.124879	0.829397	0.307952	0.0424752	0.394524	0.0415694	0.845056		0.183961	0.358051	0.913996
ENSSSCG00000043838		ENSSSCG00000043838		Val_up			DEX_uni	-0.0504868	0.803675	0.992975	0.55142	0.00338442	0.156859	0.250901	0.0625696	0.491354	0.15887	0.195123	0.87301
ENSSSCG00000044122		ENSSSCG00000044122		Val_up			DEX_uni	0.299594	0.376713	0.945434	0.732075	0.0476223		0.453577	0.220026		0.0939574	0.729743	0.97251
ENSSSCG00000044127		ENSSSCG00000044127		Val_up			DEX_uni	0.0925955	0.50503	0.969113	0.266796	0.031342	0.352552	0.138777	0.40384	0.830427	0.173393	0.248263	0.891461
ENSSSCG00000045590		ENSSSCG00000045590		Val_up			DEX_uni	0.272543	0.336523	0.940007	0.792074	0.0123678		0.282836	0.459397		0.556533	0.107089	0.788426
ENSSSCG00000049058		ENSSSCG00000049058		Val_up			DEX_uni	0.527354	0.0910197	0.795318	0.518484	0.0498277		0.856295	0.0864032		0.105315	0.835573	0.984938
ENSSSCG00000049071		ENSSSCG00000049071		Val_up			DEX_uni	0.0539118	0.115873	0.820372	0.0601313	0.042072	0.394069	0.0525466	0.175909	0.666407	0.0348486	0.377609	0.920272
ENSSSCG00000050135		ENSSSCG00000050135		Val_up			DEX_uni	0.187312	0.347652	0.943151	0.442915	0.0259684		0.129156	0.636482		-0.129066	0.62113	0.956432
ENSSSCG00000050398		ENSSSCG00000050398		Val_up			DEX_uni	0.168137	0.179375	0.868739	0.304026	0.0139954	0.261284	0.226587	0.0563594	0.47316	0.288138	0.0580277	0.701863
ENSSSCG00000050998		ENSSSCG00000050998		Val_up			DEX_uni	0.0748384	0.535165	0.969113	0.323469	0.0188804	0.287984	0.22447	0.125432	0.609411	0.0202366	0.890238	0.989645
ENSSSCG00000051135		ENSSSCG00000051135		Val_up			DEX_uni	0.135205	0.597447	0.974436	0.490408	0.0208439		0.410959	0.0546752		0.272341	0.245491	0.891303
ENSSSCG00000010853	EPHX1	EPHX1		Val_up			DEX_uni	0.127653	0.406571	0.952125	0.557933	0.000425295	0.0631659	0.258049	0.160882	0.652194	0.211785	0.228113	0.887782
ENSSSCG00000002307	ERH	ERH		Val_up			DEX_uni	0.0487128	0.232361	0.903983	0.0995819	0.0367964	0.37508	0.0576336	0.306809	0.7733	0.072637	0.192927	0.871713
ENSSSCG00000014337	ETF1	ETF1		Val_up			DEX_uni	0.0512544	0.122062	0.829397	0.0667143	0.0127415	0.256357	0.0779769	0.139985	0.62737	0.0934734	0.111297	0.793018
ENSSSCG00000017750	EVI2B	EVI2B		Val_up			DEX_uni	0.0404631	0.420906	0.957405	0.0992439	0.045191	0.402622	-0.0309485	0.554606	0.889216	-0.0192832	0.779604	0.977356
ENSSSCG00000006901	EVI5	EVI5		Val_up			DEX_uni	0.127427	0.223276	0.900309	0.233646	0.005703	0.186984	0.155125	0.0766403	0.522323	0.136447	0.167958	0.853525
ENSSSCG00000024310	F13A1	F13A1		Val_up			DEX_uni	0.131057	0.187179	0.878612	0.189637	0.0488325	0.416334	0.179402	0.0928035	0.558962	0.122615	0.264464	0.897454
ENSSSCG00000035355	F2R	F2R		Val_up			DEX_uni	0.0762609	0.366383	0.945434	0.134636	0.0498822	0.418122	0.000484009	0.995493	0.998771	-0.00468606	0.95741	0.99777
ENSSSCG00000039715	FAHD1	FAHD1		Val_up			DEX_uni	0.0266998	0.751673	0.992109	0.128471	0.0448771	0.402017	0.0457742	0.62685	0.91386	0.0486204	0.628298	0.959258
ENSSSCG00000006850	FAM102B	FAM102B		Val_up			DEX_uni	0.130548	0.199058	0.886421	0.197698	0.021817	0.302323	0.0796106	0.387382	0.823287	0.102646	0.320049	0.905139
ENSSSCG00000003187	FCGRT	FCGRT		Val_up			DEX_uni	0.101165	0.104766	0.808877	0.133147	0.0491643	0.417258	0.10699	0.119575	0.600229	0.0828288	0.169771	0.853592
ENSSSCG00000005477	FKBP15	FKBP15		Val_up			DEX_uni	0.0652482	0.138204	0.84482	0.106414	0.0299391	0.34537	0.021468	0.51796	0.88056	0.00638055	0.800734	0.978943
ENSSSCG00000021250	FKBP9	FKBP9		Val_up			DEX_uni	0.0420411	0.560875	0.971238	0.125186	0.0460565	0.405444	0.0475371	0.470712	0.861666	0.0702169	0.254722	0.891645
ENSSSCG00000000493	FRS2	FRS2		Val_up			DEX_uni	0.0415853	0.372778	0.945434	0.109865	0.0130636	0.256357	-0.0175408	0.823499	0.964273	0.0533321	0.315617	0.903107
ENSSSCG00000009048	GAB1	GAB1		Val_up			DEX_uni	0.062738	0.740417	0.989666	0.34016	0.0496323	0.417772	0.354124	0.0509205	0.461349	0.103017	0.587145	0.954495
ENSSSCG00000004651	GALK2	GALK2		Val_up			DEX_uni	0.0797402	0.105039	0.808877	0.14619	0.00419037	0.16513	0.0799621	0.142848	0.630003	0.0330913	0.58699	0.954495
ENSSSCG00000008486	GALM	GALM		Val_up			DEX_uni	0.0856579	0.326234	0.935178	0.18214	0.0148306	0.265287	0.169458	0.0651126	0.498801	0.14046	0.135376	0.820111
ENSSSCG00000008873	GASK1B	GASK1B		Val_up			DEX_uni	0.287079	0.107052	0.811555	0.377105	0.0242444	0.314671	0.492356	0.098647		0.17246	0.527539	0.944368
ENSSSCG00000013938	GATAD2A	GATAD2A		Val_up			DEX_uni	0.0343043	0.205035	0.894798	0.0691291	0.0122563	0.254496	0.00683683	0.739559	0.945099	0.0166357	0.441068	0.928248
ENSSSCG00000001488	GCLC	GCLC		Val_up			DEX_uni	0.0614807	0.243346	0.903983	0.0995762	0.0128579	0.256357	0.0508381	0.231235	0.715998	0.0244241	0.55168	0.949635
ENSSSCG00000011137	GDI2	GDI2		Val_up			DEX_uni	0.0304508	0.232623	0.903983	0.0472354	0.0233877	0.310332	0.0270029	0.435802	0.845089	0.0251745	0.364115	0.913996
ENSSSCG00000010798	GGA2	GGA2		Val_up			DEX_uni	0.0835315	0.149482	0.853152	0.141042	0.00925624	0.226404	-0.0115105	0.793755	0.958167	0.0163254	0.655689	0.963607
ENSSSCG00000032842	GIPC1	GIPC1		Val_up			DEX_uni	0.101515	0.105601	0.809497	0.161532	0.01844	0.283876	0.0281667	0.687384	0.928245	0.0527699	0.513135	0.939722
ENSSSCG00000010368	GLUD1	GLUD1		Val_up			DEX_uni	0.0340674	0.380742	0.947551	0.0783259	0.0442348	0.399419	0.0306747	0.386098	0.823287	0.0351063	0.343528	0.913996
ENSSSCG00000029279	GNA11	GNA11		Val_up			DEX_uni	0.0968553	0.228645	0.902034	0.165554	0.0196743	0.292151	0.0884381	0.298126	0.768875	0.123667	0.127522	0.81217
ENSSSCG00000008808	GNPDA2	GNPDA2		Val_up			DEX_uni	0.0487995	0.35398	0.943885	0.0946474	0.0344788	0.364594	0.074125	0.14263	0.630003	0.0317929	0.590075	0.954495
ENSSSCG00000023715	GNS	GNS		Val_up			DEX_uni	0.126951	0.05825	0.732553	0.142975	0.0336264	0.361201	0.143159	0.0617008	0.488214	0.146716	0.0724057	0.731551
ENSSSCG00000015943	GORASP2	GORASP2		Val_up			DEX_uni	0.0203425	0.430206	0.957405	0.0513157	0.0302305	0.345963	0.0354057	0.397256	0.828556	0.0285254	0.424757	0.926854
ENSSSCG00000002873	GPI	GPI		Val_up			DEX_uni	0.0917548	0.0526761	0.72209	0.146237	0.00102865	0.0850937	0.0687096	0.230664	0.715618	0.0613184	0.170437	0.854473
ENSSSCG00000026733	HIPK2	HIPK2		Val_up			DEX_uni	0.109816	0.104831	0.808877	0.168445	0.00837638	0.215152	0.037236	0.580093	0.897434	0.0978206	0.170232	0.854473
ENSSSCG00000047083	HIST2H2BE	HIST2H2BE		Val_up			DEX_uni	0.121106	0.184763	0.876585	0.222511	0.0199752	0.293015	0.114794	0.154188	0.646292	0.0685174	0.461874	0.932925
ENSSSCG00000010253	HK1	HK1		Val_up			DEX_uni	-0.0253738	0.426458	0.957405	0.0602907	0.033663	0.361201	-0.0109002	0.762872	0.949532	0.00975246	0.788427	0.978112
ENSSSCG00000032644	HLX	HLX		Val_up			DEX_uni	0.0655802	0.563747	0.97191	0.25836	0.0259907	0.324139	0.234001	0.0831969	0.536635	0.101228	0.397557	0.924252
ENSSSCG00000007228	HM13	HM13		Val_up			DEX_uni	0.0379536	0.250337	0.904795	0.0610105	0.0198192	0.292367	0.0672747	0.147616	0.63781	0.0643332	0.120471	0.799644
ENSSSCG00000013349	HTATIP2	HTATIP2		Val_up			DEX_uni	0.0256018	0.434593	0.957405	0.107472	0.000197513	0.0514912	0.055844	0.203228	0.696737	0.0318344	0.441518	0.928248
ENSSSCG00000010470	IDE	IDE		Val_up			DEX_uni	0.0671761	0.154699	0.854991	0.10557	0.0371768	0.376255	0.0311384	0.556046	0.890082	0.0195569	0.666261	0.964282
ENSSSCG00000032498	IDH3A	IDH3A		Val_up			DEX_uni	0.0560064	0.0769773	0.769057	0.0863228	0.0124706	0.255641	0.0632671	0.113396	0.589082	0.0497756	0.237538	0.887782
ENSSSCG00000030560	IGF1R	IGF1R		Val_up			DEX_uni	0.113178	0.180111	0.869401	0.203879	0.017425	0.281584	0.137384	0.0747846	0.522323	0.13259	0.105074	0.787194
ENSSSCG00000008913	IGFBP7	IGFBP7		Val_up			DEX_uni	-0.00436343	0.958587	0.997238	0.15662	0.0403697	0.389684	0.107332	0.35604	0.803825	0.122786	0.1786	0.861958
ENSSSCG00000038772	IKBIP	IKBIP		Val_up			DEX_uni	0.236281	0.128789	0.831814	0.315576	0.0419853	0.394069	0.186653	0.214389	0.702523	0.268459	0.100716	0.780158
ENSSSCG00000002432	KCNK13	KCNK13		Val_up			DEX_uni	0.12923	0.403449	0.950597	0.318935	0.0214536	0.300213	0.149515	0.326622	0.788122	-0.0392911	0.779334	0.977356
ENSSSCG00000031432	KDELR2	KDELR2		Val_up			DEX_uni	0.0591638	0.0689341	0.753392	0.0725053	0.0222567	0.304602	0.0234749	0.660284	0.921009	0.0387497	0.513294	0.939722
ENSSSCG00000000018	KIAA0930	KIAA0930		Val_up			DEX_uni	0.128745	0.102989	0.806339	0.169681	0.0310271	0.349933	0.0910394	0.141248	0.628623	0.0524725	0.408831	0.925824
ENSSSCG00000017900	KIF1C	KIF1C		Val_up			DEX_uni	0.0548447	0.323006	0.934495	0.139409	0.00626791	0.190959	0.00015742	0.997798	0.999157	0.0434332	0.490636	0.937558
ENSSSCG00000002452	LGMN	LGMN		Val_up			DEX_uni	0.146875	0.122163	0.829397	0.229188	0.00596077	0.189383	0.203396	0.057164	0.474488	0.168997	0.086815	0.755438
ENSSSCG00000000625	LRP6	LRP6		Val_up			DEX_uni	0.0858435	0.468681	0.962621	0.253883	0.0315074	0.352873	0.0991396	0.463913	0.85662	0.124538	0.422715	0.926854
ENSSSCG00000036963	LRRC25	LRRC25		Val_up			DEX_uni	0.0912231	0.221717	0.900164	0.181894	0.029252	0.344051	-0.0161803	0.884802	0.977515	0.113706	0.327803	0.908278
ENSSSCG00000000891	LTA4H	LTA4H		Val_up			DEX_uni	0.061383	0.39016	0.949574	0.139028	0.0231497	0.308427	0.0859424	0.248527	0.731029	0.0801782	0.254132	0.891645
ENSSSCG00000040607	MAF	MAF		Val_up			DEX_uni	0.0856968	0.197994	0.885313	0.139904	0.0238446	0.313513	0.0423503	0.625901	0.91386	-0.0269447	0.760923	0.975509
ENSSSCG00000027127	MAP2K2	MAP2K2		Val_up			DEX_uni	0.0280954	0.405921	0.951437	0.0733246	0.0211362	0.299241	0.0170391	0.71788	0.938495	0.0589004	0.151588	0.837812
ENSSSCG00000020705	MAP3K8	MAP3K8		Val_up			DEX_uni	0.171432	0.112433	0.814091	0.230375	0.041804	0.394069	0.229038	0.0514287	0.462676	0.197911	0.134842	0.818921
ENSSSCG00000023318	MARS	MARS		Val_up			DEX_uni	0.0154352	0.411436	0.955431	0.051295	0.0268817	0.329868	-0.00409752	0.909915	0.983126	0.0291531	0.35114	0.913996
ENSSSCG00000021325	MCFD2	MCFD2		Val_up			DEX_uni	0.0499592	0.188585	0.879589	0.0810497	0.0250806	0.318132	0.0385916	0.475934	0.861672	0.0254622	0.628893	0.959317
ENSSSCG00000025751	MDH1	MDH1		Val_up			DEX_uni	0.0585751	0.180644	0.869985	0.096032	0.0249402	0.318023	0.0697586	0.100483	0.568377	0.0583703	0.233406	0.887782
ENSSSCG00000025486	MDH2	MDH2		Val_up			DEX_uni	0.0475812	0.144863	0.847722	0.0894021	0.00820018	0.213925	0.0487975	0.206231	0.699418	0.0597053	0.0588394	0.701863
ENSSSCG00000001655	MEA1	MEA1		Val_up			DEX_uni	0.0455733	0.212733	0.898307	0.0729465	0.0303769	0.346445	0.0204031	0.645218	0.915764	0.047748	0.173838	0.856003
ENSSSCG00000028771	MEF2A	MEF2A		Val_up			DEX_uni	0.10901	0.110887	0.814091	0.13351	0.0279559	0.33583	0.0906585	0.0892522	0.552044	0.0591208	0.239286	0.887834
ENSSSCG00000008103	MERTK	MERTK		Val_up			DEX_uni	0.115553	0.231718	0.903983	0.234039	0.0134219	0.259936	0.185281	0.0978556	0.564819	0.0303494	0.775101	0.97702
ENSSSCG00000021587	MESD	MESD		Val_up			DEX_uni	0.0506626	0.316995	0.931023	0.0909492	0.0126102	0.255935	0.0561342	0.199271	0.692158	0.0509526	0.325238	0.908217
ENSSSCG00000029343	MFSD11	MFSD11		Val_up			DEX_uni	0.0689647	0.179842	0.869075	0.113891	0.0284273	0.338857	0.0743763	0.151305	0.644678	0.0949603	0.0961513	0.768579
ENSSSCG00000025791	MON1A	MON1A		Val_up			DEX_uni	0.103038	0.0599514	0.73453	0.128714	0.0219279	0.302412	0.00450619	0.950792	0.989968	0.0520234	0.435304	0.927327
ENSSSCG00000012131	MOSPD2	MOSPD2		Val_up			DEX_uni	0.0661169	0.170552	0.864972	0.0945114	0.0326036	0.357491	0.0612061	0.198268	0.691717	0.0550791	0.285391	0.89989
ENSSSCG00000012822	MPP1	MPP1		Val_up			DEX_uni	0.220265	0.0527562	0.72209	0.273102	0.0202166	0.295561	0.221797	0.0856004	0.544488	0.186435	0.0861778	0.754221
ENSSSCG00000024693	MRPL17	MRPL17		Val_up			DEX_uni	0.0372679	0.250139	0.904795	0.0582687	0.03794	0.380485	0.0433904	0.350493	0.801074	0.0760629	0.06155	0.702363
ENSSSCG00000039662	MRPL51	MRPL51		Val_up			DEX_uni	0.0109516	0.818281	0.992975	0.0912739	0.0440363	0.398809	-0.0184951	0.754107	0.946397	0.0271294	0.69197	0.969971
ENSSSCG00000013062	MTA2	MTA2		Val_up			DEX_uni	0.0252946	0.129545	0.831828	0.037217	0.0478568	0.41222	-0.0189715	0.428882	0.840805	0.0322371	0.168755	0.853592
ENSSSCG00000037985	MTRES1	MTRES1		Val_up			DEX_uni	0.110797	0.0555738	0.729961	0.123824	0.00810506	0.213161	-0.00989112	0.892549	0.979405	0.0431437	0.484573	0.936987
ENSSSCG00000036568	MVB12A	MVB12A		Val_up			DEX_uni	0.0947378	0.072169	0.757189	0.109789	0.0360164	0.371828	0.0689638	0.327319	0.789179	0.0234471	0.708914	0.970582
ENSSSCG00000036926	MVB12B	MVB12B		Val_up			DEX_uni	0.0886139	0.293938	0.923537	0.167441	0.0494298	0.417598	-0.0156433	0.834935	0.96564	-0.00519212	0.93166	0.995395
ENSSSCG00000028132	NAA20	NAA20		Val_up			DEX_uni	0.0443494	0.244634	0.903983	0.0717646	0.0419427	0.394069	0.0572216	0.146735	0.635396	0.0532368	0.245284	0.891303
ENSSSCG00000000295	NCKAP1L	NCKAP1L		Val_up			DEX_uni	0.0489067	0.0825454	0.777058	0.0752039	0.00824985	0.21394	0.040666	0.204423	0.69742	0.0515723	0.143995	0.828869
ENSSSCG00000010399	NCOA4	NCOA4		Val_up			DEX_uni	0.0425648	0.314403	0.930124	0.0938697	0.0332586	0.360439	0.059677	0.171223	0.661901	0.0535435	0.297938	0.900108
ENSSSCG00000037455	NDUFS8	NDUFS8		Val_up			DEX_uni	0.0874722	0.561392	0.971253	0.290351	0.0334715	0.361201	0.106294	0.697216		0.33121	0.125977	0.81217
ENSSSCG00000038826	NDUFV2	NDUFV2		Val_up			DEX_uni	0.0487173	0.139955	0.846609	0.0614982	0.0493153	0.417455	0.0279716	0.425704	0.839184	0.0533112	0.259523	0.893165
ENSSSCG00000011090	NEBL	NEBL		Val_up			DEX_uni	0.133157	0.327645	0.936156	0.308855	0.00628687	0.191092	0.223819	0.0500905	0.457813	0.115422	0.326346	0.908278
ENSSSCG00000031938	NEDD8	NEDD8		Val_up			DEX_uni	0.0544193	0.0924227	0.795556	0.0915703	0.00858903	0.21809	0.0638851	0.0702377	0.509801	0.0636163	0.14385	0.828869
ENSSSCG00000005587	NEK6	NEK6		Val_up			DEX_uni	0.0642548	0.340109	0.94097	0.127962	0.0497658	0.418122	0.0981653	0.330102	0.789952	0.171342	0.100775	0.780158
ENSSSCG00000038614	NENF	NENF		Val_up			DEX_uni	0.139033	0.0503091	0.721195	0.177425	0.0110906	0.242611	0.137671	0.0913734	0.556887	0.108098	0.127741	0.812858
ENSSSCG00000028707	NF2	NF2		Val_up			DEX_uni	0.0374441	0.203841	0.892952	0.0660196	0.0371121	0.376207	-0.00480018	0.888752	0.978504	0.00521767	0.872097	0.988401
ENSSSCG00000017525	NFE2L1	NFE2L1		Val_up			DEX_uni	0.0841627	0.0506795	0.721195	0.111672	0.0313612	0.352552	0.0543239	0.220749	0.709737	0.0479994	0.29735	0.900108
ENSSSCG00000015987	NFE2L2	NFE2L2		Val_up			DEX_uni	0.0530954	0.235005	0.903983	0.0980021	0.0237586	0.313205	0.0948647	0.107662	0.578683	0.0584202	0.331361	0.910442
ENSSSCG00000036659	NIPSNAP2	NIPSNAP2		Val_up			DEX_uni	0.0142782	0.633182	0.977334	0.0770338	0.00574259	0.186984	-0.00776087	0.838113	0.96628	0.0191773	0.669455	0.964282
ENSSSCG00000017513	NPEPPS	NPEPPS		Val_up			DEX_uni	0.0261568	0.304494	0.925472	0.0726398	0.0130676	0.256357	0.00141758	0.964864	0.992509	0.0342911	0.25036	0.89155
ENSSSCG00000005589	NR6A1	NR6A1		Val_up			DEX_uni	0.147812	0.154534	0.854991	0.242871	0.021201	0.299241	0.177112	0.203852	0.696897	0.134364	0.320293	0.905446
ENSSSCG00000017316	NSF	NSF		Val_up			DEX_uni	0.0435052	0.131065	0.832313	0.0664125	0.0377527	0.379268	0.0157512	0.673265	0.925285	0.0335767	0.360559	0.913996
ENSSSCG00000032473	NYNRIN	NYNRIN		Val_up			DEX_uni	0.110293	0.241366	0.903983	0.18536	0.0232398	0.308684	0.10444	0.304881	0.772604	0.168355	0.0863906	0.754743
ENSSSCG00000012650	OCRL	OCRL		Val_up			DEX_uni	0.106195	0.107428	0.811555	0.137981	0.0394415	0.386722	0.12677	0.0753056	0.522323	0.0783715	0.307432	0.902976
ENSSSCG00000003712	OSBPL1A	OSBPL1A		Val_up			DEX_uni	0.0706124	0.257421	0.90754	0.126418	0.0367076	0.37508	0.0959733	0.0788578	0.52659	0.061186	0.388933	0.923271
ENSSSCG00000016782	OTULINL	OTULINL		Val_up			DEX_uni	0.0981779	0.0661601	0.746953	0.136072	0.00764084	0.208488	-0.00552361	0.953353	0.990454	-0.0236717	0.792623	0.978112
ENSSSCG00000010292	P4HA1	P4HA1		Val_up			DEX_uni	0.0592304	0.214964	0.900082	0.0967598	0.0282322	0.337598	0.0994619	0.12333	0.605218	0.0804341	0.23056	0.887782
ENSSSCG00000022442	PAF1	PAF1		Val_up			DEX_uni	0.0381313	0.264652	0.9101	0.0789792	0.0210985	0.299241	0.0106123	0.797388	0.958579	0.0361643	0.236962	0.887782
ENSSSCG00000011870	PDIA5	PDIA5		Val_up			DEX_uni	0.114604	0.165895	0.863374	0.136458	0.0472324	0.411004	0.106332	0.217829	0.706035	0.0561858	0.442466	0.928407
ENSSSCG00000010517	PGAM1	PGAM1		Val_up			DEX_uni	0.0383943	0.23308	0.903983	0.0604537	0.028801	0.341277	0.0513607	0.0883373	0.549722	0.0214997	0.542751	0.946776
ENSSSCG00000003812	PGM1	PGM1		Val_up			DEX_uni	0.0119573	0.841266	0.994386	0.128971	0.0338922	0.361294	-0.0476379	0.458679	0.853506	-0.0500143	0.5709	0.954398
ENSSSCG00000028973	PHACTR4	PHACTR4		Val_up			DEX_uni	0.0529117	0.179705	0.868858	0.0800676	0.0170706	0.279656	0.0217147	0.682857	0.926965	0.0602269	0.105191	0.787194
ENSSSCG00000007744	PHKG1	PHKG1		Val_up			DEX_uni	0.583121	0.27698	0.917478	1.49306	0.00472276		0.884509	0.159654		0.73975	0.134148	0.818251
ENSSSCG00000021861	PIGT	PIGT		Val_up			DEX_uni	0.0672435	0.143785	0.84765	0.103284	0.0152894	0.266442	0.0662256	0.197144	0.690142	0.10304	0.0558365	0.696376
ENSSSCG00000007282	PIGU	PIGU		Val_up			DEX_uni	0.0891757	0.0758255	0.768712	0.117413	0.0220807	0.303465	0.0866824	0.0833196	0.536872	0.0605904	0.245198	0.891303
ENSSSCG00000025248	PITPNA	PITPNA		Val_up			DEX_uni	0.0435011	0.369145	0.945434	0.125776	0.000510605	0.0654275	0.0872751	0.144541	0.631434	0.118992	0.0504838	0.684634
ENSSSCG00000013034	PLCB3	PLCB3		Val_up			DEX_uni	0.131147	0.0722215	0.757189	0.167689	0.010626	0.237031	0.0189491	0.778617	0.954714	0.0719804	0.293978	0.900108
ENSSSCG00000025109	PLD3	PLD3		Val_up			DEX_uni	0.250538	0.0675568	0.75154	0.298314	0.0381634	0.381342	0.244344	0.0967625	0.562826	0.221583	0.125886	0.81217
ENSSSCG00000005212	PLGRKT	PLGRKT		Val_up			DEX_uni	0.0869371	0.0504653	0.721195	0.11521	0.0278051	0.335561	0.0900839	0.0708274	0.511513	0.0762393	0.151114	0.837812
ENSSSCG00000016912	PLPP1	PLPP1		Val_up			DEX_uni	0.0255446	0.674328	0.984627	0.122044	0.0486486	0.415536	0.102837	0.1211	0.602065	0.0910239	0.107549	0.790445
ENSSSCG00000006319	POGK	POGK		Val_up			DEX_uni	0.0541848	0.19342	0.884017	0.121696	0.00496359	0.178226	0.0278069	0.554734	0.889216	0.0446605	0.288378	0.89989
ENSSSCG00000037999	PPP1R14B	PPP1R14B		Val_up			DEX_uni	0.0174385	0.744991	0.991052	0.118007	0.0215457	0.300998	0.00421837	0.94579	0.989093	0.0441599	0.409938	0.925824
ENSSSCG00000033185	PPP2R3A	PPP2R3A		Val_up			DEX_uni	0.123901	0.151029	0.854991	0.226578	0.013588	0.259936	0.0673427	0.532491	0.884935	0.00831379	0.925214	0.994137
ENSSSCG00000031182	PRELID1	PRELID1		Val_up			DEX_uni	0.0319408	0.13545	0.841179	0.054746	0.0413609	0.392583	0.0165314	0.544275	0.886755	0.032762	0.238941	0.887782
ENSSSCG00000004368	PREP	PREP		Val_up			DEX_uni	0.0353961	0.340965	0.94097	0.0848998	0.00729429	0.204584	0.0204922	0.596219	0.903561	0.0472855	0.267128	0.89989
ENSSSCG00000006199	PREX2	PREX2		Val_up			DEX_uni	0.305505	0.435197	0.957707	1.41292	0.0112402		0.114765	0.842748		0.470672	0.271034	0.89989
ENSSSCG00000013771	PRKACA	PRKACA		Val_up			DEX_uni	0.0510269	0.0798241	0.773656	0.0985327	0.00373727	0.160994	-0.0381264	0.24021	0.725194	0.0392025	0.251861	0.891645
ENSSSCG00000023503	PRKCD	PRKCD		Val_up			DEX_uni	0.0991428	0.154039	0.854991	0.143682	0.0320441	0.35473	0.0574737	0.468185	0.859986	0.0721658	0.264339	0.897454
ENSSSCG00000011745	PRKCI	PRKCI		Val_up			DEX_uni	0.066755	0.344749	0.942003	0.155554	0.0380093	0.380485	0.106057	0.160994	0.652382	0.0523203	0.535372	0.944866
ENSSSCG00000017287	PSMC5	PSMC5		Val_up			DEX_uni	0.0163851	0.471849	0.964014	0.0510486	0.0359535	0.371652	0.0224259	0.479879	0.86248	0.0316394	0.20129	0.873277
ENSSSCG00000032819	QPCTL	QPCTL		Val_up			DEX_uni	0.0769795	0.123492	0.829397	0.0957879	0.0227774	0.306306	-0.0230114	0.668453	0.923516	-0.0604747	0.274963	0.89989
ENSSSCG00000015535	QSOX1	QSOX1		Val_up			DEX_uni	0.130949	0.146812	0.84879	0.213755	0.0372648	0.376683	0.165475	0.15446	0.646292	0.19398	0.0623581	0.703647
ENSSSCG00000008359	RAB1A	RAB1A		Val_up			DEX_uni	0.0716872	0.227291	0.900801	0.111146	0.0477049	0.41222	0.106585	0.109775	0.581649	0.0836165	0.216166	0.883851
ENSSSCG00000029539	RAB23	RAB23		Val_up			DEX_uni	0.174937	0.10921	0.813224	0.223935	0.0321679	0.355096	0.164494	0.191427	0.685727	0.046139	0.718206	0.9711
ENSSSCG00000031723	RAB39A	RAB39A		Val_up			DEX_uni	0.0834912	0.344152	0.941777	0.290087	0.00386059	0.161232	0.189907	0.139039	0.625146	-0.0834431	0.543438	0.946776
ENSSSCG00000030432	RAB42	RAB42		Val_up			DEX_uni	0.348154	0.0968739	0.798271	0.464599	0.0182993	0.283644	0.241966	0.587709		0.0501435	0.903678	0.990246
ENSSSCG00000014828	RAB6A	RAB6A		Val_up			DEX_uni	0.0205785	0.60869	0.975658	0.115568	0.00413449	0.164749	0.0170278	0.587433	0.900208	0.0309366	0.438942	0.927327
ENSSSCG00000001771	RASGRF1	RASGRF1		Val_up			DEX_uni	0.142393	0.493198	0.967127	0.400775	0.0128467	0.256357	0.142372	0.431021	0.841718	0.204539	0.203428	0.873794
ENSSSCG00000001822	RCCD1	RCCD1		Val_up			DEX_uni	0.0713803	0.130288	0.831828	0.118059	0.02622	0.326066	0.0328171	0.582594	0.898209	0.0520025	0.348026	0.913996
ENSSSCG00000008772	RELL1	RELL1		Val_up			DEX_uni	0.0734006	0.246415	0.904113	0.181123	0.0114003	0.244684	0.0999469	0.303352	0.772365	0.157234	0.107576	0.790445
ENSSSCG00000033708	REPIN1	REPIN1		Val_up			DEX_uni	0.131777	0.0643952	0.743815	0.20697	0.00108732	0.0875399	0.0648381	0.368531	0.811239	0.0538891	0.498162	0.939243
ENSSSCG00000016207	RETREG2	RETREG2		Val_up			DEX_uni	0.0593603	0.0572103	0.732553	0.0871872	0.0168689	0.278028	0.00873007	0.815617	0.963266	0.0390258	0.237446	0.887782
ENSSSCG00000008237	RETSAT	RETSAT		Val_up			DEX_uni	0.10415	0.0898487	0.7914	0.156784	0.0135322	0.259936	0.113977	0.0528874	0.466649	0.0858154	0.167637	0.853525
ENSSSCG00000022080	RHOA	RHOA		Val_up			DEX_uni	0.0194038	0.47377	0.96457	0.0541375	0.0443503	0.399526	0.0495947	0.0877678	0.548331	0.0546402	0.151363	0.837812
ENSSSCG00000031261	RHOQ	RHOQ		Val_up			DEX_uni	0.11222	0.0585674	0.732553	0.166635	0.00120743	0.0933796	0.177087	0.0658178	0.501517	0.130831	0.156299	0.843434
ENSSSCG00000017735	RHOT1	RHOT1		Val_up			DEX_uni	0.0412311	0.256196	0.90754	0.0968028	0.0122759	0.254496	-0.0181946	0.697346	0.931036	0.0633029	0.163305	0.853525
ENSSSCG00000002774	RIPOR1	RIPOR1		Val_up			DEX_uni	0.0668918	0.118169	0.825258	0.101589	0.0173556	0.281584	-0.0353188	0.486881	0.866676	0.0746652	0.172152	0.855092
ENSSSCG00000026472	RPL7L1	RPL7L1		Val_up			DEX_uni	0.0374416	0.163851	0.862405	0.0512215	0.0496404	0.417772	0.0174493	0.543197	0.886755	0.0371814	0.395073	0.923316
ENSSSCG00000028806	RPS6KA4	RPS6KA4		Val_up			DEX_uni	0.039328	0.537442	0.969113	0.11074	0.0456989	0.404992	0.00602019	0.916199	0.985111	-0.00310185	0.957857	0.99777
ENSSSCG00000015586	RPS6KC1	RPS6KC1		Val_up			DEX_uni	0.113468	0.0622804	0.741891	0.124678	0.0385692	0.382292	0.130071	0.0568822	0.47316	0.0943074	0.148066	0.83586
ENSSSCG00000003648	RRAGC	RRAGC		Val_up			DEX_uni	0.0460469	0.0663263	0.747118	0.0630581	0.0309823	0.349933	0.0616188	0.101358	0.569408	0.0435511	0.232225	0.887782
ENSSSCG00000015776	RWDD4	RWDD4		Val_up			DEX_uni	0.0840575	0.0544671	0.727257	0.114209	0.000643104	0.0718408	0.0727658	0.124865	0.607738	0.0465182	0.375429	0.919111
ENSSSCG00000003111	SAE1	SAE1		Val_up			DEX_uni	0.034137	0.456558	0.959367	0.0758444	0.0294669	0.344051	0.0500173	0.34975	0.800757	0.0237284	0.597252	0.954495
ENSSSCG00000030118	SAP30	SAP30		Val_up			DEX_uni	0.073787	0.0657109	0.746104	0.0884851	0.0149425	0.265287	0.0383499	0.564214	0.894738	-0.05019	0.417352	0.926589
ENSSSCG00000033246	SAYSD1	SAYSD1		Val_up			DEX_uni	0.0516613	0.478094	0.96457	0.129325	0.0279083	0.335795	0.1254	0.120784	0.601705	-0.0145808	0.841759	0.985874
ENSSSCG00000013409	SBF2	SBF2		Val_up			DEX_uni	0.0905718	0.0702994	0.753755	0.115925	0.0411283	0.392084	0.0683535	0.175314	0.666277	0.0801626	0.154956	0.843021
ENSSSCG00000000707	SCNN1A	SCNN1A		Val_up			DEX_uni	0.158756	0.222837	0.900164	0.219469	0.0397335	0.387261	0.0745607	0.587216	0.900208	-0.0501272	0.70423	0.969971
ENSSSCG00000017617	SCPEP1	SCPEP1		Val_up			DEX_uni	0.12384	0.212248	0.897927	0.188199	0.0315501	0.352925	0.1673	0.0817122	0.531832	0.124718	0.179895	0.862538
ENSSSCG00000020926	SDHB	SDHB		Val_up			DEX_uni	0.0444924	0.168923	0.864455	0.0699564	0.0317217	0.353756	0.0250272	0.499299	0.870353	0.0438934	0.0946427	0.767162
ENSSSCG00000015034	SDHD	SDHD		Val_up			DEX_uni	-0.0110067	0.662394	0.983911	0.0533966	0.0192002	0.288945	0.040075	0.161033	0.652382	-0.000249952	0.993185	0.999405
ENSSSCG00000029183	SEC11A	SEC11A		Val_up			DEX_uni	0.0289129	0.0976971	0.798271	0.049395	0.0159886	0.270075	0.0378412	0.174193	0.665447	0.0235661	0.504823	0.939452
ENSSSCG00000017169	SEC14L1	SEC14L1		Val_up			DEX_uni	0.0501697	0.167339	0.863867	0.12066	0.036537	0.374834	-0.0213213	0.633565	0.914342	0.0458689	0.503493	0.939452
ENSSSCG00000009112	SEC24D	SEC24D		Val_up			DEX_uni	0.0506263	0.293025	0.922367	0.0971979	0.0293665	0.344051	0.0323311	0.403327	0.830427	0.0438156	0.358703	0.913996
ENSSSCG00000002414	SEL1L	SEL1L		Val_up			DEX_uni	0.055165	0.275305	0.916527	0.0952671	0.0367162	0.37508	0.0860648	0.110426	0.583862	0.0776652	0.138631	0.823
ENSSSCG00000021208	SELENOP	SELENOP		Val_up			DEX_uni	0.241389	0.0687134	0.753392	0.290887	0.0469575	0.410162	0.200467	0.0811537	0.531691	0.203993	0.109671	0.792078
ENSSSCG00000009018	SH3D19	SH3D19		Val_up			DEX_uni	0.124816	0.692841	0.985086	0.622126	0.0452091		0.273597	0.349354		0.284882	0.319603	0.904878
ENSSSCG00000031981	SHISA4	SHISA4		Val_up			DEX_uni	0.205749	0.0519954	0.722077	0.217612	0.0236346	0.312657	0.177249	0.105912	0.576363	0.163832	0.0739234	0.73338
ENSSSCG00000004178	SLC18B1	SLC18B1		Val_up			DEX_uni	0.0550817	0.433646	0.957405	0.13396	0.0424273	0.394502	0.0534705	0.528851	0.883793	0.083704	0.260024	0.893307
ENSSSCG00000006743	SLC22A15	SLC22A15		Val_up			DEX_uni	0.0781035	0.208439	0.896105	0.126227	0.0123508	0.255058	0.0837465	0.0956722	0.560106	0.0473736	0.388504	0.923271
ENSSSCG00000015336	SLC25A13	SLC25A13		Val_up			DEX_uni	0.0431085	0.343591	0.941777	0.0902573	0.0492977	0.417455	0.0459903	0.246492	0.730317	-0.00627136	0.9039	0.990246
ENSSSCG00000032950	SLC25A34	SLC25A34		Val_up			DEX_uni	0.446399	0.0726786	0.757517	0.576924	0.0406189		0.170981	0.435321		0.325493	0.21027	0.877759
ENSSSCG00000012624	SLC25A43	SLC25A43		Val_up			DEX_uni	0.13826	0.109126	0.813224	0.251503	0.0151134	0.265287	0.0932066	0.418792	0.835921	0.169823	0.186212	0.868051
ENSSSCG00000000783	SLC2A13	SLC2A13		Val_up			DEX_uni	0.0952425	0.231186	0.903983	0.181441	0.0243339	0.315207	0.0532428	0.529758	0.884021	0.161712	0.054942	0.69588
ENSSSCG00000039472	SLC30A1	SLC30A1		Val_up			DEX_uni	0.0961805	0.149917	0.853152	0.155435	0.00737608	0.205671	0.124587	0.238587	0.72319	0.0723549	0.494647	0.938261
ENSSSCG00000016541	SLC35B4	SLC35B4		Val_up			DEX_uni	0.0686189	0.0654425	0.745107	0.0890918	0.0158141	0.270075	-0.0296463	0.510341	0.877903	-0.018777	0.644621	0.961708
ENSSSCG00000032043	SLC35D1	SLC35D1		Val_up			DEX_uni	0.0839661	0.0978285	0.798271	0.115606	0.019066	0.288418	0.0550595	0.496794	0.869928	0.0485549	0.5892	0.954495
ENSSSCG00000013861	SLC35E1	SLC35E1		Val_up			DEX_uni	0.0395506	0.208094	0.896105	0.0676485	0.00604179	0.189383	-0.0362031	0.385328	0.822814	0.0197001	0.664821	0.964119
ENSSSCG00000027230	SLC35G1	SLC35G1		Val_up			DEX_uni	0.130359	0.0973521	0.798271	0.198843	0.00293615	0.152424	0.127206	0.0735578	0.518905	0.132056	0.0572727	0.700505
ENSSSCG00000027455	SLC39A6	SLC39A6		Val_up			DEX_uni	0.0388382	0.440278	0.95793	0.112492	0.0112366	0.243374	0.0632343	0.218476	0.707076	0.0324587	0.517824	0.939722
ENSSSCG00000036775	SLC48A1	SLC48A1		Val_up			DEX_uni	0.166585	0.107798	0.811555	0.230871	0.0444138	0.399526	0.135058	0.353361	0.802088	0.109693	0.340737	0.913996
ENSSSCG00000003492	SLC66A1	SLC66A1		Val_up			DEX_uni	0.174805	0.0538937	0.726271	0.205706	0.0300693	0.345651	0.0632378	0.438391	0.846633	0.100789	0.133098	0.817794
ENSSSCG00000002041	SLC7A7	SLC7A7		Val_up			DEX_uni	0.145484	0.068009	0.753392	0.187009	0.0131684	0.257267	0.145092	0.180042	0.672578	0.124282	0.221115	0.887277
ENSSSCG00000002032	SLC7A8	SLC7A8		Val_up			DEX_uni	0.223992	0.106153	0.811555	0.317279	0.0292939	0.344051	0.277713	0.0675665	0.504032	0.225631	0.126856	0.81217
ENSSSCG00000044254	SMKR1	SMKR1		Val_up			DEX_uni	0.20852	0.15506	0.855113	0.283093	0.0133672	0.259936	0.0691901	0.745474		0.342553	0.0679009	0.722245
ENSSSCG00000019264	SNORA2B	SNORA2B		Val_up			DEX_uni	0.207474	0.548369	0.969159	0.806221	0.0268623		0.286306	0.379018		0.221497	0.530041	0.944368
ENSSSCG00000019284	SNORA80E	SNORA80E		Val_up			DEX_uni	-0.0413091	0.75621	0.992201	0.35669	0.00501081	0.179126	0.10982	0.386583	0.823287	-0.156434	0.251727	0.891645
ENSSSCG00000001877	SNUPN	SNUPN		Val_up			DEX_uni	0.00814665	0.898347	0.994386	0.142946	0.0157361	0.270075	0.069598	0.282599	0.758668	0.0842003	0.177299	0.861958
ENSSSCG00000012400	SNX12	SNX12		Val_up			DEX_uni	0.0551077	0.0844087	0.777058	0.0888077	0.00330953	0.155649	0.0232579	0.459413	0.853506	0.0493807	0.232351	0.887782
ENSSSCG00000004385	SNX3	SNX3		Val_up			DEX_uni	0.0663252	0.101447	0.805147	0.0762885	0.0457718	0.405047	0.077979	0.0579557	0.477135	0.0592869	0.2232	0.887782
ENSSSCG00000021464	SOAT1	SOAT1		Val_up			DEX_uni	0.155494	0.0953192	0.796407	0.248379	0.00298825	0.153066	0.19449	0.129435	0.617666	0.179382	0.149059	0.836231
ENSSSCG00000027587	SPAG1	SPAG1		Val_up			DEX_uni	0.104713	0.103911	0.807918	0.198403	0.00371165	0.160994	0.0920868	0.202106	0.696737	0.0716153	0.358894	0.913996
ENSSSCG00000034484	SPEN	SPEN		Val_up			DEX_uni	0.0588172	0.10637	0.811555	0.108491	0.00439934	0.167736	0.0492921	0.424995	0.83917	0.0869875	0.112461	0.793018
ENSSSCG00000016629	ST7	ST7		Val_up			DEX_uni	0.0112349	0.866731	0.994386	0.20186	0.0141762	0.262222	0.105819	0.108141	0.579844	0.136356	0.0611014	0.702363
ENSSSCG00000008433	STPG4	STPG4		Val_up			DEX_uni	0.0544762	0.111777	0.814091	0.0860648	0.00932293	0.226404	0.0702381	0.0669365	0.501984	0.0309531	0.496482	0.938611
ENSSSCG00000017290	STRADA	STRADA		Val_up			DEX_uni	0.0665005	0.0941174	0.796407	0.0828227	0.0351741	0.367987	-0.00637938	0.894472	0.979623	0.0395395	0.43859	0.927327
ENSSSCG00000039888	STXBP5L	STXBP5L		Val_up			DEX_uni	0.131284	0.677023	0.984627	0.827194	0.0253075		0.674278	0.116997		0.10736	0.745618	0.97467
ENSSSCG00000010586	SUFU	SUFU		Val_up			DEX_uni	0.025218	0.619553	0.975658	0.103243	0.0330272	0.360136	-0.0687908	0.245917	0.730187	-0.0142823	0.83606	0.984938
ENSSSCG00000035581	SUGCT	SUGCT		Val_up			DEX_uni	-0.10002	0.160855	0.857934	0.204153	0.00747465	0.205671	0.0329784	0.723221	0.940067	0.054227	0.538107	0.944866
ENSSSCG00000009962	TFIP11	TFIP11		Val_up			DEX_uni	0.102866	0.152114	0.854991	0.157708	0.0161562	0.271014	0.0617674	0.300673	0.770902	0.0473389	0.46612	0.933575
ENSSSCG00000013468	THOP1	THOP1		Val_up			DEX_uni	0.0437272	0.31962	0.931635	0.0990336	0.0430904	0.396054	-0.0234833	0.63573	0.914342	-0.0142666	0.768526	0.976395
ENSSSCG00000037431	TIMM17A	TIMM17A		Val_up			DEX_uni	0.0458884	0.304303	0.925472	0.0973811	0.0426341	0.394641	0.059674	0.304728	0.772604	0.0396923	0.478929	0.935077
ENSSSCG00000023599	TIMM8B	TIMM8B		Val_up			DEX_uni	0.0167506	0.632734	0.977305	0.0650721	0.0415288	0.393785	0.0454229	0.310718	0.775336	0.0530814	0.220395	0.886743
ENSSSCG00000021408	TKT	TKT		Val_up			DEX_uni	0.131883	0.0613038	0.738718	0.184339	0.00919222	0.225831	0.1385	0.0760964	0.522323	0.0941087	0.202331	0.873277
ENSSSCG00000001800	TM6SF1	TM6SF1		Val_up			DEX_uni	0.178115	0.0581363	0.732553	0.210058	0.0183375	0.283644	0.0854494	0.388721	0.823618	0.147491	0.137074	0.822578
ENSSSCG00000028725	TMEM102	TMEM102		Val_up			DEX_uni	0.142145	0.239195	0.903983	0.326292	0.00396021	0.161232	-0.0738863	0.629482	0.914342	0.0294106	0.831784	0.984938
ENSSSCG00000017230	TMEM104	TMEM104		Val_up			DEX_uni	0.114738	0.222177	0.900164	0.213138	0.049793	0.418122	0.0836278	0.399658	0.828917	0.0764149	0.478333	0.935077
ENSSSCG00000032234	TMEM165	TMEM165		Val_up			DEX_uni	0.0813578	0.107505	0.811555	0.110197	0.0129487	0.256357	0.0246564	0.593345	0.902185	0.0282768	0.538104	0.944866
ENSSSCG00000027287	TMEM189	TMEM189		Val_up			DEX_uni	0.0354661	0.12013	0.827991	0.0717623	0.0430852	0.396054	0.0673471	0.0694466	0.508858	0.0653313	0.131441	0.816086
ENSSSCG00000023525	TMEM26	TMEM26		Val_up			DEX_uni	0.103262	0.801963	0.992975	0.754426	0.00936364		0.0601269	0.800323	0.958896	0.361709	0.139684	0.82301
ENSSSCG00000011603	TMEM43	TMEM43		Val_up			DEX_uni	0.0680315	0.0586253	0.732553	0.104336	0.00329606	0.155649	0.0519513	0.2322	0.717031	0.00790621	0.866602	0.98828
ENSSSCG00000021628	TMEM70	TMEM70		Val_up			DEX_uni	0.0469173	0.270053	0.914301	0.0731298	0.043647	0.398602	0.0476256	0.422804	0.839083	0.078695	0.133606	0.818251
ENSSSCG00000051647	TMEM81	TMEM81		Val_up			DEX_uni	0.0121453	0.964106	0.997927	0.637457	0.0137714		0.298105	0.271718		-0.0137723	0.95146	0.995967
ENSSSCG00000031794	TNFAIP8L3	TNFAIP8L3		Val_up			DEX_uni	0.458499	0.0925098	0.795556	0.482882	0.0452674		0.22771	0.481851		0.278007	0.401355	0.925088
ENSSSCG00000009429	TNFSF11	TNFSF11		Val_up			DEX_uni	0.170461	0.202062	0.889697	0.217842	0.0480742	0.412561	0.10688	0.304917	0.772604	-0.123688	0.28812	0.89989
ENSSSCG00000003089	TOMM40	TOMM40		Val_up			DEX_uni	0.0327909	0.483407	0.96457	0.0888711	0.0351448	0.367987	-0.024591	0.729986	0.941774	0.00232014	0.970103	0.998036
ENSSSCG00000022099	TP53INP2	TP53INP2		Val_up			DEX_uni	0.119839	0.351868	0.943885	0.199399	0.0453464	0.403688	0.202716	0.0638877	0.495137	0.176151	0.110062	0.792078
ENSSSCG00000000034	TTLL12	TTLL12		Val_up			DEX_uni	0.0898415	0.151681	0.854991	0.150669	0.0112902	0.243504	0.040991	0.560767	0.892823	0.0108601	0.870358	0.988401
ENSSSCG00000016201	TTLL4	TTLL4		Val_up			DEX_uni	0.0394245	0.307984	0.927985	0.099328	0.00716395	0.202909	-0.0615025	0.198686	0.692036	0.0847323	0.0571595	0.700505
ENSSSCG00000025984	TTLL5	TTLL5		Val_up			DEX_uni	0.0690457	0.179148	0.868739	0.14529	0.00614158	0.189765	0.0252507	0.586397	0.900124	0.0689881	0.201732	0.873277
ENSSSCG00000010259	TYSND1	TYSND1		Val_up			DEX_uni	-0.00434145	0.941627	0.996164	0.0939453	0.0474318	0.411643	-0.038234	0.517809	0.88056	-0.00904631	0.86762	0.98839
ENSSSCG00000003488	UBR4	UBR4		Val_up			DEX_uni	0.0397665	0.195053	0.884334	0.0654708	0.0136804	0.259936	0.0237443	0.625892	0.91386	0.0810059	0.0703796	0.725254
ENSSSCG00000015690	UBXN4	UBXN4		Val_up			DEX_uni	0.0164881	0.524291	0.969113	0.0752703	0.00454604	0.171725	0.0362011	0.187708	0.682533	-0.00457569	0.896016	0.989811
ENSSSCG00000015793	UFSP2	UFSP2		Val_up			DEX_uni	0.0467295	0.213425	0.898636	0.0790373	0.0222175	0.304385	0.018135	0.684744	0.927264	0.0015166	0.972266	0.9981
ENSSSCG00000030150	UGDH	UGDH		Val_up			DEX_uni	0.037094	0.484124	0.96457	0.10961	0.0231918	0.308591	0.0521519	0.342227	0.797344	0.0709427	0.156918	0.844092
ENSSSCG00000026697	UHRF1BP1L	UHRF1BP1L		Val_up			DEX_uni	0.0361155	0.590203	0.974436	0.171471	0.0148395	0.265287	0.0314835	0.627701	0.914065	0.00669904	0.895557	0.989811
ENSSSCG00000005649	URM1	URM1		Val_up			DEX_uni	0.0303912	0.377114	0.945434	0.0639575	0.0216193	0.301242	0.0355287	0.4524	0.850479	0.0146137	0.625753	0.958595
ENSSSCG00000017745	UTP6	UTP6		Val_up			DEX_uni	0.0197068	0.53619	0.969113	0.0688373	0.0259236	0.324139	0.0117667	0.745836	0.945099	0.0475182	0.287229	0.89989
ENSSSCG00000014296	VDAC1	VDAC1		Val_up			DEX_uni	0.0542825	0.289641	0.921244	0.0974235	0.0263896	0.327256	0.0605643	0.291814	0.764782	0.0408457	0.458947	0.931944
ENSSSCG00000010320	VDAC2	VDAC2		Val_up			DEX_uni	0.0320721	0.156321	0.855429	0.0578605	0.0183705	0.283644	0.0555979	0.0694817	0.508858	0.0397856	0.292449	0.900108
ENSSSCG00000015107	VPS11	VPS11		Val_up			DEX_uni	0.0308897	0.109688	0.813224	0.043957	0.0355713	0.370255	0.0138381	0.720989	0.939022	0.0555416	0.0607081	0.701863
ENSSSCG00000026239	VPS35	VPS35		Val_up			DEX_uni	0.0257392	0.479431	0.96457	0.0804034	0.0331884	0.360439	0.0419628	0.195334	0.687853	0.0448025	0.322604	0.907093
ENSSSCG00000027801	VTN	VTN		Val_up			DEX_uni	0.0474709	0.632311	0.977305	0.211718	0.0144221	0.262246	0.172041	0.158352	0.649524	0.106336	0.280972	0.89989
ENSSSCG00000015175	VWA5A	VWA5A		Val_up			DEX_uni	0.234729	0.113729	0.817452	0.294674	0.0339013	0.361294	0.288135	0.0568027	0.47316	0.231756	0.13096	0.816086
ENSSSCG00000006840	WDR47	WDR47		Val_up			DEX_uni	0.0800617	0.0834785	0.777058	0.114443	0.00757925	0.20724	-0.0325064	0.574283	0.89661	0.0363741	0.508168	0.939722
ENSSSCG00000038486	WDR60	WDR60		Val_up			DEX_uni	0.0353687	0.657535	0.982318	0.183703	0.0399286	0.38833	-0.00569207	0.957842	0.991704	0.107958	0.223151	0.887782
ENSSSCG00000006950	WDR63	WDR63		Val_up			DEX_uni	0.191242	0.0982669	0.798992	0.284254	0.0125781	0.255935	0.141506	0.318218	0.78165	0.232597	0.0756849	0.734688
ENSSSCG00000012108	WWC3	WWC3		Val_up			DEX_uni	0.0805647	0.363881	0.945434	0.199744	0.0202481	0.29569	0.178732	0.124336	0.606433	0.149579	0.184626	0.867896
ENSSSCG00000028485	YBX1	YBX1		Val_up			DEX_uni	0.0520804	0.0502726	0.721195	0.0790996	0.0065368	0.193876	0.0436947	0.180398	0.67295	0.0583225	0.0742848	0.733885
ENSSSCG00000002372	YLPM1	YLPM1		Val_up			DEX_uni	0.0110255	0.631893	0.977277	0.0690833	0.013735	0.259936	-0.0322524	0.448275	0.849732	0.0146512	0.55384	0.949688
ENSSSCG00000002752	ZFHX3	ZFHX3		Val_up			DEX_uni	0.0946621	0.354069	0.943885	0.225943	0.0402309	0.388919	0.0318171	0.743173	0.945099	0.128374	0.273409	0.89989
ENSSSCG00000028304	ZFP36L1	ZFP36L1		Val_up			DEX_uni	0.0743329	0.155449	0.855429	0.145507	0.0301629	0.345926	0.0511444	0.294596	0.766618	0.0819853	0.168257	0.853525
ENSSSCG00000014121	ZFYVE16	ZFYVE16		Val_up			DEX_uni	0.169535	0.0963599	0.797918	0.253766	0.0117579	0.249008	0.125504	0.104806	0.575581	0.120167	0.1581	0.846242
ENSSSCG00000038313	ZNF219	ZNF219		Val_up			DEX_uni	0.0376626	0.760615	0.992975	0.247805	0.0227249	0.306306	-0.0577693	0.681734	0.926834	-0.0364186	0.787178	0.978112
ENSSSCG00000000292	ZNF385A	ZNF385A		Val_up			DEX_uni	0.214682	0.0669702	0.750371	0.268471	0.0295688	0.344051	0.0856636	0.530046	0.884021	0.0683117	0.569594	0.953929
ENSSSCG00000025194	ZSWIM6	ZSWIM6		Val_up			DEX_uni	0.0308703	0.650287	0.980102	0.118637	0.0218158	0.302323	0.0591313	0.289982	0.763916	0.077962	0.189861	0.868624
ENSSSCG00000017255	ABCA5	ABCA5		Val_down			DEX_uni	-0.0883352	0.169569	0.864455	-0.135752	0.0255028	0.321738	-0.041186	0.555744	0.890082	-0.064993	0.265609	0.899118
ENSSSCG00000007349	ACTR5	ACTR5		Val_down			DEX_uni	0.00662728	0.87389	0.994386	-0.0723159	0.0257	0.322623	-0.0487564	0.192634	0.687315	-0.0710643	0.0661811	0.716041
ENSSSCG00000005102	AEN	AEN		Val_down			DEX_uni	-0.0453854	0.25091	0.905298	-0.10417	0.0282193	0.337598	0.142518	0.0932354	0.558962	0.0829423	0.222178	0.887782
ENSSSCG00000036790	AKAP7	AKAP7		Val_down			DEX_uni	-0.129664	0.0903683	0.794519	-0.19005	0.0173648	0.281584	-0.0081711	0.904655	0.981356	-0.0540927	0.563581	0.952969
ENSSSCG00000017978	ALOX15B	ALOX15B		Val_down			DEX_uni	-0.886692			-0.971035	0.0416522	0.393918	-0.341258	0.401486	0.82953	-0.332309	0.403968	0.925088
ENSSSCG00000030222	ANAPC7	ANAPC7		Val_down			DEX_uni	-0.0632407	0.188235	0.879029	-0.0986845	0.04843	0.414023	-0.0907813	0.120431	0.600756	-0.0656089	0.198763	0.87301
ENSSSCG00000016074	ANKRD44	ANKRD44		Val_down			DEX_uni	-0.0391643	0.257657	0.90754	-0.0799014	0.00396403	0.161232	-0.0245244	0.600461	0.904087	-0.0542725	0.137509	0.822922
ENSSSCG00000030359	ARHGEF3	ARHGEF3		Val_down			DEX_uni	-0.10616	0.125506	0.829397	-0.143587	0.0475859	0.412187	-0.0858168	0.224567	0.711814	-0.104121	0.192617	0.871713
ENSSSCG00000010592	AS3MT	AS3MT		Val_down			DEX_uni	-0.0287074	0.552275	0.969403	-0.173716	0.00149358	0.103737	-0.0851561	0.312944	0.777716	-0.132582	0.0918361	0.76351
ENSSSCG00000011182	ASTE1	ASTE1		Val_down			DEX_uni	-0.0572252	0.372851	0.945434	-0.157801	0.0107465	0.238063	-0.0927027	0.202804	0.696737	-0.0691804	0.257745	0.893154
ENSSSCG00000000612	ATF7IP	ATF7IP		Val_down			DEX_uni	-0.0673824	0.0782079	0.770965	-0.0833902	0.0459623	0.405349	-0.0447008	0.242557	0.728188	-0.0378881	0.344284	0.913996
ENSSSCG00000011903	B4GALT4	B4GALT4		Val_down			DEX_uni	-0.0300814	0.529397	0.969113	-0.0971045	0.0439348	0.398602	0.0007296	0.988904	0.997204	-0.0968395	0.0967546	0.769523
ENSSSCG00000017796	BLMH	BLMH		Val_down			DEX_uni	-0.0618361	0.0935548	0.795994	-0.0728218	0.0176232	0.281584	-0.0538593	0.128221	0.614969	-0.0213477	0.629892	0.960087
ENSSSCG00000035790	BTG1	BTG1		Val_down			DEX_uni	-0.00571098	0.877394	0.994386	-0.0678973	0.0180593	0.282838	0.0579712	0.170198	0.660594	-0.0176999	0.579111	0.954495
ENSSSCG00000004500	C18orf25	C18orf25		Val_down			DEX_uni	-0.0721596	0.171192	0.865177	-0.101597	0.0426345	0.394641	-0.03783	0.417828	0.835669	-0.00894049	0.8412	0.985795
ENSSSCG00000040550	CASC1	CASC1		Val_down			DEX_uni	-0.091067	0.30334	0.924714	-0.157675	0.0240293	0.313513	-0.142166	0.0988209	0.566362	-0.116895	0.204372	0.874312
ENSSSCG00000011928	CCDC80	CCDC80		Val_down			DEX_uni	-0.30534	0.078282	0.770965	-0.428956	0.0332382	0.360439	-0.200408	0.291419	0.764432	-0.179715	0.237805	0.887782
ENSSSCG00000034771	CCNDBP1	CCNDBP1		Val_down			DEX_uni	-0.0420224	0.14915	0.853152	-0.0585144	0.0215788	0.300998	-0.0209995	0.535927	0.885814	-0.0546158	0.149368	0.836974
ENSSSCG00000008988	CCNG2	CCNG2		Val_down			DEX_uni	-0.052923	0.0893528	0.789915	-0.0878198	0.024433	0.315676	-0.0339648	0.514798	0.879744	-0.0908433	0.0525598	0.692403
ENSSSCG00000000705	CD27	CD27		Val_down			DEX_uni	-0.0847601	0.0980304	0.798271	-0.181202	0.000961248	0.0850937	-0.0997566	0.0717841	0.51533	-0.0456756	0.321019	0.906111
ENSSSCG00000000683	CDCA3	CDCA3		Val_down			DEX_uni	-0.173025	0.202666	0.890766	-0.36519	0.00128455	0.0976109	-0.266527	0.122276	0.60408	-0.249085	0.152131	0.837812
ENSSSCG00000015779	CDKN2AIP	CDKN2AIP		Val_down			DEX_uni	-0.0741954	0.058787	0.732553	-0.105882	0.0254759	0.32171	-0.0705378	0.220887	0.709982	-0.0935542	0.0682233	0.722245
ENSSSCG00000008360	CEP68	CEP68		Val_down			DEX_uni	-0.0872487	0.0629794	0.74191	-0.123887	0.0273362	0.331645	-0.114798	0.0879165	0.548331	-0.0791492	0.203005	0.873734
ENSSSCG00000031800	CEP72	CEP72		Val_down			DEX_uni	-0.217601	0.176061	0.868476	-0.341796	0.0349532	0.367987	-0.0555156	0.765966		-0.197785	0.337656	0.913832
ENSSSCG00000022107	CHTOP	CHTOP		Val_down			DEX_uni	-0.045341	0.14376	0.84765	-0.0657437	0.0265164	0.328029	-0.0387516	0.289417	0.763747	-0.0165601	0.640529	0.961545
ENSSSCG00000034972	CNIH3	CNIH3		Val_down			DEX_uni	-0.134825	0.385783	0.948388	-0.415072	0.0403508	0.389684	0.0537003	0.732716	0.94314	-0.175169	0.256228	0.892031
ENSSSCG00000038587	CRNKL1	CRNKL1		Val_down			DEX_uni	-0.0636734	0.0932052	0.795994	-0.0879093	0.0203156	0.296213	-0.0231548	0.522079	0.88208	-0.0492961	0.0974944	0.769722
ENSSSCG00000039416	CXCR4	CXCR4		Val_down			DEX_uni	-0.0397626	0.644629	0.978984	-0.173347	0.0142078	0.262222	-0.0717924	0.496188	0.869071	-0.163715	0.0975912	0.769722
ENSSSCG00000022616	DCP1A	DCP1A		Val_down			DEX_uni	-0.0104548	0.763399	0.992975	-0.0699129	0.0338873	0.361294	0.0178732	0.651225	0.916688	0.016595	0.551673	0.949635
ENSSSCG00000004755	DLL4	DLL4		Val_down			DEX_uni	-0.516513	0.235646	0.903983	-0.878951	0.0279743		0.220123	0.274375	0.752754	0.301444	0.222269	0.887782
ENSSSCG00000029413	DNMT3A	DNMT3A		Val_down			DEX_uni	-0.0381699	0.330422	0.936215	-0.0749507	0.0418054	0.394069	-0.0536584	0.208988	0.700381	-0.0442728	0.333038	0.911997
ENSSSCG00000007252	DNMT3B	DNMT3B		Val_down			DEX_uni	-0.0863655	0.357112	0.944056	-0.174781	0.0421588	0.394069	-0.0806708	0.330084	0.789952	-0.160584	0.0558096	0.696376
ENSSSCG00000015286	DSTYK	DSTYK		Val_down			DEX_uni	-0.0469616	0.245147	0.903983	-0.0720643	0.0489053	0.416683	-0.111278	0.0652741	0.498801	-0.0669348	0.222655	0.887782
ENSSSCG00000004647	DTWD1	DTWD1		Val_down			DEX_uni	-0.0151484	0.681658	0.984627	-0.108808	0.0325229	0.357488	-0.0887619	0.118759	0.598054	-0.0910502	0.0815912	0.746571
ENSSSCG00000015850	DUSP4	DUSP4		Val_down			DEX_uni	-0.064723	0.47513	0.96457	-0.212426	0.0090712	0.223699	-0.0397056	0.684145	0.92705	-0.0957746	0.235873	0.887782
ENSSSCG00000015649	DYRK3	DYRK3		Val_down			DEX_uni	-0.0842688	0.176357	0.868476	-0.17357	0.0439347	0.398602	0.0948722	0.0543559	0.470341	0.0714054	0.243022	0.891303
ENSSSCG00000000950	E2F7	E2F7		Val_down			DEX_uni	-0.311478	0.125597	0.829397	-0.359208	0.0293003	0.344051	-0.156443	0.240013	0.725194	-0.184905	0.118114	0.795787
ENSSSCG00000013352	E2F8	E2F8		Val_down			DEX_uni	-0.296149	0.0529752	0.722123	-0.350199	0.0438784	0.398602	-0.190382	0.254014	0.735321	-0.208037	0.246694	0.891303
ENSSSCG00000008372	EHBP1	EHBP1		Val_down			DEX_uni	-0.0794889	0.112509	0.814091	-0.128972	0.00724137	0.203976	-0.0716907	0.277897	0.754951	-0.0974022	0.106987	0.788426
ENSSSCG00000017571	EME1	EME1		Val_down			DEX_uni	-0.0670038	0.366339	0.945434	-0.162085	0.0332451	0.360439	-0.0702114	0.435041	0.844793	-0.0185883	0.852503	0.987135
ENSSSCG00000000657		ENSSSCG00000000657		Val_down			DEX_uni	-0.0626383	0.247717	0.904724	-0.113918	0.0459367	0.405349	0.0307719	0.448384	0.849732	-0.0270361	0.565049	0.953116
ENSSSCG00000002351		ENSSSCG00000002351		Val_down			DEX_uni	-0.0799087	0.367051	0.945434	-0.196013	0.0137087	0.259936	-0.0758438	0.484743	0.865558	-0.133907	0.171915	0.854488
ENSSSCG00000002935		ENSSSCG00000002935		Val_down			DEX_uni	-0.111769	0.130722	0.831828	-0.149747	0.0155995	0.26956	-0.111019	0.279657	0.756899	-0.077165	0.403392	0.925088
ENSSSCG00000004123		ENSSSCG00000004123		Val_down			DEX_uni	-0.0700984	0.224833	0.900309	-0.112432	0.0404887	0.389796	-0.0787678	0.345182	0.798581	-0.0744235	0.204412	0.874312
ENSSSCG00000007307		ENSSSCG00000007307		Val_down			DEX_uni	0.00391364	0.883632	0.994386	-0.0535978	0.0479069	0.41222	-0.0437504	0.265481	0.746871	-0.0404405	0.264152	0.897423
ENSSSCG00000008459		ENSSSCG00000008459		Val_down			DEX_uni	-0.117093	0.0869776	0.781463	-0.134274	0.00188262	0.117731	-0.0887151	0.145349	0.63297	-0.0590055	0.286207	0.89989
ENSSSCG00000009239		ENSSSCG00000009239		Val_down			DEX_uni	-0.0811873	0.577707	0.974302	-0.241121	0.0294699	0.344051	0.0070007	0.958828	0.991819	-0.0889874	0.531381	0.944707
ENSSSCG00000009240		ENSSSCG00000009240		Val_down			DEX_uni	-0.0361299	0.550924	0.969403	-0.103329	0.0356378	0.370259	0.132064	0.0536011	0.469595	0.0443026	0.430359	0.927272
ENSSSCG00000009670		ENSSSCG00000009670		Val_down			DEX_uni	-0.204693	0.221722	0.900164	-0.251675	0.0305162	0.346978	0.00641045	0.960275	0.991947	-0.234627	0.13202	0.816871
ENSSSCG00000012504		ENSSSCG00000012504		Val_down			DEX_uni	-0.114073	0.103638	0.807622	-0.166626	0.0263908	0.327256	-0.140738	0.0955366	0.560106	-0.074757	0.366731	0.915556
ENSSSCG00000012566		ENSSSCG00000012566		Val_down			DEX_uni	-0.0673851	0.372867	0.945434	-0.167689	0.013484	0.259936	-0.0659289	0.46334	0.856103	-0.0346391	0.712841	0.970684
ENSSSCG00000012586		ENSSSCG00000012586		Val_down			DEX_uni	-0.0882444	0.0701651	0.753755	-0.120461	0.035937	0.371652	-0.0845492	0.19906	0.692158	-0.0910354	0.108104	0.79075
ENSSSCG00000013082		ENSSSCG00000013082		Val_down			DEX_uni	-0.0538681	0.212553	0.898307	-0.0946974	0.041246	0.392371	-0.0783951	0.198314	0.691717	-0.0956636	0.0606855	0.701863
ENSSSCG00000014267		ENSSSCG00000014267		Val_down			DEX_uni	-0.0890729	0.221786	0.900164	-0.145048	0.0427422	0.395078	-0.0439618	0.558868	0.891689	-0.0676753	0.292212	0.89989
ENSSSCG00000014368		ENSSSCG00000014368		Val_down			DEX_uni	-0.487303	0.52361	0.969113	-1.1889	0.0261571		0.165114	0.729296		0.118608	0.766388	0.97554
ENSSSCG00000015823		ENSSSCG00000015823		Val_down			DEX_uni	-0.0440247	0.285094	0.918521	-0.111785	0.0444767	0.399526	0.078722	0.416779	0.835507	0.111588	0.230132	0.887782
ENSSSCG00000016840		ENSSSCG00000016840		Val_down			DEX_uni	-0.322149	0.136026	0.841415	-0.525679	0.0173963		-0.0665338	0.742878		-0.47067	0.070302	0.725254
ENSSSCG00000020706		ENSSSCG00000020706		Val_down			DEX_uni	-0.127546	0.088589	0.786895	-0.172605	0.0151621	0.265287	-0.102671	0.175023	0.666277	-0.129261	0.119586	0.797349
ENSSSCG00000022462		ENSSSCG00000022462		Val_down			DEX_uni	-0.0930032	0.296642	0.923932	-0.317448	0.0014653	0.102965	-0.0890927	0.421378	0.837794	-0.0609101	0.565427	0.953364
ENSSSCG00000023419		ENSSSCG00000023419		Val_down			DEX_uni	-0.239838	0.156401	0.855429	-0.414672	0.0244425	0.315676	-0.0322928	0.863205		-0.0158258	0.933731	0.995395
ENSSSCG00000023791		ENSSSCG00000023791		Val_down			DEX_uni	-0.152247	0.0537946	0.726271	-0.222264	0.00425774	0.16513	-0.0757383	0.29053	0.763916	-0.149265	0.0827824	0.747056
ENSSSCG00000024663		ENSSSCG00000024663		Val_down			DEX_uni	-0.0373463	0.385192	0.948388	-0.114204	0.0116237	0.247834	-0.0592717	0.353416	0.802088	-0.0555131	0.341878	0.913996
ENSSSCG00000026140		ENSSSCG00000026140		Val_down			DEX_uni	-0.169674	0.0811779	0.777058	-0.194999	0.0189284	0.287984	-0.179535	0.098055	0.564819	-0.175467	0.0890533	0.757805
ENSSSCG00000026689		ENSSSCG00000026689		Val_down			DEX_uni	-0.115032	0.186628	0.878563	-0.187056	0.0138616	0.260303	-0.151064	0.0684173	0.506213	-0.118038	0.20113	0.873277
ENSSSCG00000026818		ENSSSCG00000026818		Val_down			DEX_uni	-0.0573782	0.528384	0.969113	-0.157489	0.0193411	0.289895	-0.0996678	0.316274	0.780762	-0.142523	0.107663	0.790573
ENSSSCG00000028786		ENSSSCG00000028786		Val_down			DEX_uni	-0.0524027	0.269681	0.914046	-0.101567	0.0106084	0.237031	-0.0879193	0.0976133	0.564548	-0.119006	0.0502674	0.683089
ENSSSCG00000030487		ENSSSCG00000030487		Val_down			DEX_uni	-0.0255259	0.34617	0.942425	-0.0773928	0.0116923	0.248889	-0.0133027	0.765471	0.950835	-0.0691796	0.074955	0.733885
ENSSSCG00000032108		ENSSSCG00000032108		Val_down			DEX_uni	-0.376806	0.109432	0.813224	-0.470433	0.0161945	0.271014	-0.485086	0.0946703	0.560106	-0.457408	0.112519	0.793018
ENSSSCG00000033104		ENSSSCG00000033104		Val_down			DEX_uni	-0.151428	0.0910394	0.795318	-0.181377	0.0224943	0.306306	-0.204224	0.0543124	0.470341	-0.109381	0.299537	0.900352
ENSSSCG00000034219		ENSSSCG00000034219		Val_down			DEX_uni	-0.190953	0.104043	0.807918	-0.309992	0.00964364	0.229162	-0.224949	0.089462	0.552044	-0.260379	0.0626826	0.705156
ENSSSCG00000035544		ENSSSCG00000035544		Val_down			DEX_uni	-0.0340646	0.417791	0.957405	-0.0945024	0.0368742	0.37508	0.0304403	0.462788	0.855716	-0.0786314	0.0729377	0.732003
ENSSSCG00000035596		ENSSSCG00000035596		Val_down			DEX_uni	-0.0173867	0.923881	0.994788	-0.445193	0.00999572	0.232463	-0.159731	0.543982		-0.254071	0.266968	0.89989
ENSSSCG00000035908		ENSSSCG00000035908		Val_down			DEX_uni	0.110743	0.346338	0.942425	-0.303189	0.0130218	0.256357	0.175732	0.233345	0.718129	0.0103561	0.932502	0.995395
ENSSSCG00000038095		ENSSSCG00000038095		Val_down			DEX_uni	-0.0602396	0.391548	0.949574	-0.146957	0.0413201	0.392481	-0.0957957	0.221182	0.709982	-0.098364	0.219966	0.88646
ENSSSCG00000038556		ENSSSCG00000038556		Val_down			DEX_uni	-0.0833187	0.633402	0.977334	-0.450375	0.0180701	0.282838	0.096071	0.621536	0.912176	-0.122117	0.506512	0.939722
ENSSSCG00000039799		ENSSSCG00000039799		Val_down			DEX_uni	-0.240471	0.305416	0.925472	-0.441972	0.0153401	0.266616	-0.051062	0.845346		-0.14451	0.639256	0.961435
ENSSSCG00000039972		ENSSSCG00000039972		Val_down			DEX_uni	-0.0524709	0.122397	0.829397	-0.0992201	0.00697602	0.201007	-0.0333786	0.400799	0.82953	-0.0653763	0.0903718	0.76075
ENSSSCG00000040282		ENSSSCG00000040282		Val_down			DEX_uni	-0.0163251	0.956068	0.996965	-0.875019	0.00446966		-0.272485	0.412896		-0.282701	0.388844	0.923271
ENSSSCG00000041401		ENSSSCG00000041401		Val_down			DEX_uni	-0.062201	0.145587	0.847722	-0.0859904	0.0400536	0.388628	0.0592184	0.300858	0.770983	-0.00751998	0.878594	0.988774
ENSSSCG00000041723		ENSSSCG00000041723		Val_down			DEX_uni	-0.0565543	0.661152	0.983709	-0.234561	0.0165799	0.27465	-0.0561008	0.642642	0.91536	0.0602904	0.599794	0.954495
ENSSSCG00000041847		ENSSSCG00000041847		Val_down			DEX_uni	-0.116955	0.415482	0.957405	-0.421719	0.0107842	0.238493	-0.111546	0.448187	0.849732	-0.133364	0.352242	0.913996
ENSSSCG00000041959		ENSSSCG00000041959		Val_down			DEX_uni	-0.0830487	0.190366	0.880917	-0.230563	0.000331654	0.0611004	0.0614016	0.449672	0.849732	-0.0416098	0.672374	0.964975
ENSSSCG00000042026		ENSSSCG00000042026		Val_down			DEX_uni	-0.158247	0.0926465	0.795556	-0.203914	0.0391563	0.385081	-0.132417	0.138969	0.625146	-0.0649615	0.460109	0.931944
ENSSSCG00000042107		ENSSSCG00000042107		Val_down			DEX_uni	-0.107703	0.175808	0.868476	-0.158654	0.0442509	0.399419	-0.145954	0.0939168	0.559827	-0.0764708	0.328899	0.908428
ENSSSCG00000042160		ENSSSCG00000042160		Val_down			DEX_uni	-0.240296	0.22637	0.900517	-0.471471	0.0264733		-0.440229	0.0913936		-0.296798	0.220714	0.887056
ENSSSCG00000042541		ENSSSCG00000042541		Val_down			DEX_uni	-0.419839	0.165564	0.863374	-0.730695	0.0256682	0.322623	-0.479235	0.136236	0.622223	-0.527508	0.0590183	0.701863
ENSSSCG00000042577		ENSSSCG00000042577		Val_down			DEX_uni	-0.112079	0.573143	0.974302	-0.550012	0.0120747		-0.0771504	0.761905		-0.203202	0.410251	0.925824
ENSSSCG00000043503		ENSSSCG00000043503		Val_down			DEX_uni	-0.17541	0.0616936	0.740178	-0.235136	0.0315661	0.352925	-0.187704	0.120439	0.600756	-0.189974	0.103627	0.784614
ENSSSCG00000043801		ENSSSCG00000043801		Val_down			DEX_uni	-0.173297	0.322332	0.933665	-0.379081	0.0447617	0.401301	-0.318954	0.158769	0.650168	-0.297814	0.162528	0.853368
ENSSSCG00000043940		ENSSSCG00000043940		Val_down			DEX_uni	-0.0350626	0.7796	0.992975	-0.294742	0.0460028	0.405433	-0.161546	0.206641	0.699967	-0.0936307	0.491626	0.937558
ENSSSCG00000044133		ENSSSCG00000044133		Val_down			DEX_uni	-0.0642541	0.641644	0.978637	-0.366148	0.0256495	0.322623	-0.161897	0.263339	0.745606	-0.127988	0.430557	0.927272
ENSSSCG00000044268		ENSSSCG00000044268		Val_down			DEX_uni	-0.418925	0.218072	0.900164	-0.925419	0.0241078		-0.304465	0.351949		-0.670218	0.0611681	0.702363
ENSSSCG00000045438		ENSSSCG00000045438		Val_down			DEX_uni	-0.0765153	0.606246	0.975658	-0.269145	0.0294588	0.344051	-0.0237089	0.872396	0.972841	-0.033379	0.815158	0.981003
ENSSSCG00000045498		ENSSSCG00000045498		Val_down			DEX_uni	-0.162255	0.31287	0.930124	-0.308591	0.0159834	0.270075	-0.152182	0.304199	0.772604	-0.211142	0.134672	0.818921
ENSSSCG00000045679		ENSSSCG00000045679		Val_down			DEX_uni	-0.14073	0.0837319	0.777058	-0.192036	0.00740952	0.205671	-0.218122	0.066843	0.501984	-0.140926	0.16624	0.853525
ENSSSCG00000046042		ENSSSCG00000046042		Val_down			DEX_uni	-0.316912	0.0958441	0.796815	-0.539216	0.0136421		0.174202	0.261773	0.744331	0.161161	0.370931	0.917107
ENSSSCG00000046151		ENSSSCG00000046151		Val_down			DEX_uni	-0.0685297	0.167986	0.864455	-0.151145	0.00105094	0.0858485	-0.0641566	0.213777	0.702523	-0.0608215	0.256977	0.892825
ENSSSCG00000046221		ENSSSCG00000046221		Val_down			DEX_uni	-0.313369	0.0741356	0.762214	-0.396413	0.0462659	0.406276	-0.202899	0.36025	0.806336	-0.152063	0.415926	0.926589
ENSSSCG00000047003		ENSSSCG00000047003		Val_down			DEX_uni	0.00289211	0.910727	0.994386	-0.066877	0.00930325	0.226404	-0.0037659	0.888871	0.978549	-0.0044404	0.884606	0.989139
ENSSSCG00000047328		ENSSSCG00000047328		Val_down			DEX_uni	-0.268643	0.0708053	0.754877	-0.26061	0.0381292	0.381292	-0.115073	0.344284	0.798039	-0.113664	0.282436	0.89989
ENSSSCG00000047732		ENSSSCG00000047732		Val_down			DEX_uni	-0.0734014	0.67639	0.984627	-0.436544	0.0127008	0.256357	-0.165822	0.40858		-0.248345	0.234023	0.887782
ENSSSCG00000048095		ENSSSCG00000048095		Val_down			DEX_uni	-0.0353027	0.256763	0.90754	-0.101293	0.0124791	0.255641	-0.0689454	0.0904012	0.554677	-0.00584075	0.886228	0.989139
ENSSSCG00000048122		ENSSSCG00000048122		Val_down			DEX_uni	-0.146216	0.364427	0.945434	-0.313338	0.00789273	0.212697	-0.319193	0.0965004	0.561825	-0.278753	0.0709588	0.728918
ENSSSCG00000049279		ENSSSCG00000049279		Val_down			DEX_uni	-0.175956	0.622755	0.976209	-0.872383	0.00557057		-0.103466	0.761751		-0.353813	0.269498	0.89989
ENSSSCG00000050025		ENSSSCG00000050025		Val_down			DEX_uni	-0.229916	0.40525	0.950984	-0.976062	0.036582		-0.347179	0.369382		-0.458018	0.203165	0.873734
ENSSSCG00000050339		ENSSSCG00000050339		Val_down			DEX_uni	0.0417143	0.803241	0.992975	-0.365006	0.00945738	0.226804	0.00560655	0.973415	0.993763	-0.211327	0.191514	0.870341
ENSSSCG00000050451		ENSSSCG00000050451		Val_down			DEX_uni	-0.12442	0.191929	0.882136	-0.227246	0.0173633	0.281584	-0.0841107	0.411808	0.833885	-0.0983508	0.339643	0.913996
ENSSSCG00000050552		ENSSSCG00000050552		Val_down			DEX_uni	0.0048832	0.959014	0.997245	-0.332096	0.00466816	0.17258	-0.125541	0.315411	0.780191	-0.191855	0.114767	0.793018
ENSSSCG00000050640		ENSSSCG00000050640		Val_down			DEX_uni	-0.126527	0.738267	0.989499	-0.765131	0.0115854		0.109335	0.784461		-0.250927	0.540092	0.945033
ENSSSCG00000050772		ENSSSCG00000050772		Val_down			DEX_uni	-0.418503	0.0760499	0.768712	-0.569783	0.0137426	0.259936	-0.436457	0.0585847	0.478403	-0.370157	0.13271	0.817381
ENSSSCG00000050926		ENSSSCG00000050926		Val_down			DEX_uni	-0.218246	0.10115	0.805147	-0.258132	0.028845	0.341489	-0.265335	0.103986	0.574106	-0.0437055	0.78704	0.978112
ENSSSCG00000016160	ERBB4	ERBB4		Val_down			DEX_uni	-0.244186	0.0956413	0.796407	-0.317714	0.0130469	0.256357	-0.127593	0.460116	0.853917	-0.1571	0.201783	0.873277
ENSSSCG00000007881	ERCC4	ERCC4		Val_down			DEX_uni	0.00813383	0.716903	0.989101	-0.0589828	0.0397197	0.387261	-0.0355893	0.425343	0.83917	-0.0529441	0.12889	0.813414
ENSSSCG00000023814	FAIM	FAIM		Val_down			DEX_uni	-0.0710658	0.4931	0.967127	-0.211502	0.0405007	0.389796	-0.0104099	0.924707	0.98684	-0.131444	0.172333	0.855251
ENSSSCG00000045005	FAM133B	FAM133B		Val_down			DEX_uni	-0.0786379	0.0760431	0.768712	-0.100974	0.0450115	0.402064	0.00424284	0.938728	0.987814	-0.00717676	0.89047	0.989645
ENSSSCG00000004648	FAM227B	FAM227B		Val_down			DEX_uni	-0.096321	0.28531	0.91879	-0.188651	0.0431549	0.396092	-0.0863149	0.450551	0.850073	-0.1396	0.178983	0.861958
ENSSSCG00000033613	FOXS1	FOXS1		Val_down			DEX_uni	-0.151698	0.0569123	0.732553	-0.201365	0.00544384	0.183568	0.0112212	0.90072	0.981218	-0.0802415	0.315014	0.902976
ENSSSCG00000001974	G2E3	G2E3		Val_down			DEX_uni	-0.0587654	0.350874	0.943885	-0.133054	0.0313174	0.352552	-0.0348877	0.646253	0.915764	-0.0958355	0.0819625	0.746571
ENSSSCG00000004645	GABPB1	GABPB1		Val_down			DEX_uni	-0.071999	0.0925546	0.795556	-0.124351	0.00141048	0.100738	-0.0340936	0.312592	0.777667	-0.0216002	0.602504	0.954495
ENSSSCG00000005277	GCNT1	GCNT1		Val_down			DEX_uni	-0.0545262	0.487319	0.96634	-0.192882	0.00171205	0.112324	-0.0534562	0.601441	0.904087	-0.0875629	0.31274	0.902976
ENSSSCG00000020906	GHSR	GHSR		Val_down			DEX_uni	-0.0963979	0.175577	0.868476	-0.20514	0.00307301	0.155074	0.270122	0.0756319	0.522323	0.134163	0.388928	0.923271
ENSSSCG00000000848	GLT8D2	GLT8D2		Val_down			DEX_uni	-0.250361	0.240517	0.903983	-0.565605	0.027187		0.0664058	0.783579		-0.447594	0.061499	0.702363
ENSSSCG00000036844	GPR171	GPR171		Val_down			DEX_uni	-0.120399	0.0771203	0.769123	-0.162092	0.0192335	0.288945	-0.0361905	0.616614	0.911537	-0.109588	0.12998	0.815813
ENSSSCG00000031999	GPR18	GPR18		Val_down			DEX_uni	-0.11722	0.123799	0.829397	-0.160774	0.0459092	0.405349	-0.128729	0.213112	0.702523	-0.144821	0.126618	0.81217
ENSSSCG00000040789	GPR52	GPR52		Val_down			DEX_uni	-0.0388018	0.790779	0.992975	-0.291084	0.0232092	0.308591	-0.103537	0.422757	0.839083	-0.10595	0.522425	0.943146
ENSSSCG00000000095	GTPBP1	GTPBP1		Val_down			DEX_uni	-0.0273281	0.469373	0.962621	-0.0629625	0.0408615	0.391253	-0.0399782	0.185366	0.680366	0.00571712	0.87268	0.988401
ENSSSCG00000009704	HMGB2	HMGB2		Val_down			DEX_uni	-0.0663392	0.212572	0.898307	-0.101947	0.0245744	0.31613	-0.0577166	0.44386	0.848456	-0.146034	0.0590585	0.701863
ENSSSCG00000013988	IBA57	IBA57		Val_down			DEX_uni	-0.0321184	0.397003	0.949574	-0.0712128	0.0343361	0.363617	-0.048766	0.21049	0.700562	-0.0683278	0.107067	0.788426
ENSSSCG00000003763	IFI44	IFI44		Val_down			DEX_uni	-0.0336231	0.564781	0.972649	-0.131461	0.0319633	0.354635	0.193666	0.148728	0.639658	0.145865	0.339346	0.913832
ENSSSCG00000027660	IFI44L	IFI44L		Val_down			DEX_uni	-0.0795217	0.188272	0.879029	-0.118358	0.0272085	0.331645	0.163568	0.0514059	0.462676	0.0961345	0.295871	0.900108
ENSSSCG00000015897	IFIH1	IFIH1		Val_down			DEX_uni	-0.120443	0.0705742	0.753755	-0.150921	0.0278952	0.335795	0.260823	0.0772504	0.522323	0.210304	0.182125	0.864511
ENSSSCG00000013638	ILF3	ILF3		Val_down			DEX_uni	-0.0150699	0.537294	0.969113	-0.0505481	0.0247723	0.318023	0.00562013	0.790786	0.958167	-0.0247255	0.161002	0.850279
ENSSSCG00000002002	IRF9	IRF9		Val_down			DEX_uni	-0.00578176	0.946773	0.996164	-0.168408	0.0250367	0.318023	0.0955421	0.278486	0.755506	0.0378858	0.695029	0.969971
ENSSSCG00000023437	ITPR1	ITPR1		Val_down			DEX_uni	-0.0904104	0.233355	0.903983	-0.148841	0.0421807	0.394069	-0.069432	0.416681	0.835507	-0.10492	0.0946809	0.767162
ENSSSCG00000010613	ITPRIP	ITPRIP		Val_down			DEX_uni	-0.0895727	0.0915593	0.795423	-0.108906	0.0399755	0.388461	-0.121957	0.0515854	0.462676	-0.0694432	0.291173	0.89989
ENSSSCG00000013888	JAK3	JAK3		Val_down			DEX_uni	-0.0985952	0.0592484	0.732881	-0.136123	0.0329838	0.360136	-0.085017	0.08624	0.545647	-0.0343816	0.482781	0.936607
ENSSSCG00000013983	JMJD4	JMJD4		Val_down			DEX_uni	-0.0241859	0.392884	0.949574	-0.0596533	0.0390392	0.384648	-0.0604925	0.0828147	0.535975	-0.0236454	0.483403	0.936645
ENSSSCG00000038597	KLHDC9	KLHDC9		Val_down			DEX_uni	-0.0816009	0.508412	0.969113	-0.385146	0.00389592	0.161232	-0.101907	0.486888	0.866676	-0.129168	0.474816	0.935077
ENSSSCG00000032404	KLHL11	KLHL11		Val_down			DEX_uni	-0.0728845	0.0769008	0.769057	-0.112373	0.00995525	0.232214	-0.110642	0.124163	0.606433	-0.0738087	0.0880658	0.757805
ENSSSCG00000002258	KLHL25	KLHL25		Val_down			DEX_uni	-0.243132	0.125858	0.829397	-0.496984	0.0132602		-0.38986	0.138778		-0.214247	0.356003	0.913996
ENSSSCG00000012467	KLHL4	KLHL4		Val_down			DEX_uni	-0.292138	0.200761	0.888159	-0.33963	0.0458143	0.405137	-0.243273	0.271587	0.750611	-0.178736	0.369174	0.916548
ENSSSCG00000013335	LGR4	LGR4		Val_down			DEX_uni	-0.180336	0.511505	0.969113	-0.552892	0.0440278		-0.466058	0.149303		-0.393365	0.165242	0.853525
ENSSSCG00000038916	LSM10	LSM10		Val_down			DEX_uni	-0.0122192	0.907852	0.994386	-0.214129	0.0183949	0.283644	-0.0476675	0.701589	0.932517	-0.0251637	0.802862	0.979443
ENSSSCG00000003062	LYPD3	LYPD3		Val_down			DEX_uni	-0.196174	0.193194	0.883804	-0.330517	0.0351852	0.367987	0.0654333	0.663174	0.921965	0.203559	0.249759	0.891461
ENSSSCG00000016346	MAD2L1BP	MAD2L1BP		Val_down			DEX_uni	-0.0798396	0.0770617	0.769057	-0.0870318	0.0492089	0.417366	-0.00783095	0.845383	0.967687	-0.0246398	0.622742	0.957597
ENSSSCG00000012318	MAGED1	MAGED1		Val_down			DEX_uni	-0.0306546	0.506014	0.969113	-0.0869963	0.0286586	0.340207	-0.0298621	0.355742	0.80351	-0.0414906	0.477506	0.935077
ENSSSCG00000000635	MAGOHB	MAGOHB		Val_down			DEX_uni	-0.0457444	0.410618	0.955274	-0.183513	0.0326459	0.357654	-0.0118354	0.881657	0.976661	-0.0699996	0.344891	0.913996
ENSSSCG00000008852	MAP9	MAP9		Val_down			DEX_uni	-0.00984003	0.967499	0.99831	-0.526538	0.0357681		-0.392471	0.148764		-0.21272	0.504973	0.939452
ENSSSCG00000029168	MARF1	MARF1		Val_down			DEX_uni	-0.0636853	0.0621063	0.741446	-0.0566947	0.0366986	0.37508	-0.0749766	0.0972894	0.56353	-0.0357435	0.219156	0.88535
ENSSSCG00000015667	MBD5	MBD5		Val_down			DEX_uni	-0.0422208	0.382221	0.948198	-0.0901596	0.0470767	0.410579	-0.0827999	0.189439	0.683889	-0.0412881	0.477003	0.935077
ENSSSCG00000011624	MCM2	MCM2		Val_down			DEX_uni	-0.0294319	0.682554	0.984627	-0.13605	0.0400819	0.388628	-0.053602	0.517025	0.880401	-0.095944	0.273803	0.89989
ENSSSCG00000013177	MED19	MED19		Val_down			DEX_uni	-0.0167366	0.541492	0.969113	-0.111684	0.000323008	0.0611004	-0.0525878	0.157502	0.64773	-0.0477376	0.121697	0.804527
ENSSSCG00000004196	MED23	MED23		Val_down			DEX_uni	-0.0510784	0.265561	0.9101	-0.0934657	0.0361428	0.372838	-0.0500201	0.429164	0.840974	-0.0587787	0.29535	0.900108
ENSSSCG00000016052	MFSD6	MFSD6		Val_down			DEX_uni	-0.073639	0.106928	0.811555	-0.0733211	0.0498853	0.418122	-0.0984285	0.0915602	0.557754	-0.0879437	0.078005	0.737728
ENSSSCG00000017635	MKS1	MKS1		Val_down			DEX_uni	-0.0834322	0.329346	0.936215	-0.184165	0.0285117	0.339388	-0.101175	0.221894	0.710714	-0.166162	0.0699641	0.725209
ENSSSCG00000031629	MOSMO	MOSMO		Val_down			DEX_uni	-0.0522272	0.441658	0.95793	-0.154879	0.0385029	0.382292	0.00531731	0.949522	0.989375	-0.0405129	0.640253	0.961532
ENSSSCG00000008857	MSMO1	MSMO1		Val_down			DEX_uni	-0.104166	0.0811439	0.777058	-0.108261	0.042818	0.395348	-0.055859	0.449123	0.849732	-0.0690229	0.368454	0.915816
ENSSSCG00000005995	MTBP	MTBP		Val_down			DEX_uni	-0.184029	0.0768387	0.769057	-0.196717	0.0345958	0.36524	-0.157715	0.122255	0.60408	-0.140688	0.117417	0.794307
ENSSSCG00000004164	MTFR2	MTFR2		Val_down			DEX_uni	-0.292397	0.0715837	0.757174	-0.427627	0.0140335	0.261284	-0.228982	0.310715	0.775336	-0.152653	0.347258	0.913996
ENSSSCG00000038533	NAPG	NAPG		Val_down			DEX_uni	0.00468776	0.854032	0.994386	-0.0542971	0.0404872	0.389796	-0.0142378	0.676475	0.926219	-0.0227224	0.49084	0.937558
ENSSSCG00000006194	NCOA2	NCOA2		Val_down			DEX_uni	-0.0265771	0.541221	0.969113	-0.0846111	0.0265546	0.328029	-0.0511705	0.396184	0.827608	-0.086808	0.0753422	0.733951
ENSSSCG00000037499	NEDD4	NEDD4		Val_down			DEX_uni	-0.127637	0.0588714	0.732553	-0.145779	0.0269858	0.329939	-0.164926	0.0561461	0.47316	-0.106276	0.124288	0.810515
ENSSSCG00000015771	NEIL3	NEIL3		Val_down			DEX_uni	-0.143492	0.511717	0.969113	-0.470017	0.0471226	0.410579	-0.197176	0.389096		-0.305862	0.10875	0.791506
ENSSSCG00000002381	NEK9	NEK9		Val_down			DEX_uni	-0.0258443	0.442786	0.958095	-0.0970483	0.00168312	0.112237	-0.0309757	0.564753	0.894801	-0.0624323	0.147302	0.83458
ENSSSCG00000007249	NOL4L	NOL4L		Val_down			DEX_uni	-0.0259248	0.343875	0.941777	-0.0906958	0.0128823	0.256357	-0.0556159	0.0612563	0.48767	-0.0480889	0.203272	0.873734
ENSSSCG00000048627	NPW	NPW		Val_down			DEX_uni	-0.320196	0.363577	0.945337	-0.944921	0.0250381		-0.107949	0.826367		-0.151305	0.678714	0.966433
ENSSSCG00000011041	NSUN6	NSUN6		Val_down			DEX_uni	-0.0772094	0.0825005	0.777058	-0.101799	0.0280408	0.336542	-0.0453082	0.288243	0.763636	-0.0852127	0.0941052	0.766011
ENSSSCG00000006690	NUDT17	NUDT17		Val_down			DEX_uni	-0.167643	0.301396	0.923932	-0.362417	0.0293743	0.344051	0.0775879	0.702716		0.289143	0.119301	0.797245
ENSSSCG00000023366	OARD1	OARD1		Val_down			DEX_uni	0.0097123	0.69361	0.985086	-0.0545601	0.0104089	0.235247	-0.0486707	0.177764	0.668497	-0.0472114	0.269202	0.89989
ENSSSCG00000008829	OCIAD2	OCIAD2		Val_down			DEX_uni	-0.105275	0.308074	0.927985	-0.209715	0.0457731	0.405047	-0.0874124	0.446598	0.849713	-0.153981	0.236462	0.887782
ENSSSCG00000012403	OGT	OGT		Val_down			DEX_uni	-0.0451584	0.197054	0.885313	-0.0608781	0.0499111	0.418122	-0.0425217	0.373166	0.814382	-0.00976443	0.788359	0.978112
ENSSSCG00000015668	ORC4	ORC4		Val_down			DEX_uni	-0.0284835	0.432865	0.957405	-0.0800123	0.0208415	0.298699	0.029827	0.576654	0.89661	-0.00970391	0.818708	0.981762
ENSSSCG00000004840	OTUD7A	OTUD7A		Val_down			DEX_uni	-0.115864	0.213804	0.898636	-0.195485	0.0269289	0.329868	-0.131209	0.236304	0.721676	-0.131827	0.169755	0.853592
ENSSSCG00000011813	P3H2	P3H2		Val_down			DEX_uni	0.0723454	0.888527	0.994386	-1.25485	0.00692109		-0.196239	0.687319		-0.215205	0.678863	0.966433
ENSSSCG00000013933	PBX4	PBX4		Val_down			DEX_uni	-0.186584	0.120605	0.827991	-0.320969	0.0269612	0.329939	-0.118104	0.379312	0.81921	0.0253458	0.855014	0.987135
ENSSSCG00000006218	PDE7A	PDE7A		Val_down			DEX_uni	-0.0730804	0.161854	0.859387	-0.109065	0.0321075	0.35473	-0.0518939	0.403689	0.830427	-0.0744459	0.20918	0.877759
ENSSSCG00000013569	PEX11G	PEX11G		Val_down			DEX_uni	-0.207116	0.174986	0.868476	-0.314822	0.0337115	0.361201	-0.330076	0.0809669	0.531303	-0.147126	0.397323	0.924252
ENSSSCG00000032619	PIGB	PIGB		Val_down			DEX_uni	-0.0279151	0.597654	0.974436	-0.114125	0.02627	0.326377	-0.031851	0.632886	0.914342	-0.0968091	0.115983	0.793018
ENSSSCG00000010026	PIK3IP1	PIK3IP1		Val_down			DEX_uni	-0.00770349	0.911669	0.994386	-0.103282	0.0357969	0.371322	-0.0440114	0.54754	0.886755	-0.0679241	0.219612	0.88576
ENSSSCG00000000436	PIP4K2C	PIP4K2C		Val_down			DEX_uni	0.00834261	0.939711	0.996164	-0.283249	0.0181995	0.282838	-0.13413	0.348633	0.800298	-0.257371	0.0527801	0.692891
ENSSSCG00000004236	PKIB	PKIB		Val_down			DEX_uni	-0.378505	0.0590674	0.732881	-0.371059	0.0488183	0.416334	0.0686953	0.627452	0.914065	0.0764673	0.572202	0.954495
ENSSSCG00000014084	POC5	POC5		Val_down			DEX_uni	0.00804469	0.805336	0.992975	-0.0835642	0.0364689	0.374477	-0.0631824	0.196342	0.689406	-0.0428591	0.431028	0.927327
ENSSSCG00000002854	POP4	POP4		Val_down			DEX_uni	0.00398785	0.905604	0.994386	-0.0712786	0.0304658	0.346914	-0.0412121	0.382833	0.820369	-0.0487489	0.256011	0.892031
ENSSSCG00000010330	PPIF	PPIF		Val_down			DEX_uni	-0.0823816	0.113093	0.816576	-0.142583	0.0266367	0.328126	0.0807441	0.28477	0.759932	0.0344695	0.59295	0.954495
ENSSSCG00000042324	PRKRIP1	PRKRIP1		Val_down			DEX_uni	-0.0338263	0.381519	0.948188	-0.101176	0.00546763	0.183568	-0.0515645	0.344223	0.798039	-0.0532536	0.302376	0.901825
ENSSSCG00000005287	PSAT1	PSAT1		Val_down			DEX_uni	-0.0693198	0.596056	0.974436	-0.256382	0.0453724	0.403688	-0.0887159	0.521546	0.88208	-0.172751	0.320695	0.905774
ENSSSCG00000016975	PTCD2	PTCD2		Val_down			DEX_uni	-0.104372	0.0573999	0.732553	-0.134491	0.00616643	0.189938	-0.122337	0.0831052	0.536635	-0.135881	0.0543378	0.695628
ENSSSCG00000008600	PUM2	PUM2		Val_down			DEX_uni	-0.0667926	0.0970966	0.798271	-0.0771385	0.0417377	0.394069	-0.054281	0.29058	0.763916	-0.0559327	0.153756	0.840543
ENSSSCG00000000754	RAD52	RAD52		Val_down			DEX_uni	-0.0559846	0.15763	0.855429	-0.0878916	0.047502	0.411978	-0.0667919	0.227382	0.714027	-0.0279699	0.555201	0.949789
ENSSSCG00000009824	RAD9B	RAD9B		Val_down			DEX_uni	-0.0744884	0.437324	0.95793	-0.235226	0.00815307	0.213925	-0.10334	0.378275	0.818326	-0.179536	0.058795	0.701863
ENSSSCG00000037991	RCVRN	RCVRN		Val_down			DEX_uni	-0.241046	0.185733	0.878477	-0.400877	0.0125615	0.255935	-0.0764724	0.760126	0.948644	-0.0965459	0.691458	0.969931
ENSSSCG00000017239	RPL38	RPL38		Val_down			DEX_uni	-0.0319913	0.349758	0.943885	-0.0714112	0.0129796	0.256357	-0.0397763	0.262503	0.74505	-0.0220965	0.661799	0.963607
ENSSSCG00000007342	RPRD1B	RPRD1B		Val_down			DEX_uni	-0.0497858	0.131258	0.83282	-0.0619778	0.0203816	0.296213	-0.0326109	0.317414	0.78128	-0.00579588	0.835045	0.984938
ENSSSCG00000033356	RRN3	RRN3		Val_down			DEX_uni	-0.0578692	0.0789284	0.771037	-0.0801509	0.0210114	0.299241	-0.00331189	0.925693	0.98684	-0.0219636	0.504303	0.939452
ENSSSCG00000032574	RTTN	RTTN		Val_down			DEX_uni	-0.0376397	0.458719	0.96065	-0.10933	0.0156318	0.26956	-0.0191961	0.746623	0.945099	-0.030814	0.484203	0.936743
ENSSSCG00000022801	S100PBP	S100PBP		Val_down			DEX_uni	-0.0707664	0.0951453	0.796407	-0.0765499	0.0447664	0.401301	-0.0723973	0.159189	0.650439	-0.0883637	0.0603864	0.701863
ENSSSCG00000026005	SAMD13	SAMD13		Val_down			DEX_uni	-0.0458762	0.639751	0.978637	-0.231618	0.0147505	0.264535	-0.0511044	0.717859	0.938495	-0.121712	0.383247	0.922101
ENSSSCG00000028517	SC5D	SC5D		Val_down			DEX_uni	-0.0944605	0.135641	0.841179	-0.136908	0.0154393	0.267628	-0.00330324	0.958059	0.991796	-0.0299713	0.597384	0.954495
ENSSSCG00000011259	SCN5A	SCN5A		Val_down			DEX_uni	-0.23729	0.129518	0.831828	-0.377035	0.00991562	0.232214	-0.274932	0.114973	0.591421	-0.235116	0.0799245	0.740591
ENSSSCG00000000228	SCN8A	SCN8A		Val_down			DEX_uni	0.0121321	0.948672	0.996164	-0.391012	0.036314	0.373426	0.042595	0.848115	0.968559	0.15566	0.393874	0.923316
ENSSSCG00000007842	SDR42E2	SDR42E2		Val_down			DEX_uni	0.290278	0.345848	0.942007	-0.731742	0.0143872		0.0423551	0.92127		-0.597946	0.098823	0.771686
ENSSSCG00000024904	SEC22A	SEC22A		Val_down			DEX_uni	-0.0867989	0.0883056	0.786297	-0.138249	0.0228549	0.306372	-0.0728097	0.235695	0.720875	-0.0967024	0.0831254	0.748278
ENSSSCG00000000816	SENP1	SENP1		Val_down			DEX_uni	-0.0871853	0.0696668	0.753747	-0.106464	0.0205898	0.297358	-0.0896716	0.0820857	0.532999	-0.077606	0.108567	0.791506
ENSSSCG00000031659	SEPHS1	SEPHS1		Val_down			DEX_uni	-0.0368946	0.249702	0.904795	-0.0674536	0.0439469	0.398602	-0.0654482	0.134424	0.621855	-0.084227	0.0746852	0.733885
ENSSSCG00000014119	SERINC5	SERINC5		Val_down			DEX_uni	-0.00605788	0.883947	0.994386	-0.11791	0.0104322	0.235247	0.0059562	0.905725	0.981962	-0.0626822	0.117148	0.793948
ENSSSCG00000012160	SH3KBP1	SH3KBP1		Val_down			DEX_uni	-0.0477006	0.122303	0.829397	-0.0621855	0.0493121	0.417455	-0.0284135	0.3051	0.772604	-0.0421965	0.199237	0.87301
ENSSSCG00000013664	SHFL	SHFL		Val_down			DEX_uni	-0.0898343	0.18387	0.874231	-0.159088	0.00791321	0.21281	0.0368128	0.570517	0.896608	-0.000364819	0.99545	0.999531
ENSSSCG00000006382	SLAMF6	SLAMF6		Val_down			DEX_uni	-0.0804311	0.128721	0.831814	-0.107633	0.0399324	0.38833	-0.0102859	0.845291	0.967687	-0.0434901	0.413885	0.925996
ENSSSCG00000011218	SLC4A7	SLC4A7		Val_down			DEX_uni	-0.0758492	0.192179	0.882163	-0.116034	0.036646	0.37508	0.0770915	0.436696	0.846348	0.0169565	0.853014	0.987135
ENSSSCG00000004300	SMIM8	SMIM8		Val_down			DEX_uni	0.022228	0.786275	0.992975	-0.209439	0.0151223	0.265287	-0.0448018	0.660402	0.921009	-0.00314265	0.967779	0.99777
ENSSSCG00000002764	SMPD3	SMPD3		Val_down			DEX_uni	-0.111463	0.120302	0.827991	-0.149837	0.0370126	0.375878	-0.0660156	0.439906	0.847062	-0.112053	0.167912	0.853525
ENSSSCG00000038941	SNAPC5	SNAPC5		Val_down			DEX_uni	-0.109774	0.157804	0.855429	-0.261777	0.00140818	0.100738	-0.125375	0.166668	0.657723	-0.11884	0.245057	0.891303
ENSSSCG00000019451	SNORA8	SNORA8		Val_down			DEX_uni	-0.0329295	0.70905	0.989101	-0.223819	0.00238175	0.13438	-0.0811861	0.349684	0.800757	-0.122074	0.189002	0.868149
ENSSSCG00000018524	SNORD14	SNORD14		Val_down			DEX_uni	-0.0976453	0.305393	0.925472	-0.198623	0.0375027	0.377919	-0.061524	0.616574	0.911537	-0.103133	0.403624	0.925088
ENSSSCG00000011295	SNRK	SNRK		Val_down			DEX_uni	-0.124417	0.0597006	0.73453	-0.13713	0.0300519	0.345651	-0.0851573	0.264163	0.746132	-0.111587	0.0883393	0.757805
ENSSSCG00000038508	SPTBN2	SPTBN2		Val_down			DEX_uni	0.168963	0.43704	0.95793	-0.359543	0.0424383	0.394502	0.247039	0.323694		-0.366829	0.0601997	0.701863
ENSSSCG00000008484	SRSF7	SRSF7		Val_down			DEX_uni	-0.0678988	0.0747102	0.765035	-0.0752421	0.0298073	0.34469	-0.00319337	0.928711	0.98684	-0.0253641	0.457715	0.931944
ENSSSCG00000019364	ssc-let-7d	ssc-let-7d		Val_down			DEX_uni	0.011344	0.910775	0.994386	-0.183148	0.040408	0.389766	-0.105804	0.358935	0.805845	-0.13681	0.193181	0.871713
ENSSSCG00000019034	ssc-mir-29b-2	ssc-mir-29b-2		Val_down			DEX_uni	-0.179003	0.462671	0.962313	-0.799412	0.0140612		-0.129261	0.629747		-0.154744	0.504018	0.939452
ENSSSCG00000005943	ST3GAL1	ST3GAL1		Val_down			DEX_uni	-0.00722135	0.896835	0.994386	-0.119137	0.0383684	0.381931	-0.0506679	0.447081	0.849732	-0.0950614	0.175837	0.860669
ENSSSCG00000025770	ST6GAL1	ST6GAL1		Val_down			DEX_uni	-0.0192994	0.590388	0.974436	-0.113859	0.00263697	0.141832	-0.0443231	0.281566	0.758166	-0.0697779	0.154702	0.843021
ENSSSCG00000022496	STK39	STK39		Val_down			DEX_uni	-0.11873	0.0770293	0.769057	-0.187745	0.00459379	0.172219	-0.128352	0.113429	0.589082	-0.143042	0.0627945	0.70534
ENSSSCG00000006845	STXBP3	STXBP3		Val_down			DEX_uni	-0.0681492	0.0572346	0.732553	-0.091156	0.0178795	0.282342	-0.0507368	0.292512	0.765247	-0.0800638	0.0544861	0.695628
ENSSSCG00000008548	SUPT7L	SUPT7L		Val_down			DEX_uni	-0.0237145	0.376613	0.945434	-0.0764579	0.00600751	0.189383	-0.012793	0.642715	0.91536	-0.0104966	0.722564	0.971478
ENSSSCG00000015569	SWT1	SWT1		Val_down			DEX_uni	-0.0150349	0.75036	0.991969	-0.113843	0.0314519	0.352552	-0.0445397	0.44387	0.848456	-0.0218926	0.660223	0.963607
ENSSSCG00000022224	TAF8	TAF8		Val_down			DEX_uni	-0.00589958	0.880733	0.994386	-0.0783355	0.00419342	0.16513	0.0147143	0.68976	0.929249	-0.0508653	0.142901	0.828051
ENSSSCG00000051585	TANGO6	TANGO6		Val_down			DEX_uni	-0.0353174	0.476675	0.96457	-0.0990209	0.0380008	0.380485	-0.0344569	0.384112	0.821483	-0.0078323	0.840718	0.985607
ENSSSCG00000023126	TARDBP	TARDBP		Val_down			DEX_uni	-0.0613314	0.0998322	0.802456	-0.0902139	0.0151563	0.265287	-0.0398042	0.429682	0.841414	-0.0765865	0.0692257	0.72371
ENSSSCG00000024881	TCP11L2	TCP11L2		Val_down			DEX_uni	-0.0807666	0.0963964	0.797918	-0.105371	0.0159927	0.270075	-0.126067	0.0921225	0.557948	-0.111474	0.0590829	0.701863
ENSSSCG00000027770	TDRKH	TDRKH		Val_down			DEX_uni	-0.33007	0.115056	0.819006	-0.522094	0.0344032		-0.387134	0.117488		-0.0156884	0.95141	0.995967
ENSSSCG00000023775	TFB2M	TFB2M		Val_down			DEX_uni	-0.0177789	0.679942	0.984627	-0.0880656	0.0491604	0.417258	-0.0461551	0.521643	0.88208	-0.0613964	0.225627	0.887782
ENSSSCG00000031206	TFCP2	TFCP2		Val_down			DEX_uni	-0.0288078	0.373072	0.945434	-0.0904954	0.0170227	0.279656	-0.0690537	0.167376	0.657966	-0.0314415	0.516343	0.939722
ENSSSCG00000029348	THAP6	THAP6		Val_down			DEX_uni	-0.0593349	0.162622	0.859864	-0.0940055	0.02119	0.299241	-0.0521884	0.366011	0.810173	-0.109924	0.0613555	0.702363
ENSSSCG00000004065	TIAM2	TIAM2		Val_down			DEX_uni	-0.0810418	0.12876	0.831814	-0.120512	0.046285	0.406276	-0.133946	0.0527335	0.465687	-0.116254	0.0821447	0.746571
ENSSSCG00000040355	TICRR	TICRR		Val_down			DEX_uni	-0.211665	0.0950602	0.796407	-0.25289	0.0390452	0.384648	-0.118263	0.342088	0.797248	-0.189938	0.157507	0.845582
ENSSSCG00000004942	TIPIN	TIPIN		Val_down			DEX_uni	-0.0164969	0.772411	0.992975	-0.102851	0.0259833	0.324139	-0.0425779	0.388467	0.823618	-0.0428668	0.418416	0.926589
ENSSSCG00000001789	TMC3	TMC3		Val_down			DEX_uni	-1.5723	0.0778195	0.770965	-1.49328	0.0438886		-0.685722	0.216613		-0.911226	0.147588	0.835389
ENSSSCG00000025187	TMEM126A	TMEM126A		Val_down			DEX_uni	-0.0593616	0.262619	0.908931	-0.0963322	0.0143342	0.262246	0.0139782	0.762384	0.949532	-0.0527271	0.346478	0.913996
ENSSSCG00000011901	TMEM39A	TMEM39A		Val_down			DEX_uni	-0.0191906	0.550994	0.969403	-0.0650252	0.0290746	0.34363	-0.00987197	0.77802	0.954619	0.0326779	0.276643	0.89989
ENSSSCG00000025921	TMEM41A	TMEM41A		Val_down			DEX_uni	-0.0271275	0.531614	0.969113	-0.0967122	0.0177457	0.281771	-0.00110843	0.979129	0.9953	-0.0229504	0.565139	0.953116
ENSSSCG00000038487	TMPO	TMPO		Val_down			DEX_uni	-0.417156	0.0766766	0.769057	-0.444022	0.0343133	0.363617	-0.290007	0.19222	0.686582	-0.419151	0.0596878	0.701863
ENSSSCG00000025592	TP63	TP63		Val_down			DEX_uni	-0.119427	0.549225	0.969168	-0.359111	0.0420414	0.394069	-0.109727	0.597913	0.903833	-0.150402	0.367813	0.915719
ENSSSCG00000038082	TRAF6	TRAF6		Val_down			DEX_uni	-0.0599689	0.179613	0.868739	-0.107717	0.0118223	0.249221	-0.0339087	0.56848	0.895445	-0.0335903	0.55369	0.949688
ENSSSCG00000034522	TRIP13	TRIP13		Val_down			DEX_uni	-0.0275394	0.495413	0.96792	-0.0697818	0.0420474	0.394069	-0.0675946	0.149726	0.641964	-0.0911343	0.0546837	0.695628
ENSSSCG00000011956	TRMT10C	TRMT10C		Val_down			DEX_uni	-0.0497632	0.32028	0.931635	-0.0881491	0.0343586	0.363617	-0.0472536	0.37009	0.811647	-0.0766483	0.115623	0.793018
ENSSSCG00000030241	TSC22D3	TSC22D3		Val_down			DEX_uni	0.0567701	0.579598	0.974436	-0.123826	0.044369	0.399526	0.103761	0.357733	0.805252	-0.105899	0.0907788	0.762425
ENSSSCG00000036684	TTPAL	TTPAL		Val_down			DEX_uni	-0.0200063	0.661868	0.983822	-0.0884779	0.0231395	0.308427	-0.00815154	0.859677	0.969909	-0.0828621	0.0714197	0.729249
ENSSSCG00000009553	TUBGCP3	TUBGCP3		Val_down			DEX_uni	-0.0392347	0.0840435	0.777058	-0.0529111	0.016008	0.270075	-0.0605473	0.0981684	0.564819	-0.0323255	0.195226	0.87301
ENSSSCG00000023379	UBE2L6	UBE2L6		Val_down			DEX_uni	-0.0658637	0.111205	0.814091	-0.1215	0.0045905	0.172219	0.220458	0.124186	0.606433	0.163337	0.236109	0.887782
ENSSSCG00000017042	UBLCP1	UBLCP1		Val_down			DEX_uni	-0.0412825	0.2404	0.903983	-0.0669392	0.0303228	0.346433	0.0120555	0.75966	0.948377	-0.0464131	0.207931	0.877681
ENSSSCG00000028065	USPL1	USPL1		Val_down			DEX_uni	-0.0163143	0.689415	0.984807	-0.091261	0.010843	0.238582	0.00472893	0.923058	0.98684	-0.0276288	0.392394	0.923316
ENSSSCG00000013411	WEE1	WEE1		Val_down			DEX_uni	-0.0688071	0.300178	0.923932	-0.135616	0.0207636	0.298549	-0.0619156	0.460696	0.853997	-0.0586475	0.48877	0.937558
ENSSSCG00000035859	WNT5A	WNT5A		Val_down			DEX_uni	-0.574264	0.0597325	0.73453	-0.789743	0.014988	0.265287	-0.439211	0.212317	0.70177	-0.498395	0.150909	0.837812
ENSSSCG00000039309	YIPF5	YIPF5		Val_down			DEX_uni	-0.0252215	0.306892	0.926956	-0.0781922	0.0437867	0.398602	0.0068267	0.852479	0.969159	-0.0406405	0.337861	0.913832
ENSSSCG00000012608	ZBTB33	ZBTB33		Val_down			DEX_uni	-0.0477493	0.197313	0.885313	-0.112814	0.00887419	0.222195	-0.0751039	0.237045	0.722499	-0.0211545	0.609674	0.95547
ENSSSCG00000008096	ZC3H6	ZC3H6		Val_down			DEX_uni	-0.0772535	0.112184	0.814091	-0.108231	0.0431176	0.396054	-0.0988341	0.129237	0.61747	-0.0757971	0.0719647	0.730118
ENSSSCG00000032786	ZC3HAV1L	ZC3HAV1L		Val_down			DEX_uni	-0.0514057	0.535806	0.969113	-0.179703	0.0243085	0.315191	-0.179878	0.0733374	0.518844	-0.170151	0.100929	0.780158
ENSSSCG00000007659	ZCWPW1	ZCWPW1		Val_down			DEX_uni	-0.0451527	0.59301	0.974436	-0.146746	0.015155	0.265287	-0.0171007	0.843164	0.967664	0.00585821	0.926948	0.994152
ENSSSCG00000015145	ZNF202	ZNF202		Val_down			DEX_uni	-0.0136552	0.781686	0.992975	-0.0928376	0.0257109	0.322623	-0.0429198	0.308511	0.773848	-0.0538788	0.218405	0.885249
ENSSSCG00000017732	ZNF207	ZNF207		Val_down			DEX_uni	-0.0836423	0.0736077	0.7614	-0.0970458	0.0364735	0.374477	-0.0837468	0.0835736	0.537954	-0.0876258	0.0626562	0.705156
ENSSSCG00000023533	ZNF236	ZNF236		Val_down			DEX_uni	0.00648773	0.836953	0.994386	-0.0541991	0.0428824	0.395535	-0.0179749	0.681305	0.926834	-0.0215502	0.588325	0.954495
ENSSSCG00000012659	ZNF280C	ZNF280C		Val_down			DEX_uni	-0.0216127	0.625085	0.976448	-0.0889502	0.0310308	0.349933	0.0314665	0.481373	0.863623	-0.0107918	0.804965	0.979902
ENSSSCG00000032506	ZNF317	ZNF317		Val_down			DEX_uni	-0.061955	0.118339	0.825276	-0.0780459	0.0273423	0.331645	-0.0567712	0.189331	0.683889	-0.0806039	0.0827905	0.747056
ENSSSCG00000014046	ZNF346	ZNF346		Val_down			DEX_uni	-0.0412363	0.330188	0.936215	-0.100955	0.0175139	0.281584	-0.0443377	0.355513	0.80336	-0.0289353	0.543265	0.946776
ENSSSCG00000030294	ZNF398	ZNF398		Val_down			DEX_uni	-0.0536689	0.151927	0.854991	-0.146412	0.00125657	0.0960736	-0.0847083	0.13507	0.622223	-0.080414	0.128809	0.813414
ENSSSCG00000011306	ZNF502	ZNF502		Val_down			DEX_uni	-0.03358	0.611074	0.975658	-0.198133	0.00796505	0.213161	0.075055	0.261033	0.742903	-0.0697906	0.322698	0.907093
ENSSSCG00000030108	ZNFX1	ZNFX1		Val_down			DEX_uni	-0.0775424	0.0906184	0.794519	-0.0858629	0.0114476	0.244876	0.238858	0.113409	0.589082	0.191959	0.23826	0.887782
ENSSSCG00000023373	ZNHIT3	ZNHIT3		Val_down			DEX_uni	-0.0603231	0.192579	0.882271	-0.0993234	0.0298655	0.344825	-0.0478285	0.34748	0.80019	0.0373198	0.360262	0.913996
ENSSSCG00000002620	EFHC1	EFHC1					DEX_uni	-0.167548	0.560618	0.971038	-0.506033	0.0308359		-0.0671672	0.79241		-0.30406	0.253472	0.891645
ENSSSCG00000012061		ENSSSCG00000012061					DEX_uni	0.103498	0.237794	0.903983	0.167523	0.0301989	0.345926	-0.00350955	0.969889	0.993022	0.0924316	0.253237	0.891645
ENSSSCG00000025565		ENSSSCG00000025565					DEX_uni	0.072534	0.207323	0.896105	0.121252	0.0416301	0.393918	0.0803131	0.124376	0.606433	0.102466	0.079897	0.740591
ENSSSCG00000028085		ENSSSCG00000028085					DEX_uni	-0.1562	0.533	0.969113	-0.503342	0.0444322		-0.301297	0.349708		0.231706	0.435353	0.927327
ENSSSCG00000042487		ENSSSCG00000042487					DEX_uni	-0.059597	0.438125	0.95793	-0.219387	0.017772	0.281771	-0.187118	0.105625	0.576301	-0.200028	0.0647297	0.710873
ENSSSCG00000043888		ENSSSCG00000043888					DEX_uni	-0.165714	0.140112	0.846609	-0.295961	0.0138054	0.260203	-0.317814	0.0547243	0.471117	-0.133994	0.344785	0.913996
ENSSSCG00000044938		ENSSSCG00000044938					DEX_uni	-0.0408654	0.858425	0.994386	0.464637	0.0488673		0.195893	0.483187		-0.193335	0.511624	0.939722
ENSSSCG00000022331	FGF13	FGF13					DEX_uni	0.564445	0.181574	0.87257	1.1832	0.0419814		0.245953	0.564951		0.367847	0.518035	0.939722
ENSSSCG00000002039	MMP14	MMP14					DEX_uni	0.0976673	0.297696	0.923932	0.175484	0.03488	0.367647	0.144008	0.180282	0.67295	0.149565	0.16588	0.853525
ENSSSCG00000017367	MPP2	MPP2					DEX_uni	-0.255694	0.233002	0.903983	-0.421427	0.0496763	0.417805	-0.0696273	0.727934	0.941756	-0.124722	0.586404	0.954495
ENSSSCG00000036812	MPRIP	MPRIP					DEX_uni	0.0870469	0.166137	0.863374	0.133657	0.0477447	0.41222	0.00721021	0.91931	0.986311	0.0440353	0.47386	0.935077
ENSSSCG00000003693	MYOM1	MYOM1					DEX_uni	-0.150299	0.445513	0.958126	-0.481969	0.0484347	0.414023	-0.185572	0.475329		-0.084441	0.737563	0.97251
ENSSSCG00000029626	NECAB3	NECAB3					DEX_uni	0.129654	0.248078	0.904724	0.182532	0.0481784	0.412642	0.171676	0.134621	0.622026	0.0825914	0.380046	0.920272
ENSSSCG00000012182	PCYT1B	PCYT1B					DEX_uni	0.282512	0.0844308	0.777058	0.394131	0.0100819	0.234051	0.458985	0.070727		0.262957	0.172922	0.85549
ENSSSCG00000031781	PSMB10	PSMB10					DEX_uni	-0.0748402	0.0521567	0.72209	-0.0872276	0.0267634	0.329334	-0.0298515	0.45481	0.851351	-0.0703237	0.0924199	0.764494
ENSSSCG00000031725	SNORD14	SNORD14					DEX_uni	-0.0178178	0.91235	0.994386	-0.0915337	0.563971	0.893684	0.017409	0.917671		-0.302022	0.0724523	0.731551
ENSSSCG00000018117	SNORD14	SNORD14					DEX_uni	-0.0017782	0.986036	0.999199	0.071841	0.568136	0.895663	0.106081	0.396602	0.828069	0.08408	0.440268	0.927941
ENSSSCG00000039904	SNORD14	SNORD14					DEX_uni	0.0309031	0.875926	0.994386	0.136716	0.447175	0.839858	0.0160068	0.933149		0.0225817	0.916185	0.993183
ENSSSCG00000037835	TRIM7	TRIM7					DEX_uni	-0.424196	0.360644	0.944414	-1.2764	0.0398076	0.387694	1.03547	0.193875		-0.442111	0.507281	0.939722
ENSSSCG00000007046	TRMT6	TRMT6					DEX_uni	-0.0187442	0.512534	0.969113	-0.0725778	0.0214397	0.300213	0.0161146	0.600688	0.904087	-0.0276962	0.349317	0.913996
ENSSSCG00000017349	ADAM11	ADAM11				Val_up	LD_uni	0.0205826	0.932374	0.995683	0.200793	0.413333		0.145742	0.529895		0.577685	0.00900832	0.527036
ENSSSCG00000014291	AFF4	AFF4				Val_up	LD_uni	0.0637731	0.308806	0.929083	0.100989	0.0842538	0.504189	0.18357	0.0537703	0.470123	0.178726	0.0272989	0.62995
ENSSSCG00000006754	AMPD1	AMPD1				Val_up	LD_uni	0.375851	0.164697	0.863349	0.010815	0.965929		-0.10402	0.707499		0.772233	0.00502865	0.493258
ENSSSCG00000010445	ANKRD22	ANKRD22				Val_up	LD_uni	0.586022	0.19879	0.885838	-0.0783038	0.805742		1.05321			0.873004	0.0038006	0.456306
ENSSSCG00000040157	AP3D1	AP3D1				Val_up	LD_uni	0.0353013	0.0949168	0.796407	0.0342183	0.144121	0.602762	0.011737	0.707544	0.935356	0.0535435	0.0432236	0.667122
ENSSSCG00000011026	ARHGAP12	ARHGAP12				Val_up	LD_uni	0.0351906	0.421731	0.957405	0.0617727	0.139773	0.597699	0.0410986	0.344111	0.798039	0.0897746	0.0238855	0.616303
ENSSSCG00000006889	ARHGAP29	ARHGAP29				Val_up	LD_uni	-0.0245714	0.878263	0.994386	0.173635	0.337363	0.782743	0.0409869	0.824544	0.96454	0.358052	0.0382395	0.660621
ENSSSCG00000011367	ARIH2	ARIH2				Val_up	LD_uni	0.0400674	0.0724348	0.757189	0.0119967	0.561405	0.892193	0.04729	0.0703047	0.509801	0.0577462	0.00641665	0.518311
ENSSSCG00000017951	ATP1B2	ATP1B2				Val_up	LD_uni	-0.22102	0.225036	0.900309	-0.0947003	0.636459		-0.231341	0.113548	0.589082	0.362544	0.0310358	0.639532
ENSSSCG00000026587	BATF3	BATF3				Val_up	LD_uni	-0.0213213	0.893391	0.994386	-0.128277	0.533144	0.87892	0.240533	0.177052	0.668082	0.340398	0.0462497	0.667122
ENSSSCG00000020803	BRPF3	BRPF3				Val_up	LD_uni	-0.019495	0.508763	0.969113	-0.000819181	0.981231	0.996786	0.0413113	0.476268	0.861672	0.103157	0.0279423	0.631633
ENSSSCG00000046822	C10orf62	C10orf62				Val_up	LD_uni	0.317927	0.260258	0.907608	0.229692	0.493084		0.112125	0.755896		0.873879	0.0346655	0.647384
ENSSSCG00000027792	C12orf45	C12orf45				Val_up	LD_uni	0.040599	0.547969	0.969159	0.0441683	0.570615	0.897515	0.0968983	0.12129	0.602065	0.180199	0.0221683	0.610228
ENSSSCG00000004670	C15orf48	C15orf48				Val_up	LD_uni	-0.144126	0.0673072	0.75154	-0.18299	0.0575171	0.43798	0.153173	0.0920241	0.557948	0.192604	0.0394297	0.664009
ENSSSCG00000040749	C16orf70	C16orf70				Val_up	LD_uni	0.0493696	0.123862	0.829397	0.013679	0.648592	0.921824	0.0212601	0.572968	0.89661	0.0764949	0.0294071	0.639532
ENSSSCG00000002012	CARMIL3	CARMIL3				Val_up	LD_uni	-0.0104437	0.944492	0.996164	0.0656033	0.586029	0.903503	0.0790886	0.565323	0.894801	0.355801	0.0145484	0.550568
ENSSSCG00000036686	CDC42SE2	CDC42SE2				Val_up	LD_uni	-0.0341006	0.796299	0.992975	-0.087538	0.499984	0.86542	0.0508237	0.710864	0.93643	0.275036	0.0216838	0.608299
ENSSSCG00000002866	CEBPA	CEBPA				Val_up	LD_uni	0.138725	0.268464	0.912989	0.0837698	0.51261	0.869767	0.156927	0.260721	0.742693	0.267503	0.0357837	0.647384
ENSSSCG00000039265	COX6A1	COX6A1				Val_up	LD_uni	0.0277889	0.310738	0.929083	0.0113631	0.691735	0.931994	0.0267758	0.539828	0.886003	0.0643181	0.00896437	0.527036
ENSSSCG00000035612	COX6B2	COX6B2				Val_up	LD_uni	0.0641907	0.825276	0.994386	-0.465693	0.16794		0.227795	0.242749	0.728188	0.382306	0.0134753	0.545892
ENSSSCG00000002050	DAD1	DAD1				Val_up	LD_uni	0.0558337	0.143839	0.84765	0.0570848	0.104142	0.540777	0.0428559	0.246045	0.730187	0.0752365	0.0453596	0.667122
ENSSSCG00000011163	DIP2C	DIP2C				Val_up	LD_uni	0.0908316	0.28055	0.918521	0.102681	0.204279	0.675812	0.098438	0.316764	0.780762	0.181297	0.0401319	0.667122
ENSSSCG00000009393	EBPL	EBPL				Val_up	LD_uni	0.172449	0.271668	0.91496	0.178015	0.291588	0.750948	0.323892	0.0611214	0.487581	0.28853	0.0376567	0.659527
ENSSSCG00000011562	EMC3	EMC3				Val_up	LD_uni	0.0487461	0.093754	0.795994	0.0535388	0.064687	0.453946	0.0660925	0.0995354	0.567877	0.0775255	0.0357256	0.647384
ENSSSCG00000000231		ENSSSCG00000000231				Val_up	LD_uni	0.361019	0.22495	0.900309	0.285088	0.385233		0.485939	0.070267		0.561178	0.0195156	0.589552
ENSSSCG00000003035		ENSSSCG00000003035				Val_up	LD_uni	0.0277815	0.397159	0.949574	0.0534437	0.0891329	0.513881	-0.000683368	0.980815	0.996164	0.0558015	0.0470079	0.668145
ENSSSCG00000006559		ENSSSCG00000006559				Val_up	LD_uni	0.0648998	0.0849067	0.777248	0.0589372	0.0902344	0.516359	0.0690084	0.0668883	0.501984	0.0985658	0.0297457	0.639532
ENSSSCG00000011569		ENSSSCG00000011569				Val_up	LD_uni	0.0628747	0.0754122	0.768145	0.00197719	0.954492	0.992187	0.0570055	0.0907933	0.555844	0.0951557	0.012838	0.542716
ENSSSCG00000017285		ENSSSCG00000017285				Val_up	LD_uni	0.304622	0.551974	0.969403	0.310707	0.584666		0.382997	0.301921		0.932815	0.049482	0.679715
ENSSSCG00000018620		ENSSSCG00000018620				Val_up	LD_uni	0.0489785	0.585646	0.974436	0.0696334	0.438791	0.835797	0.0635404	0.534416	0.885656	0.21349	0.0194371	0.589552
ENSSSCG00000020695		ENSSSCG00000020695				Val_up	LD_uni	0.767617	0.050235	0.721195	0.490174	0.22036		0.274702	0.459632		1.08247	0.0183338	0.582819
ENSSSCG00000022258		ENSSSCG00000022258				Val_up	LD_uni	0.404455	0.524022	0.969113	0.710854	0.214086		0.651809	0.158116		1.10299	0.0406899	0.667122
ENSSSCG00000026981		ENSSSCG00000026981				Val_up	LD_uni	0.039096	0.469735	0.962621	0.0385767	0.527425	0.87615	0.195046	0.0839636	0.539353	0.25312	0.0172809	0.577933
ENSSSCG00000031750		ENSSSCG00000031750				Val_up	LD_uni	0.82112	0.173562	0.867476	1.19652	0.0973592		0.447657	0.461065		1.21154	0.0408053	0.667122
ENSSSCG00000032082		ENSSSCG00000032082				Val_up	LD_uni	-0.195238	0.293457	0.92247	0.0793985	0.580718	0.901959	0.0486683	0.781125		0.344567	0.0364561	0.64992
ENSSSCG00000032469		ENSSSCG00000032469				Val_up	LD_uni	0.0372096	0.155874	0.855429	0.0184484	0.514322	0.870186	0.0670665	0.0806991	0.531078	0.0881821	0.000950867	0.371478
ENSSSCG00000032676		ENSSSCG00000032676				Val_up	LD_uni	0.435102	0.221672	0.900164	0.228034	0.529706		0.417698	0.10607		0.486554	0.0210645	0.598798
ENSSSCG00000033766		ENSSSCG00000033766				Val_up	LD_uni	-0.0867093	0.24148	0.903983	0.0603778	0.408674	0.821497	-0.0947974	0.305613	0.772941	0.175834	0.0488904	0.679227
ENSSSCG00000035376		ENSSSCG00000035376				Val_up	LD_uni	0.0449716	0.158173	0.855804	0.0653808	0.0961056	0.527995	0.0543477	0.138692	0.625146	0.0966745	0.0321541	0.640148
ENSSSCG00000037071		ENSSSCG00000037071				Val_up	LD_uni	-0.075892	0.45569	0.959293	0.0952642	0.322739	0.775262	0.158929	0.144252	0.631434	0.244193	0.0116863	0.542716
ENSSSCG00000040448		ENSSSCG00000040448				Val_up	LD_uni	0.107514	0.360567	0.944414	-0.0316828	0.705384	0.934783	0.012935	0.906512	0.982388	0.172574	0.0393015	0.664009
ENSSSCG00000041013		ENSSSCG00000041013				Val_up	LD_uni	-0.443237	0.251084	0.905298	-0.00120653	0.997653		-0.0166247	0.948349		0.58428	0.0335268	0.642792
ENSSSCG00000041037		ENSSSCG00000041037				Val_up	LD_uni	0.173399	0.452859	0.958126	0.16722	0.474578		0.129209	0.686071		0.489758	0.0380207	0.660621
ENSSSCG00000041859		ENSSSCG00000041859				Val_up	LD_uni	0.0818455	0.594859	0.974436	0.211713	0.219716	0.690932	0.0936256	0.427218	0.840099	0.507158	0.00631614	0.512996
ENSSSCG00000041931		ENSSSCG00000041931				Val_up	LD_uni	-0.0518272	0.871817	0.994386	0.0906333	0.762572		0.44341	0.203699		0.763177	0.00595497	0.508823
ENSSSCG00000042328		ENSSSCG00000042328				Val_up	LD_uni	0.227578	0.376212	0.945434	0.454168	0.153629		0.525748	0.0720082		0.597236	0.014209	0.550568
ENSSSCG00000043625		ENSSSCG00000043625				Val_up	LD_uni	-0.125354	0.293204	0.922383	-0.231306	0.0634364	0.45282	0.142277	0.357508	0.805252	0.291925	0.0428809	0.667122
ENSSSCG00000043921		ENSSSCG00000043921				Val_up	LD_uni	0.221378	0.356225	0.944018	0.404906	0.262544		0.292953	0.393061		0.598549	0.0203728	0.594264
ENSSSCG00000044695		ENSSSCG00000044695				Val_up	LD_uni	0.374122	0.143322	0.84765	0.331057	0.188601	0.658851	0.507135	0.0813048	0.53171	0.574667	0.0266826	0.624564
ENSSSCG00000045128		ENSSSCG00000045128				Val_up	LD_uni	0.00512681	0.960161	0.997526	0.0400679	0.723555	0.938292	0.232327	0.117416	0.595173	0.296556	0.0400723	0.667122
ENSSSCG00000045343		ENSSSCG00000045343				Val_up	LD_uni	0.178442	0.0854454	0.778712	0.0655637	0.618741	0.910602	0.249117	0.0638204	0.494955	0.292451	0.0119497	0.542716
ENSSSCG00000045639		ENSSSCG00000045639				Val_up	LD_uni	-0.0242705	0.852017	0.994386	-0.0588293	0.634161	0.917652	0.108751	0.323859	0.786024	0.289256	0.00426059	0.469458
ENSSSCG00000046005		ENSSSCG00000046005				Val_up	LD_uni	0.244155	0.382539	0.948198	0.272854	0.357699		0.286275	0.39484		0.684549	0.0291089	0.639532
ENSSSCG00000046096		ENSSSCG00000046096				Val_up	LD_uni	-0.0135425	0.960368	0.997531	-0.248829	0.500984		0.400468	0.155708		0.539618	0.0170456	0.577907
ENSSSCG00000046459		ENSSSCG00000046459				Val_up	LD_uni	0.0513079	0.87157	0.994386	0.25199	0.488785		0.345349	0.126023		0.546647	0.0132187	0.544269
ENSSSCG00000047678		ENSSSCG00000047678				Val_up	LD_uni	0.0739792	0.621175	0.975658	0.161823	0.403251	0.817383	-0.0813731	0.746669		0.455773	0.0356615	0.647384
ENSSSCG00000048764		ENSSSCG00000048764				Val_up	LD_uni	0.906712	0.119671	0.827991	1.28136	0.230733		0.71445	0.353812		1.43841	0.0484153	0.674529
ENSSSCG00000049862		ENSSSCG00000049862				Val_up	LD_uni	0.118937	0.0989382	0.801502	0.112261	0.177198	0.645188	0.0814107	0.417941	0.835669	0.217812	0.00497635	0.493258
ENSSSCG00000050264		ENSSSCG00000050264				Val_up	LD_uni	-0.103544	0.469468	0.962621	-0.075309	0.590957	0.904709	-0.281488	0.118139		0.427866	0.0151173	0.553961
ENSSSCG00000050359		ENSSSCG00000050359				Val_up	LD_uni	0.120749	0.172028	0.867132	0.0218601	0.756735	0.948214	0.148114	0.148252	0.639103	0.199564	0.0189665	0.586533
ENSSSCG00000050752		ENSSSCG00000050752				Val_up	LD_uni	0.0791507	0.637751	0.978637	-0.0260515	0.870172	0.974313	0.287692	0.156484		0.389421	0.0465303	0.667122
ENSSSCG00000051352		ENSSSCG00000051352				Val_up	LD_uni	0.320887	0.110117	0.813224	0.261531	0.188015	0.658851	0.245588	0.290366		0.373718	0.0466082	0.667122
ENSSSCG00000000755	ERC1	ERC1				Val_up	LD_uni	0.025665	0.583449	0.974436	0.0368751	0.364713	0.799477	0.0147316	0.800318	0.958896	0.113419	0.0405683	0.667122
ENSSSCG00000009680	EXTL3	EXTL3				Val_up	LD_uni	0.0311961	0.420678	0.957405	0.0066189	0.874962	0.975831	0.0982814	0.153121	0.645724	0.20071	0.00652555	0.518606
ENSSSCG00000006289	F5	F5				Val_up	LD_uni	0.0486858	0.663029	0.983921	0.166028	0.133944	0.592006	0.168065	0.168228	0.657966	0.283293	0.010895	0.542716
ENSSSCG00000017506	FBXL20	FBXL20				Val_up	LD_uni	0.00855828	0.857294	0.994386	0.0203976	0.641087	0.918802	0.112172	0.169341	0.659798	0.123425	0.040236	0.667122
ENSSSCG00000021606	FLVCR2	FLVCR2				Val_up	LD_uni	0.193754	0.051564	0.721195	0.220955	0.0532877	0.426497	0.214804	0.0743426	0.521233	0.216296	0.040107	0.667122
ENSSSCG00000027827	GALE	GALE				Val_up	LD_uni	0.0841219	0.0895649	0.790197	0.0771629	0.16869	0.632972	0.0942362	0.121836	0.603335	0.118809	0.0457521	0.667122
ENSSSCG00000014012	GFPT2	GFPT2				Val_up	LD_uni	0.344613	0.165968	0.863374	0.0736521	0.768387		0.306948	0.139291	0.625146	0.41066	0.0346895	0.647384
ENSSSCG00000012328	HUWE1	HUWE1				Val_up	LD_uni	-0.00880654	0.781809	0.992975	0.0209963	0.445972	0.838805	-0.0157632	0.762936	0.949532	0.0766714	0.0328624	0.641139
ENSSSCG00000034378	IFNGR2	IFNGR2				Val_up	LD_uni	0.0559424	0.224668	0.900309	0.0709878	0.0667602	0.458654	0.0981066	0.0666608	0.501984	0.110463	0.0192321	0.589552
ENSSSCG00000034017	KPNA6	KPNA6				Val_up	LD_uni	0.0135855	0.596541	0.974436	0.0120605	0.583207	0.902235	0.0119044	0.675917	0.926219	0.0405544	0.0395275	0.664009
ENSSSCG00000006527	KRTCAP2	KRTCAP2				Val_up	LD_uni	0.0221204	0.4615	0.96219	0.0372332	0.237077	0.702395	0.01765	0.633332	0.914342	0.0726263	0.00646576	0.518486
ENSSSCG00000010513	LCOR	LCOR				Val_up	LD_uni	0.0641857	0.287624	0.919722	0.0695996	0.182014	0.650967	0.11806	0.109324	0.580984	0.119924	0.0244223	0.616303
ENSSSCG00000011811	LPP	LPP				Val_up	LD_uni	0.1059	0.154127	0.854991	0.141954	0.0993156	0.534179	0.0879434	0.276155	0.75352	0.195826	0.0449532	0.667122
ENSSSCG00000006742	MAB21L3	MAB21L3				Val_up	LD_uni	0.463763	0.180613	0.869985	0.511904	0.120544		-0.0379504	0.914495		0.615093	0.0300986	0.639532
ENSSSCG00000034879	MAML2	MAML2				Val_up	LD_uni	0.0167435	0.781792	0.992975	0.0229965	0.638418	0.91858	0.102765	0.251649	0.733065	0.216785	0.00548434	0.503537
ENSSSCG00000010081	MAPK1	MAPK1				Val_up	LD_uni	0.0389563	0.161487	0.859133	0.048299	0.0747081	0.481822	0.0505223	0.215777	0.703344	0.0755517	0.046025	0.667122
ENSSSCG00000014249	MARCH3	MARCH3				Val_up	LD_uni	-0.0314952	0.877277	0.994386	-0.0569613	0.765912	0.950391	0.197884	0.214282	0.702523	0.330767	0.0197023	0.589552
ENSSSCG00000021669	MARK3	MARK3				Val_up	LD_uni	0.0314553	0.213996	0.898636	0.0425762	0.122264	0.571529	0.0299435	0.351145	0.801074	0.0697975	0.0143958	0.550568
ENSSSCG00000001834	MFGE8	MFGE8				Val_up	LD_uni	0.104245	0.107674	0.811555	0.112777	0.135306	0.593379	0.0975941	0.167734	0.657966	0.119494	0.0431844	0.667122
ENSSSCG00000013524	MICOS13	MICOS13				Val_up	LD_uni	0.0302749	0.432383	0.957405	0.062674	0.115285	0.562432	0.0116078	0.820796	0.963785	0.0931006	0.0451203	0.667122
ENSSSCG00000023684	MT1A	MT1A				Val_up	LD_uni	0.58969	0.314716	0.930124	0.321564	0.571178		0.294756	0.349207		0.575723	0.0155025	0.561005
ENSSSCG00000018065	ND1	ND1				Val_up	LD_uni	0.05986	0.119534	0.827991	0.0797293	0.0540265	0.428735	0.0591864	0.0918955	0.557948	0.0848945	0.0169527	0.577407
ENSSSCG00000026894	NFE2L3	NFE2L3				Val_up	LD_uni	-0.0914197	0.425111	0.957405	0.0191407	0.880787	0.977156	0.219907	0.0529342	0.466733	0.234666	0.0331591	0.641139
ENSSSCG00000020915	P4HA2	P4HA2				Val_up	LD_uni	0.126117	0.228448	0.902034	0.168082	0.0758093	0.484039	0.156944	0.185999	0.680741	0.249514	0.0363904	0.64992
ENSSSCG00000014840	P4HA3	P4HA3				Val_up	LD_uni	0.382322	0.214359	0.899649	0.187876	0.549159		-0.266041	0.489326		0.780592	0.0185661	0.58416
ENSSSCG00000032164	PEA15	PEA15				Val_up	LD_uni	0.0687856	0.110916	0.814091	0.0938053	0.0623122	0.450797	0.1242	0.0791158	0.527133	0.155764	0.0244467	0.616303
ENSSSCG00000010312	PLAU	PLAU				Val_up	LD_uni	0.0110465	0.929917	0.995683	0.119043	0.348476	0.790038	0.165564	0.0814558	0.53171	0.221595	0.0263811	0.623603
ENSSSCG00000002309	PLEKHD1	PLEKHD1				Val_up	LD_uni	0.554583	0.100133	0.803107	0.470793	0.122337	0.571529	0.456115	0.129495		0.770753	0.0311577	0.639532
ENSSSCG00000024793	PORCN	PORCN				Val_up	LD_uni	-0.0675392	0.489079	0.96634	-0.0714188	0.399581	0.816316	0.0624335	0.432185	0.842715	0.184705	0.0296627	0.639532
ENSSSCG00000008553	PREB	PREB				Val_up	LD_uni	0.0349341	0.315308	0.930124	0.0509652	0.268259	0.733785	0.0917305	0.0756647	0.522323	0.0948057	0.0467087	0.667122
ENSSSCG00000025463	PROS1	PROS1				Val_up	LD_uni	0.261719	0.479034	0.96457	0.313017	0.274848	0.738612	0.410742	0.20782	0.700381	0.712249	0.0428396	0.667122
ENSSSCG00000010033	PRR14L	PRR14L				Val_up	LD_uni	0.062845	0.0552039	0.727688	0.030746	0.351886	0.791639	0.0364575	0.468674	0.860327	0.0818199	0.0136395	0.547876
ENSSSCG00000032908	PSMD7	PSMD7				Val_up	LD_uni	0.0144191	0.638868	0.978637	0.0447604	0.0874129	0.509584	0.063584	0.0603578	0.486053	0.0777124	0.0445952	0.667122
ENSSSCG00000033876	RAB35	RAB35				Val_up	LD_uni	0.0356069	0.214738	0.900082	0.0468762	0.0596521	0.442737	0.0202994	0.382611	0.82036	0.0446874	0.0315346	0.639532
ENSSSCG00000020743	RABGAP1	RABGAP1				Val_up	LD_uni	0.0396272	0.125689	0.829397	0.0438175	0.0906787	0.517224	0.0482998	0.140719	0.628133	0.0564295	0.0460527	0.667122
ENSSSCG00000004549	RBPMS2	RBPMS2				Val_up	LD_uni	0.389255	0.201863	0.889445	0.547786	0.0799749		0.325326	0.322401		0.838311	0.0439741	0.667122
ENSSSCG00000002526	RCOR1	RCOR1				Val_up	LD_uni	-0.00360187	0.926534	0.995028	0.0626915	0.0763419	0.485266	-0.0505409	0.248099	0.731029	0.0832813	0.0487286	0.677616
ENSSSCG00000016243	RHBDD1	RHBDD1				Val_up	LD_uni	0.000252187	0.99405	0.999579	-0.0612447	0.160296	0.621492	0.112669	0.0665491	0.501984	0.116682	0.0403051	0.667122
ENSSSCG00000035537	RUNX1	RUNX1				Val_up	LD_uni	0.00679074	0.91985	0.994788	0.0398282	0.517776	0.872021	0.095626	0.137088	0.623395	0.137478	0.0227148	0.611046
ENSSSCG00000006632	SCNM1	SCNM1				Val_up	LD_uni	0.000687696	0.989455	0.999199	-0.00323008	0.946543	0.990971	0.00237413	0.956621	0.99161	0.110522	0.0291434	0.639532
ENSSSCG00000007097	SEC23B	SEC23B				Val_up	LD_uni	0.0385044	0.378294	0.945871	0.0487981	0.156513	0.61708	0.0316689	0.313321	0.777793	0.0853277	0.010464	0.541923
ENSSSCG00000010306	SEC24C	SEC24C				Val_up	LD_uni	0.0198857	0.366273	0.945434	-0.00532408	0.741475	0.942963	-0.0102867	0.594004	0.902528	0.0336373	0.0423281	0.667122
ENSSSCG00000011621	SEC61A1	SEC61A1				Val_up	LD_uni	0.042939	0.156205	0.855429	0.0436351	0.0627597	0.451441	0.0648454	0.0570307	0.47408	0.0715216	0.0344593	0.647384
ENSSSCG00000011454	SFMBT1	SFMBT1				Val_up	LD_uni	0.079237	0.219781	0.900164	0.121487	0.0828788	0.500798	0.0878623	0.321111	0.784293	0.184417	0.00304057	0.437833
ENSSSCG00000000838	SLC41A2	SLC41A2				Val_up	LD_uni	0.119293	0.311076	0.929083	0.0575965	0.581395	0.902093	0.18672	0.120428	0.600756	0.263363	0.012737	0.542716
ENSSSCG00000018104	SNORA19	SNORA19				Val_up	LD_uni	0.693925	0.0548886	0.727257	0.330107	0.20083		0.186413	0.591079		0.572742	0.0352977	0.647384
ENSSSCG00000034064	SNORA71	SNORA71				Val_up	LD_uni	0.0529437	0.591371	0.974436	-0.130537	0.224238	0.692271	-0.132622	0.315688	0.780649	0.264939	0.0172456	0.577933
ENSSSCG00000025715	SNORD15	SNORD15				Val_up	LD_uni	0.0394235	0.750454	0.991969	0.123251	0.274006	0.73834	0.184603	0.073164	0.518497	0.192337	0.0306614	0.639532
ENSSSCG00000020020	SNORD4A	SNORD4A				Val_up	LD_uni	0.0750142	0.411092	0.955274	0.127881	0.106623	0.546926	0.119558	0.228341	0.714027	0.167535	0.0421677	0.667122
ENSSSCG00000008478	SOS1	SOS1				Val_up	LD_uni	0.0274307	0.486555	0.965969	0.0187923	0.596898	0.906461	0.039084	0.405405	0.83069	0.0898139	0.0388385	0.660621
ENSSSCG00000039769	SPIRE1	SPIRE1				Val_up	LD_uni	0.142651	0.101442	0.805147	0.172872	0.0816731	0.49719	0.0932327	0.177608	0.668497	0.14358	0.0491282	0.679715
ENSSSCG00000012828	STARD8	STARD8				Val_up	LD_uni	0.112526	0.179867	0.869075	0.0324641	0.639521	0.91858	0.243225	0.078464	0.525129	0.344194	0.00976018	0.539889
ENSSSCG00000017403	STAT3	STAT3				Val_up	LD_uni	0.00931719	0.851187	0.994386	-0.0105918	0.817187	0.963128	0.0620457	0.196382	0.689406	0.107301	0.0276104	0.631633
ENSSSCG00000008499	STRN	STRN				Val_up	LD_uni	0.0219325	0.649319	0.979641	0.0893376	0.0650573	0.455192	0.01605	0.804404	0.95908	0.0925112	0.0361562	0.64992
ENSSSCG00000000736	TEAD4	TEAD4				Val_up	LD_uni	-0.194041	0.773255	0.992975	-0.296603	0.717218		0.330274	0.356144		0.669182	0.0300003	0.639532
ENSSSCG00000002142	TEP1	TEP1				Val_up	LD_uni	0.0539353	0.141807	0.846609	0.0607031	0.183785	0.652561	0.0271178	0.48285	0.864288	0.0736356	0.033393	0.641139
ENSSSCG00000033018	TM4SF1	TM4SF1				Val_up	LD_uni	-0.378139	0.358112	0.944218	0.0901588	0.822116		0.546158	0.0651719		0.723328	0.0451645	0.667122
ENSSSCG00000035161	TMEM237	TMEM237				Val_up	LD_uni	0.187814	0.137693	0.84482	0.162485	0.23719	0.702395	0.187121	0.136261	0.622223	0.253766	0.0135032	0.545892
ENSSSCG00000037096	TMEM88	TMEM88				Val_up	LD_uni	0.129477	0.419666	0.957405	0.0121328	0.9419	0.990451	0.193778	0.137465	0.623961	0.242857	0.0345079	0.647384
ENSSSCG00000004420	TRAF3IP2	TRAF3IP2				Val_up	LD_uni	0.115791	0.279484	0.918521	-0.0127154	0.918656	0.986287	0.204418	0.0619301	0.488804	0.221762	0.0430739	0.667122
ENSSSCG00000016781	TRIO	TRIO				Val_up	LD_uni	0.0680411	0.26961	0.914046	0.103617	0.0679276	0.461682	0.134735	0.107639	0.578683	0.212767	0.0162718	0.570243
ENSSSCG00000024373	TRIP12	TRIP12				Val_up	LD_uni	0.00434494	0.849114	0.994386	0.0324292	0.141017	0.599772	0.0425105	0.227799	0.714027	0.0675845	0.0263983	0.623603
ENSSSCG00000007289	TRPC4AP	TRPC4AP				Val_up	LD_uni	0.0352319	0.0894929	0.790197	0.0104924	0.579107	0.901354	0.0298199	0.126573	0.611523	0.0447739	0.0206793	0.594264
ENSSSCG00000037767	TSFM	TSFM				Val_up	LD_uni	-0.0102481	0.759475	0.992614	-0.0214479	0.57514	0.900285	0.0518017	0.222882	0.711791	0.0984514	0.00616914	0.512996
ENSSSCG00000006553	UBAP2L	UBAP2L				Val_up	LD_uni	0.0246684	0.244176	0.903983	0.0330945	0.118864	0.565882	-0.0134388	0.699001	0.932296	0.0541909	0.0112184	0.542716
ENSSSCG00000030424	USP31	USP31				Val_up	LD_uni	0.0675719	0.219852	0.900164	0.105303	0.0502968	0.418612	-0.0112849	0.848299	0.968559	0.125008	0.0442337	0.667122
ENSSSCG00000027324	VPS35L	VPS35L				Val_up	LD_uni	0.0252532	0.182462	0.874231	0.0471377	0.0857294	0.50612	0.00774471	0.75051	0.945675	0.055957	0.00280443	0.434634
ENSSSCG00000021586	ZHX2	ZHX2				Val_up	LD_uni	0.0391935	0.498435	0.969113	0.0231478	0.633572	0.917336	0.167002	0.0698193	0.509801	0.179473	0.0332787	0.641139
ENSSSCG00000036411	ACOT13	ACOT13				Val_down	LD_uni	-0.0426126	0.290218	0.921301	-0.0810318	0.0894658	0.514991	-0.0645975	0.256438	0.737668	-0.0846393	0.040831	0.667122
ENSSSCG00000025682	ACTR6	ACTR6				Val_down	LD_uni	-0.0416912	0.281335	0.918521	-0.0531735	0.236862	0.702395	-0.0508782	0.368728	0.811239	-0.0877681	0.0318333	0.640148
ENSSSCG00000007664	AGFG2	AGFG2				Val_down	LD_uni	-0.0208675	0.716392	0.989101	-0.0121248	0.88516	0.978236	-0.0570521	0.435557	0.845078	-0.139395	0.0413761	0.667122
ENSSSCG00000009128	AP1AR	AP1AR				Val_down	LD_uni	-0.0359568	0.385673	0.948388	-0.113644	0.0624699	0.450797	-0.00340761	0.946962	0.989281	-0.0934355	0.0443846	0.667122
ENSSSCG00000035954	ATAD5	ATAD5				Val_down	LD_uni	-0.0533424	0.364207	0.945434	-0.0775013	0.236835	0.702395	-0.0616518	0.437137	0.846449	-0.136477	0.0251844	0.617624
ENSSSCG00000000531	BICD1	BICD1				Val_down	LD_uni	-0.0662559	0.601172	0.975473	-0.155666	0.228886	0.695062	-0.197235	0.0665307	0.501984	-0.271726	0.0304638	0.639532
ENSSSCG00000015065	BUD13	BUD13				Val_down	LD_uni	-0.0704113	0.060383	0.735032	-0.0557312	0.109122	0.551738	-0.036719	0.381033	0.82009	-0.069866	0.0460634	0.667122
ENSSSCG00000015027	C11orf1	C11orf1				Val_down	LD_uni	0.00121118	0.982954	0.999199	-0.0301593	0.607358	0.908473	-0.0609146	0.290868	0.763916	-0.150286	0.022678	0.611046
ENSSSCG00000000925	C12orf29	C12orf29				Val_down	LD_uni	-0.0520579	0.264247	0.910058	-0.0696648	0.0936164	0.523748	-0.0527285	0.423377	0.839127	-0.12258	0.0125481	0.542716
ENSSSCG00000013755	CCDC130	CCDC130				Val_down	LD_uni	-0.0309559	0.547338	0.969159	-0.0620691	0.279231	0.743656	-0.0650728	0.281333	0.757969	-0.104492	0.044846	0.667122
ENSSSCG00000012968	CCDC85B	CCDC85B				Val_down	LD_uni	-0.182165	0.130573	0.831828	-0.0759347	0.506297	0.867541	-0.223009	0.0796349	0.529051	-0.306539	0.0125789	0.542716
ENSSSCG00000012307	CCNB3	CCNB3				Val_down	LD_uni	-0.265514	0.102853	0.806291	-0.212291	0.215773	0.688054	-0.241805	0.102906	0.571679	-0.353843	0.010485	0.541923
ENSSSCG00000023776	CCSAP	CCSAP				Val_down	LD_uni	-0.098364	0.182642	0.874231	-0.129178	0.0907813	0.517224	-0.152035	0.138758	0.625146	-0.204628	0.0333098	0.641139
ENSSSCG00000022196	CCT6B	CCT6B				Val_down	LD_uni	-0.329093	0.0996335	0.802456	-0.176069	0.445135	0.838684	-0.431904	0.0717784		-0.679559	0.0206608	0.594264
ENSSSCG00000012744	CD99L2	CD99L2				Val_down	LD_uni	-0.0535575	0.595915	0.974436	-0.0330356	0.720132	0.938292	-0.131876	0.27235	0.750611	-0.195243	0.0435881	0.667122
ENSSSCG00000010122	CDC45	CDC45				Val_down	LD_uni	-0.060356	0.458263	0.96065	-0.0518595	0.444321	0.838323	-0.0918437	0.179207	0.670565	-0.136636	0.0306231	0.639532
ENSSSCG00000003876	CDKN2C	CDKN2C				Val_down	LD_uni	-0.0454263	0.324137	0.934495	-0.0755608	0.253707	0.718815	-0.107161	0.149011	0.640216	-0.205876	0.0077612	0.527036
ENSSSCG00000002768	CENPT	CENPT				Val_down	LD_uni	-0.251208	0.0509415	0.721195	-0.273411	0.152027	0.612326	-0.361056	0.0546937	0.471117	-0.321997	0.0223687	0.611046
ENSSSCG00000010477	CEP55	CEP55				Val_down	LD_uni	-0.0616659	0.443548	0.958095	-0.0579103	0.438523	0.835617	-0.0310487	0.737894	0.944886	-0.173947	0.0409048	0.667122
ENSSSCG00000005650	CERCAM	CERCAM				Val_down	LD_uni	-0.229285	0.133317	0.836078	-0.0359105	0.840174	0.966984	-0.136025	0.497285	0.870039	-0.527415	0.00625058	0.512996
ENSSSCG00000013509	CHAF1A	CHAF1A				Val_down	LD_uni	-0.0214535	0.619257	0.975658	-0.0642071	0.118262	0.565772	-0.047777	0.375084	0.815962	-0.146639	0.0127305	0.542716
ENSSSCG00000012416	CHIC1	CHIC1				Val_down	LD_uni	-0.0612961	0.329103	0.936215	-0.110596	0.0943727	0.525421	-0.0150256	0.827892	0.964899	-0.140538	0.0128785	0.542716
ENSSSCG00000004142	CITED2	CITED2				Val_down	LD_uni	-0.0856264	0.0563889	0.732553	-0.0915297	0.0722735	0.476723	-0.0514914	0.515397	0.880012	-0.153978	0.0311871	0.639532
ENSSSCG00000006841	CLCC1	CLCC1				Val_down	LD_uni	-0.040347	0.469593	0.962621	-0.0692597	0.175401	0.641976	-0.0660257	0.341114	0.79644	-0.11828	0.0179873	0.578354
ENSSSCG00000017393	CNTNAP1	CNTNAP1				Val_down	LD_uni	-0.0735318	0.651559	0.980565	0.170781	0.364497	0.799459	-0.188497	0.308699	0.774158	-0.40166	0.0341076	0.645298
ENSSSCG00000031433	COX11	COX11				Val_down	LD_uni	-0.0669261	0.16622	0.863374	-0.0596791	0.285619	0.748037	-0.00538789	0.897712	0.980507	-0.101624	0.0205427	0.594264
ENSSSCG00000033944	CYB5B	CYB5B				Val_down	LD_uni	-0.00384181	0.895607	0.994386	-0.0658049	0.0552527	0.431652	0.00568983	0.887996	0.978464	-0.0701799	0.0397077	0.666241
ENSSSCG00000010644	DCLRE1A	DCLRE1A				Val_down	LD_uni	-0.0351769	0.544782	0.969113	-0.0711813	0.279472	0.743656	-0.0354539	0.596025	0.903561	-0.143873	0.0346921	0.647384
ENSSSCG00000007987	DECR2	DECR2				Val_down	LD_uni	-0.126846	0.229729	0.903287	-0.19908	0.0832242	0.501669	-0.124	0.258538	0.740185	-0.205464	0.0243632	0.616303
ENSSSCG00000001538	DEF6	DEF6				Val_down	LD_uni	0.0711476	0.765945	0.992975	-0.329491	0.189891		-0.273385	0.351022		-0.651773	0.0293088	0.639532
ENSSSCG00000000500		ENSSSCG00000000500				Val_down	LD_uni	-0.0985188	0.24198	0.903983	-0.170163	0.0581534	0.440296	-0.145506	0.12632	0.610954	-0.182615	0.0388345	0.660621
ENSSSCG00000001396		ENSSSCG00000001396				Val_down	LD_uni	-0.119459	0.150518	0.853264	-0.152189	0.0849784	0.504374	-0.116182	0.101597	0.569663	-0.141899	0.0497539	0.680984
ENSSSCG00000002045		ENSSSCG00000002045				Val_down	LD_uni	-0.0768174	0.526492	0.969113	0.0336173	0.762214	0.949675	0.0227001	0.846188	0.967858	-0.207227	0.0467013	0.667122
ENSSSCG00000003719		ENSSSCG00000003719				Val_down	LD_uni	-0.01852	0.766694	0.992975	-0.0674438	0.328653	0.778199	-0.0378029	0.600885	0.904087	-0.208138	0.00581212	0.507765
ENSSSCG00000004511		ENSSSCG00000004511				Val_down	LD_uni	-0.401255	0.153719	0.854991	0.130274	0.450878	0.841389	0.0514723	0.845677		-0.451522	0.029501	0.639532
ENSSSCG00000006491		ENSSSCG00000006491				Val_down	LD_uni	0.00564023	0.956604	0.996965	-0.103972	0.362602	0.798692	-0.145618	0.228935	0.714399	-0.226685	0.0345001	0.647384
ENSSSCG00000010007		ENSSSCG00000010007				Val_down	LD_uni	-0.0539112	0.33221	0.938566	-0.0947593	0.0554854	0.431735	-0.0879055	0.157574	0.64773	-0.139769	0.0248726	0.616303
ENSSSCG00000011434		ENSSSCG00000011434				Val_down	LD_uni	-0.0023993	0.947804	0.996164	-0.0579487	0.201961	0.674855	-0.0785025	0.0575784	0.475635	-0.0871122	0.0314237	0.639532
ENSSSCG00000016679		ENSSSCG00000016679				Val_down	LD_uni	-0.0696689	0.137952	0.84482	-0.0995384	0.0594919	0.442737	-0.13401	0.0600336	0.484535	-0.160251	0.0177781	0.578354
ENSSSCG00000019600		ENSSSCG00000019600				Val_down	LD_uni	-0.12164	0.643793	0.978856	-0.225672	0.391784		-0.14843	0.593409		-0.56579	0.0446229	0.667122
ENSSSCG00000019918		ENSSSCG00000019918				Val_down	LD_uni	-0.0692211	0.497542	0.969105	0.0161991	0.872644	0.975326	-0.0954857	0.403341	0.830427	-0.264262	0.0206234	0.594264
ENSSSCG00000024021		ENSSSCG00000024021				Val_down	LD_uni	-0.064932	0.174537	0.868476	-0.0366699	0.44191	0.837192	-0.0936963	0.100257	0.568377	-0.0990653	0.0410202	0.667122
ENSSSCG00000027515		ENSSSCG00000027515				Val_down	LD_uni	-0.103585	0.383085	0.948198	-0.0965631	0.448672	0.840766	0.0844074	0.625224	0.913632	-0.312382	0.0304229	0.639532
ENSSSCG00000033580		ENSSSCG00000033580				Val_down	LD_uni	0.0583312	0.676992	0.984627	0.0871399	0.516791	0.871916	-0.0828489	0.575117	0.89661	-0.306617	0.0356632	0.647384
ENSSSCG00000035452		ENSSSCG00000035452				Val_down	LD_uni	-0.0604019	0.200391	0.888159	-0.0699926	0.142909	0.602563	-0.0227203	0.635744	0.914342	-0.104719	0.0257842	0.623603
ENSSSCG00000035762		ENSSSCG00000035762				Val_down	LD_uni	0.0228062	0.673397	0.984627	-0.0898232	0.141293	0.600394	0.00742954	0.929772	0.98684	-0.150436	0.0446291	0.667122
ENSSSCG00000038269		ENSSSCG00000038269				Val_down	LD_uni	-0.136205	0.554309	0.96974	-0.297301	0.323869		-0.0807785	0.803012		-1.00321	0.00345366	0.437833
ENSSSCG00000039107		ENSSSCG00000039107				Val_down	LD_uni	-0.157269	0.136624	0.842701	-0.137508	0.20789	0.680132	-0.147867	0.171557	0.662041	-0.242362	0.0144999	0.550568
ENSSSCG00000039709		ENSSSCG00000039709				Val_down	LD_uni	-0.124449	0.244055	0.903983	-0.203148	0.0644717	0.453946	-0.155115	0.186583	0.681396	-0.271854	0.0381465	0.660621
ENSSSCG00000040416		ENSSSCG00000040416				Val_down	LD_uni	-0.0762798	0.332991	0.939161	-0.137476	0.0907404	0.517224	-0.155147	0.0753992	0.522323	-0.218937	0.00723697	0.527036
ENSSSCG00000041406		ENSSSCG00000041406				Val_down	LD_uni	-0.281509	0.254797	0.906878	-0.206496	0.333378		-0.336776	0.125748		-0.472809	0.0427753	0.667122
ENSSSCG00000041839		ENSSSCG00000041839				Val_down	LD_uni	-0.542302	0.144194	0.84765	-0.187301	0.590711		-0.725934	0.0902585		-1.24036	0.00556607	0.507765
ENSSSCG00000042206		ENSSSCG00000042206				Val_down	LD_uni	-0.0842191	0.289139	0.9206	-0.176839	0.0665181	0.458654	-0.134914	0.130559	0.618944	-0.199335	0.0365806	0.64992
ENSSSCG00000042811		ENSSSCG00000042811				Val_down	LD_uni	-0.100068	0.380103	0.947551	-0.0786986	0.512205	0.869658	-0.229949	0.106255	0.57734	-0.373276	0.00884333	0.527036
ENSSSCG00000043705		ENSSSCG00000043705				Val_down	LD_uni	0.066516	0.833718	0.994386	-0.196795	0.588355		-0.0864349	0.777295		-0.788594	0.0116365	0.542716
ENSSSCG00000043992		ENSSSCG00000043992				Val_down	LD_uni	-0.200211	0.223074	0.900209	-0.305927	0.0612129	0.446707	-0.303236	0.0575286	0.475635	-0.354577	0.0466295	0.667122
ENSSSCG00000044439		ENSSSCG00000044439				Val_down	LD_uni	-0.490554	0.203438	0.89281	-0.298879	0.476419		-0.264218	0.5168		-0.803476	0.0202794	0.594264
ENSSSCG00000045290		ENSSSCG00000045290				Val_down	LD_uni	-0.012523	0.864654	0.994386	0.0199055	0.750305	0.946202	-0.0688899	0.476636	0.861672	-0.196372	0.0324169	0.640945
ENSSSCG00000045670		ENSSSCG00000045670				Val_down	LD_uni	-0.0751622	0.803836	0.992975	-0.370519	0.174755	0.641671	-0.509812	0.147227		-0.780392	0.0173771	0.578354
ENSSSCG00000045695		ENSSSCG00000045695				Val_down	LD_uni	-0.198444	0.12598	0.829397	-0.0498034	0.733212	0.939979	-0.044224	0.782859	0.956019	-0.418711	0.00572912	0.507765
ENSSSCG00000046523		ENSSSCG00000046523				Val_down	LD_uni	-0.12896	0.408029	0.953382	0.00489571	0.974878	0.995621	-0.247151	0.239728		-0.436726	0.0314431	0.639532
ENSSSCG00000046837		ENSSSCG00000046837				Val_down	LD_uni	0.169871	0.459158	0.960716	0.106132	0.676111		-0.202279	0.521443		-0.72378	0.0268248	0.624564
ENSSSCG00000047065		ENSSSCG00000047065				Val_down	LD_uni	-0.00879022	0.96119	0.997769	-0.0171509	0.929481	0.987989	-0.133359	0.559001		-0.628775	0.0247724	0.616303
ENSSSCG00000047081		ENSSSCG00000047081				Val_down	LD_uni	-0.876522	0.0564143	0.732553	-0.547262	0.22646		-0.726614	0.20692		-0.976898	0.0331074	0.641139
ENSSSCG00000047516		ENSSSCG00000047516				Val_down	LD_uni	-0.223105	0.254332	0.905966	0.114225	0.690554		0.0575471	0.869715		-0.74682	0.0285902	0.639365
ENSSSCG00000047989		ENSSSCG00000047989				Val_down	LD_uni	0.31938	0.140913	0.846609	0.285947	0.201282		0.419275	0.108897		-0.460583	0.0492536	0.679715
ENSSSCG00000048201		ENSSSCG00000048201				Val_down	LD_uni	-0.266392	0.0518734	0.721738	-0.16175	0.263004	0.729283	-0.156291	0.275801	0.75352	-0.267943	0.0442779	0.667122
ENSSSCG00000048420		ENSSSCG00000048420				Val_down	LD_uni	-0.0960928	0.199966	0.888136	-0.135518	0.0848032	0.504189	-0.0968914	0.286904	0.761678	-0.138796	0.0460582	0.667122
ENSSSCG00000049125		ENSSSCG00000049125				Val_down	LD_uni	-0.0365069	0.56376	0.97191	-0.0556412	0.419659	0.827416	-0.0960081	0.229394	0.714905	-0.137037	0.0370693	0.654515
ENSSSCG00000049878		ENSSSCG00000049878				Val_down	LD_uni	-0.10011	0.354832	0.943885	-0.221657	0.131858	0.587715	-0.0210542	0.873861	0.973519	-0.331538	0.0454702	0.667122
ENSSSCG00000050067		ENSSSCG00000050067				Val_down	LD_uni	-0.0530602	0.477463	0.96457	-0.0835627	0.156165	0.616528	-0.0778311	0.254971	0.736997	-0.19627	0.00510292	0.493258
ENSSSCG00000051584		ENSSSCG00000051584				Val_down	LD_uni	-0.283592	0.160209	0.857795	-0.335754	0.17505	0.641699	-0.237117	0.447192		-0.435492	0.0366296	0.65001
ENSSSCG00000026417	EPS8L1	EPS8L1				Val_down	LD_uni	-0.207057	0.536213	0.969113	-0.18493	0.562285		-0.334373	0.463465		-0.676808	0.0478947	0.672731
ENSSSCG00000021834	ERCC6L	ERCC6L				Val_down	LD_uni	-0.176916	0.105634	0.809497	-0.150056	0.22852	0.694436	-0.179032	0.120329	0.600756	-0.296146	0.0102853	0.539889
ENSSSCG00000007498	FAM209B	FAM209B				Val_down	LD_uni	0.00623107	0.960883	0.997754	-0.0663094	0.619368	0.910602	-0.0946285	0.557547	0.890679	-0.329793	0.015607	0.561005
ENSSSCG00000010732	FAM53B	FAM53B				Val_down	LD_uni	-0.0647191	0.252251	0.905346	-0.0866403	0.0933789	0.523748	-0.102303	0.0692608	0.508858	-0.116242	0.0424711	0.667122
ENSSSCG00000005000	FANCM	FANCM				Val_down	LD_uni	-0.0538784	0.462894	0.962313	-0.109327	0.128422	0.581886	-0.0870102	0.262694	0.745254	-0.198328	0.00508167	0.493258
ENSSSCG00000004077	FBXO5	FBXO5				Val_down	LD_uni	-0.142739	0.0620294	0.741446	-0.113396	0.12751	0.581159	-0.134503	0.104315	0.575239	-0.158204	0.0492234	0.679715
ENSSSCG00000036213	FGF2	FGF2				Val_down	LD_uni	-0.386638	0.059588	0.73453	-0.179917	0.459727	0.84569	-0.0992002	0.71841		-0.532004	0.0225925	0.611046
ENSSSCG00000037102	FSTL3	FSTL3				Val_down	LD_uni	-0.0303419	0.672927	0.984627	-0.0804778	0.255666	0.720318	-0.157346	0.0991266	0.567333	-0.283472	0.000578873	0.333517
ENSSSCG00000030798	FUS	FUS				Val_down	LD_uni	-0.00828788	0.715015	0.989101	-0.0411529	0.0826178	0.499914	-0.0209816	0.392833	0.825441	-0.0384913	0.0497399	0.680984
ENSSSCG00000031835	GATAD1	GATAD1				Val_down	LD_uni	-0.0188569	0.705139	0.989101	-0.0099837	0.80642	0.961231	-0.0139696	0.801099	0.958921	-0.111687	0.0224657	0.611046
ENSSSCG00000008138	GCC2	GCC2				Val_down	LD_uni	-0.0326863	0.305827	0.925472	-0.0518983	0.152641	0.612774	-0.0219946	0.677678	0.926459	-0.0827678	0.0234198	0.615347
ENSSSCG00000017495	GRB7	GRB7				Val_down	LD_uni	-0.131217	0.271284	0.91496	-0.0849994	0.451682	0.841432	-0.131035	0.214691	0.702523	-0.255994	0.037427	0.657843
ENSSSCG00000017490	GSDMA	GSDMA				Val_down	LD_uni	-0.0820875	0.580984	0.974436	-0.0813396	0.583052	0.902235	-0.162392	0.301282	0.770983	-0.312201	0.0467808	0.667122
ENSSSCG00000002904	HAUS5	HAUS5				Val_down	LD_uni	-0.0144549	0.744441	0.991052	-0.0359042	0.325671	0.776737	-0.0271924	0.559324	0.891689	-0.0930346	0.0432096	0.667122
ENSSSCG00000032963	IFNG	IFNG				Val_down	LD_uni	-0.263945	0.157597	0.855429	-0.232203	0.151344	0.610891	-0.103411	0.605322	0.906308	-0.517627	0.0114849	0.542716
ENSSSCG00000035995	ITPA	ITPA				Val_down	LD_uni	-0.03302	0.355186	0.943885	-0.0234682	0.543304	0.884485	-0.0673242	0.162658	0.654299	-0.0896255	0.0325331	0.640945
ENSSSCG00000003000	ITPKC	ITPKC				Val_down	LD_uni	-0.0797667	0.104753	0.808877	-0.0285716	0.710596	0.937447	-0.0656094	0.404904	0.83069	-0.170125	0.0306619	0.639532
ENSSSCG00000009071	JADE1	JADE1				Val_down	LD_uni	-0.0543517	0.159256	0.856076	-0.0648256	0.118376	0.565882	-0.0982479	0.102398	0.571396	-0.088157	0.0499514	0.683054
ENSSSCG00000031247	KAT8	KAT8				Val_down	LD_uni	-0.0508248	0.162624	0.859864	-0.0358851	0.325655	0.776737	-0.0751666	0.0913172	0.556848	-0.103198	0.0192645	0.589552
ENSSSCG00000014999	KBTBD3	KBTBD3				Val_down	LD_uni	-0.0614701	0.33466	0.940007	-0.103003	0.156313	0.616665	-0.108573	0.162511	0.653918	-0.15445	0.020212	0.593982
ENSSSCG00000017342	KIF18B	KIF18B				Val_down	LD_uni	-0.134515	0.352289	0.943885	-0.184288	0.347826	0.789866	-0.260292	0.0702473	0.509801	-0.336137	0.0193959	0.589552
ENSSSCG00000014326	KIF20A	KIF20A				Val_down	LD_uni	-0.0858996	0.452184	0.958126	-0.0787095	0.439814	0.836256	-0.180824	0.143795	0.630599	-0.251496	0.0348093	0.647384
ENSSSCG00000029509	KIF22	KIF22				Val_down	LD_uni	-0.124773	0.0831265	0.777058	-0.128968	0.0638703	0.453773	-0.150083	0.0980936	0.564819	-0.222835	0.0381735	0.660621
ENSSSCG00000038911	KLF2	KLF2				Val_down	LD_uni	-0.0762339	0.295034	0.923905	-0.0977499	0.138887	0.596812	-0.119338	0.0782866	0.52502	-0.173746	0.0191056	0.587148
ENSSSCG00000038085	LEPROTL1	LEPROTL1				Val_down	LD_uni	-0.0449222	0.328551	0.936215	-0.0806885	0.0675229	0.460848	-0.0528463	0.376264	0.816974	-0.0954568	0.0420908	0.667122
ENSSSCG00000028488	LTC4S	LTC4S				Val_down	LD_uni	0.14077	0.554235	0.96974	-0.085495	0.7597		0.0722666	0.816851		-0.494051	0.041843	0.667122
ENSSSCG00000024193	LYSMD3	LYSMD3				Val_down	LD_uni	-0.0762152	0.229509	0.903287	-0.0585283	0.383958	0.808649	-0.0723248	0.394551	0.826094	-0.126786	0.0355268	0.647384
ENSSSCG00000013269	MAPK8IP1	MAPK8IP1				Val_down	LD_uni	0.00214313	0.979227	0.999199	-0.059397	0.617116	0.910454	-0.0987589	0.223529	0.711791	-0.195248	0.0356287	0.647384
ENSSSCG00000031660	MAPK8IP2	MAPK8IP2				Val_down	LD_uni	0.034582	0.795881	0.992975	-0.179236	0.139799	0.597699	-0.0495597	0.769774	0.95148	-0.310713	0.0139726	0.550568
ENSSSCG00000011190	METTL6	METTL6				Val_down	LD_uni	-0.00722642	0.884519	0.994386	-0.0374538	0.426948	0.829514	-0.0144134	0.801412	0.958921	-0.102894	0.0164092	0.570243
ENSSSCG00000019255	MIR374B	MIR374B				Val_down	LD_uni	-0.154328	0.324681	0.934495	-0.291836	0.115287	0.562432	-0.311512	0.126352		-0.365672	0.0476955	0.671462
ENSSSCG00000034229	MIS18A	MIS18A				Val_down	LD_uni	-0.112482	0.123678	0.829397	-0.159775	0.0678445	0.461682	-0.0944906	0.273037	0.751569	-0.247081	0.0108332	0.542716
ENSSSCG00000009009	MND1	MND1				Val_down	LD_uni	0.0620108	0.602335	0.975658	-0.185547	0.168193	0.632972	-0.212358	0.135901	0.622223	-0.281011	0.040173	0.667122
ENSSSCG00000034348	NBEA	NBEA				Val_down	LD_uni	-0.132697	0.552254	0.969403	-0.0506549	0.826236	0.96389	-0.134258	0.528412		-0.450132	0.0471685	0.668794
ENSSSCG00000008125	NCAPH	NCAPH				Val_down	LD_uni	-0.0997656	0.269665	0.914046	-0.119869	0.210015	0.682858	-0.071269	0.467523	0.859614	-0.248878	0.0199396	0.591706
ENSSSCG00000030337	NYAP1	NYAP1				Val_down	LD_uni	-0.047437	0.805739	0.992975	0.165511	0.32541	0.776737	-0.430229	0.131402		-0.769541	0.00269482	0.434634
ENSSSCG00000016043	OSGEPL1	OSGEPL1				Val_down	LD_uni	-0.0602607	0.297946	0.923932	-0.105445	0.0530086	0.425589	-0.0701727	0.237911	0.722631	-0.116584	0.0388371	0.660621
ENSSSCG00000010627	PDCD4	PDCD4				Val_down	LD_uni	-0.0909583	0.0716812	0.757174	-0.0905368	0.146888	0.605423	-0.0796522	0.249031	0.731676	-0.161729	0.0113195	0.542716
ENSSSCG00000036168	PDSS2	PDSS2				Val_down	LD_uni	-0.0251327	0.731387	0.989499	-0.017745	0.75746	0.948549	0.0157504	0.843058	0.967664	-0.146374	0.017883	0.578354
ENSSSCG00000012785	PDZD4	PDZD4				Val_down	LD_uni	-0.202488	0.345478	0.942003	-0.274592	0.177509	0.645533	0.182605	0.598396		-0.743323	0.041703	0.667122
ENSSSCG00000013461	PEAK3	PEAK3				Val_down	LD_uni	0.00680038	0.973905	0.999199	0.260878	0.319682		-0.504858	0.2982		-1.41538	0.00877714	0.527036
ENSSSCG00000000020	PHF21B	PHF21B				Val_down	LD_uni	0.28883	0.419489	0.957405	0.0625325	0.851683		-0.00086523	0.998102		-0.634283	0.0360829	0.64992
ENSSSCG00000009077	PLK4	PLK4				Val_down	LD_uni	0.0324155	0.708375	0.989101	0.07779	0.432709	0.832326	0.0348502	0.750746	0.945675	-0.238922	0.0307396	0.639532
ENSSSCG00000028867	PPIL4	PPIL4				Val_down	LD_uni	-0.0754419	0.0565202	0.732553	-0.0944404	0.0618228	0.44861	-0.0555214	0.230187	0.715385	-0.101909	0.02759	0.631633
ENSSSCG00000007652	PPP1R35	PPP1R35				Val_down	LD_uni	-0.0338511	0.6532	0.98083	-0.0123185	0.903591	0.983079	-0.0475214	0.626966	0.91386	-0.155043	0.0236157	0.615347
ENSSSCG00000013417	PRTN3	PRTN3				Val_down	LD_uni	-0.427641	0.252074	0.905298	-0.446301	0.140509	0.598937	-0.0270571	0.946694	0.989281	-0.877624	0.0235116	0.615347
ENSSSCG00000003788	PTGER3	PTGER3				Val_down	LD_uni	-0.43214	0.173765	0.867476	-0.538586	0.0706911	0.471289	-0.56262	0.0784864		-0.745582	0.0312451	0.639532
ENSSSCG00000026661	PTPRN2	PTPRN2				Val_down	LD_uni	-0.31185	0.196762	0.885313	-0.0562023	0.818964		-0.287611	0.191954		-0.617257	0.012291	0.542716
ENSSSCG00000034723	PYCR1	PYCR1				Val_down	LD_uni	-0.105108	0.193857	0.884017	-0.183754	0.0611076	0.446491	-0.124409	0.247258	0.730684	-0.189482	0.0315899	0.639532
ENSSSCG00000039812	RAP2A	RAP2A				Val_down	LD_uni	0.0495717	0.585001	0.974436	0.0757448	0.305366	0.761446	-0.11335	0.156667	0.64773	-0.148603	0.0164723	0.570243
ENSSSCG00000005773	RBFA	RBFA				Val_down	LD_uni	-0.0177856	0.667629	0.984376	-0.0288906	0.596459	0.906461	-0.109303	0.0760421	0.522323	-0.108638	0.0473884	0.66905
ENSSSCG00000008488	RMDN2	RMDN2				Val_down	LD_uni	-0.118222	0.151824	0.854991	-0.141943	0.0846808	0.504189	-0.02301	0.826459	0.964899	-0.186441	0.0395037	0.664009
ENSSSCG00000008646	RNF144A	RNF144A				Val_down	LD_uni	-0.17802	0.171069	0.865177	-0.259642	0.0523758	0.424006	-0.184961	0.15665	0.64773	-0.287315	0.0426889	0.667122
ENSSSCG00000037228	RRAGB	RRAGB				Val_down	LD_uni	-0.0531823	0.105208	0.808877	-0.072034	0.0518408	0.422531	-0.0259074	0.525373	0.882941	-0.0963095	0.0167688	0.575486
ENSSSCG00000012963	SART1	SART1				Val_down	LD_uni	-0.0608686	0.323463	0.934495	-0.0545468	0.353083	0.792919	-0.0609725	0.387026	0.823287	-0.123331	0.0428447	0.667122
ENSSSCG00000031420	SCO2	SCO2				Val_down	LD_uni	-0.0584853	0.284796	0.918521	-0.100834	0.188409	0.658851	-0.130729	0.105	0.575663	-0.19649	0.0124706	0.542716
ENSSSCG00000017521	SCRN2	SCRN2				Val_down	LD_uni	-0.00936247	0.915515	0.994788	-0.129816	0.0532679	0.426497	-0.13863	0.162059	0.653478	-0.169054	0.0248345	0.616303
ENSSSCG00000004698	SERINC4	SERINC4				Val_down	LD_uni	-0.26716	0.0517298	0.721195	-0.263892	0.0595978	0.442737	-0.294005	0.0506379	0.460123	-0.330562	0.0295297	0.639532
ENSSSCG00000009901	SIRT4	SIRT4				Val_down	LD_uni	0.0241247	0.68897	0.984807	-0.0452149	0.489419	0.860351	-0.0488654	0.507708	0.875663	-0.155862	0.0417932	0.667122
ENSSSCG00000031129	SIRT5	SIRT5				Val_down	LD_uni	-0.035773	0.318412	0.931193	-0.0291333	0.436227	0.833687	-0.0658568	0.224447	0.711791	-0.146346	0.000977819	0.371478
ENSSSCG00000011731	SMC4	SMC4				Val_down	LD_uni	-0.0521185	0.326002	0.935178	-0.0491183	0.312631	0.766125	-0.0757677	0.306603	0.7733	-0.10457	0.0353155	0.647384
ENSSSCG00000036739	SNORA78	SNORA78				Val_down	LD_uni	-0.00143721	0.996652	0.999579	-0.329403	0.261276		-0.374506	0.294264		-0.933047	0.00827242	0.527036
ENSSSCG00000032106	SURF6	SURF6				Val_down	LD_uni	-0.0553735	0.24781	0.904724	-0.006417	0.890678	0.979985	-0.0546434	0.394122	0.826008	-0.138582	0.0125493	0.542716
ENSSSCG00000023537	SYT8	SYT8				Val_down	LD_uni	-0.303093	0.174023	0.867476	-0.396716	0.064314	0.453773	-0.470779	0.0581374	0.4778	-0.522724	0.0330187	0.641139
ENSSSCG00000010160	TARBP1	TARBP1				Val_down	LD_uni	-0.0327266	0.23849	0.903983	-0.0282664	0.357534	0.794992	-0.0874106	0.0819066	0.532159	-0.0944909	0.0244816	0.616303
ENSSSCG00000024201	TASOR	TASOR				Val_down	LD_uni	-0.0473642	0.127185	0.829652	-0.0272006	0.505283	0.867541	-0.0597554	0.223131	0.711791	-0.0762705	0.0314432	0.639532
ENSSSCG00000001392	TCF19	TCF19				Val_down	LD_uni	-0.153498	0.158798	0.856076	-0.169332	0.189742	0.660962	-0.0597681	0.547454	0.886755	-0.231538	0.00804597	0.527036
ENSSSCG00000009768	TCTN2	TCTN2				Val_down	LD_uni	-0.0238085	0.776025	0.992975	-0.0478366	0.581633	0.902093	-0.0829239	0.414159	0.835067	-0.186121	0.0431265	0.667122
ENSSSCG00000025568	TEAD2	TEAD2				Val_down	LD_uni	-0.125556	0.321394	0.93223	-0.203058	0.127318	0.581093	-0.201089	0.108631	0.580354	-0.27644	0.0178001	0.578354
ENSSSCG00000009560	TFDP1	TFDP1				Val_down	LD_uni	-0.0487625	0.074962	0.765668	-0.0490641	0.138064	0.596812	-0.0813913	0.0732545	0.518844	-0.10155	0.00758808	0.527036
ENSSSCG00000036876	THAP3	THAP3				Val_down	LD_uni	-0.0891815	0.371171	0.945434	-0.0914997	0.320143	0.773489	-0.162117	0.0593979	0.481944	-0.192437	0.0494685	0.679715
ENSSSCG00000032563	TMEM39B	TMEM39B				Val_down	LD_uni	-0.0186586	0.6884	0.984807	-0.0267559	0.537164	0.881395	-0.0634747	0.203228	0.696737	-0.12695	0.0198552	0.590542
ENSSSCG00000031576	TMEM42	TMEM42				Val_down	LD_uni	0.0399789	0.471341	0.963928	0.0372303	0.454184	0.842264	-0.0214367	0.757339	0.947736	-0.139177	0.00581225	0.507765
ENSSSCG00000006634	TNFAIP8L2	TNFAIP8L2				Val_down	LD_uni	-0.0370235	0.435973	0.95793	-0.000145645	0.996844	0.999551	-0.109173	0.0568352	0.47316	-0.106626	0.0464634	0.667122
ENSSSCG00000023727	TRIM37	TRIM37				Val_down	LD_uni	-0.0401939	0.316842	0.931023	-0.0388362	0.311959	0.765834	-0.0552012	0.267258	0.749409	-0.101292	0.0208607	0.595296
ENSSSCG00000023176	TROAP	TROAP				Val_down	LD_uni	0.00161005	0.988913	0.999199	-0.160007	0.132142	0.588449	-0.00413288	0.969344	0.993022	-0.247159	0.00985872	0.539889
ENSSSCG00000035506	UBAP1L	UBAP1L				Val_down	LD_uni	0.249791	0.270873	0.914759	-0.194794	0.31319		0.137781	0.504481		-0.515978	0.00998888	0.539889
ENSSSCG00000037325	UBIAD1	UBIAD1				Val_down	LD_uni	0.0610489	0.146076	0.847722	-0.0362726	0.391427	0.812184	-0.0623242	0.153353	0.645724	-0.104661	0.0461423	0.667122
ENSSSCG00000034976	UGT2A3	UGT2A3				Val_down	LD_uni	-0.038335	0.365014	0.945434	-0.0441466	0.283598	0.746524	-0.0377706	0.479855	0.86248	-0.1001	0.0458701	0.667122
ENSSSCG00000012135	VEGFD	VEGFD				Val_down	LD_uni	-0.214839	0.472329	0.964296	0.163271	0.589203		0.500904	0.266087		-1.26507	0.0112444	0.542716
ENSSSCG00000002533	WDR20	WDR20				Val_down	LD_uni	-0.0559401	0.146704	0.84879	-0.0573696	0.159854	0.621444	-0.0717036	0.0758307	0.522323	-0.106345	0.0108644	0.542716
ENSSSCG00000007580	WIPI2	WIPI2				Val_down	LD_uni	-0.0376088	0.344589	0.942003	-0.0339547	0.404978	0.819105	-0.056457	0.102768	0.571677	-0.0672307	0.0337201	0.643552
ENSSSCG00000028228	XPO1	XPO1				Val_down	LD_uni	-0.0453701	0.0881005	0.786297	-0.0354457	0.270329	0.735521	-0.0503554	0.245164	0.72957	-0.0776428	0.0456701	0.667122
ENSSSCG00000037845	YEATS4	YEATS4				Val_down	LD_uni	-0.0275632	0.565363	0.972848	-0.0595408	0.217162	0.689115	0.034059	0.494756	0.868419	-0.129609	0.0224765	0.611046
ENSSSCG00000033032	ZBTB14	ZBTB14				Val_down	LD_uni	-0.0314023	0.337735	0.940246	-0.0465671	0.136862	0.596756	-0.0499092	0.305327	0.772687	-0.0845341	0.0260606	0.623603
ENSSSCG00000032575	ZBTB26	ZBTB26				Val_down	LD_uni	-0.0168467	0.677263	0.984627	-0.075167	0.0948353	0.526352	-0.0238056	0.597371	0.90375	-0.0951064	0.0196278	0.589552
ENSSSCG00000004109	ZC3H12D	ZC3H12D				Val_down	LD_uni	-0.0247512	0.550052	0.969235	-0.0846505	0.0576333	0.438057	-0.0649778	0.232044	0.717031	-0.0928599	0.0212252	0.602209
ENSSSCG00000013495	ZFR2	ZFR2				Val_down	LD_uni	-0.131517	0.0752814	0.767341	-0.0813711	0.338361	0.783079	-0.155951	0.062095	0.489473	-0.253797	0.00230129	0.434634
ENSSSCG00000037204	ZNF248	ZNF248				Val_down	LD_uni	-0.0604358	0.28452	0.918521	-0.0647779	0.161083	0.623031	-0.161841	0.0524417	0.465687	-0.167376	0.0127176	0.542716
ENSSSCG00000002930	ZNF260	ZNF260				Val_down	LD_uni	-0.0604066	0.314998	0.930124	-0.0931626	0.131877	0.587715	-0.0898745	0.144496	0.631434	-0.115793	0.0327452	0.641139
ENSSSCG00000016773	ZNF282	ZNF282				Val_down	LD_uni	-0.0256874	0.561916	0.971253	-0.01768	0.750463	0.946202	-0.0372351	0.547713	0.886755	-0.109172	0.036971	0.654413
ENSSSCG00000032078	ZNF362	ZNF362				Val_down	LD_uni	0.00257992	0.955868	0.996965	-0.0269367	0.514244	0.870174	-0.0549188	0.198106	0.691462	-0.104513	0.0353578	0.647384
ENSSSCG00000003071	ZNF404	ZNF404				Val_down	LD_uni	-0.221954	0.193547	0.884017	-0.295552	0.0517304	0.422531	-0.249306	0.116584	0.594047	-0.546824	0.00120986	0.393875
ENSSSCG00000022089	ADGRF4	ADGRF4					LD_uni	-0.375687	0.284077	0.918521	-0.632448	0.10542		-0.631694	0.104698	0.575239	-0.862168	0.0409717	0.667122
ENSSSCG00000001657	CUL7	CUL7					LD_uni	-0.104393	0.113759	0.817452	-0.07859	0.189131	0.659899	-0.0741125	0.249508	0.731824	-0.135145	0.0375022	0.658382
ENSSSCG00000030277	ENDOV	ENDOV					LD_uni	-0.0335435	0.513027	0.969113	-0.0515149	0.338424	0.783079	0.12309	0.0644104	0.495837	0.140556	0.0420025	0.667122
ENSSSCG00000009125		ENSSSCG00000009125					LD_uni	0.168536	0.124015	0.829397	0.121604	0.27225	0.737939	0.191923	0.130746	0.618944	0.237923	0.047561	0.670847
ENSSSCG00000033933		ENSSSCG00000033933					LD_uni	-0.737176	0.0902194	0.79378	-0.523606	0.184587		-0.435979	0.176155		-0.611039	0.0227768	0.611046
ENSSSCG00000041463		ENSSSCG00000041463					LD_uni	-0.118194	0.592856	0.974436	-0.313676	0.145805		-0.188728	0.427144		-0.598336	0.0301177	0.639532
ENSSSCG00000007438	NCOA5	NCOA5					LD_uni	0.0206796	0.302735	0.924354	0.0268944	0.178498	0.647328	0.0302851	0.182662	0.676059	0.0570906	0.0387114	0.660621
ENSSSCG00000007477	NFATC2	NFATC2					LD_uni	0.011774	0.810641	0.992975	0.0233857	0.638681	0.91858	0.0185635	0.760342	0.948644	0.112848	0.0338223	0.643552
ENSSSCG00000037739	SNORA71	SNORA71					LD_uni	0.0249325	0.922664	0.994788	-0.000113945	0.999625		0.225986	0.462442		0.242289	0.374628	0.919069
ENSSSCG00000025722	SNORA71	SNORA71					LD_uni	0.0255302	0.787461	0.992975	0.0125107	0.870401	0.974485	0.153815	0.139027	0.625146	0.0799868	0.527373	0.944368
ENSSSCG00000019350	SNORD15	SNORD15					LD_uni	-0.499895	0.128811	0.831814	-0.255259	0.428439		0.0171697	0.961382		-0.194778	0.530455	0.944707
ENSSSCG00000017561	ABCC3	ABCC3			Val_up	Val_up	LPS_LD	0.146722	0.201172	0.888159	0.0794534	0.450806	0.841389	0.198225	0.026777	0.379415	0.233903	0.0279453	0.631633
ENSSSCG00000040449	ABHD12	ABHD12			Val_up	Val_up	LPS_LD	0.252279	0.0657318	0.746104	0.252684	0.0812551	0.495353	0.263343	0.0211606	0.352963	0.232576	0.0294016	0.639532
ENSSSCG00000015784	ACSL1	ACSL1			Val_up	Val_up	LPS_LD	0.034867	0.560456	0.971038	0.0162966	0.792598	0.958502	0.31174	0.000408112	0.0919016	0.247635	0.00357578	0.447943
ENSSSCG00000006543	ADAR	ADAR			Val_up	Val_up	LPS_LD	-0.00751181	0.769153	0.992975	-0.0431169	0.202157	0.674975	0.188617	0.0302451	0.392863	0.191163	0.038652	0.660621
ENSSSCG00000038632	ADNP2	ADNP2			Val_up	Val_up	LPS_LD	0.0316631	0.245306	0.903983	0.0430221	0.220684	0.692271	0.0887401	0.0445513	0.44019	0.0866148	0.025894	0.623603
ENSSSCG00000040337	AK4	AK4			Val_up	Val_up	LPS_LD	0.179126	0.12736	0.829804	0.137924	0.123139	0.572284	0.329428	0.0243411	0.371143	0.294205	0.0218102	0.608299
ENSSSCG00000011437	ALAS1	ALAS1			Val_up	Val_up	LPS_LD	0.0527544	0.160415	0.857795	0.0785243	0.0632778	0.452162	0.158918	0.0208148	0.352383	0.122146	0.031243	0.639532
ENSSSCG00000037591	AMMECR1	AMMECR1			Val_up	Val_up	LPS_LD	0.0826443	0.181594	0.87257	0.11991	0.0608032	0.446292	0.192293	0.0403714	0.432591	0.205641	0.0329751	0.641139
ENSSSCG00000004597	AQP9	AQP9			Val_up	Val_up	LPS_LD	0.0971416	0.544607	0.969113	0.225965	0.107873	0.549452	0.317924	0.00856296	0.267464	0.31797	0.00378441	0.456306
ENSSSCG00000002252	ARRDC4	ARRDC4			Val_up	Val_up	LPS_LD	-0.0548418	0.546501	0.969159	0.0980357	0.260168	0.72627	0.213759	0.0420582	0.436693	0.201601	0.0368781	0.653636
ENSSSCG00000028108	ASAP3	ASAP3			Val_up	Val_up	LPS_LD	0.163903	0.149923	0.853152	0.179305	0.133916	0.592006	0.4383	0.000654783	0.107643	0.442015	0.00176516	0.420849
ENSSSCG00000028694	ATP6V1B2	ATP6V1B2			Val_up	Val_up	LPS_LD	0.0663667	0.264083	0.910058	0.101768	0.0641864	0.453773	0.176754	0.00721487	0.253568	0.175004	0.020838	0.595296
ENSSSCG00000036136	BHLHE40	BHLHE40			Val_up	Val_up	LPS_LD	0.0136673	0.88066	0.994386	0.0241487	0.797341	0.959423	0.162607	0.0387495	0.42592	0.153639	0.0459703	0.667122
ENSSSCG00000022396	BLZF1	BLZF1			Val_up	Val_up	LPS_LD	0.0426896	0.267533	0.911563	0.0433924	0.293686	0.752305	0.153138	0.00160986	0.143668	0.108441	0.0422325	0.667122
ENSSSCG00000033453	BST2	BST2			Val_up	Val_up	LPS_LD	0.120241	0.15325	0.854991	0.16865	0.0601841	0.443409	0.296324	0.00266218	0.177868	0.22702	0.00507557	0.493258
ENSSSCG00000038724	C3orf70	C3orf70			Val_up	Val_up	LPS_LD	0.118497	0.427227	0.957405	0.181834	0.180267	0.650104	0.432921	0.0102684	0.278293	0.332255	0.0436772	0.667122
ENSSSCG00000008771	C4orf19	C4orf19			Val_up	Val_up	LPS_LD	0.425015	0.0513733	0.721195	0.373412	0.183761		0.517049	0.0190502	0.34762	0.53105	0.0099294	0.539889
ENSSSCG00000041467	CCDC194	CCDC194			Val_up	Val_up	LPS_LD	0.362212	0.166255	0.863374	0.220405	0.396027	0.814379	0.561106	0.00652314	0.238868	0.50044	0.0113508	0.542716
ENSSSCG00000035078	CD40	CD40			Val_up	Val_up	LPS_LD	-0.00337399	0.976058	0.999199	-0.00694755	0.947834	0.990971	0.211959	0.0288635	0.386932	0.23224	0.015575	0.561005
ENSSSCG00000000653	CD69	CD69			Val_up	Val_up	LPS_LD	0.0138372	0.817049	0.992975	-0.0376399	0.576862	0.900285	0.418227	0.000852344	0.11587	0.251088	0.00443668	0.471235
ENSSSCG00000004825	CHSY1	CHSY1			Val_up	Val_up	LPS_LD	0.0268582	0.61747	0.975658	0.0361031	0.450406	0.841389	0.252324	0.0498357	0.45717	0.247212	0.0388811	0.660621
ENSSSCG00000040581	CISH	CISH			Val_up	Val_up	LPS_LD	-0.0416966	0.545944	0.969159	-0.0429914	0.57737	0.900285	0.261924	0.015198	0.321358	0.219096	0.0316062	0.639532
ENSSSCG00000000651	CLEC12B	CLEC12B			Val_up	Val_up	LPS_LD	0.451708	0.3839	0.948198	-0.0648968	0.906711		1.15284	0.0478387		0.749528	0.0465385	0.667122
ENSSSCG00000000650	CLEC1B	CLEC1B			Val_up	Val_up	LPS_LD	0.553035	0.0861303	0.779824	0.597781	0.0503896	0.41884	0.863545	0.00576001	0.228462	0.690295	0.0286983	0.639532
ENSSSCG00000039998	CLIC2	CLIC2			Val_up	Val_up	LPS_LD	0.133367	0.265257	0.9101	0.142986	0.155766	0.615778	0.224569	0.0277245	0.383951	0.226829	0.030966	0.639532
ENSSSCG00000037449	CSF1	CSF1			Val_up	Val_up	LPS_LD	-0.0300659	0.815241	0.992975	0.0094405	0.945743	0.990815	0.244416	0.0444779	0.44019	0.280773	0.0179425	0.578354
ENSSSCG00000028184	DNAH1	DNAH1			Val_up	Val_up	LPS_LD	0.292934	0.139028	0.84482	0.41587	0.125052		0.666148	0.010355		0.499822	0.0244218	0.616303
ENSSSCG00000040815	DUSP5	DUSP5			Val_up	Val_up	LPS_LD	-0.0105569	0.94696	0.996164	-0.0353445	0.817629	0.963174	0.298385	0.00210832	0.1642	0.227597	0.0130017	0.542716
ENSSSCG00000001341		ENSSSCG00000001341			Val_up	Val_up	LPS_LD	0.0498842	0.316673	0.931023	0.0773354	0.138705	0.596812	0.121887	0.0250925	0.375906	0.130531	0.0107141	0.542716
ENSSSCG00000003079		ENSSSCG00000003079			Val_up	Val_up	LPS_LD	0.114872	0.12218	0.829397	0.14951	0.069743	0.469579	0.294625	0.0318229	0.396801	0.358617	0.00700286	0.525463
ENSSSCG00000004050		ENSSSCG00000004050			Val_up	Val_up	LPS_LD	0.0164791	0.552272	0.969403	0.00996568	0.699097	0.933748	0.141081	0.00220312	0.164653	0.106552	0.0468392	0.667122
ENSSSCG00000007395		ENSSSCG00000007395			Val_up	Val_up	LPS_LD	0.0609427	0.164978	0.863374	0.0399293	0.197351	0.669272	0.160883	0.00653418	0.238868	0.16583	0.000712359	0.33968
ENSSSCG00000008137		ENSSSCG00000008137			Val_up	Val_up	LPS_LD	0.109583	0.0909248	0.795318	0.126039	0.057676	0.438057	0.194767	0.00385912	0.198849	0.147215	0.0336484	0.643552
ENSSSCG00000012006		ENSSSCG00000012006			Val_up	Val_up	LPS_LD	0.0364218	0.666345	0.983921	0.124042	0.121126	0.568742	0.181074	0.0435371	0.439734	0.235804	0.0185431	0.58416
ENSSSCG00000014997		ENSSSCG00000014997			Val_up	Val_up	LPS_LD	-0.00162337	0.981552	0.999199	0.0641062	0.427649	0.829514	0.230622	0.0114465	0.292975	0.195955	0.0362229	0.64992
ENSSSCG00000020701		ENSSSCG00000020701			Val_up	Val_up	LPS_LD	0.151646	0.300615	0.923932	0.0791048	0.618448	0.910602	0.442942	0.00528191	0.220709	0.322046	0.0159359	0.563551
ENSSSCG00000020872		ENSSSCG00000020872			Val_up	Val_up	LPS_LD	0.994227	0.051722	0.721195	0.800816	0.0967587	0.52958	1.15854	0.0120117	0.298481	1.35364	0.00781719	0.527036
ENSSSCG00000022322		ENSSSCG00000022322			Val_up	Val_up	LPS_LD	0.0149221	0.824288	0.994386	-0.0022732	0.968812	0.995177	0.177545	0.0125544	0.303242	0.142042	0.0177743	0.578354
ENSSSCG00000028695		ENSSSCG00000028695			Val_up	Val_up	LPS_LD	0.96653	0.0523757	0.72209	0.942138	0.0617025	0.448278	1.0426	0.0398103	0.431762	1.06441	0.0273169	0.62995
ENSSSCG00000032067		ENSSSCG00000032067			Val_up	Val_up	LPS_LD	0.0434473	0.153001	0.854991	0.0307171	0.399912	0.816316	0.132958	0.00120192	0.12514	0.127931	0.0021616	0.434634
ENSSSCG00000034469		ENSSSCG00000034469			Val_up	Val_up	LPS_LD	0.420675	0.0915373	0.795423	0.402601	0.0843244	0.504189	0.588168	0.0283611	0.386688	0.533294	0.0436616	0.667122
ENSSSCG00000034870		ENSSSCG00000034870			Val_up	Val_up	LPS_LD	0.148984	0.459701	0.960716	0.181255	0.355633	0.793602	0.302837	0.0269934	0.380221	0.277738	0.0338466	0.643552
ENSSSCG00000036428		ENSSSCG00000036428			Val_up	Val_up	LPS_LD	0.555301	0.0659474	0.74664	0.410594	0.0595561	0.442737	0.741284	0.0180712		0.511811	0.00811311	0.527036
ENSSSCG00000039582		ENSSSCG00000039582			Val_up	Val_up	LPS_LD	0.0113164	0.644858	0.978984	0.0127916	0.543791	0.884766	0.11282	0.000706194	0.108668	0.0817632	0.0236057	0.615347
ENSSSCG00000039731		ENSSSCG00000039731			Val_up	Val_up	LPS_LD	-0.00876153	0.946605	0.996164	0.0292689	0.828502	0.964422	0.231866	0.0370904	0.419753	0.242611	0.020968	0.597204
ENSSSCG00000040903		ENSSSCG00000040903			Val_up	Val_up	LPS_LD	0.368263	0.0598102	0.73453	0.201028	0.241616	0.705359	0.307654	0.0432272	0.439471	0.45081	0.00298447	0.437512
ENSSSCG00000047643		ENSSSCG00000047643			Val_up	Val_up	LPS_LD	0.1298	0.672142	0.984627	0.210922	0.366056		0.517728	0.0422379		0.530704	0.0492958	0.679715
ENSSSCG00000033703	FAM111A	FAM111A			Val_up	Val_up	LPS_LD	-0.0738276	0.691896	0.985086	0.11788	0.503321	0.866273	0.337978	0.00291713	0.180683	0.309921	0.0132551	0.544269
ENSSSCG00000034753	FAM177A1	FAM177A1			Val_up	Val_up	LPS_LD	0.00701085	0.879717	0.994386	0.0295523	0.546771	0.885739	0.121191	0.00265166	0.177868	0.107756	0.0314735	0.639532
ENSSSCG00000017886	FBXO39	FBXO39			Val_up	Val_up	LPS_LD	0.023363	0.736696	0.989499	0.00999342	0.874935	0.975831	0.293856	0.0280692	0.385805	0.289793	0.0430534	0.667122
ENSSSCG00000006678	FCGR1A	FCGR1A			Val_up	Val_up	LPS_LD	0.263477	0.182168	0.874231	0.201219	0.311385	0.76555	0.482524	0.0284601	0.386688	0.449895	0.0431404	0.667122
ENSSSCG00000014217	FEM1C	FEM1C			Val_up	Val_up	LPS_LD	-0.0111804	0.83078	0.994386	-0.0102269	0.818278	0.963197	0.170536	0.0174733	0.336901	0.135459	0.0232748	0.615347
ENSSSCG00000016174	FN1	FN1			Val_up	Val_up	LPS_LD	0.381489	0.112056	0.814091	0.501557	0.0667119	0.458654	0.548669	0.021746	0.357583	0.484196	0.0466937	0.667122
ENSSSCG00000017087	GM2A	GM2A			Val_up	Val_up	LPS_LD	0.113177	0.178156	0.868739	0.137063	0.106792	0.54755	0.279257	0.00296021	0.180683	0.208908	0.0258254	0.623603
ENSSSCG00000030548	HERC5	HERC5			Val_up	Val_up	LPS_LD	-0.00520556	0.952017	0.996688	-0.0800363	0.455962	0.842873	0.585259	0.0257039	0.37812	0.524477	0.0452188	0.667122
ENSSSCG00000021712	HERC6	HERC6			Val_up	Val_up	LPS_LD	-0.0212805	0.827214	0.994386	-0.0419572	0.635501	0.917861	0.360582	0.00443642	0.210063	0.342021	0.00899021	0.527036
ENSSSCG00000037358	HPS5	HPS5			Val_up	Val_up	LPS_LD	0.046017	0.481271	0.96457	0.0187091	0.799598	0.960282	0.245841	0.0294409	0.390621	0.198921	0.0300711	0.639532
ENSSSCG00000008645	ID2	ID2			Val_up	Val_up	LPS_LD	0.109295	0.22104	0.900164	0.124478	0.121146	0.568742	0.228041	0.0115433	0.292975	0.221393	0.00697955	0.525463
ENSSSCG00000015652	IL10	IL10			Val_up	Val_up	LPS_LD	0.157927	0.0675137	0.75154	0.0498453	0.52973	0.876402	0.373843	0.00028791	0.0899287	0.213016	0.00737812	0.527036
ENSSSCG00000039300	IL27	IL27			Val_up	Val_up	LPS_LD	0.0342147	0.82461	0.994386	0.238645	0.185435	0.655037	0.416766	0.0256332	0.37812	0.349754	0.0441462	0.667122
ENSSSCG00000024614	ITSN1	ITSN1			Val_up	Val_up	LPS_LD	0.066645	0.456169	0.959367	0.120918	0.123259	0.572284	0.222238	0.000129844	0.0586947	0.164017	0.02557	0.622697
ENSSSCG00000008242	KCMF1	KCMF1			Val_up	Val_up	LPS_LD	0.0226824	0.336473	0.940007	0.0226961	0.345047	0.788283	0.0721258	0.00852521	0.267464	0.0597546	0.049028	0.679715
ENSSSCG00000010146	LGALS8	LGALS8			Val_up	Val_up	LPS_LD	0.111177	0.316052	0.931023	0.146125	0.163702	0.625792	0.356039	0.0052071	0.219997	0.255424	0.0433438	0.667122
ENSSSCG00000032381	LITAF	LITAF			Val_up	Val_up	LPS_LD	0.0549552	0.430085	0.957405	0.0798242	0.250082	0.715977	0.240542	0.0224363	0.362388	0.21211	0.0441197	0.667122
ENSSSCG00000009408	LRCH1	LRCH1			Val_up	Val_up	LPS_LD	0.0327609	0.641606	0.978637	0.0981719	0.191203	0.663398	0.182708	0.00470618	0.212206	0.157361	0.0234374	0.615347
ENSSSCG00000025027	METTL1	METTL1			Val_up	Val_up	LPS_LD	0.105864	0.118429	0.825276	0.0393104	0.621281	0.911147	0.2322	0.00395863	0.198849	0.185874	0.0140271	0.550568
ENSSSCG00000009039	MMAA	MMAA			Val_up	Val_up	LPS_LD	0.0234422	0.732551	0.989499	0.0719057	0.296745	0.754688	0.187237	0.0216655	0.357583	0.188187	0.0232819	0.615347
ENSSSCG00000037532	MNDA	MNDA			Val_up	Val_up	LPS_LD	0.0870543	0.377482	0.945434	0.0150687	0.868667	0.974297	0.287847	0.00551405	0.225139	0.175102	0.0320835	0.640148
ENSSSCG00000012365	MSN	MSN			Val_up	Val_up	LPS_LD	0.0339689	0.364757	0.945434	0.0424302	0.247595	0.71342	0.0865593	0.0428091	0.439178	0.08466	0.032012	0.640148
ENSSSCG00000002841	N4BP1	N4BP1			Val_up	Val_up	LPS_LD	0.00434295	0.91014	0.994386	-0.0134297	0.652753	0.922221	0.164917	0.00966228	0.273123	0.106247	0.0459442	0.667122
ENSSSCG00000015435	NAMPT	NAMPT			Val_up	Val_up	LPS_LD	0.0247297	0.698342	0.986897	0.035386	0.589696	0.90435	0.352623	0.000418611	0.0919016	0.226143	0.0309268	0.639532
ENSSSCG00000005944	NDRG1	NDRG1			Val_up	Val_up	LPS_LD	0.0859278	0.170457	0.864972	0.0998509	0.112484	0.557072	0.178515	0.0104656	0.282414	0.187589	0.000488542	0.328256
ENSSSCG00000015567	NIBAN1	NIBAN1			Val_up	Val_up	LPS_LD	0.142501	0.102432	0.806291	0.144672	0.0951483	0.526658	0.249391	0.030129	0.392802	0.227491	0.0392015	0.664009
ENSSSCG00000038348	NME1	NME1			Val_up	Val_up	LPS_LD	0.078465	0.29185	0.921724	0.0956957	0.210752	0.682858	0.14041	0.0443786	0.44019	0.141016	0.0136946	0.547998
ENSSSCG00000026383	NRP2	NRP2			Val_up	Val_up	LPS_LD	0.0609753	0.56607	0.973057	0.0974574	0.34062	0.784	0.221434	0.00908976	0.26959	0.189913	0.044812	0.667122
ENSSSCG00000040162	NUPR1	NUPR1			Val_up	Val_up	LPS_LD	-0.0675887	0.747123	0.991286	-0.0628153	0.780938	0.955073	0.33766	0.00746615	0.256038	0.35887	0.00530461	0.496057
ENSSSCG00000032090	PDCD6	PDCD6			Val_up	Val_up	LPS_LD	0.0261502	0.307721	0.927688	0.0542223	0.0655279	0.456529	0.0769619	0.0165212	0.330592	0.0711169	0.0425635	0.667122
ENSSSCG00000009396	PHF11	PHF11			Val_up	Val_up	LPS_LD	0.0460026	0.296517	0.923932	0.0528129	0.207275	0.679308	0.153073	0.0493655	0.456512	0.153448	0.0440591	0.667122
ENSSSCG00000001573	PIM1	PIM1			Val_up	Val_up	LPS_LD	-0.0326966	0.540299	0.969113	-0.0393598	0.425377	0.829217	0.166306	0.0494656	0.45678	0.173713	0.0467029	0.667122
ENSSSCG00000008348	PLEK	PLEK			Val_up	Val_up	LPS_LD	0.046721	0.368746	0.945434	0.00993766	0.881673	0.977311	0.282009	0.000721905	0.108668	0.181209	0.0254164	0.622028
ENSSSCG00000029538	PPP2R1B	PPP2R1B			Val_up	Val_up	LPS_LD	0.0549025	0.0628525	0.741891	0.0474394	0.101161	0.536903	0.078303	0.0205921	0.351952	0.078387	0.00687293	0.523877
ENSSSCG00000010429	PRKG1	PRKG1			Val_up	Val_up	LPS_LD	0.108811	0.471772	0.964014	0.244448	0.0738348	0.480105	0.366926	0.0267422	0.379415	0.352518	0.0164438	0.570243
ENSSSCG00000001950	PSMA6	PSMA6			Val_up	Val_up	LPS_LD	0.0349996	0.124115	0.829397	0.0359634	0.134139	0.592006	0.103991	0.0259617	0.378489	0.108175	0.0205442	0.594264
ENSSSCG00000035914	PSMB2	PSMB2			Val_up	Val_up	LPS_LD	0.0252371	0.241094	0.903983	0.0399176	0.0663116	0.458654	0.0664525	0.0268419	0.379415	0.0686061	0.0188658	0.586533
ENSSSCG00000017731	PSMD11	PSMD11			Val_up	Val_up	LPS_LD	0.0310317	0.224119	0.900309	0.0378638	0.103572	0.539964	0.0577051	0.0498568	0.45717	0.0753671	0.0217095	0.608299
ENSSSCG00000013421	PTBP1	PTBP1			Val_up	Val_up	LPS_LD	0.029837	0.130279	0.831828	0.0113081	0.550532	0.888327	0.0440346	0.0435016	0.439732	0.0561577	0.00282268	0.434634
ENSSSCG00000033878	RAB38	RAB38			Val_up	Val_up	LPS_LD	0.369754	0.240022	0.903983	0.376699	0.23893		0.730923	0.00914827		0.685	0.0480132	0.672731
ENSSSCG00000039508	REC114	REC114			Val_up	Val_up	LPS_LD	1.204	0.103862	0.807918	1.1483	0.0612916		1.28058	0.0230544		1.39363	0.0363504	0.64992
ENSSSCG00000037483	RFTN2	RFTN2			Val_up	Val_up	LPS_LD	-0.0408085	0.776818	0.992975	0.00295731	0.986732	0.997276	0.312887	0.0129806	0.304805	0.26885	0.0467246	0.667122
ENSSSCG00000024096	RIPK2	RIPK2			Val_up	Val_up	LPS_LD	0.0304041	0.426051	0.957405	0.0255394	0.461833	0.847604	0.238176	0.0168706	0.331418	0.222059	0.0256069	0.622697
ENSSSCG00000025206	RNF19B	RNF19B			Val_up	Val_up	LPS_LD	0.0270013	0.568316	0.974302	0.0821329	0.191169	0.663398	0.309149	0.0121894	0.300976	0.281216	0.0232423	0.615347
ENSSSCG00000006237	SDCBP	SDCBP			Val_up	Val_up	LPS_LD	0.1078	0.08233	0.777058	0.133795	0.0702415	0.471289	0.176838	0.00536113	0.222182	0.127815	0.048183	0.673832
ENSSSCG00000023784	SEMA3C	SEMA3C			Val_up	Val_up	LPS_LD	0.0742459	0.676402	0.984627	0.231226	0.12951	0.582883	0.264745	0.0158389	0.326142	0.279981	0.0216613	0.608299
ENSSSCG00000023165	SEMA7A	SEMA7A			Val_up	Val_up	LPS_LD	-0.073668	0.47726	0.96457	-0.106469	0.308133	0.763441	0.23483	0.0159447	0.326397	0.198365	0.0320663	0.640148
ENSSSCG00000032622	SLC39A14	SLC39A14			Val_up	Val_up	LPS_LD	0.0213984	0.66405	0.983921	0.0238202	0.693023	0.932031	0.274131	0.0149144	0.320725	0.247302	0.020556	0.594264
ENSSSCG00000040317	SOD2	SOD2			Val_up	Val_up	LPS_LD	-0.0599208	0.645354	0.978984	-0.0761273	0.546016	0.885739	0.30416	0.000385242	0.0919016	0.270055	0.00147065	0.393875
ENSSSCG00000000396	STAT2	STAT2			Val_up	Val_up	LPS_LD	-0.0048799	0.918155	0.994788	-0.0215373	0.703608	0.934481	0.230524	0.0016567	0.1468	0.176148	0.0125891	0.542716
ENSSSCG00000015299	STEAP4	STEAP4			Val_up	Val_up	LPS_LD	-0.0782563	0.794417	0.992975	0.084073	0.756879	0.948214	0.531184	0.0037997	0.198634	0.555985	0.00452682	0.471235
ENSSSCG00000012890	TCIRG1	TCIRG1			Val_up	Val_up	LPS_LD	0.0675973	0.468269	0.962621	0.0680441	0.432131	0.832326	0.260716	0.0293434	0.390432	0.226501	0.047301	0.66905
ENSSSCG00000023716	TNFAIP6	TNFAIP6			Val_up	Val_up	LPS_LD	0.0459701	0.799483	0.992975	0.280103	0.117295	0.565772	0.314504	0.019713	0.349623	0.327395	0.0247107	0.616303
ENSSSCG00000009542	TNFSF13B	TNFSF13B			Val_up	Val_up	LPS_LD	0.154238	0.198081	0.885313	0.174966	0.106895	0.547675	0.446489	0.00232315	0.166034	0.388638	0.0133077	0.544916
ENSSSCG00000007355	TOP1	TOP1			Val_up	Val_up	LPS_LD	-0.0323111	0.298087	0.923932	-0.00667427	0.852498	0.970261	0.157608	0.00126193	0.126363	0.121521	0.0117768	0.542716
ENSSSCG00000014780	TRIM21	TRIM21			Val_up	Val_up	LPS_LD	0.00913246	0.821152	0.993705	-0.0324717	0.39156	0.812317	0.29461	0.00604838	0.233236	0.233903	0.0307109	0.639532
ENSSSCG00000035622	UBE2D3	UBE2D3			Val_up	Val_up	LPS_LD	0.0233022	0.376669	0.945434	0.0293377	0.275246	0.738612	0.085351	0.00628205	0.237842	0.0764336	0.0158213	0.562953
ENSSSCG00000009853	WSB2	WSB2			Val_up	Val_up	LPS_LD	0.0169556	0.683515	0.984627	0.0362115	0.292894	0.751793	0.0986108	0.0231124	0.364144	0.0864253	0.0453617	0.667122
ENSSSCG00000008638	YWHAQ	YWHAQ			Val_up	Val_up	LPS_LD	0.0181209	0.579725	0.974436	0.036346	0.232162	0.698537	0.0876237	0.0018394	0.153209	0.0758234	0.0246918	0.616303
ENSSSCG00000001849	ANPEP	ANPEP			Val_up		LPS_LD	-0.253905	0.208921	0.896155	-0.112565	0.477854	0.856024	0.326495	0.0381578	0.423929	0.280275	0.01961	0.589552
ENSSSCG00000037619	EEF1AKMT3	EEF1AKMT3			Val_up		LPS_LD	0.114464	0.0717957	0.757174	0.0407944	0.469096	0.850948	0.222276	0.000935635	0.11757	0.209862	0.0177828	0.578354
ENSSSCG00000010896	ASPM	ASPM			Val_down	Val_down	LPS_LD	-0.0910075	0.517344	0.969113	-0.223269	0.138672	0.596812	-0.296134	0.0342385	0.409747	-0.344799	0.00382776	0.456306
ENSSSCG00000024024	CX3CR1	CX3CR1			Val_down	Val_down	LPS_LD	-0.28751	0.0950208	0.796407	-0.319112	0.0524885	0.424258	-0.43357	0.0197083	0.349623	-0.349285	0.0167735	0.575486
ENSSSCG00000026536	DCUN1D2	DCUN1D2			Val_down	Val_down	LPS_LD	-0.0826032	0.0878712	0.78574	-0.0625467	0.195476	0.667547	-0.142143	0.000419485	0.0919016	-0.104309	0.0248892	0.616303
ENSSSCG00000031602	DNAJC5	DNAJC5			Val_down	Val_down	LPS_LD	-0.071078	0.165866	0.863374	-0.0666514	0.0803307	0.493428	-0.0963063	0.0470882	0.449443	-0.117044	0.0244757	0.616303
ENSSSCG00000002532		ENSSSCG00000002532			Val_down	Val_down	LPS_LD	-0.0669733	0.237952	0.903983	-0.0043134	0.944833	0.990521	-0.118432	0.0128983	0.304633	-0.143423	0.013224	0.544269
ENSSSCG00000022738		ENSSSCG00000022738			Val_down	Val_down	LPS_LD	-0.959722	0.104117	0.807918	-1.00806	0.0572162		-1.04585	0.040374		-1.39604	0.0147711	0.551379
ENSSSCG00000026302		ENSSSCG00000026302			Val_down	Val_down	LPS_LD	-0.165401	0.117577	0.824179	-0.193779	0.0979371	0.531246	-0.261447	0.038807	0.42592	-0.298419	0.0371273	0.654515
ENSSSCG00000041030		ENSSSCG00000041030			Val_down	Val_down	LPS_LD	-0.127282	0.191069	0.881544	-0.158815	0.139693	0.597699	-0.208051	0.0404379	0.432932	-0.195911	0.0452236	0.667122
ENSSSCG00000042639		ENSSSCG00000042639			Val_down	Val_down	LPS_LD	-0.20085	0.294137	0.923537	-0.310618	0.190263	0.661717	-0.559837	0.0186457		-0.494198	0.00917801	0.527036
ENSSSCG00000047466		ENSSSCG00000047466			Val_down	Val_down	LPS_LD	-0.0896801	0.123025	0.829397	-0.0782922	0.159552	0.621183	-0.159627	0.0126675	0.303242	-0.114576	0.0313975	0.639532
ENSSSCG00000048463		ENSSSCG00000048463			Val_down	Val_down	LPS_LD	-0.0508602	0.508148	0.969113	-0.0969402	0.100999	0.536903	-0.195461	0.00653857	0.238868	-0.245971	0.0029777	0.437512
ENSSSCG00000016459	EPHA1	EPHA1			Val_down	Val_down	LPS_LD	-0.0721718	0.348451	0.943779	-0.109116	0.15148	0.611251	-0.206644	0.0190587	0.34762	-0.236144	0.00937741	0.528451
ENSSSCG00000023665	FBXO25	FBXO25			Val_down	Val_down	LPS_LD	-0.0381717	0.355983	0.943885	-0.0593702	0.147431	0.605569	-0.0849896	0.0443941	0.44019	-0.0716573	0.0381337	0.660621
ENSSSCG00000038584	FGF12	FGF12			Val_down	Val_down	LPS_LD	-0.398862	0.146289	0.847722	-0.39329	0.242634		-0.835524	0.0327162		-0.882643	0.0264107	0.623603
ENSSSCG00000008991	FRAS1	FRAS1			Val_down	Val_down	LPS_LD	-0.327398	0.076363	0.769057	-0.204179	0.268914	0.734177	-0.344999	0.0321223	0.397787	-0.366779	0.0455749	0.667122
ENSSSCG00000037413	KBTBD7	KBTBD7			Val_down	Val_down	LPS_LD	-0.0936221	0.102551	0.806291	-0.0723216	0.275326	0.738612	-0.200723	0.00397889	0.198849	-0.164156	0.0204292	0.594264
ENSSSCG00000010912	KIF14	KIF14			Val_down	Val_down	LPS_LD	-0.198674	0.254979	0.906878	-0.213952	0.20337	0.674975	-0.419334	0.0249875	0.375676	-0.355387	0.0207442	0.594264
ENSSSCG00000011309	KIF15	KIF15			Val_down	Val_down	LPS_LD	-0.167214	0.131953	0.833582	-0.177388	0.0824467	0.499154	-0.258663	0.0246491	0.3742	-0.257447	0.0148566	0.553176
ENSSSCG00000034092	MBLAC1	MBLAC1			Val_down	Val_down	LPS_LD	-0.0488164	0.420784	0.957405	-0.0466509	0.284923	0.747479	-0.141718	0.00693227	0.248069	-0.0972635	0.0460842	0.667122
ENSSSCG00000019138	MIR142	MIR142			Val_down	Val_down	LPS_LD	-0.189357	0.0834679	0.777058	-0.0978147	0.303815	0.761171	-0.314027	0.00240898	0.169089	-0.225949	0.0332981	0.641139
ENSSSCG00000025996	MTUS2	MTUS2			Val_down	Val_down	LPS_LD	-0.779171	0.0954691	0.796407	-1.02959	0.0718391		-1.1002	0.0326743		-1.03432	0.0384104	0.660621
ENSSSCG00000008687	MXD4	MXD4			Val_down	Val_down	LPS_LD	-0.0693577	0.247575	0.904724	-0.0228501	0.69478	0.932701	-0.129025	0.0210434	0.352963	-0.119101	0.0324439	0.640945
ENSSSCG00000015427	ORC5	ORC5			Val_down	Val_down	LPS_LD	-0.0663472	0.103116	0.806339	-0.0378038	0.291512	0.750899	-0.115031	0.0401135	0.432265	-0.128078	0.0353371	0.647384
ENSSSCG00000024810	PRAM1	PRAM1			Val_down	Val_down	LPS_LD	-0.0310742	0.654301	0.981145	-0.0362395	0.594053	0.905349	-0.130987	0.0217474	0.357583	-0.112274	0.0341377	0.645298
ENSSSCG00000038008	RBM14	RBM14			Val_down	Val_down	LPS_LD	-0.0285887	0.222091	0.900164	-0.0287363	0.220536	0.692271	-0.0582247	0.00436666	0.209835	-0.0451442	0.0275478	0.631633
ENSSSCG00000040666	REX1BD	REX1BD			Val_down	Val_down	LPS_LD	-0.106678	0.0549589	0.727257	-0.0741585	0.0962868	0.52847	-0.139043	0.0038645	0.198849	-0.136429	0.0118209	0.542716
ENSSSCG00000009349	RFC3	RFC3			Val_down	Val_down	LPS_LD	-0.110304	0.119976	0.827991	-0.161798	0.0600304	0.443025	-0.199821	0.0363194	0.416775	-0.238005	0.0174343	0.578354
ENSSSCG00000032973	RNF113A	RNF113A			Val_down	Val_down	LPS_LD	-0.0358575	0.362895	0.944947	-0.0107248	0.780361	0.954992	-0.103801	0.0389901	0.426943	-0.115555	0.0467937	0.667122
ENSSSCG00000013474	S1PR4	S1PR4			Val_down	Val_down	LPS_LD	-0.0665865	0.283234	0.918521	-0.0840942	0.181389	0.650596	-0.134131	0.0171859	0.334456	-0.134714	0.0371491	0.654515
ENSSSCG00000031719	SEMA4B	SEMA4B			Val_down	Val_down	LPS_LD	-0.0188499	0.798145	0.992975	-0.00936638	0.899012	0.982113	-0.166834	0.0426773	0.439178	-0.150308	0.0438484	0.667122
ENSSSCG00000015790	SLC25A4	SLC25A4			Val_down	Val_down	LPS_LD	-0.048586	0.291501	0.921667	-0.0629893	0.108455	0.550704	-0.0840874	0.0475291	0.450487	-0.0975228	0.0244808	0.616303
ENSSSCG00000002998	SNRPA	SNRPA			Val_down	Val_down	LPS_LD	-0.0379398	0.416545	0.957405	-0.0885097	0.0762471	0.485175	-0.128089	0.0469145	0.449157	-0.1286	0.0493916	0.679715
ENSSSCG00000037450	SSC5D	SSC5D			Val_down	Val_down	LPS_LD	-0.175839	0.062466	0.741891	0.0241109	0.827724	0.964242	-0.236918	0.0208324	0.352383	-0.214812	0.0317915	0.640148
ENSSSCG00000014450	TCOF1	TCOF1			Val_down	Val_down	LPS_LD	-0.124739	0.119529	0.827991	-0.106637	0.110812	0.554592	-0.165992	0.0234965	0.366957	-0.176556	0.0171954	0.577933
ENSSSCG00000013635	TIMM29	TIMM29			Val_down	Val_down	LPS_LD	-0.0680829	0.104788	0.808877	-0.0473771	0.225443	0.692271	-0.107175	0.035428	0.412853	-0.118365	0.0280884	0.632932
ENSSSCG00000035985	TRIM11	TRIM11			Val_down	Val_down	LPS_LD	-0.0261987	0.417797	0.957405	-0.0362836	0.278907	0.743487	-0.0833718	0.0153631	0.322106	-0.0854151	0.0135162	0.545892
ENSSSCG00000003667	TRIT1	TRIT1			Val_down	Val_down	LPS_LD	0.0109143	0.784056	0.992975	0.016482	0.659259	0.924718	-0.0844554	0.0492031	0.456512	-0.0851422	0.0432755	0.667122
ENSSSCG00000006383	VANGL2	VANGL2			Val_down	Val_down	LPS_LD	-0.208747	0.0941535	0.796407	-0.221821	0.0521712	0.423527	-0.331674	0.0142839	0.316334	-0.254009	0.0311787	0.639532
ENSSSCG00000000182	WNT10B	WNT10B			Val_down	Val_down	LPS_LD	-0.161772	0.109605	0.813224	-0.127407	0.207518	0.679594	-0.265955	0.0476506	0.450487	-0.243655	0.0307671	0.639532
ENSSSCG00000029420	ZNF569	ZNF569			Val_down	Val_down	LPS_LD	-0.152428	0.113329	0.816576	-0.121614	0.178906	0.64791	-0.180827	0.0258022	0.37812	-0.232978	0.00172198	0.420849
ENSSSCG00000006859	DPH5	DPH5				Val_up	LPS_LD	-0.0359417	0.536144	0.969113	-0.0264805	0.682177	0.929971	0.141643	0.0115562	0.292975	0.131454	0.021457	0.606457
ENSSSCG00000018071		ENSSSCG00000018071				Val_up	LPS_LD	0.134639	0.289135	0.9206	0.238379	0.126392	0.579793	0.273023	0.0497697	0.45717	0.319096	0.00631145	0.512996
ENSSSCG00000010540	ENTPD7	ENTPD7				Val_up	LPS_LD	0.0163527	0.774544	0.992975	0.0540554	0.391645	0.812317	0.213699	0.00659363	0.239363	0.212439	0.00142191	0.393875
ENSSSCG00000040215	TFAP4	TFAP4				Val_down	LPS_LD	-0.120482	0.0578167	0.732553	-0.106669	0.134307	0.592039	-0.202639	0.0278274	0.384093	-0.152783	0.037918	0.660621
ENSSSCG00000033089		ENSSSCG00000033089					LPS_LD	-0.0913833	0.248861	0.904795	-0.102778	0.269787	0.73522	0.483561	0.00268359	0.178344	0.39352	0.0166223	0.574092
ENSSSCG00000049776		ENSSSCG00000049776					LPS_LD	-0.0767211	0.29945	0.923932	-0.174155	0.0621051	0.450202	-0.21476	0.0129502	0.304709	-0.217603	0.0172287	0.577933
ENSSSCG00000011239	TRANK1	TRANK1					LPS_LD	-0.039939	0.395306	0.949574	-0.0683953	0.110852	0.554592	0.215704	0.015806	0.326142	0.202597	0.0256341	0.622697
ENSSSCG00000024180	ACBD3	ACBD3			Val_up		LPS_uni	0.0331781	0.394268	0.949574	0.065359	0.100198	0.536021	0.143411	0.0152334	0.321358	0.0843298	0.138602	0.823
ENSSSCG00000010315	ADK	ADK			Val_up		LPS_uni	0.0722432	0.343846	0.941777	0.07761	0.26536	0.731545	0.128808	0.0305588	0.392863	0.0497507	0.5009	0.939452
ENSSSCG00000008937	AMBN	AMBN			Val_up		LPS_uni	0.104414	0.325525	0.935178	0.151882	0.129081	0.582688	0.254493	0.0269168	0.379998	0.149142	0.1693	0.853592
ENSSSCG00000005267	ANXA1	ANXA1			Val_up		LPS_uni	0.0176465	0.821469	0.993705	0.0828631	0.219296	0.690121	0.197883	0.0166169	0.330592	0.152333	0.071248	0.729249
ENSSSCG00000040847	AP1S3	AP1S3			Val_up		LPS_uni	-0.0185232	0.872329	0.994386	0.0078951	0.943172	0.990451	0.361981	0.0145237	0.318181	0.145543	0.350598	0.913996
ENSSSCG00000031791	ARF4	ARF4			Val_up		LPS_uni	0.024969	0.481221	0.96457	0.023751	0.490217	0.861157	0.127119	0.00593125	0.231702	0.0711447	0.118506	0.796465
ENSSSCG00000031456	ARL5B	ARL5B			Val_up		LPS_uni	-0.0480266	0.537601	0.969113	-0.0568019	0.337192	0.782743	0.237762	0.0379102	0.423058	0.0616137	0.594777	0.954495
ENSSSCG00000009821	ARPC3	ARPC3			Val_up		LPS_uni	0.0116789	0.710319	0.989101	0.0365747	0.190195	0.661659	0.101208	0.00541351	0.223223	0.0353717	0.370065	0.917107
ENSSSCG00000004499	ATP5F1A	ATP5F1A			Val_up		LPS_uni	0.0197108	0.387528	0.949183	0.0379688	0.0684562	0.463764	0.0637931	0.0292738	0.389922	0.0392604	0.170966	0.854473
ENSSSCG00000037772	ATP5PB	ATP5PB			Val_up		LPS_uni	0.0378226	0.144336	0.847722	0.0311642	0.2537	0.718815	0.0611774	0.0205837	0.351952	0.0562545	0.116735	0.793948
ENSSSCG00000004646	ATP8B4	ATP8B4			Val_up		LPS_uni	0.126297	0.295916	0.923932	0.210371	0.0659656	0.458654	0.318036	0.00403525	0.20043	0.187759	0.0875606	0.757805
ENSSSCG00000035454	B4GALT1	B4GALT1			Val_up		LPS_uni	0.0523819	0.123155	0.829397	-0.0178058	0.602325	0.907978	0.125774	0.0413513	0.435619	0.0658228	0.231007	0.887782
ENSSSCG00000022869	BCAP29	BCAP29			Val_up		LPS_uni	0.0596853	0.152382	0.854991	0.0593729	0.107752	0.549054	0.0962963	0.044607	0.44019	0.0488002	0.299108	0.900108
ENSSSCG00000040010	BCL2A1	BCL2A1			Val_up		LPS_uni	0.0696078	0.287847	0.919752	0.0747563	0.28872	0.749021	0.140088	0.0446035	0.44019	0.0436099	0.591718	0.954495
ENSSSCG00000000623	BCL2L14	BCL2L14			Val_up		LPS_uni	-0.117845	0.464656	0.962501	-0.0344594	0.81814	0.963197	0.323504	0.0217515	0.357583	0.138304	0.30138	0.901336
ENSSSCG00000038762	BTF3L4	BTF3L4			Val_up		LPS_uni	0.0220705	0.452312	0.958126	0.0187374	0.530602	0.87699	0.06937	0.0484945	0.454191	0.018992	0.614742	0.956089
ENSSSCG00000030679	C14orf28	C14orf28			Val_up		LPS_uni	-0.0446178	0.295872	0.923932	-0.0783224	0.113652	0.560066	0.186849	0.0136544	0.310539	0.0650753	0.455573	0.931036
ENSSSCG00000033025	C21orf91	C21orf91			Val_up		LPS_uni	-0.0414385	0.424281	0.957405	-0.00540359	0.920144	0.986287	0.155268	0.0386346	0.42592	0.0156764	0.779555	0.977356
ENSSSCG00000011010	C9orf72	C9orf72			Val_up		LPS_uni	0.0591809	0.241499	0.903983	0.0733419	0.151916	0.612244	0.101464	0.0377119	0.422594	0.0735212	0.199662	0.87301
ENSSSCG00000006775	CAPZA1	CAPZA1			Val_up		LPS_uni	-0.00160533	0.961779	0.997769	0.0411506	0.138278	0.596812	0.0657904	0.0315259	0.395246	0.0427218	0.263991	0.897321
ENSSSCG00000026940	CASP10	CASP10			Val_up		LPS_uni	0.0292668	0.475714	0.96457	-0.024837	0.611961	0.909262	0.20758	0.000535927	0.098818	0.103499	0.124879	0.811928
ENSSSCG00000034012	CASP3	CASP3			Val_up		LPS_uni	-0.0204909	0.6899	0.984807	0.014918	0.836279	0.966074	0.1482	0.00782086	0.258502	0.00796327	0.922544	0.993739
ENSSSCG00000029174	CCDC126	CCDC126			Val_up		LPS_uni	-0.0194926	0.757664	0.992519	0.0113002	0.869097	0.974313	0.159912	0.0415954	0.43635	0.0773315	0.396501	0.924169
ENSSSCG00000045508	CCDC180	CCDC180			Val_up		LPS_uni	-0.0011204	0.983694	0.999199	0.0872528	0.075075	0.482889	0.275561	0.00297909	0.180683	0.190649	0.0530285	0.693074
ENSSSCG00000008396	CCDC85A	CCDC85A			Val_up		LPS_uni	0.170138	0.577112	0.974302	0.115004	0.658305		0.798582	0.0103968		0.363794	0.208103	0.877694
ENSSSCG00000004414	CD164	CD164			Val_up		LPS_uni	0.0490161	0.461449	0.96219	0.0473517	0.331277	0.779581	0.122333	0.0437461	0.439914	0.0341739	0.543766	0.946776
ENSSSCG00000005211	CD274	CD274			Val_up		LPS_uni	-0.140372	0.297467	0.923932	-0.0764598	0.584516	0.902815	0.398659	0.00324317	0.185872	0.285904	0.072612	0.732003
ENSSSCG00000011877	CD86	CD86			Val_up		LPS_uni	0.130431	0.335921	0.940007	0.228409	0.0785581	0.489311	0.28152	0.0238839	0.369772	0.25714	0.051066	0.685746
ENSSSCG00000032475	CEP44	CEP44			Val_up		LPS_uni	-0.0146623	0.73502	0.989499	-0.0414935	0.402419	0.817116	0.140572	0.0139776	0.312408	0.0635093	0.328328	0.908278
ENSSSCG00000016101	CFLAR	CFLAR			Val_up		LPS_uni	0.0168042	0.729802	0.989499	0.0224539	0.603364	0.908023	0.206631	0.04179	0.436653	0.161276	0.0938892	0.766011
ENSSSCG00000012889	CHKA	CHKA			Val_up		LPS_uni	0.0986717	0.173448	0.867476	0.0659892	0.340701	0.784	0.202412	0.00953028	0.271233	0.0947351	0.230406	0.887782
ENSSSCG00000011997	CHMP2B	CHMP2B			Val_up		LPS_uni	0.0583819	0.165521	0.863374	0.0162794	0.691425	0.931994	0.100776	0.028383	0.386688	0.0442713	0.259319	0.893165
ENSSSCG00000010995	CHMP5	CHMP5			Val_up		LPS_uni	0.0321043	0.419155	0.957405	0.0220335	0.491666	0.861683	0.151317	0.000654303	0.107643	0.0892795	0.103022	0.784614
ENSSSCG00000009164	CISD2	CISD2			Val_up		LPS_uni	0.0587554	0.216847	0.900164	0.0949335	0.0913285	0.51921	0.105947	0.0383887	0.42592	0.102124	0.0501451	0.683089
ENSSSCG00000039287	CLEC12A	CLEC12A			Val_up		LPS_uni	0.302233	0.138428	0.84482	0.207843	0.173163	0.638627	0.421014	0.00829085	0.267464	0.0239976	0.855868	0.987135
ENSSSCG00000000656	CLEC2B	CLEC2B			Val_up		LPS_uni	-0.126232	0.294685	0.923905	-0.210948	0.122059	0.571202	0.265026	0.0314234	0.395246	0.0808651	0.401181	0.925088
ENSSSCG00000038994	CLIC4	CLIC4			Val_up		LPS_uni	0.00788234	0.93946	0.996164	-0.058686	0.58038	0.901959	0.260144	0.0192803	0.348754	0.0704574	0.484846	0.936987
ENSSSCG00000031346	CMKLR1	CMKLR1			Val_up		LPS_uni	0.115543	0.385092	0.948388	0.247568	0.0621519	0.450291	0.237872	0.0113649	0.291567	0.240806	0.054514	0.695628
ENSSSCG00000035034	CNIH4	CNIH4			Val_up		LPS_uni	0.00330825	0.941005	0.996164	0.00868569	0.876837	0.976006	0.193016	0.0140583	0.313092	0.122147	0.15511	0.843021
ENSSSCG00000010593	CNNM2	CNNM2			Val_up		LPS_uni	0.174936	0.234135	0.903983	0.108031	0.397091	0.814807	0.37779	0.016577	0.330592	0.0769896	0.666554	0.964282
ENSSSCG00000008202	CNNM4	CNNM4			Val_up		LPS_uni	0.0657479	0.158976	0.856076	0.0695522	0.155601	0.615778	0.190908	0.013679	0.310539	0.0922932	0.174687	0.857882
ENSSSCG00000016076	COQ10B	COQ10B			Val_up		LPS_uni	0.0109308	0.846631	0.994386	-0.0452021	0.204959	0.67704	0.114686	0.0386839	0.42592	0.0338079	0.54161	0.946433
ENSSSCG00000024316	COX5A	COX5A			Val_up		LPS_uni	0.016214	0.54232	0.969113	0.0162821	0.589202	0.903956	0.0878574	0.0147529	0.320005	0.0388937	0.372163	0.917285
ENSSSCG00000004480	COX7A2	COX7A2			Val_up		LPS_uni	0.0330992	0.286431	0.919453	0.0648949	0.0761001	0.484948	0.080302	0.03709	0.419753	0.0896052	0.103217	0.784614
ENSSSCG00000040325	COX7C	COX7C			Val_up		LPS_uni	0.0252077	0.441941	0.957992	0.0445675	0.204966	0.67704	0.0827459	0.0407875	0.433692	0.0539712	0.284919	0.89989
ENSSSCG00000011106	CREM	CREM			Val_up		LPS_uni	0.00629119	0.928923	0.995683	-0.00669722	0.926702	0.986852	0.159373	0.0130031	0.304805	0.0624718	0.307434	0.902976
ENSSSCG00000022895	CRYBG3	CRYBG3			Val_up		LPS_uni	0.137154	0.124413	0.829397	0.116075	0.322406	0.775175	0.242261	0.0202307	0.350253	0.0953443	0.478657	0.935077
ENSSSCG00000003789	CTH	CTH			Val_up		LPS_uni	0.0179457	0.894848	0.994386	0.124384	0.334023	0.781261	0.330546	0.0168615	0.331418	0.25658	0.0540809	0.695628
ENSSSCG00000008978	CXCL11	CXCL11			Val_up		LPS_uni	1.24858			0.101868	0.878956		0.670112	0.0377159	0.422594	0.136009	0.735989	0.97251
ENSSSCG00000017297	CYB561	CYB561			Val_up		LPS_uni	0.371477	0.115456	0.819748	0.345164	0.134964	0.593332	0.514943	0.0452348	0.441879	0.308378	0.168031	0.853525
ENSSSCG00000033844	CYP1B1	CYP1B1			Val_up		LPS_uni	0.140344	0.359963	0.944218	0.363893	0.0722352	0.476723	0.274572	0.045946	0.44422	0.252754	0.0886153	0.757805
ENSSSCG00000005078	DAAM1	DAAM1			Val_up		LPS_uni	-0.0367819	0.684138	0.984627	-0.0416994	0.645999	0.920948	0.17937	0.0325581	0.399196	0.077655	0.465934	0.933575
ENSSSCG00000016857	DAB2	DAB2			Val_up		LPS_uni	0.0956674	0.410373	0.955212	0.159795	0.0756016	0.484039	0.229645	0.0493777	0.456512	0.136653	0.257862	0.893154
ENSSSCG00000025240	DDIT4L	DDIT4L			Val_up		LPS_uni	0.0626397	0.715476	0.989101	0.0705016	0.733321	0.940027	0.383129	0.0328819	0.400416	0.221916	0.235662	0.887782
ENSSSCG00000030408	DDX58	DDX58			Val_up		LPS_uni	-0.182156	0.643735	0.978856	-0.610152	0.399489		0.511646	0.00599314	0.232541	0.418274	0.0747126	0.733885
ENSSSCG00000006365	DEDD	DEDD			Val_up		LPS_uni	0.0483964	0.0579112	0.732553	0.0391355	0.207799	0.680002	0.064214	0.0420429	0.436693	0.0408812	0.0797097	0.740584
ENSSSCG00000014943	DEUP1	DEUP1			Val_up		LPS_uni	0.00171395	0.992618	0.999579	0.0195341	0.921465	0.986287	0.462717	0.0307882	0.393824	0.216939	0.282176	0.89989
ENSSSCG00000026922	DRAM2	DRAM2			Val_up		LPS_uni	0.0342736	0.654339	0.981145	0.0545392	0.429717	0.830706	0.12855	0.0240777	0.371143	0.0245753	0.716506	0.970684
ENSSSCG00000028908	DYNLT3	DYNLT3			Val_up		LPS_uni	0.0369006	0.586122	0.974436	0.106257	0.0838205	0.503694	0.129593	0.00843387	0.267464	0.0670926	0.278604	0.89989
ENSSSCG00000040178	E2F3	E2F3			Val_up		LPS_uni	0.0579535	0.229869	0.903471	0.0437974	0.376373	0.804973	0.125657	0.0305518	0.392863	0.105067	0.0782701	0.738346
ENSSSCG00000034197	EDEM1	EDEM1			Val_up		LPS_uni	-7.11804e-05	0.997379	0.999579	0.0243763	0.284562	0.747296	0.0850553	0.0331071	0.402176	0.0691248	0.0526024	0.692403
ENSSSCG00000032728	EFNB1	EFNB1			Val_up		LPS_uni	-0.0640095	0.554942	0.969754	0.116	0.247097	0.712612	0.279428	0.0158455	0.326142	0.0433523	0.68684	0.96824
ENSSSCG00000008496	EIF2AK2	EIF2AK2			Val_up		LPS_uni	0.0194569	0.669624	0.984627	-0.0569792	0.099164	0.533857	0.32019	0.0353755	0.412853	0.243963	0.115461	0.793018
ENSSSCG00000004691	EIF3J	EIF3J			Val_up		LPS_uni	0.0190796	0.48337	0.96457	0.0215627	0.490602	0.861267	0.0695575	0.0485984	0.454755	0.0233557	0.609127	0.955445
ENSSSCG00000025966	EIF4H	EIF4H			Val_up		LPS_uni	0.0151335	0.294701	0.923905	0.00749686	0.650742	0.922101	0.0561442	0.0127043	0.303242	0.0372981	0.078199	0.738346
ENSSSCG00000036723	EMP1	EMP1			Val_up		LPS_uni	0.182183	0.109732	0.813224	0.170472	0.129668	0.583392	0.261815	0.0310594	0.394366	0.232312	0.0565209	0.697406
ENSSSCG00000004193	ENPP1	ENPP1			Val_up		LPS_uni	0.261314	0.125731	0.829397	0.189115	0.0708201	0.471289	0.363605	0.00333929	0.186535	0.0631648	0.478291	0.935077
ENSSSCG00000000769		ENSSSCG00000000769			Val_up		LPS_uni	0.0370384	0.207251	0.896105	0.00928957	0.772208	0.951608	0.161912	0.0261097	0.379262	0.137675	0.0643476	0.71037
ENSSSCG00000002446		ENSSSCG00000002446			Val_up		LPS_uni	0.0831203	0.0906794	0.794519	0.0550258	0.159715	0.621201	0.10426	0.0446393	0.44019	0.0769612	0.100913	0.780158
ENSSSCG00000004583		ENSSSCG00000004583			Val_up		LPS_uni	-0.0138812	0.745399	0.991052	0.0363139	0.369278	0.802423	0.0995219	0.00386655	0.198849	0.0494569	0.340831	0.913996
ENSSSCG00000005453		ENSSSCG00000005453			Val_up		LPS_uni	0.0663711	0.209169	0.896697	0.0858694	0.099391	0.534365	0.137599	0.016203	0.327574	0.0820716	0.202068	0.873277
ENSSSCG00000005518		ENSSSCG00000005518			Val_up		LPS_uni	0.000129959	0.998057	0.999579	-0.0148471	0.781018	0.955081	0.184677	0.00833558	0.267464	0.120303	0.116161	0.793115
ENSSSCG00000006418		ENSSSCG00000006418			Val_up		LPS_uni	0.0717151	0.273364	0.916461	-0.0155602	0.77738	0.95432	0.20453	0.00880419	0.268842	0.0943288	0.153587	0.840333
ENSSSCG00000007088		ENSSSCG00000007088			Val_up		LPS_uni	0.0775142	0.17624	0.868476	0.0865818	0.131878	0.587715	0.0997694	0.0317261	0.39599	0.0579127	0.288694	0.89989
ENSSSCG00000007188		ENSSSCG00000007188			Val_up		LPS_uni	0.052924	0.0507995	0.721195	0.0233437	0.326595	0.776896	0.0717353	0.0352483	0.412853	0.0235027	0.441863	0.92834
ENSSSCG00000009851		ENSSSCG00000009851			Val_up		LPS_uni	0.0289567	0.362879	0.944947	0.0141179	0.563315	0.893341	0.0579963	0.0437945	0.439914	0.0172396	0.619828	0.956313
ENSSSCG00000010053		ENSSSCG00000010053			Val_up		LPS_uni	-0.00722783	0.777163	0.992975	-0.0122455	0.704506	0.934481	0.0888227	0.0415834	0.43635	0.016757	0.649931	0.963115
ENSSSCG00000011559		ENSSSCG00000011559			Val_up		LPS_uni	0.196081	0.0932069	0.795994	0.150052	0.256028	0.720561	0.265495	0.0242786	0.371143	0.22927	0.0718705	0.730118
ENSSSCG00000011676		ENSSSCG00000011676			Val_up		LPS_uni	0.0303232	0.383441	0.948198	0.052184	0.0593073	0.442737	0.118447	2.85478e-05	0.0445846	0.0456621	0.267704	0.89989
ENSSSCG00000016091		ENSSSCG00000016091			Val_up		LPS_uni	0.0111886	0.764415	0.992975	-0.0455935	0.243613	0.707346	0.17537	0.000249118	0.0819073	-0.00691389	0.881653	0.988935
ENSSSCG00000016571		ENSSSCG00000016571			Val_up		LPS_uni	0.291111	0.176665	0.868476	0.267568	0.304467		0.515609	0.00452273	0.210063	0.261671	0.280263	0.89989
ENSSSCG00000016737		ENSSSCG00000016737			Val_up		LPS_uni	0.0221523	0.373145	0.945434	0.0390961	0.0803378	0.493428	0.0642563	0.0185739	0.344817	0.0415386	0.264777	0.898104
ENSSSCG00000018046		ENSSSCG00000018046			Val_up		LPS_uni	0.229702	0.333132	0.939227	0.315253	0.149459	0.607398	0.405997	0.0334553	0.404253	0.32331	0.0922928	0.764098
ENSSSCG00000018942		ENSSSCG00000018942			Val_up		LPS_uni	0.074824	0.405384	0.950984	0.0753938	0.290914	0.750097	0.188644	0.0145209	0.318181	0.0224123	0.711528	0.970684
ENSSSCG00000019418		ENSSSCG00000019418			Val_up		LPS_uni	-0.00520852	0.962892	0.997769	0.124234	0.213782	0.686351	0.243686	0.0302187	0.392863	0.202265	0.0548239	0.695628
ENSSSCG00000021815		ENSSSCG00000021815			Val_up		LPS_uni	0.0392113	0.705265	0.989101	0.00888838	0.942615	0.990451	0.308632	0.0308627	0.393824	0.283666	0.0706891	0.726828
ENSSSCG00000022773		ENSSSCG00000022773			Val_up		LPS_uni	0.0168324	0.80101	0.992975	0.0853186	0.279932	0.743656	0.176362	0.0291549	0.389168	0.126155	0.188953	0.868149
ENSSSCG00000023868		ENSSSCG00000023868			Val_up		LPS_uni	0.117235	0.27164	0.91496	0.207282	0.0544374	0.429389	0.340787	0.00997991	0.275013	0.162701	0.115083	0.793018
ENSSSCG00000025485		ENSSSCG00000025485			Val_up		LPS_uni	0.199247	0.242977	0.903983	0.170996	0.292215	0.751271	0.323195	0.039884	0.431972	0.261694	0.104997	0.787194
ENSSSCG00000025644		ENSSSCG00000025644			Val_up		LPS_uni	0.201575	0.111404	0.814091	0.20369	0.137179	0.596812	0.2345	0.0482084	0.452848	0.175553	0.189252	0.868149
ENSSSCG00000028414		ENSSSCG00000028414			Val_up		LPS_uni	0.00567945	0.87086	0.994386	0.00825471	0.823542	0.963467	0.0968659	0.0328021	0.400224	0.0358807	0.376224	0.919684
ENSSSCG00000031140		ENSSSCG00000031140			Val_up		LPS_uni	0.0280367	0.843192	0.994386	0.183853	0.250747	0.715988	0.323576	0.0392998	0.429148	0.0447872	0.737376	0.97251
ENSSSCG00000032747		ENSSSCG00000032747			Val_up		LPS_uni	0.133608	0.597399	0.974436	-0.0942004	0.674516		0.517725	0.025079		0.136677	0.535719	0.944866
ENSSSCG00000034415		ENSSSCG00000034415			Val_up		LPS_uni	0.0364197	0.430607	0.957405	0.0624267	0.19668	0.669126	0.0996362	0.0208711	0.352383	-0.00394727	0.932911	0.995395
ENSSSCG00000036248		ENSSSCG00000036248			Val_up		LPS_uni	0.185129	0.722678	0.989499	0.0996367	0.901595		0.593276	0.0306389		0.260824	0.519868	0.940844
ENSSSCG00000036505		ENSSSCG00000036505			Val_up		LPS_uni	0.0991106	0.21046	0.897506	0.152536	0.0581784	0.440296	0.190595	0.0288359	0.386932	0.150696	0.0865796	0.754951
ENSSSCG00000036556		ENSSSCG00000036556			Val_up		LPS_uni	0.0253812	0.675708	0.984627	-0.0201793	0.759315	0.949383	0.126912	0.0193824	0.348938	0.0666837	0.308936	0.902976
ENSSSCG00000036618		ENSSSCG00000036618			Val_up		LPS_uni	0.0588347	0.532322	0.969113	0.0931783	0.281117	0.74482	0.200081	0.0300276	0.392802	0.129162	0.152172	0.837812
ENSSSCG00000036669		ENSSSCG00000036669			Val_up		LPS_uni	0.15856	0.384602	0.948388	0.130283	0.398495	0.816015	0.363872	0.0308434	0.393824	0.0897819	0.595707	0.954495
ENSSSCG00000037595		ENSSSCG00000037595			Val_up		LPS_uni	0.00493297	0.891166	0.994386	0.0491562	0.193391	0.666615	0.106627	0.0134772	0.30857	0.0246126	0.51852	0.940086
ENSSSCG00000038141		ENSSSCG00000038141			Val_up		LPS_uni	0.0644418	0.466075	0.962621	-0.0319078	0.741613	0.942963	0.25421	0.0111169	0.288309	0.184827	0.101269	0.780158
ENSSSCG00000038362		ENSSSCG00000038362			Val_up		LPS_uni	0.0777709	0.0814901	0.777058	0.0716849	0.0810286	0.495353	0.190102	0.00418842	0.203619	0.120514	0.0657392	0.715828
ENSSSCG00000038594		ENSSSCG00000038594			Val_up		LPS_uni	0.165712	0.187671	0.879029	0.0284376	0.776655	0.95394	0.365281	7.4921e-05	0.0586947	0.109606	0.166665	0.853525
ENSSSCG00000039370		ENSSSCG00000039370			Val_up		LPS_uni	0.0976679	0.391122	0.949574	0.0372955	0.696442	0.93299	0.245915	0.0363268	0.416775	0.157916	0.175935	0.860678
ENSSSCG00000039633		ENSSSCG00000039633			Val_up		LPS_uni	0.440207	0.10734	0.811555	0.325913	0.19633	0.66876	0.575725	0.0411927	0.434313	0.449386	0.102876	0.784614
ENSSSCG00000041983		ENSSSCG00000041983			Val_up		LPS_uni	-0.264089	0.588759	0.974436	-0.0554386	0.891598		0.768703	0.0357326		0.225897	0.511328	0.939722
ENSSSCG00000042281		ENSSSCG00000042281			Val_up		LPS_uni	-0.208615	0.783107	0.992975	0.951871	0.145564		0.875517	0.00376052		0.586546	0.0742482	0.733885
ENSSSCG00000042777		ENSSSCG00000042777			Val_up		LPS_uni	0.234803	0.320836	0.93223	0.532723	0.0593997		0.673435	0.0230648		0.0313039	0.915281	0.992943
ENSSSCG00000043494		ENSSSCG00000043494			Val_up		LPS_uni	0.176692	0.341359	0.941219	0.224277	0.103652	0.540162	0.434655	0.0123432	0.303242	0.103506	0.556407	0.95071
ENSSSCG00000045288		ENSSSCG00000045288			Val_up		LPS_uni	0.188563	0.580227	0.974436	-0.336497	0.322967		0.812453	0.0231549		-0.035391	0.921677	0.993671
ENSSSCG00000045477		ENSSSCG00000045477			Val_up		LPS_uni	-0.0110358	0.87259	0.994386	-0.0436846	0.534757	0.879818	0.200876	0.0287436	0.386932	0.154845	0.0889617	0.757805
ENSSSCG00000046054		ENSSSCG00000046054			Val_up		LPS_uni	0.451333	0.053734	0.726271	0.286726	0.11263	0.557072	0.598869	0.0475532	0.450487	0.398235	0.0790517	0.739415
ENSSSCG00000048614		ENSSSCG00000048614			Val_up		LPS_uni	0.687559	0.108886	0.813224	0.0323539	0.940461		0.825136	0.0256121		0.555833	0.0986968	0.771686
ENSSSCG00000048727		ENSSSCG00000048727			Val_up		LPS_uni	0.101821	0.528644	0.969113	0.158005	0.219228	0.690104	0.35477	0.0108154	0.285079	-0.0788286	0.601201	0.954495
ENSSSCG00000050087		ENSSSCG00000050087			Val_up		LPS_uni	-0.32094	0.481714	0.96457	-0.0284241	0.946049		0.629252	0.0200194	0.350253	0.358664	0.188342	0.868149
ENSSSCG00000050605		ENSSSCG00000050605			Val_up		LPS_uni	0.762812	0.102138	0.806291	0.738872	0.0531005		0.997963	0.0299238		0.255723	0.613868	0.956089
ENSSSCG00000051213		ENSSSCG00000051213			Val_up		LPS_uni	0.13706	0.286431	0.919453	0.083818	0.471075	0.851819	0.318059	0.029537	0.390681	0.0507885	0.615938	0.956089
ENSSSCG00000051622		ENSSSCG00000051622			Val_up		LPS_uni	0.332274	0.104249	0.808096	0.360073	0.0651256	0.455426	0.397167	0.0160141	0.326397	0.357269	0.0527743	0.692891
ENSSSCG00000051733		ENSSSCG00000051733			Val_up		LPS_uni	-0.0172316	0.946736	0.996164	-0.048868	0.869671		0.486623	0.0487317		0.474019	0.0738037	0.733177
ENSSSCG00000038444	ENY2	ENY2			Val_up		LPS_uni	0.0314242	0.193299	0.884012	0.0586636	0.0503167	0.418612	0.0657422	0.0371613	0.419781	0.023606	0.558752	0.950882
ENSSSCG00000037572	EPSTI1	EPSTI1			Val_up		LPS_uni	-0.111974	0.158855	0.856076	-0.117384	0.178044	0.64606	0.347677	0.0371507	0.419781	0.278971	0.0882461	0.757805
ENSSSCG00000040634	ERP44	ERP44			Val_up		LPS_uni	0.0309552	0.318017	0.931023	0.0491396	0.126428	0.579793	0.0769628	0.020861	0.352383	0.0482807	0.201233	0.873277
ENSSSCG00000013147	FAM111B	FAM111B			Val_up		LPS_uni	-0.0405866	0.711645	0.989101	0.0164382	0.869897	0.974313	0.323907	0.0299894	0.392802	0.190255	0.214789	0.883851
ENSSSCG00000017073	FAM114A2	FAM114A2			Val_up		LPS_uni	0.0275139	0.363517	0.945337	0.0226064	0.534576	0.879742	0.0925237	0.0379636	0.42312	0.0588847	0.179281	0.861958
ENSSSCG00000013855	FAM32A	FAM32A			Val_up		LPS_uni	0.0305227	0.136743	0.842701	0.0239902	0.300695	0.758119	0.0579363	0.0127423	0.303242	0.0344798	0.318963	0.904107
ENSSSCG00000008617	FAM49A	FAM49A			Val_up		LPS_uni	0.0192095	0.849595	0.994386	-0.0103968	0.934583	0.988989	0.159829	0.0251826	0.376353	0.11089	0.185883	0.867984
ENSSSCG00000027894	FAM76A	FAM76A			Val_up		LPS_uni	0.0240831	0.533276	0.969113	0.0237684	0.474468	0.85335	0.142204	0.00154159	0.141622	0.0498477	0.259191	0.893165
ENSSSCG00000009702	FBXO8	FBXO8			Val_up		LPS_uni	0.0200643	0.57836	0.974302	0.00202616	0.961942	0.993967	0.1314	0.00232559	0.166034	0.0806904	0.0967964	0.769523
ENSSSCG00000001549	FKBP5	FKBP5			Val_up		LPS_uni	0.266535	0.0644747	0.743815	0.0146965	0.744982	0.943978	0.274261	0.0262346	0.379262	-0.0482934	0.306974	0.902976
ENSSSCG00000022689	GADD45B	GADD45B			Val_up		LPS_uni	0.00258832	0.971975	0.998656	-0.0263625	0.760799	0.949637	0.228508	0.0351577	0.412853	0.119407	0.187535	0.868149
ENSSSCG00000035249	GADD45G	GADD45G			Val_up		LPS_uni	0.123603	0.290578	0.921301	0.194569	0.103369	0.539507	0.256094	0.0477088	0.450547	0.141483	0.312744	0.902976
ENSSSCG00000011195	GALNT15	GALNT15			Val_up		LPS_uni	0.218624	0.382545	0.948198	-0.245533	0.415207		0.81019	0.021406		-0.133055	0.635264	0.961341
ENSSSCG00000009705	GALNT7	GALNT7			Val_up		LPS_uni	0.107063	0.145216	0.847722	0.0585939	0.443238	0.837882	0.158251	0.00359677	0.192867	0.109992	0.0693663	0.72371
ENSSSCG00000035715	GCH1	GCH1			Val_up		LPS_uni	0.0712949	0.139206	0.844831	0.0547285	0.314392	0.76815	0.168926	0.00744027	0.256038	0.0995327	0.143458	0.828869
ENSSSCG00000016213	GLB1L	GLB1L			Val_up		LPS_uni	0.123783	0.232968	0.903983	0.107575	0.335686	0.78221	0.247041	0.0282988	0.386688	0.0032078	0.983532	0.998823
ENSSSCG00000015545	GLUL	GLUL			Val_up		LPS_uni	0.118535	0.286338	0.919453	0.0833276	0.300495	0.757759	0.306496	0.000996499	0.11757	0.0909596	0.202087	0.873277
ENSSSCG00000020715	GOLGA7	GOLGA7			Val_up		LPS_uni	0.0227579	0.441419	0.95793	0.0227463	0.480657	0.856876	0.0710903	0.0221742	0.360946	0.0519116	0.0968444	0.769523
ENSSSCG00000000579	GOLT1B	GOLT1B			Val_up		LPS_uni	0.0806417	0.220989	0.900164	0.064139	0.272394	0.737939	0.13646	0.0434104	0.439732	0.0541707	0.383418	0.922101
ENSSSCG00000015844	GSR	GSR			Val_up		LPS_uni	0.0251729	0.554669	0.969754	0.0505393	0.162235	0.623328	0.0913941	0.0250471	0.375676	-0.00593387	0.896355	0.989811
ENSSSCG00000006926	GTF2B	GTF2B			Val_up		LPS_uni	-0.00250484	0.913776	0.994386	-0.00498648	0.843323	0.967891	0.0684351	0.0197378	0.349623	0.0366246	0.246794	0.891303
ENSSSCG00000013367	GTF2H1	GTF2H1			Val_up		LPS_uni	0.0613098	0.0575701	0.732553	0.0353974	0.293641	0.752305	0.0849499	0.0459722	0.44422	0.0241001	0.620083	0.956313
ENSSSCG00000014307	H2AFY	H2AFY			Val_up		LPS_uni	0.0961718	0.0640139	0.743815	0.0931301	0.070704	0.471289	0.0702722	0.0171005	0.333925	0.0409079	0.205098	0.875769
ENSSSCG00000005164	HACD4	HACD4			Val_up		LPS_uni	0.0456658	0.574669	0.974302	0.128988	0.0770986	0.487076	0.249846	0.00225441	0.165477	0.0841368	0.357547	0.913996
ENSSSCG00000040887	HEATR3	HEATR3			Val_up		LPS_uni	0.0269304	0.425669	0.957405	0.00186931	0.959864	0.99363	0.124032	0.0149043	0.320725	0.0645545	0.159124	0.84757
ENSSSCG00000020912	HECTD2	HECTD2			Val_up		LPS_uni	0.194272	0.225809	0.900517	0.169484	0.139293	0.596907	0.235416	0.030375	0.392863	0.143999	0.181931	0.864174
ENSSSCG00000014073	HEXB	HEXB			Val_up		LPS_uni	0.0426324	0.52302	0.969113	0.0762808	0.200571	0.6736	0.155641	0.020337	0.350253	0.112374	0.105432	0.787194
ENSSSCG00000006159	HEY1	HEY1			Val_up		LPS_uni	-0.0364003	0.954862	0.996965	-0.284267	0.466618		1.05856	0.00384675		-0.328985	0.367318	0.915719
ENSSSCG00000037682	HFE	HFE			Val_up		LPS_uni	0.142921	0.328931	0.936215	0.191103	0.170151	0.635573	0.252245	0.0312751	0.395098	0.123616	0.286874	0.89989
ENSSSCG00000013312	HIPK3	HIPK3			Val_up		LPS_uni	0.0298195	0.604756	0.975658	0.045988	0.379685	0.805699	0.175747	0.0334558	0.404253	0.110384	0.164905	0.853525
ENSSSCG00000008261	HK2	HK2			Val_up		LPS_uni	0.200617	0.165339	0.863374	0.218372	0.128968	0.582688	0.276582	0.00178601	0.152892	0.133939	0.186526	0.868093
ENSSSCG00000020878	HNRNPLL	HNRNPLL			Val_up		LPS_uni	0.0830122	0.100336	0.803107	0.0566151	0.269138	0.734177	0.146465	0.00516295	0.219997	0.0862104	0.178007	0.861958
ENSSSCG00000014338	HSPA9	HSPA9			Val_up		LPS_uni	0.017929	0.541548	0.969113	0.0325655	0.30648	0.762117	0.0669614	0.0305637	0.392863	0.0652191	0.0915603	0.763364
ENSSSCG00000034570	IFI6	IFI6			Val_up		LPS_uni	0.196043	0.254834	0.906878	0.189122	0.324028	0.775933	0.367636	0.0341795	0.409433	0.272964	0.0729158	0.732003
ENSSSCG00000004156	IFNGR1	IFNGR1			Val_up		LPS_uni	0.0548545	0.422874	0.957405	0.0900149	0.113169	0.558582	0.204177	0.00483031	0.215535	0.146283	0.0519177	0.687851
ENSSSCG00000036695	IGF2BP3	IGF2BP3			Val_up		LPS_uni	-0.00634286	0.933185	0.995683	0.136779	0.0576814	0.438057	0.215789	0.0202327	0.350253	0.109943	0.242963	0.891303
ENSSSCG00000022849	IL2RA	IL2RA			Val_up		LPS_uni	-0.0911978	0.348414	0.943779	-0.113077	0.276562	0.740558	0.284181	0.0273151	0.380891	0.240388	0.0682074	0.722245
ENSSSCG00000005215	JAK2	JAK2			Val_up		LPS_uni	-0.00845129	0.80629	0.992975	0.036576	0.193389	0.666615	0.156242	0.0138321	0.310803	0.0802717	0.184478	0.867896
ENSSSCG00000035895	JDP2	JDP2			Val_up		LPS_uni	-0.0556285	0.576591	0.974302	-0.0378165	0.703796	0.934481	0.275415	0.0344443	0.410245	0.171482	0.106522	0.788426
ENSSSCG00000003401	KIF1B	KIF1B			Val_up		LPS_uni	0.0844022	0.257012	0.90754	0.129362	0.101219	0.536903	0.143908	0.0201671	0.350253	0.115225	0.117808	0.794454
ENSSSCG00000025686	KMO	KMO			Val_up		LPS_uni	0.0717114	0.463579	0.962385	0.109002	0.283443	0.746524	0.193384	0.0460206	0.444344	0.148441	0.156545	0.843928
ENSSSCG00000005060	KTN1	KTN1			Val_up		LPS_uni	0.00959787	0.799988	0.992975	0.0687371	0.0986891	0.533003	0.0958916	0.0224492	0.362388	0.055561	0.178718	0.861958
ENSSSCG00000034280	LARP1B	LARP1B			Val_up		LPS_uni	0.0256299	0.537944	0.969113	0.0763585	0.063042	0.451777	0.108679	0.0448941	0.441659	0.0696617	0.159005	0.84757
ENSSSCG00000017006	LCP2	LCP2			Val_up		LPS_uni	-0.00874033	0.801011	0.992975	-0.00680142	0.866697	0.973846	0.13961	0.0395476	0.430033	0.129487	0.0663629	0.716041
ENSSSCG00000015816	LETM2	LETM2			Val_up		LPS_uni	-0.00939554	0.890108	0.994386	0.014468	0.835374	0.965761	0.167645	0.00999328	0.275013	0.125951	0.0746686	0.733885
ENSSSCG00000004272	LMBRD1	LMBRD1			Val_up		LPS_uni	0.000919491	0.981637	0.999199	0.0647508	0.0800065	0.493015	0.0838826	0.0137561	0.310539	0.0466656	0.250192	0.891461
ENSSSCG00000015976	LNPK	LNPK			Val_up		LPS_uni	0.0199582	0.678453	0.984627	0.0666857	0.0530114	0.425589	0.157601	0.00445921	0.210063	0.104246	0.077519	0.736941
ENSSSCG00000004624	MAPK6	MAPK6			Val_up		LPS_uni	0.0185143	0.758314	0.992519	0.069067	0.126543	0.580117	0.178789	0.0134848	0.30857	0.152097	0.0620542	0.702363
ENSSSCG00000015650	MAPKAPK2	MAPKAPK2			Val_up		LPS_uni	-0.00560872	0.871373	0.994386	-0.053527	0.108412	0.550704	0.139791	0.00744544	0.256038	0.0736238	0.112833	0.793018
ENSSSCG00000039887	MARCH5	MARCH5			Val_up		LPS_uni	0.0152505	0.69445	0.985086	-0.00487864	0.905449	0.984045	0.125613	0.0165486	0.330592	0.0312809	0.466958	0.933575
ENSSSCG00000037803	MARCKS	MARCKS			Val_up		LPS_uni	0.0549966	0.666858	0.983921	0.101061	0.430936	0.832055	0.245656	0.0362555	0.416775	0.147359	0.200852	0.873277
ENSSSCG00000025711	MEIOB	MEIOB			Val_up		LPS_uni	0.149896	0.0809807	0.777058	0.134281	0.164148	0.626367	0.165237	0.0373169	0.420034	0.133678	0.146866	0.83458
ENSSSCG00000001848	MESP2	MESP2			Val_up		LPS_uni	0.0675148	0.753802	0.992109	0.212903	0.14751	0.605588	0.479006	0.0253052	0.377283	0.119281	0.507583	0.939722
ENSSSCG00000003669	MFSD2A	MFSD2A			Val_up		LPS_uni	0.238836	0.201884	0.889445	0.353372	0.150049		0.49209	0.00760668	0.257212	0.207757	0.231225	0.887782
ENSSSCG00000003744	MOCOS	MOCOS			Val_up		LPS_uni	0.134597	0.665896	0.983921	0.352225	0.267631	0.733785	0.494443	0.0468621	0.448999	0.399158	0.0889701	0.757805
ENSSSCG00000012055	MORC3	MORC3			Val_up		LPS_uni	-0.0222501	0.558265	0.971038	-0.0429318	0.273371	0.73834	0.279802	0.034347	0.409898	0.164899	0.202611	0.873592
ENSSSCG00000036091	MORC4	MORC4			Val_up		LPS_uni	0.249982	0.0787266	0.771037	0.192806	0.192962	0.666142	0.270582	0.0376526	0.422594	0.210342	0.116952	0.793948
ENSSSCG00000012076	MX2	MX2			Val_up		LPS_uni	0.118123	0.327502	0.936156	0.0675028	0.574651	0.899807	0.460334	0.0131367	0.305855	0.366959	0.0529459	0.693074
ENSSSCG00000011251	MYD88	MYD88			Val_up		LPS_uni	0.0367454	0.39362	0.949574	0.0348803	0.566218	0.894724	0.118988	0.0211085	0.352963	0.0995702	0.0779758	0.737728
ENSSSCG00000034898	MYDGF	MYDGF			Val_up		LPS_uni	0.0653755	0.0864916	0.780257	0.0581103	0.210054	0.682858	0.122421	0.0399762	0.431972	0.0649398	0.131123	0.816086
ENSSSCG00000003691	MYL12A	MYL12A			Val_up		LPS_uni	0.0276562	0.43012	0.957405	0.032048	0.405796	0.819441	0.0667997	0.0431166	0.439328	0.0496466	0.230631	0.887782
ENSSSCG00000011917	NAA50	NAA50			Val_up		LPS_uni	0.0168487	0.681699	0.984627	0.0389806	0.339792	0.783637	0.18415	0.00206115	0.162987	0.116144	0.0546046	0.695628
ENSSSCG00000023277	NDUFA1	NDUFA1			Val_up		LPS_uni	-0.0163237	0.637494	0.978637	0.0476067	0.144109	0.602762	0.0905553	0.0151188	0.321358	0.0712557	0.11903	0.796465
ENSSSCG00000039494	NDUFC2	NDUFC2			Val_up		LPS_uni	0.0818625	0.154549	0.854991	0.0855408	0.225087	0.692271	0.132241	0.038172	0.423929	0.0103026	0.872355	0.988401
ENSSSCG00000000289	NFE2	NFE2			Val_up		LPS_uni	-0.0523631	0.866081	0.994386	-0.0729511	0.808113	0.961231	0.718177	0.0209894		0.161968	0.69357	0.969971
ENSSSCG00000011214	NGLY1	NGLY1			Val_up		LPS_uni	0.0347032	0.50639	0.969113	0.0968539	0.0630707	0.451777	0.170678	0.0429893	0.439328	0.142194	0.0730702	0.732003
ENSSSCG00000024596	NOCT	NOCT			Val_up		LPS_uni	0.10017	0.371712	0.945434	0.140549	0.361688	0.797849	0.292864	0.0229934	0.364144	0.246483	0.0858326	0.754221
ENSSSCG00000038073	NOD2	NOD2			Val_up		LPS_uni	0.0374598	0.696311	0.985874	0.0381447	0.667821	0.926097	0.247917	0.0400371	0.431972	0.115649	0.245693	0.891303
ENSSSCG00000001918	NPTN	NPTN			Val_up		LPS_uni	0.0519032	0.143777	0.84765	0.0701457	0.10118	0.536903	0.0842962	0.0201151	0.350253	0.0597821	0.10477	0.786947
ENSSSCG00000013241	NR1H3	NR1H3			Val_up		LPS_uni	0.183848	0.0802277	0.775421	0.127107	0.218783	0.689366	0.263888	0.00296271	0.180683	0.169018	0.0534472	0.695074
ENSSSCG00000032477	NRAS	NRAS			Val_up		LPS_uni	0.0505336	0.265436	0.9101	0.0494118	0.263603	0.729317	0.0868404	0.0472382	0.450186	0.0249155	0.620941	0.956432
ENSSSCG00000046640	OAS1	OAS1			Val_up		LPS_uni	0.156179	0.394984	0.949574	0.0813637	0.730035	0.938907	0.574929	0.0241547	0.371143	0.468158	0.0952511	0.767162
ENSSSCG00000009881	OAS2	OAS2			Val_up		LPS_uni	0.0211303	0.708384	0.989101	-0.0274888	0.714708	0.938292	0.446451	0.0184772	0.344154	0.378156	0.0942173	0.766011
ENSSSCG00000013460	OAZ1	OAZ1			Val_up		LPS_uni	0.038153	0.228287	0.902034	0.0461362	0.0751871	0.483339	0.0932685	0.0154866	0.323561	0.0402916	0.151292	0.837812
ENSSSCG00000004540	ONECUT2	ONECUT2			Val_up		LPS_uni	0.178292	0.773632	0.992975	-0.618865	0.397428		0.6662	0.0371764		0.40038	0.301883	0.901825
ENSSSCG00000022714	OSER1	OSER1			Val_up		LPS_uni	0.00392381	0.891722	0.994386	0.0124182	0.702453	0.934481	0.113957	0.0172416	0.335019	0.0589346	0.18524	0.867896
ENSSSCG00000005273	OSTF1	OSTF1			Val_up		LPS_uni	0.0181239	0.608328	0.975658	0.0608259	0.115129	0.562432	0.0764805	0.0498737	0.45717	0.048465	0.207875	0.877681
ENSSSCG00000004383	OSTM1	OSTM1			Val_up		LPS_uni	0.0351774	0.613952	0.975658	0.0964847	0.0954998	0.526658	0.218036	0.00172892	0.15212	0.116324	0.133605	0.818251
ENSSSCG00000009042	OTUD4	OTUD4			Val_up		LPS_uni	-0.0189106	0.585695	0.974436	-0.0302499	0.328697	0.778199	0.135767	0.0161512	0.327056	0.0618801	0.186491	0.868093
ENSSSCG00000006063	PABPC1	PABPC1			Val_up		LPS_uni	0.00738153	0.71562	0.989101	0.0273709	0.26331	0.729283	0.0933754	0.0313996	0.395246	0.0663894	0.0644692	0.710652
ENSSSCG00000012303	PAGE4	PAGE4			Val_up		LPS_uni	0.387112	0.2668	0.910921	-0.000619442	0.998112		0.805133	0.0040653		0.131037	0.751567	0.975173
ENSSSCG00000016874	PAIP1	PAIP1			Val_up		LPS_uni	0.0100115	0.729464	0.989499	0.0284059	0.399333	0.816218	0.0671932	0.0449806	0.44174	0.0169301	0.650702	0.963115
ENSSSCG00000023033	PARP3	PARP3			Val_up		LPS_uni	0.0258268	0.512047	0.969113	0.0486524	0.243845	0.707606	0.119341	0.0360979	0.416775	0.0724112	0.141694	0.825826
ENSSSCG00000011465	PDE12	PDE12			Val_up		LPS_uni	0.0121117	0.718007	0.989101	0.010323	0.784168	0.956728	0.223561	0.0468044	0.448791	0.145539	0.226357	0.887782
ENSSSCG00000003805	PDE4B	PDE4B			Val_up		LPS_uni	0.00832643	0.90498	0.994386	-0.0242542	0.729734	0.938907	0.175143	0.00733557	0.254585	0.0998181	0.109332	0.792078
ENSSSCG00000009192	PDLIM5	PDLIM5			Val_up		LPS_uni	0.0919785	0.25291	0.905346	0.0908779	0.374526	0.804221	0.23771	0.0462006	0.445394	0.148664	0.161659	0.852225
ENSSSCG00000028947	PELI1	PELI1			Val_up		LPS_uni	0.0353313	0.526626	0.969113	-0.0227799	0.523697	0.87506	0.21022	0.0128961	0.304633	0.0907397	0.217796	0.885199
ENSSSCG00000027340	PI4K2B	PI4K2B			Val_up		LPS_uni	-0.000708367	0.990821	0.999199	0.0108255	0.845405	0.968315	0.188699	0.0373549	0.420083	0.118401	0.236602	0.887782
ENSSSCG00000014913	PICALM	PICALM			Val_up		LPS_uni	0.0824054	0.118181	0.825258	0.0869066	0.0582848	0.440591	0.157008	0.0311812	0.394948	0.106248	0.164009	0.853525
ENSSSCG00000021203	PIK3CB	PIK3CB			Val_up		LPS_uni	0.0388617	0.4551	0.958959	0.0480366	0.320883	0.773685	0.118885	0.0399307	0.431972	0.0626108	0.253162	0.891645
ENSSSCG00000010032	PISD	PISD			Val_up		LPS_uni	0.0530725	0.075247	0.767341	0.0407652	0.217985	0.689115	0.11806	0.0242036	0.371143	0.0784486	0.139029	0.823
ENSSSCG00000009967	PITPNB	PITPNB			Val_up		LPS_uni	-0.0077659	0.789474	0.992975	0.00905786	0.774663	0.95272	0.0570034	0.0441685	0.44019	0.0221753	0.513317	0.939722
ENSSSCG00000005126	PLAA	PLAA			Val_up		LPS_uni	0.00480376	0.846455	0.994386	0.0169683	0.529528	0.876301	0.0758503	0.00410531	0.201144	0.0113475	0.75832	0.97527
ENSSSCG00000035634	PLSCR1	PLSCR1			Val_up		LPS_uni	-0.0608553	0.391318	0.949574	0.0128399	0.831557	0.965064	0.306178	0.00779399	0.258502	0.213849	0.0848145	0.751803
ENSSSCG00000026454	PMAIP1	PMAIP1			Val_up		LPS_uni	-0.0665454	0.462006	0.962313	-0.097913	0.188214	0.658851	0.238586	0.0153654	0.322106	-0.0243101	0.753864	0.97527
ENSSSCG00000031882	PNPT1	PNPT1			Val_up		LPS_uni	-0.0142145	0.766119	0.992975	-0.0238901	0.672037	0.926923	0.23239	0.0132585	0.307243	0.100559	0.296592	0.900108
ENSSSCG00000021180	POLR2K	POLR2K			Val_up		LPS_uni	0.0262509	0.516231	0.969113	0.0246791	0.555206	0.889622	0.101956	0.00771453	0.257715	0.0556715	0.212404	0.882451
ENSSSCG00000010261	PPA1	PPA1			Val_up		LPS_uni	-0.0642011	0.585747	0.974436	-0.0197588	0.854335	0.97036	0.288779	0.0475643	0.450487	0.190929	0.178991	0.861958
ENSSSCG00000021634	PPP1R8	PPP1R8			Val_up		LPS_uni	0.00708658	0.753486	0.992109	-0.00914928	0.75117	0.946202	0.0691722	0.0173028	0.335241	0.0537513	0.0600815	0.701863
ENSSSCG00000037216	PPP4R2	PPP4R2			Val_up		LPS_uni	-0.0313413	0.404697	0.950828	-0.0291445	0.523385	0.874767	0.0704449	0.041422	0.435996	0.0112703	0.771214	0.97702
ENSSSCG00000004369	PRDM1	PRDM1			Val_up		LPS_uni	0.00340886	0.967617	0.99831	0.0099617	0.907715	0.984113	0.20055	0.0281833	0.386523	0.10304	0.185146	0.867896
ENSSSCG00000017259	PRKAR1A	PRKAR1A			Val_up		LPS_uni	0.027316	0.478525	0.96457	0.0552927	0.161476	0.623031	0.0906888	0.0260208	0.378909	0.0495968	0.239212	0.887782
ENSSSCG00000013391	PSMA1	PSMA1			Val_up		LPS_uni	0.0210264	0.481585	0.96457	0.0364421	0.186586	0.656973	0.0982046	0.00503089	0.21901	0.0652731	0.104184	0.784614
ENSSSCG00000005072	PSMA3	PSMA3			Val_up		LPS_uni	0.0318356	0.281092	0.918521	0.0219493	0.390363	0.811575	0.0771846	0.0438414	0.439964	0.07805	0.0505889	0.684803
ENSSSCG00000006830	PSMA5	PSMA5			Val_up		LPS_uni	0.0377017	0.276164	0.916527	0.0357372	0.225556	0.692271	0.103965	0.00461514	0.210371	0.0805886	0.0788967	0.739415
ENSSSCG00000034984	PSMB4	PSMB4			Val_up		LPS_uni	0.00938817	0.736613	0.989499	0.0198665	0.450252	0.841351	0.0992579	0.00758955	0.257212	0.06563	0.0579048	0.701863
ENSSSCG00000005038	PSMC6	PSMC6			Val_up		LPS_uni	0.00406644	0.913505	0.994386	0.00836901	0.819417	0.963197	0.0693406	0.0212445	0.352963	0.0392044	0.352343	0.913996
ENSSSCG00000006089	PTDSS1	PTDSS1			Val_up		LPS_uni	0.0257607	0.387821	0.949183	0.0519175	0.162199	0.623328	0.0686599	0.0247029	0.374561	0.0485526	0.131254	0.816086
ENSSSCG00000024439	PTGER4	PTGER4			Val_up		LPS_uni	0.0129111	0.709313	0.989101	-0.00175686	0.973804	0.995545	0.187081	0.0389346	0.426709	0.107669	0.212323	0.882362
ENSSSCG00000000406	PTGES3	PTGES3			Val_up		LPS_uni	-0.00676762	0.80354	0.992975	-0.000749853	0.97799	0.995771	0.140014	0.00456063	0.21026	0.0524989	0.21772	0.885131
ENSSSCG00000025941	PTP4A1	PTP4A1			Val_up		LPS_uni	0.0221794	0.530783	0.969113	0.0497851	0.237918	0.702395	0.126131	0.00404261	0.20043	0.0442763	0.315403	0.902976
ENSSSCG00000006232	RAB2A	RAB2A			Val_up		LPS_uni	0.0261718	0.349601	0.943885	0.0184335	0.586519	0.903505	0.0621363	0.0211245	0.352963	0.0131059	0.736732	0.97251
ENSSSCG00000026301	RAP2C	RAP2C			Val_up		LPS_uni	0.032649	0.525102	0.969113	0.0248806	0.622467	0.911147	0.122003	0.0150864	0.321358	0.0650022	0.208596	0.877759
ENSSSCG00000008796	RBM47	RBM47			Val_up		LPS_uni	0.0653698	0.416049	0.957405	0.0901828	0.235825	0.701929	0.256106	0.00720921	0.253568	0.134929	0.136902	0.822304
ENSSSCG00000023710	REEP1	REEP1			Val_up		LPS_uni	0.147097	0.551572	0.969403	0.279198	0.269213	0.734177	0.429265	0.0147461	0.320005	0.421822	0.0619691	0.702363
ENSSSCG00000022048	REEP5	REEP5			Val_up		LPS_uni	0.0177006	0.697112	0.986253	-0.0017495	0.974351	0.995545	0.0884943	0.0472046	0.450186	0.0150305	0.781842	0.977921
ENSSSCG00000032416	RGS1	RGS1			Val_up		LPS_uni	0.171187	0.169992	0.864654	-0.0391794	0.688679	0.930821	0.362268	0.0194394	0.349408	0.0834615	0.498718	0.939283
ENSSSCG00000040300	RGS13	RGS13			Val_up		LPS_uni	0.406075	0.0506636	0.721195	0.373022	0.0679136	0.461682	0.648389	0.000677256	0.108668	0.327097	0.179153	0.861958
ENSSSCG00000001987	RIPK3	RIPK3			Val_up		LPS_uni	-0.0570057	0.318124	0.931023	0.0339864	0.614487	0.909262	0.170554	0.0130533	0.305408	-0.0088638	0.893371	0.989811
ENSSSCG00000039950	RMI1	RMI1			Val_up		LPS_uni	-0.0739545	0.436712	0.95793	-0.0222845	0.843201	0.967891	0.391904	0.00216669	0.1642	0.219727	0.129416	0.813711
ENSSSCG00000004902	RNF152	RNF152			Val_up		LPS_uni	0.0533711	0.751769	0.992109	0.237961	0.178605	0.647349	0.406366	0.0250557		0.156467	0.384587	0.922371
ENSSSCG00000001710	RUNX2	RUNX2			Val_up		LPS_uni	0.114515	0.154633	0.854991	0.100279	0.177504	0.645533	0.157579	0.035319	0.412853	0.138289	0.0641513	0.709372
ENSSSCG00000025053	RYBP	RYBP			Val_up		LPS_uni	-0.0320376	0.522241	0.969113	-0.0149409	0.747746	0.945502	0.0978668	0.0400244	0.431972	0.0844421	0.0718552	0.730118
ENSSSCG00000014092	S100Z	S100Z			Val_up		LPS_uni	0.722869	0.0703717	0.753755	0.507934	0.145067	0.603063	0.673107	0.0348309	0.412853	0.569084	0.0977828	0.769722
ENSSSCG00000010319	SAMD8	SAMD8			Val_up		LPS_uni	0.0645601	0.10253	0.806291	0.0455459	0.17908	0.648188	0.15219	0.0056041	0.226594	0.0708472	0.195813	0.87301
ENSSSCG00000012173	SAT1	SAT1			Val_up		LPS_uni	0.0710324	0.125403	0.829397	0.0541663	0.143616	0.602563	0.136161	0.00500168	0.218939	0.0508112	0.346362	0.913996
ENSSSCG00000027114	SCP2	SCP2			Val_up		LPS_uni	0.0685514	0.251942	0.905298	0.104459	0.0904083	0.516901	0.110843	0.0369958	0.419442	0.0881616	0.158819	0.84757
ENSSSCG00000001536	SCUBE3	SCUBE3			Val_up		LPS_uni	-0.214082	0.438118	0.95793	-0.235126	0.369984		0.537269	0.0491101		0.110003	0.719102	0.9711
ENSSSCG00000030318	SDHC	SDHC			Val_up		LPS_uni	0.0192794	0.479632	0.96457	0.0117699	0.602937	0.907978	0.0780138	0.0262982	0.379262	0.0387086	0.2774	0.89989
ENSSSCG00000028033	SECISBP2	SECISBP2			Val_up		LPS_uni	0.0231793	0.455713	0.959293	-0.0014544	0.965153	0.994214	0.0773942	0.022849	0.363664	0.0443179	0.173253	0.855641
ENSSSCG00000014224	SEMA6A	SEMA6A			Val_up		LPS_uni	-0.531117	0.103244	0.806339	-0.208304	0.494132		0.345683	0.0385422	0.42592	-0.033473	0.863848	0.98828
ENSSSCG00000004888	SERPINB8	SERPINB8			Val_up		LPS_uni	0.0447831	0.682782	0.984627	0.126234	0.183271	0.651915	0.211858	0.0387822	0.42592	0.128524	0.237726	0.887782
ENSSSCG00000013181	SERPING1	SERPING1			Val_up		LPS_uni	0.0482133	0.806213	0.992975	0.161618	0.362396	0.798537	0.433521	0.00891049	0.269559	0.278214	0.0614422	0.702363
ENSSSCG00000006206	SGK3	SGK3			Val_up		LPS_uni	0.0500386	0.544967	0.969113	0.0531735	0.586392	0.903505	0.149826	0.0479469	0.452076	-0.0133011	0.869209	0.988401
ENSSSCG00000010665	SHTN1	SHTN1			Val_up		LPS_uni	0.126251	0.252332	0.905346	0.157202	0.120319	0.567304	0.236073	0.0352742	0.412853	0.103379	0.346528	0.913996
ENSSSCG00000007437	SLC12A5	SLC12A5			Val_up		LPS_uni	0.23235	0.266502	0.910503	0.25728	0.213835	0.686351	0.341022	0.0372327	0.419781	0.274787	0.0934326	0.765623
ENSSSCG00000006290	SLC19A2	SLC19A2			Val_up		LPS_uni	0.088356	0.334828	0.940007	0.112298	0.172078	0.637825	0.255866	0.0391556	0.42838	0.0682005	0.582594	0.954495
ENSSSCG00000000072	SLC25A17	SLC25A17			Val_up		LPS_uni	0.0321132	0.362329	0.944947	0.0371364	0.310874	0.765389	0.127668	0.00135497	0.130223	0.0654368	0.131143	0.816086
ENSSSCG00000037536	SLC25A28	SLC25A28			Val_up		LPS_uni	0.0108437	0.806943	0.992975	0.0537669	0.370861	0.802423	0.233192	0.030856	0.393824	0.189563	0.060578	0.701863
ENSSSCG00000022430	SLC30A5	SLC30A5			Val_up		LPS_uni	0.0731299	0.142656	0.84765	0.0212182	0.660351	0.924718	0.092532	0.046589	0.447921	0.0200067	0.669506	0.964282
ENSSSCG00000027157	SLC40A1	SLC40A1			Val_up		LPS_uni	0.128233	0.350633	0.943885	0.288177	0.0502754	0.418612	0.342751	0.00585399	0.229999	0.224741	0.106229	0.787757
ENSSSCG00000031114	SLFN14	SLFN14			Val_up		LPS_uni	0.433431	0.166479	0.863374	0.407185	0.246859		0.915549	0.0141744		0.531306	0.164925	0.853525
ENSSSCG00000039573	SLPI	SLPI			Val_up		LPS_uni	0.775786	0.0588916	0.732553	0.577648	0.161198		1.14498	0.0117594		0.713945	0.122742	0.806706
ENSSSCG00000019707	SNORA75	SNORA75			Val_up		LPS_uni	0.131665	0.183604	0.874231	0.0378727	0.651083	0.922221	0.249798	0.0149917	0.32073	0.186759	0.0948598	0.767162
ENSSSCG00000018935	SNORD43	SNORD43			Val_up		LPS_uni	0.219245	0.0895329	0.790197	0.241417	0.0506352	0.419659	0.297643	0.023164	0.364497	0.156716	0.261049	0.894109
ENSSSCG00000018612	SNORD69	SNORD69			Val_up		LPS_uni	0.311179	0.2596	0.907608	0.32595	0.152537		0.542196	0.024088		0.258586	0.199287	0.87301
ENSSSCG00000021463	SNORD9	SNORD9			Val_up		LPS_uni	0.185419	0.225935	0.900517	0.0204903	0.900234	0.982414	0.365856	0.0317698		0.224692	0.221019	0.887277
ENSSSCG00000039373	SNX24	SNX24			Val_up		LPS_uni	0.184498	0.120244	0.827991	0.204897	0.0631047	0.451777	0.279316	0.0465717	0.447921	0.123811	0.419416	0.926589
ENSSSCG00000027855	SOCS1	SOCS1			Val_up		LPS_uni	-0.0418853	0.694363	0.985086	-0.119136	0.204155	0.675691	0.347679	0.00322781	0.185844	0.143192	0.145405	0.831152
ENSSSCG00000011447	SPCS1	SPCS1			Val_up		LPS_uni	0.041315	0.205986	0.896105	0.00692024	0.851514	0.97021	0.0990212	0.0243532	0.371143	0.047331	0.262365	0.895098
ENSSSCG00000026230	SRP19	SRP19			Val_up		LPS_uni	0.0069621	0.878088	0.994386	0.0166266	0.686319	0.929971	0.154353	0.0127007	0.303242	0.0747522	0.282156	0.89989
ENSSSCG00000036391	SSC4D	SSC4D			Val_up		LPS_uni	0.097696	0.425354	0.957405	0.00941348	0.944475	0.990457	0.305105	0.0410619	0.434034	0.225541	0.224287	0.887782
ENSSSCG00000024927	STX12	STX12			Val_up		LPS_uni	0.069097	0.235497	0.903983	0.080393	0.158414	0.620087	0.134622	0.00334432	0.186535	0.031511	0.527311	0.944368
ENSSSCG00000035842	SUMO1	SUMO1			Val_up		LPS_uni	0.0143892	0.622233	0.975828	0.00967381	0.763226	0.949853	0.071675	0.0340844	0.409177	0.00648294	0.872636	0.988401
ENSSSCG00000015434	SYPL1	SYPL1			Val_up		LPS_uni	0.0571757	0.234313	0.903983	0.0353712	0.371251	0.802423	0.112167	0.022607	0.363463	0.0375325	0.463156	0.933575
ENSSSCG00000038682	TAF1D	TAF1D			Val_up		LPS_uni	-0.00144952	0.966377	0.99831	-0.0136209	0.742976	0.943244	0.0673548	0.0365516	0.41805	0.011142	0.754042	0.97527
ENSSSCG00000025618	TAP1	TAP1			Val_up		LPS_uni	-0.035558	0.472812	0.964374	-0.11254	0.085147	0.504521	0.187647	0.0236981	0.368701	0.0786222	0.306579	0.902976
ENSSSCG00000028983	TBC1D1	TBC1D1			Val_up		LPS_uni	0.0501117	0.161972	0.859387	0.0440168	0.318768	0.771999	0.0862752	0.0155274	0.323623	0.0564969	0.273297	0.89989
ENSSSCG00000000847	TDG	TDG			Val_up		LPS_uni	0.0089599	0.823454	0.994386	-0.0130816	0.736798	0.941857	0.116344	0.00230302	0.166034	0.0879643	0.0537078	0.695628
ENSSSCG00000004464	TENT5A	TENT5A			Val_up		LPS_uni	0.0308008	0.741908	0.989975	0.12789	0.142295	0.60218	0.247087	0.0308702	0.393824	0.135359	0.178275	0.861958
ENSSSCG00000003584	THEMIS2	THEMIS2			Val_up		LPS_uni	0.0559539	0.389322	0.949574	0.115153	0.152115	0.612369	0.307733	0.0187738	0.345958	0.24228	0.059648	0.701863
ENSSSCG00000010508	TM9SF3	TM9SF3			Val_up		LPS_uni	0.00371133	0.898587	0.994386	-0.00127719	0.967039	0.994777	0.0663698	0.0415563	0.43635	0.0388496	0.241894	0.890558
ENSSSCG00000008890	TMA16	TMA16			Val_up		LPS_uni	0.00142662	0.972029	0.998656	-0.00977537	0.787483	0.956987	0.137308	0.000327503	0.0919016	0.0275379	0.533374	0.944797
ENSSSCG00000025856	TMEM106A	TMEM106A			Val_up		LPS_uni	0.0752883	0.415438	0.957405	0.134138	0.0975607	0.530951	0.182295	0.0133039	0.307243	0.131322	0.0527406	0.692891
ENSSSCG00000034122	TMEM128	TMEM128			Val_up		LPS_uni	0.0283617	0.449567	0.958126	-0.0321684	0.307462	0.762962	0.0928601	0.0146973	0.320005	0.0379478	0.415748	0.926589
ENSSSCG00000037420	TMEM170B	TMEM170B			Val_up		LPS_uni	0.184623	0.0514249	0.721195	0.161409	0.0770797	0.487076	0.16626	0.0475967	0.450487	-0.0108385	0.923405	0.99378
ENSSSCG00000025326	TMEM243	TMEM243			Val_up		LPS_uni	0.0177672	0.726313	0.989499	0.0504423	0.322599	0.775246	0.241224	0.0127954	0.303351	0.161047	0.0680473	0.722245
ENSSSCG00000004884	TMX3	TMX3			Val_up		LPS_uni	0.0355449	0.514115	0.969113	0.043402	0.416277	0.825025	0.114167	0.0368483	0.419197	0.0339416	0.450923	0.930438
ENSSSCG00000036521	TNFSF13	TNFSF13			Val_up		LPS_uni	0.083143	0.361837	0.944839	0.160303	0.0570043	0.43621	0.167502	0.0486675	0.454788	0.122071	0.0855245	0.754221
ENSSSCG00000010158	TOMM20	TOMM20			Val_up		LPS_uni	0.017923	0.476037	0.96457	0.0202891	0.463143	0.848135	0.0619936	0.0354444	0.412853	0.041197	0.290629	0.89989
ENSSSCG00000011004	TOPORS	TOPORS			Val_up		LPS_uni	-0.000753447	0.983799	0.999199	0.0133174	0.657545	0.924505	0.167208	0.0136992	0.310539	0.0803762	0.214374	0.883851
ENSSSCG00000009879	TPCN1	TPCN1			Val_up		LPS_uni	0.168131	0.0705578	0.753755	0.193659	0.0515053	0.422531	0.168761	0.0221871	0.360946	0.146651	0.0895143	0.757924
ENSSSCG00000007737	TPST1	TPST1			Val_up		LPS_uni	0.0500366	0.519887	0.969113	0.0977969	0.200078	0.6736	0.190202	0.00424249	0.205448	0.036384	0.641546	0.961708
ENSSSCG00000030225	TRA2B	TRA2B			Val_up		LPS_uni	-0.00778664	0.816872	0.992975	-0.0237597	0.525828	0.875832	0.0875645	0.0493005	0.456512	0.0569997	0.171365	0.854473
ENSSSCG00000001233	TRIM26	TRIM26			Val_up		LPS_uni	0.0405882	0.382485	0.948198	0.000305151	0.995479	0.999324	0.198375	0.0315979	0.395246	0.132584	0.154299	0.842083
ENSSSCG00000037733	TRIQK	TRIQK			Val_up		LPS_uni	0.202589	0.504841	0.969113	0.555062	0.0564328	0.433782	0.861448	0.00368259		0.0919093	0.79663	0.978112
ENSSSCG00000003760	TTLL7	TTLL7			Val_up		LPS_uni	0.3058	0.132828	0.836078	0.156957	0.358157	0.795367	0.53489	0.0271244	0.380465	0.081322	0.745478	0.974587
ENSSSCG00000027190	TUBA8	TUBA8			Val_up		LPS_uni	0.0263898	0.557884	0.971015	0.0478761	0.297007	0.754799	0.165448	0.0193804	0.348938	0.11566	0.104986	0.787194
ENSSSCG00000000798	TWF1	TWF1			Val_up		LPS_uni	0.0354056	0.608791	0.975658	0.0592068	0.366855	0.8006	0.116645	0.0420054	0.436693	0.0975282	0.0689143	0.72371
ENSSSCG00000003779	TYW3	TYW3			Val_up		LPS_uni	0.0439685	0.454898	0.958777	-0.0102191	0.827026	0.963991	0.10469	0.0430926	0.439328	0.0434565	0.496238	0.93859
ENSSSCG00000038898	U6	U6			Val_up		LPS_uni	0.342456	0.0848947	0.777248	0.170068	0.418292		0.417057	0.0224498	0.362388	-0.106764	0.587312	0.954495
ENSSSCG00000000908	UBE2NL	UBE2NL			Val_up		LPS_uni	0.00344118	0.892121	0.994386	0.00499695	0.861863	0.972759	0.0688587	0.00550248	0.225139	0.0409197	0.287501	0.89989
ENSSSCG00000013362	UEVLD	UEVLD			Val_up		LPS_uni	0.106179	0.0681306	0.753392	0.0937359	0.117725	0.565772	0.16137	0.00397735	0.198849	0.0790557	0.230987	0.887782
ENSSSCG00000045890	UFM1	UFM1			Val_up		LPS_uni	0.0121017	0.655504	0.981145	-0.00928916	0.766482	0.95048	0.0744582	0.0457877	0.44422	0.0364774	0.406501	0.925088
ENSSSCG00000022780	UGCG	UGCG			Val_up		LPS_uni	0.0346793	0.542451	0.969113	0.039608	0.496042	0.862978	0.150928	0.0420825	0.436693	0.118135	0.143176	0.828511
ENSSSCG00000006371	USF1	USF1			Val_up		LPS_uni	0.027284	0.468571	0.962621	0.007509	0.868604	0.974297	0.0968899	0.0305446	0.392863	0.0581778	0.221801	0.887782
ENSSSCG00000000457	USP15	USP15			Val_up		LPS_uni	-0.010687	0.782308	0.992975	-0.0256174	0.546301	0.885739	0.135433	0.0106279	0.28373	0.0950297	0.0695205	0.72371
ENSSSCG00000006209	VCPIP1	VCPIP1			Val_up		LPS_uni	0.00121762	0.979881	0.999199	0.0104594	0.80102	0.960864	0.225102	0.0278525	0.384093	0.0861042	0.399161	0.924427
ENSSSCG00000002295	VTI1B	VTI1B			Val_up		LPS_uni	0.0319745	0.274731	0.916527	0.0213535	0.473966	0.853253	0.0645603	0.0417423	0.436653	0.0594192	0.0893043	0.757805
ENSSSCG00000003795	WLS	WLS			Val_up		LPS_uni	0.076168	0.436473	0.95793	0.129431	0.122772	0.57205	0.172585	0.0482763	0.452848	0.0888452	0.382235	0.921578
ENSSSCG00000015537	XPR1	XPR1			Val_up		LPS_uni	0.0726937	0.270557	0.914759	0.0553993	0.221837	0.692271	0.117354	0.0173336	0.335241	0.0326029	0.447431	0.928672
ENSSSCG00000007508	ZBP1	ZBP1			Val_up		LPS_uni	0.0340059	0.68133	0.984627	-0.00838408	0.903822	0.983079	0.440899	0.020016	0.350253	0.346727	0.0850369	0.751803
ENSSSCG00000036340	ZBTB5	ZBTB5			Val_up		LPS_uni	-0.0189999	0.581884	0.974436	-0.0307832	0.470311	0.851819	0.221262	0.0191462	0.347693	0.117745	0.209795	0.877759
ENSSSCG00000015014	ZC3H12C	ZC3H12C			Val_up		LPS_uni	0.132922	0.251943	0.905298	0.0517918	0.580649	0.901959	0.336699	0.0281683	0.386523	0.152595	0.219163	0.88535
ENSSSCG00000038253	ZNF326	ZNF326			Val_up		LPS_uni	0.0609316	0.176031	0.868476	0.0183476	0.6693	0.926272	0.0874216	0.0491964	0.456512	0.0294483	0.478108	0.935077
ENSSSCG00000009052	ZNF330	ZNF330			Val_up		LPS_uni	0.00760005	0.756247	0.992201	0.0113306	0.761417	0.949675	0.0615093	0.0432839	0.439471	0.0194774	0.584133	0.954495
ENSSSCG00000036693	ZNF658	ZNF658			Val_up		LPS_uni	-0.0669896	0.248352	0.904795	-0.110784	0.0680375	0.462188	0.154924	0.0362505	0.416775	0.0847814	0.271348	0.89989
ENSSSCG00000015113	ABCG4	ABCG4			Val_down		LPS_uni	-0.0514125	0.126587	0.829517	-0.044094	0.268105	0.733785	-0.126288	0.00660959	0.239363	-0.0350644	0.511559	0.939722
ENSSSCG00000017789	ABHD15	ABHD15			Val_down		LPS_uni	-0.118161	0.325654	0.935178	-0.105812	0.365929	0.799586	-0.267099	0.0449779	0.44174	-0.167162	0.180666	0.862822
ENSSSCG00000040937	ACCSL	ACCSL			Val_down		LPS_uni	-0.0261879	0.528682	0.969113	-0.0758845	0.0541033	0.428783	-0.103892	0.0457967	0.44422	-0.0774857	0.165007	0.853525
ENSSSCG00000002706	ADAT1	ADAT1			Val_down		LPS_uni	-0.101464	0.206616	0.896105	-0.0636413	0.454363	0.842264	-0.257981	0.00758921	0.257212	-0.111706	0.313863	0.902976
ENSSSCG00000039408	ADCY7	ADCY7			Val_down		LPS_uni	-0.0636226	0.193857	0.884017	-0.0470365	0.334916	0.781531	-0.117312	0.0439451	0.44019	-0.0556652	0.306313	0.902976
ENSSSCG00000025503	ADGRG5	ADGRG5			Val_down		LPS_uni	-0.152554	0.109658	0.813224	-0.100365	0.3423	0.785027	-0.234326	0.0481206	0.452712	-0.0529562	0.650093	0.963115
ENSSSCG00000038732	AGAP2	AGAP2			Val_down		LPS_uni	-0.0593027	0.219424	0.900164	-0.0544917	0.187634	0.658851	-0.11157	0.022504	0.362794	-0.0652773	0.244777	0.891303
ENSSSCG00000003168	ALDH16A1	ALDH16A1			Val_down		LPS_uni	-0.0293624	0.578147	0.974302	-0.0610001	0.30249	0.760598	-0.191486	0.00521662	0.219997	-0.0234945	0.715866	0.970684
ENSSSCG00000013663	ANGPTL6	ANGPTL6			Val_down		LPS_uni	-0.0286938	0.917178	0.994788	-0.169458	0.554375		-0.559022	0.0456064		-0.210853	0.506204	0.939722
ENSSSCG00000016658	ANLN	ANLN			Val_down		LPS_uni	-0.0174969	0.821784	0.99372	-0.0120676	0.845658	0.96835	-0.19702	0.0219921	0.360117	-0.156873	0.114691	0.793018
ENSSSCG00000012790	ARHGAP4	ARHGAP4			Val_down		LPS_uni	-0.073109	0.292667	0.922367	-0.0467221	0.514807	0.870668	-0.142154	0.0338968	0.408003	-0.115643	0.0930864	0.76551
ENSSSCG00000027565	ARHGAP45	ARHGAP45			Val_down		LPS_uni	-0.0808994	0.156749	0.855429	-0.0470524	0.411197	0.823344	-0.130533	0.0145194	0.318181	-0.0847001	0.218408	0.885249
ENSSSCG00000000437	ARHGAP9	ARHGAP9			Val_down		LPS_uni	-0.0471093	0.298803	0.923932	-0.0225965	0.631802	0.916397	-0.108631	0.0257891	0.37812	-0.0695355	0.266881	0.89989
ENSSSCG00000017214	ARMC7	ARMC7			Val_down		LPS_uni	-0.010223	0.785299	0.992975	-0.0300855	0.405997	0.819441	-0.0889982	0.0450454	0.44174	0.0253738	0.537626	0.944866
ENSSSCG00000012510	ARMCX2	ARMCX2			Val_down		LPS_uni	-0.230496	0.176277	0.868476	-0.203326	0.311198	0.765405	-0.529674	0.0127195		-0.00214312	0.992139	0.999111
ENSSSCG00000003217	ASPDH	ASPDH			Val_down		LPS_uni	-0.0471315	0.453331	0.958126	0.0345014	0.655918	0.923942	-0.14025	0.0178391	0.34206	-0.0445079	0.573389	0.954495
ENSSSCG00000012789	AVPR2	AVPR2			Val_down		LPS_uni	-0.475915	0.263219	0.90937	-0.0689807	0.841686		-1.00054	0.0256724		0.43057	0.352103	0.913996
ENSSSCG00000002507	BCL11B	BCL11B			Val_down		LPS_uni	-0.108657	0.110393	0.814087	-0.0687576	0.323197	0.775328	-0.199865	0.0124343	0.303242	-0.159001	0.101843	0.782863
ENSSSCG00000015099	BCL9L	BCL9L			Val_down		LPS_uni	-0.0594106	0.370589	0.945434	0.0190405	0.816414	0.963001	-0.166925	0.035004	0.412853	-0.0417167	0.644161	0.961708
ENSSSCG00000012655	BCORL1	BCORL1			Val_down		LPS_uni	-0.058195	0.412457	0.956262	0.101328	0.151703	0.611916	-0.181203	0.0171052	0.333925	0.049246	0.502625	0.939452
ENSSSCG00000009896	BICDL1	BICDL1			Val_down		LPS_uni	-0.0850758	0.250097	0.904795	0.00506034	0.94956	0.991101	-0.175728	0.0206741	0.352383	-0.0594386	0.423502	0.926854
ENSSSCG00000000223	BIN2	BIN2			Val_down		LPS_uni	-0.0597797	0.191126	0.881544	-0.0113799	0.800431	0.960488	-0.0943344	0.0259296	0.378463	-0.0511324	0.289495	0.89989
ENSSSCG00000001816	BLM	BLM			Val_down		LPS_uni	-0.0708684	0.211479	0.897506	-0.114134	0.0504621	0.41884	-0.156997	0.0300982	0.392802	-0.0533688	0.28817	0.89989
ENSSSCG00000028788	BORCS6	BORCS6			Val_down		LPS_uni	-0.0233718	0.623371	0.976246	0.00832124	0.849501	0.969562	-0.143798	0.0152476	0.321358	-0.100565	0.193943	0.872554
ENSSSCG00000005749	BRD3	BRD3			Val_down		LPS_uni	-0.0368422	0.345499	0.942003	0.00444058	0.913086	0.985388	-0.129561	0.000865876	0.11587	-0.0757541	0.150572	0.837695
ENSSSCG00000011384	BSN	BSN			Val_down		LPS_uni	-0.040215	0.653215	0.98083	-0.0766939	0.357827	0.795262	-0.185432	0.0348547	0.412853	0.0250771	0.790451	0.978112
ENSSSCG00000001885	C15orf39	C15orf39			Val_down		LPS_uni	-0.0998493	0.0735842	0.7614	-0.102266	0.127748	0.581159	-0.170032	0.0321813	0.398092	-0.0975182	0.190968	0.870188
ENSSSCG00000028287	C2orf68	C2orf68			Val_down		LPS_uni	0.0013591	0.963643	0.997919	-0.0298199	0.282521	0.745988	-0.0740222	0.016756	0.331418	-0.0385889	0.148303	0.83586
ENSSSCG00000015718	C2orf76	C2orf76			Val_down		LPS_uni	-0.104477	0.0709675	0.754877	-0.0889245	0.129024	0.582688	-0.156245	0.0453527	0.441995	-0.0819186	0.302796	0.901825
ENSSSCG00000028978	CAD	CAD			Val_down		LPS_uni	-0.0390633	0.415581	0.957405	-0.032028	0.507329	0.867541	-0.144132	0.00921139	0.26959	-0.0847505	0.228281	0.887782
ENSSSCG00000011111	CAMK1D	CAMK1D			Val_down		LPS_uni	-0.0682266	0.313944	0.930124	-0.125297	0.0541638	0.428783	-0.15422	0.0262729	0.379262	-0.036494	0.460091	0.931944
ENSSSCG00000022722	CARMIL2	CARMIL2			Val_down		LPS_uni	-0.0322393	0.467037	0.962621	-0.0798349	0.105093	0.542936	-0.080876	0.0428439	0.439178	-0.0433255	0.41127	0.925824
ENSSSCG00000008738	CC2D2A	CC2D2A			Val_down		LPS_uni	-0.149056	0.389203	0.949574	-0.102821	0.566591	0.894724	-0.376052	0.0353293	0.412853	0.113222	0.558809	0.950882
ENSSSCG00000009628	CCAR2	CCAR2			Val_down		LPS_uni	-0.0259207	0.382746	0.948198	-0.0151025	0.632941	0.916764	-0.0646881	0.0218718	0.358618	-0.0073407	0.84493	0.986212
ENSSSCG00000034727	CCDC24	CCDC24			Val_down		LPS_uni	-0.0304034	0.729301	0.989499	-0.00216828	0.980205	0.996444	-0.125062	0.0422561	0.437405	-0.0188502	0.811548	0.980174
ENSSSCG00000003100	CCDC61	CCDC61			Val_down		LPS_uni	-0.0340521	0.533297	0.969113	-0.0591063	0.251179	0.716271	-0.0979182	0.0337985	0.407212	-0.0528526	0.307264	0.902976
ENSSSCG00000033849	CD37	CD37			Val_down		LPS_uni	-0.0928488	0.0949575	0.796407	-0.0602362	0.208223	0.68054	-0.114151	0.0349373	0.412853	-0.0602262	0.291953	0.89989
ENSSSCG00000013018	CDC42BPG	CDC42BPG			Val_down		LPS_uni	-0.0989087	0.260133	0.907608	-0.072483	0.425457	0.829217	-0.203661	0.0155547	0.323623	-0.0400915	0.690885	0.969694
ENSSSCG00000011298	CDCP1	CDCP1			Val_down		LPS_uni	-0.0307604	0.866132	0.994386	-0.320348	0.102399	0.537388	-0.369964	0.0444629	0.44019	0.0680892	0.724216	0.971904
ENSSSCG00000002037	CDH24	CDH24			Val_down		LPS_uni	-0.180513	0.120328	0.827991	-0.168352	0.152873	0.612774	-0.265852	0.0135748	0.310062	-0.139316	0.253578	0.891645
ENSSSCG00000014055	CDHR2	CDHR2			Val_down		LPS_uni	-0.040777	0.862041	0.994386	0.173308	0.311151	0.765405	-0.477185	0.0247588		-0.0256404	0.894625	0.989811
ENSSSCG00000010214	CDK1	CDK1			Val_down		LPS_uni	-0.171962	0.158277	0.855912	-0.231582	0.093859	0.524537	-0.301149	0.032777	0.400224	-0.247669	0.0800909	0.740591
ENSSSCG00000012491	CENPI	CENPI			Val_down		LPS_uni	-0.0655	0.200846	0.888159	-0.00291624	0.958496	0.993146	-0.155375	0.0496761	0.45717	-0.00262906	0.966051	0.99777
ENSSSCG00000021138	CEP250	CEP250			Val_down		LPS_uni	-0.00994758	0.708988	0.989101	-0.00771841	0.765636	0.950339	-0.0775583	0.0363215	0.416775	-0.0382714	0.232727	0.887782
ENSSSCG00000016556	CEP41	CEP41			Val_down		LPS_uni	-0.0854179	0.151659	0.854991	-0.0911247	0.0887108	0.512577	-0.125705	0.0431452	0.439328	-0.0499095	0.415174	0.926589
ENSSSCG00000016010	CERKL	CERKL			Val_down		LPS_uni	-0.560007	0.134772	0.841179	-0.644803	0.209112		-1.14372	0.0193812		-0.22124	0.624842	0.958595
ENSSSCG00000010298	CFAP70	CFAP70			Val_down		LPS_uni	0.0559647	0.803597	0.992975	-0.210167	0.346454		-0.492245	0.0468692		-0.00776959	0.974108	0.9981
ENSSSCG00000021363	CHD3	CHD3			Val_down		LPS_uni	-0.0406513	0.256741	0.90754	-0.0336849	0.363737	0.799293	-0.084197	0.0476644	0.450487	-0.0289179	0.444918	0.928672
ENSSSCG00000009732	CHFR	CHFR			Val_down		LPS_uni	0.0112661	0.581565	0.974436	0.00656885	0.771335	0.951483	-0.0625969	0.000467955	0.0974439	-0.0124283	0.619276	0.956089
ENSSSCG00000009378	CKAP2	CKAP2			Val_down		LPS_uni	-0.222418	0.0957157	0.796407	-0.198474	0.129319	0.582688	-0.284212	0.0467329	0.448449	-0.0544516	0.600617	0.954495
ENSSSCG00000003396	CLSTN1	CLSTN1			Val_down		LPS_uni	-0.0328051	0.434488	0.957405	-0.0495094	0.249608	0.715977	-0.104313	0.0279158	0.384542	-0.0732606	0.18731	0.868149
ENSSSCG00000022618	CMTM8	CMTM8			Val_down		LPS_uni	-0.010452	0.857433	0.994386	0.04211	0.472704	0.852815	-0.142987	0.0174104	0.336207	-0.00873228	0.917037	0.99335
ENSSSCG00000026098	CMYA5	CMYA5			Val_down		LPS_uni	-0.228927	0.170613	0.864972	-0.227255	0.196782	0.669126	-0.345563	0.00959005	0.2717	-0.148051	0.379668	0.920272
ENSSSCG00000033334	COPS7B	COPS7B			Val_down		LPS_uni	-0.0646018	0.0585495	0.732553	-0.0468962	0.239683	0.704076	-0.115658	0.00234948	0.166787	-0.0412841	0.317412	0.903692
ENSSSCG00000039618	COX20	COX20			Val_down		LPS_uni	-0.091987	0.15909	0.856076	-0.0745153	0.15196	0.612244	-0.172363	0.00917303	0.26959	-0.101006	0.180445	0.862822
ENSSSCG00000016557	CPA1	CPA1			Val_down		LPS_uni	-0.230527	0.35125	0.943885	-0.308831	0.19614	0.668463	-0.513418	0.0388284	0.42592	-0.31074	0.214755	0.883851
ENSSSCG00000012402	CXCR3	CXCR3			Val_down		LPS_uni	-0.154441	0.138456	0.84482	-0.176711	0.075574	0.484039	-0.27051	0.0124074	0.303242	-0.162012	0.121887	0.805008
ENSSSCG00000027076	CYHR1	CYHR1			Val_down		LPS_uni	-0.0629951	0.290838	0.921301	-0.110413	0.118946	0.565935	-0.142035	0.0117817	0.296178	-0.0826494	0.283932	0.89989
ENSSSCG00000003148	DBP	DBP			Val_down		LPS_uni	-0.0546526	0.486803	0.965985	-0.03014	0.672804	0.927484	-0.132092	0.0314456	0.395246	-0.116436	0.126891	0.81217
ENSSSCG00000013763	DCAF15	DCAF15			Val_down		LPS_uni	-0.0258636	0.608773	0.975658	-0.021594	0.658585	0.924573	-0.075595	0.0363792	0.416993	-0.0613145	0.215984	0.883851
ENSSSCG00000013259	DGKZ	DGKZ			Val_down		LPS_uni	-0.00848824	0.856846	0.994386	-0.0364884	0.548478	0.887034	-0.0911329	0.03669	0.418635	-0.070211	0.315303	0.902976
ENSSSCG00000033946	DIDO1	DIDO1			Val_down		LPS_uni	-0.0614219	0.266429	0.910465	-0.0466912	0.416134	0.825025	-0.12341	0.00881669	0.268842	-0.0783286	0.275195	0.89989
ENSSSCG00000035657	DIP2A	DIP2A			Val_down		LPS_uni	-0.0802199	0.274444	0.916527	-0.10432	0.155668	0.615778	-0.141769	0.0379242	0.423058	-0.129805	0.0602918	0.701863
ENSSSCG00000037646	DNAJA4	DNAJA4			Val_down		LPS_uni	-0.0895833	0.393477	0.949574	-0.16398	0.100203	0.536021	-0.224179	0.0355051	0.412853	-0.172576	0.0975208	0.769722
ENSSSCG00000004762	DNAJC17	DNAJC17			Val_down		LPS_uni	-0.174274	0.0693314	0.753652	-0.180134	0.0714354	0.47418	-0.21269	0.0319733	0.397092	-0.162919	0.133435	0.818097
ENSSSCG00000011416	DOCK3	DOCK3			Val_down		LPS_uni	-0.0704695	0.614063	0.975658	-0.148996	0.374344	0.804187	-0.331445	0.0137437	0.310539	-0.0758257	0.559977	0.950998
ENSSSCG00000015600	DTL	DTL			Val_down		LPS_uni	-0.349863	0.0730193	0.759462	-0.350551	0.0744054	0.481345	-0.381273	0.0427749	0.439178	-0.239648	0.152659	0.838578
ENSSSCG00000004678	DUOX2	DUOX2			Val_down		LPS_uni	-0.659145	0.0914318	0.795423	-0.665259	0.0899722		-0.752673	0.045495		-0.519827	0.122252	0.80557
ENSSSCG00000033937	DYNC2H1	DYNC2H1			Val_down		LPS_uni	-0.118867	0.280305	0.918521	-0.105582	0.275158	0.738612	-0.243944	0.0263799	0.379262	-0.112501	0.239449	0.888054
ENSSSCG00000027197	DYRK1B	DYRK1B			Val_down		LPS_uni	-0.106665	0.0841452	0.777058	-0.0500967	0.440298	0.836339	-0.150285	0.0152107	0.321358	-0.110496	0.130008	0.815813
ENSSSCG00000001420	EHMT2	EHMT2			Val_down		LPS_uni	-0.0182207	0.692018	0.985086	0.00389472	0.934075	0.988989	-0.0829486	0.0450807	0.44174	-0.0478618	0.355154	0.913996
ENSSSCG00000009770	EIF2B1	EIF2B1			Val_down		LPS_uni	-0.0377864	0.255185	0.907039	-0.0192295	0.58157	0.902093	-0.110269	0.00798379	0.261649	-0.0818874	0.0929639	0.765259
ENSSSCG00000038466	EIF4E2	EIF4E2			Val_down		LPS_uni	-0.0366402	0.247466	0.904724	-0.0491422	0.09959	0.534761	-0.0903024	0.00458153	0.210371	-0.048272	0.156339	0.843434
ENSSSCG00000002350	ELMSAN1	ELMSAN1			Val_down		LPS_uni	0.00518865	0.892248	0.994386	-0.0383931	0.36313	0.798955	-0.0927235	0.0377599	0.422594	-0.0654073	0.238746	0.887782
ENSSSCG00000026559	EML6	EML6			Val_down		LPS_uni	0.245144	0.554416	0.96974	-0.0528679	0.820435		-1.2227	0.0222074		-0.00525174	0.985286	0.998823
ENSSSCG00000001407		ENSSSCG00000001407			Val_down		LPS_uni	-0.405172	0.0727375	0.757597	-0.243127	0.35262		-0.507029	0.0181882		-0.111623	0.610567	0.955573
ENSSSCG00000001696		ENSSSCG00000001696			Val_down		LPS_uni	-0.063725	0.157687	0.855429	-0.0635837	0.171302	0.6371	-0.093976	0.0323631	0.398508	-0.0402938	0.393035	0.923316
ENSSSCG00000005630		ENSSSCG00000005630			Val_down		LPS_uni	-0.0780381	0.625406	0.976743	-0.237842	0.252517	0.717686	-0.37495	0.0401721		-0.141106	0.474003	0.935077
ENSSSCG00000007940		ENSSSCG00000007940			Val_down		LPS_uni	-0.0208981	0.736127	0.989499	-0.0846485	0.147987	0.606014	-0.156883	0.016148	0.327056	-0.0426683	0.582847	0.954495
ENSSSCG00000009911		ENSSSCG00000009911			Val_down		LPS_uni	-0.0847543	0.488166	0.96634	-0.203038	0.144179	0.602762	-0.328772	0.0164094	0.329613	-0.135637	0.289081	0.89989
ENSSSCG00000010104		ENSSSCG00000010104			Val_down		LPS_uni	-0.127091	0.0648738	0.743815	-0.0987727	0.226479	0.693083	-0.221724	0.00534758	0.222182	-0.125535	0.114904	0.793018
ENSSSCG00000013042		ENSSSCG00000013042			Val_down		LPS_uni	-0.107219	0.168563	0.864455	-0.0707134	0.364801	0.799477	-0.182349	0.0263652	0.379262	-0.10226	0.222746	0.887782
ENSSSCG00000016215		ENSSSCG00000016215			Val_down		LPS_uni	-0.0782284	0.489128	0.96634	-0.0618832	0.581077	0.902093	-0.256075	0.0257524	0.37812	-0.0976903	0.411337	0.925824
ENSSSCG00000021374		ENSSSCG00000021374			Val_down		LPS_uni	-0.236668	0.367306	0.945434	-0.51496	0.0765595		-0.75857	0.0124269		-0.325771	0.231217	0.887782
ENSSSCG00000024950		ENSSSCG00000024950			Val_down		LPS_uni	-0.0524782	0.437365	0.95793	-0.0542817	0.519431	0.87292	-0.253715	0.00822079	0.26609	-0.0924245	0.270107	0.89989
ENSSSCG00000026449		ENSSSCG00000026449			Val_down		LPS_uni	0.00404987	0.888195	0.994386	-0.00832093	0.772871	0.952157	-0.0760371	0.00395218	0.198849	-0.0143544	0.638006	0.961435
ENSSSCG00000027970		ENSSSCG00000027970			Val_down		LPS_uni	-0.156158	0.154749	0.854991	-0.0878936	0.513424	0.870109	-0.242429	0.0456971	0.44422	-0.134	0.239706	0.888054
ENSSSCG00000028195		ENSSSCG00000028195			Val_down		LPS_uni	-0.0845998	0.0585228	0.732553	-0.0923502	0.0631515	0.451777	-0.0860974	0.0378969	0.423058	-0.0785485	0.12769	0.812858
ENSSSCG00000028571		ENSSSCG00000028571			Val_down		LPS_uni	-0.0936913	0.332464	0.938912	-0.0643754	0.463884	0.848376	-0.214293	0.0230944	0.364144	-0.165376	0.0840864	0.750063
ENSSSCG00000029752		ENSSSCG00000029752			Val_down		LPS_uni	-0.0640719	0.219065	0.900164	-0.0543395	0.370383	0.802423	-0.102799	0.0458447	0.44422	-0.0408097	0.528014	0.944368
ENSSSCG00000031600		ENSSSCG00000031600			Val_down		LPS_uni	-0.197069	0.471509	0.964005	-0.52377	0.155636		-1.25786	0.0303782		-0.00732606	0.98106	0.998823
ENSSSCG00000031752		ENSSSCG00000031752			Val_down		LPS_uni	-0.245942	0.0919796	0.795556	-0.297182	0.129323	0.582688	-0.404984	0.00126424	0.126363	-0.223852	0.251507	0.891645
ENSSSCG00000031787		ENSSSCG00000031787			Val_down		LPS_uni	-0.0861441	0.343542	0.941777	0.0347351	0.693169	0.932031	-0.293932	0.00610262	0.234218	-0.00921777	0.920332	0.993587
ENSSSCG00000032552		ENSSSCG00000032552			Val_down		LPS_uni	-0.0373094	0.178958	0.868739	-0.0432489	0.0821479	0.498702	-0.0733077	0.0409326	0.433692	-0.0340467	0.155555	0.843021
ENSSSCG00000032903		ENSSSCG00000032903			Val_down		LPS_uni	-0.091369	0.185222	0.877179	-0.0790717	0.250725	0.715988	-0.145572	0.0204581	0.351104	-0.095668	0.125474	0.81217
ENSSSCG00000033041		ENSSSCG00000033041			Val_down		LPS_uni	-0.0364054	0.621253	0.975658	-0.123981	0.0575372	0.43798	-0.16565	0.0188589	0.346142	-0.0548844	0.517736	0.939722
ENSSSCG00000033298		ENSSSCG00000033298			Val_down		LPS_uni	-0.0847777	0.058861	0.732553	0.000464778	0.992212	0.99838	-0.130074	0.00931532	0.26959	-0.00914757	0.875722	0.988434
ENSSSCG00000033351		ENSSSCG00000033351			Val_down		LPS_uni	0.051134	0.560075	0.971038	-0.132993	0.210339	0.682858	-0.226817	0.032974	0.401147	-0.0637236	0.493494	0.937558
ENSSSCG00000036247		ENSSSCG00000036247			Val_down		LPS_uni	-0.16669	0.112237	0.814091	-0.182318	0.121877	0.571098	-0.295413	0.00934152	0.26959	-0.119535	0.281232	0.89989
ENSSSCG00000036846		ENSSSCG00000036846			Val_down		LPS_uni	-0.0731663	0.331822	0.938007	-0.0257846	0.696205	0.93299	-0.172989	0.0499166	0.457227	-0.0177382	0.790353	0.978112
ENSSSCG00000037997		ENSSSCG00000037997			Val_down		LPS_uni	-0.130696	0.309512	0.929083	-0.115307	0.242319	0.705715	-0.256794	0.0487971	0.455318	-0.150946	0.240898	0.889294
ENSSSCG00000038056		ENSSSCG00000038056			Val_down		LPS_uni	-0.30668	0.177263	0.8686	-0.32875	0.131105	0.586104	-0.526018	0.0399186		-0.0741926	0.698716	0.969971
ENSSSCG00000038304		ENSSSCG00000038304			Val_down		LPS_uni	-0.05219	0.12051	0.827991	-0.057209	0.0585962	0.441935	-0.10925	0.00214467	0.1642	-0.0639395	0.0603743	0.701863
ENSSSCG00000041090		ENSSSCG00000041090			Val_down		LPS_uni	-0.28481	0.389373	0.949574	-0.433781	0.431139		-1.02027	0.0161717		0.379267	0.402192	0.925088
ENSSSCG00000041114		ENSSSCG00000041114			Val_down		LPS_uni	-0.0765124	0.0653414	0.745104	-0.065789	0.0844823	0.504189	-0.103096	0.0407494	0.433692	-0.0492914	0.247124	0.891461
ENSSSCG00000041214		ENSSSCG00000041214			Val_down		LPS_uni	-0.121642	0.211738	0.897506	-0.141274	0.208922	0.681629	-0.301149	0.010106	0.27635	-0.115057	0.185866	0.867984
ENSSSCG00000041675		ENSSSCG00000041675			Val_down		LPS_uni	-0.0589263	0.616781	0.975658	-0.100281	0.448609	0.840766	-0.249491	0.0221421	0.360946	-0.164397	0.134072	0.818251
ENSSSCG00000041698		ENSSSCG00000041698			Val_down		LPS_uni	0.0308257	0.874738	0.994386	0.275317	0.192787		-0.504727	0.0254569		-0.0558052	0.809491	0.979902
ENSSSCG00000042082		ENSSSCG00000042082			Val_down		LPS_uni	-0.194032	0.160803	0.857934	-0.318118	0.153569	0.612871	-0.365806	0.0384415	0.42592	-0.00256023	0.987773	0.998823
ENSSSCG00000042213		ENSSSCG00000042213			Val_down		LPS_uni	-0.195733	0.215552	0.900087	-0.122342	0.396811	0.814537	-0.35596	0.0187311	0.345926	-0.197001	0.17899	0.861958
ENSSSCG00000042730		ENSSSCG00000042730			Val_down		LPS_uni	-0.286339	0.0671544	0.751296	-0.165784	0.257572	0.723037	-0.361328	0.0131458	0.305855	0.0409302	0.775267	0.97702
ENSSSCG00000042831		ENSSSCG00000042831			Val_down		LPS_uni	-0.587929	0.0607757	0.736781	-0.510745	0.106482		-1.29007	0.00607085		-0.476351	0.209606	0.877759
ENSSSCG00000043569		ENSSSCG00000043569			Val_down		LPS_uni	0.279205	0.116419	0.820706	-0.213253	0.250236	0.715977	-0.449327	0.0313438		-0.244668	0.283923	0.89989
ENSSSCG00000044567		ENSSSCG00000044567			Val_down		LPS_uni	-0.0473129	0.59469	0.974436	-0.0610719	0.519754	0.873048	-0.246545	0.0323646	0.398508	-0.11052	0.314631	0.902976
ENSSSCG00000045003		ENSSSCG00000045003			Val_down		LPS_uni	-0.300807	0.294939	0.923905	0.0234395	0.899156	0.982113	-0.469232	0.0240538		-0.00223108	0.991969	0.999111
ENSSSCG00000045008		ENSSSCG00000045008			Val_down		LPS_uni	-0.168674	0.186537	0.878563	-0.0603242	0.637401	0.918226	-0.246161	0.0207893	0.352383	-0.0862781	0.356388	0.913996
ENSSSCG00000045259		ENSSSCG00000045259			Val_down		LPS_uni	-0.246455	0.267546	0.911563	-0.297218	0.0966633	0.529441	-0.563227	0.0227884	0.363625	-0.259931	0.32822	0.908278
ENSSSCG00000045353		ENSSSCG00000045353			Val_down		LPS_uni	-0.11404	0.211906	0.897506	-0.0995778	0.262047	0.728095	-0.204339	0.0125457	0.303242	-0.0525778	0.595103	0.954495
ENSSSCG00000046487		ENSSSCG00000046487			Val_down		LPS_uni	0.0502735	0.556007	0.969937	-0.0365347	0.655553	0.923739	-0.266586	0.0188669	0.346142	-0.0336552	0.756544	0.97527
ENSSSCG00000046559		ENSSSCG00000046559			Val_down		LPS_uni	-0.372811	0.0778318	0.770965	-0.0101338	0.955765		-0.671465	0.00432916		0.0653108	0.764192	0.97554
ENSSSCG00000047129		ENSSSCG00000047129			Val_down		LPS_uni	-0.0754662	0.26185	0.907608	-0.0722754	0.180537	0.650128	-0.144605	0.0287857	0.386932	-0.086835	0.208627	0.877759
ENSSSCG00000047144		ENSSSCG00000047144			Val_down		LPS_uni	-0.176759	0.489341	0.96634	-0.226487	0.352641		-0.591681	0.0147239		0.121789	0.66588	0.964282
ENSSSCG00000047240		ENSSSCG00000047240			Val_down		LPS_uni	-0.071405	0.208129	0.896105	-0.129755	0.0571685	0.436949	-0.147033	0.0340926	0.409177	-0.0760898	0.317511	0.903692
ENSSSCG00000047296		ENSSSCG00000047296			Val_down		LPS_uni	-0.145947	0.6298	0.977051	-0.345634	0.335848	0.78221	-0.752132	0.0236797		-0.476913	0.176885	0.861958
ENSSSCG00000047910		ENSSSCG00000047910			Val_down		LPS_uni	-0.0784957	0.138645	0.84482	-0.0962758	0.0914738	0.519584	-0.15673	0.0346459	0.41147	-0.088575	0.196944	0.87301
ENSSSCG00000048120		ENSSSCG00000048120			Val_down		LPS_uni	-0.210031	0.218262	0.900164	-0.118744	0.507321	0.867541	-0.460501	0.0239434		-0.109657	0.605215	0.954495
ENSSSCG00000048697		ENSSSCG00000048697			Val_down		LPS_uni	-0.0589122	0.281119	0.918521	-0.0551296	0.386156	0.809843	-0.14345	0.0104058	0.281406	-0.126709	0.0721138	0.731129
ENSSSCG00000048813		ENSSSCG00000048813			Val_down		LPS_uni	-0.187092	0.215232	0.900087	-0.123654	0.54004	0.882385	-0.542905	0.00938625	0.26959	-0.128996	0.520827	0.941537
[truncated: 12,811 more rows]
