# Supplementary material for: Glucocorticoid receptor hypersensitivity enhances inflammatory signaling and inhibits cell cycle progression in porcine PBMCs
Source: Front Immunol. 2022 Nov 24;13:976454. doi: 10.3389/fimmu.2022.976454 (PMC9730246; doi:10.3389/fimmu.2022.976454)
Supplement: Supplementary file 2 [file Table_2.xlsx]

## Sheet: GR targets
Supplementary Table 2. Val-regulated GR targets and hub genes under four treatment conditions.
CON_Val_up	CON_Val_down	DEX_Val_up	DEX_Val_down	LPS_Val_up	LPS_Val_down	LD_Val_up	LD_Val_down
ARL4C	CBX4	ABCA1	AKAP12	ABCA1	BCL9L	ABCA1	AKAP12
CD163	CD38	ACACA	BTG1	ABCC3	CDKN1B	ABCC3	CDKN1B
CXCL14	CDKN1B	ACOX1	CCNG2	ANPEP	CX3CR1	ANXA5	CDKN2C
DDIT3	HDAC2	ANXA5	CD38	ANXA1	FBN2	BHLHE40	CX3CR1
DST	HLTF	ARL4C	CDKN1B	ANXA5	LUC7L3	CAPN2	FGF2
DUSP1	HNRNPU	ATXN1	DUSP4	BHLHE40	MCM7	CXCL14	FSTL3
EDNRB	IL1R2	CAPN2	FAIM	CAPN2	MID1IP1	DAD1	GCC2
EXT1	LUC7L3	CD163	HLTF	CD163	NMNAT2	DST	ITPKC
FLRT2	NUF2	CPEB4	IFI44	CFLAR	PATZ1	DUSP5	JADE1
FOS	PLB1	CXCL14	LUC7L3	CLIC4	PLB1	EDNRB	LUC7L3
FOSB	PTGS2	DAG1	NCOA2	CXCL14	RARG	EXT1	SSBP3
FTL	RBL2	DCTN6	ORC4	CYB561	RCC2	F5	TFAP4
HADHB	SSBP3	DEGS1	PATZ1	CYP1B1	SCAMP4	FLRT2
IRS1		DHRS7	PEX11G	DEDD	SCMH1	FN1
KLF4		DPYSL3	PIK3IP1	DEGS1	SLC44A2	FOS
LPAR1		DST	PLB1	DUSP1		FOSB
NFIL3		DYNLL1	SENP1	DUSP5		FTL
PARP4		EBAG9	SH3KBP1	EDNRB		GNG10
PDLIM1		EDNRB	SLC44A2	EMP1		HADHB
PLIN2		EGFR	ST3GAL1	EXT1		HSPA5
PRDX6		EXT1	STK39	FKBP5		ID2
PYGL		FLRT2	TSC22D3	FLRT2		IL10
RGN		FOS		FN1		IRS1
RTN4		FOSB		FOS		ITGB1
S100A10		FTL		FOSB		KLF4
SCARB2		GNG10		FTL		LDHA
SH3GLB1		GNS		GADD45B		LITAF
SMPDL3B		HADHB		GLUL		LPAR1
SRGN		HIPK2		GNG10		MAP2K1
TGFBI		HSPA5		HADHB		MFGE8
VCP		HSPA8		HSPA5		MPC2
		IDH1		HSPA8		NAMPT
		IGF1R		HSPA9		P4HA2
		IRS1		ID2		PDLIM1
		ITGB1		IDH1		PIM1
		KLF15		IFNGR1		PLAU
		LDHA		IL10		PLIN2
		MAP2K1		IRS1		PRDX6
		MEF2A		ITGB1		PYGL
		MPC2		KLF15		RGN
		NDUFV2		KLF4		S100A10
		NEBL		LDHA		SCARB2
		NFIL3		LITAF		SEMA3C
		PARP4		LPAR1		SH3GLB1
		PLIN2		MAP2K1		SMPDL3B
		PLK2		MAPK6		STAT3
		POGK		MARCKS		TGFBI
		PRDX6		MPC2		TRAF3IP2
		PRKCD		NAMPT		TSFM
		PSEN1		PABPC1		VCP
		PYGL		PDE4B
		RAB11A		PDLIM1
		RNF11		PIM1
		RRAGC		PLIN2
		RTN4		PLK2
		S100A10		PRDX6
		SCARB2		PSEN1
		SCNN1A		PYGL
		SEC14L1		RAB11A
		SH3GLB1		RGN
		SLC35D1		RNF11
		SLC7A7		RTN4
		SMPDL3B		S100A10
		STK3		SAT1
		TGFBI		SCARB2
		VCP		SEMA3C
		VIM		SH3GLB1
		YWHAG		SLC19A2
		YWHAH		SLPI
		ZFP36L1		SMPDL3B
				SOCS1
				SRGN
				STK3
				TGFBI
				TOPORS
				VIM
				YWHAG
				YWHAH
				ZNF658

## Sheet: Hub genes
CON_Val_up	CON_Val_down	DEX_Val_up	DEX_Val_down	LPS_Val_up	LPS_Val_down	LD_Val_up	LD_Val_down
ACE	ASF1B	ANXA5	ASF1B	ANXA2	ANLN	ANXA2	ASPM
ACTG2	ATAD2	ARF1	BARD1	ANXA5	ASF1B	ANXA5	CCNB1
ACTR1A	CCNB1	CALR	CCNB1	ATP5A1	ASPM	ARF1	CDC20
AGFG1	CCNB2	CANX	CDC20	ATP5F1	BLM	CD44	CDC45
AP2M1	CDC20	CD44	CDCA3	CANX	CCNB2	CD63	CDCA5
ARF1	CDCA5	CLTC	CENPA	CASP3	CDC20	CD68	CENPA
ASAH1	CDCA7	CS	CHAF1B	CD40	CDK1	CTSB	CENPF
CAPZB	CENPA	CTSB	E2F7	CD44	CKAP2	FN1	CEP55
CD63	CENPF	DNM2	E2F8	CD63	CKAP2L	FOS	CHAF1A
CD68	CLSPN	EGFR	ESPL1	CD68	CLSPN	GSK3B	ERCC6L
CTSA	DIAPH3	GSK3B	HELLS	CD86	DTL	HSP90AA1	ESPL1
CTSB	GINS1	HSP90AA1	KIF11	DDX58	ESPL1	HSP90B1	FBXO5
ECI2	HELLS	HSP90B1	KIF4A	FN1	FOXM1	HSPA5	GINS1
EXOC7	KIF11	HSPA5	KNTC1	FOS	GINS1	ICAM1	HELLS
FOS	KIF4A	HSPA8	MCM10	HSP90AA1	HMMR	IL10	KIF14
GALC	MCM10	ITGB1	MCM2	HSP90B1	KIF14	IRS1	KIF15
GBA	MCM5	LAMP2	MCM4	HSPA5	KIF15	ITGB1	KIF20A
GLA	NCAPG	LDHA	NCAPG	HSPA8	KNTC1	LAMP2	KIF4A
LGALS3	NUF2	MDH1	ORC1	HSPA9	LCK	LGALS3	MCM10
M6PR	PBK	MDH2	POLA1	ICAM1	MCM10	MAP2K1	MCM4
MCOLN1	POLA1	PDIA3	RAD51AP1	IL10	MCM7	MAPK1	NCAPG
NPC2	POLE	RAB11A	RFC5	ITGB1	NCAPG	PDIA4	NCAPH
PECAM1	SGOL1	RAB7A	SKA1	JAK2	POLD1	PECAM1	ORC1
RAB10	SPC24	RAB7B	SPC24	MYD88	POLE	PLEK	PLK4
RAB7A	TOP2A	RHOA	TIPIN	PDIA3	RFC3	PPARA	POLA1
RAC1	TP53	TLR4	TK1	PECAM1	SGOL1	RAB7A	RAD51AP1
RHEB	TTK	TXNRD1	TOP2A	PLEK	SKA1	SEC61A1	RFC3
SCARB2	TYMS	VCP	TRIP13	PSMA3	TOP2A	STAT3	SMC4
SGPL1	UBE2C	VDAC1	TTK	RAB7A	TP53	VCP	TOP2A
VCP	UHRF1	VPS35	UBE2C	TLR4	TPX2	XBP1	UHRF1
