# Supplementary material for: Glucocorticoid receptor hypersensitivity enhances inflammatory signaling and inhibits cell cycle progression in porcine PBMCs
Source: Front Immunol. 2022 Nov 24;13:976454. doi: 10.3389/fimmu.2022.976454 (PMC9730246; doi:10.3389/fimmu.2022.976454)
Supplement: Supplementary file 3 [file Table_3.xlsx]

## Sheet: CON_Val_up
Supplementary Table 3. Metascape pathway and process enrichment analysis of Val-up and Val-down genes under different treatment conditions.
Group	Category	Term ID	Term Description	log(p-value)	log(q-value)	Ratio	Genes
1_Member	KEGG Pathway	hsa04142	Lysosome	-19.3519	-15.0743	25/132	ACP2,ASAH1,ATP6V0B,SCARB2,CD63,CD68,TPP1,CTNS,CTSB,CTSH,CTSS,FUCA1,GALC,GBA,GLA,LIPA,M6PR,MANBA,NEU1,CTSA,LAPTM4A,NPC2,SLC17A5,MCOLN1,GNPTAB
1_Member	Reactome Gene Sets	R-HSA-6798695	Neutrophil degranulation	-17.9023	-13.9258	41/480	AOC1,ASAH1,CD63,CD68,CSTB,CTSB,CTSH,CTSS,FCER1G,FTL,FUCA1,GLA,LGALS3,MANBA,NEU1,PECAM1,CTSA,PRCP,PSMD2,PYGL,RAB5C,RAC1,SRP14,TNFRSF1B,VCP,RAB7A,LAMTOR3,CREG1,GGH,SCAMP1,PRDX6,TMEM63A,ATP6AP2,VAT1,NPC2,RAB10,ENPP4,NCSTN,BRI3,ARL8A,NHLRC3
2_Member	Reactome Gene Sets	R-HSA-199991	Membrane Trafficking	-13.7061	-9.90563	41/634	ARF1,CAPZB,SCARB2,AP2M1,CUX1,TOR1A,FTL,GALNT2,AGFG1,M6PR,MYO5A,PRKAB1,PRKAB2,RAB5C,RAC1,STX4,RAB7A,STAM,TRIP10,RAB9A,ARPC2,ACTR1A,PLIN3,TFG,DCTN2,RAB10,RAB32,KDELR3,ANKRD28,EXOC7,RAB3GAP2,DNM3,TRAPPC3,DCTN4,UBAP1,TBC1D13,TMED9,BLOC1S4,TUBB1,REPS1,DENND1B
2_Member	Reactome Gene Sets	R-HSA-5653656	Vesicle-mediated transport	-13.5061	-9.83062	42/673	ARF1,CAPZB,SCARB2,AP2M1,CUX1,TOR1A,FTL,GALNT2,AGFG1,M6PR,MYO5A,PRKAB1,PRKAB2,RAB5C,RAC1,STX4,RAB7A,STAM,TRIP10,CD163,RAB9A,ARPC2,ACTR1A,PLIN3,TFG,DCTN2,RAB10,RAB32,KDELR3,ANKRD28,EXOC7,RAB3GAP2,DNM3,TRAPPC3,DCTN4,UBAP1,TBC1D13,TMED9,BLOC1S4,TUBB1,REPS1,DENND1B
2_Member	Reactome Gene Sets	R-HSA-446203	Asparagine N-linked glycosylation	-9.97743	-6.65414	24/304	ARF1,CAPZB,CGA,FUCA1,NEU1,CTSA,RPN1,VCP,MPDU1,ACTR1A,TFG,DCTN2,KDELR3,DOLK,GANAB,ANKRD28,SLC17A5,TRAPPC3,ALG5,DCTN4,TMED9,NAGK,NPL,TUBB1
2_Member	Reactome Gene Sets	R-HSA-2132295	MHC class II antigen presentation	-7.15088	-4.1521	13/123	ARF1,CAPZB,AP2M1,CTSB,CTSH,CTSS,CTSA,RAB7A,ACTR1A,DCTN2,DNM3,DCTN4,TUBB1
2_Member	Reactome Gene Sets	R-HSA-6811442	Intra-Golgi and retrograde Golgi-to-ER traffic	-5.40615	-2.74139	14/202	ARF1,CAPZB,CUX1,GALNT2,M6PR,RAB9A,ACTR1A,PLIN3,DCTN2,KDELR3,RAB3GAP2,DCTN4,TMED9,TUBB1
2_Member	Reactome Gene Sets	R-HSA-948021	Transport to the Golgi and subsequent modification	-5.12761	-2.51282	13/185	ARF1,CAPZB,CGA,FUCA1,ACTR1A,TFG,DCTN2,KDELR3,ANKRD28,TRAPPC3,DCTN4,TMED9,TUBB1
2_Member	Reactome Gene Sets	R-HSA-6811436	COPI-independent Golgi-to-ER retrograde traffic	-4.86306	-2.30152	7/51	CAPZB,GALNT2,ACTR1A,DCTN2,RAB3GAP2,DCTN4,TUBB1
2_Member	Reactome Gene Sets	R-HSA-199977	ER to Golgi Anterograde Transport	-4.4944	-2.05571	11/154	ARF1,CAPZB,ACTR1A,TFG,DCTN2,KDELR3,ANKRD28,TRAPPC3,DCTN4,TMED9,TUBB1
2_Member	Reactome Gene Sets	R-HSA-8856688	Golgi-to-ER retrograde transport	-4.32637	-1.95731	10/133	ARF1,CAPZB,GALNT2,ACTR1A,DCTN2,KDELR3,RAB3GAP2,DCTN4,TMED9,TUBB1
2_Member	Reactome Gene Sets	R-HSA-6807878	COPI-mediated anterograde transport	-3.72729	-1.61622	8/101	ARF1,CAPZB,ACTR1A,DCTN2,KDELR3,DCTN4,TMED9,TUBB1
2_Member	Reactome Gene Sets	R-HSA-1280218	Adaptive Immune System	-3.34654	-1.31204	25/763	ARF1,CAPZB,AP2M1,CTSB,CTSH,CTSS,CTSA,PPP2CB,PSMD2,RAC1,STX4,ELOC,VAV1,RAB7A,RNF14,ACTR1A,RNF41,DCTN2,LY96,DNM3,DCTN4,TUBB1,TIRAP,KCTD6,TREML1
2_Member	Reactome Gene Sets	R-HSA-3371497	HSP90 chaperone cycle for steroid hormone receptors (SHR) in the presence of ligand	-2.78188	-0.940505	5/55	CAPZB,ACTR1A,DCTN2,DCTN4,TUBB1
3_Member	GO Biological Processes	GO:0016042	lipid catabolic process	-13.1408	-9.56227	27/282	ACADM,ASAH1,CYP7A1,FUCA1,GALC,GBA,GLA,HADHB,HADH,LIPA,NEU1,PHYH,RAB7A,SGPL1,PRDX6,ECI2,ILVBL,PLAAT3,SIRT2,PLCB1,SMPDL3B,GDE1,ACER3,NCEH1,LPIN3,ALDH1L2,PLBD2
3_Member	GO Biological Processes	GO:0044242	cellular lipid catabolic process	-12.5779	-9.07848	22/188	ACADM,ASAH1,FUCA1,GALC,GBA,GLA,HADHB,HADH,NEU1,PHYH,SGPL1,PRDX6,ECI2,ILVBL,SIRT2,PLCB1,SMPDL3B,GDE1,ACER3,LPIN3,ALDH1L2,PLBD2
3_Member	Reactome Gene Sets	R-HSA-556833	Metabolism of lipids	-8.08059	-4.91699	35/742	ACADM,PLIN2,ALDH3A2,ARF1,ASAH1,SLC25A20,CDS1,CGA,CYP7A1,KDSR,GALC,GBA,GLA,HADHB,HADH,FADS1,NEU1,OXCT1,PHYH,PON2,CTSA,PRKAB2,SGPL1,CERT1,LPCAT3,PLIN3,ECI2,PLAAT3,TNFRSF21,CERS2,HACD3,GDE1,ACER3,LPIN3,OSBPL5
3_Member	GO Biological Processes	GO:0008610	lipid biosynthetic process	-3.14462	-1.16888	20/570	ASAH1,CDS1,CYP7A1,KDSR,GBA,FADS1,PRKAB1,PRKAB2,SGPL1,LPCAT3,PLAAT3,DOLK,CERS2,HACD3,CYB5R1,ACER3,LPIN3,PGAP4,SERAC1,TTC7B
4_Member	KEGG Pathway	hsa05132	Salmonella infection	-10.1324	-6.69996	22/249	ARF1,FOS,M6PR,RAB5C,RAC1,S100A10,RAB7A,RAB9A,ARPC2,ACTR1A,MYL9,DCTN2,PLEKHM2,EXOC7,LY96,DCTN4,TUBB1,DYNLRB1,TIRAP,ARL8A,MLKL,SNX33
4_Member	KEGG Pathway	hsa05130	Pathogenic Escherichia coli infection	-2.40499	-0.694638	9/197	ARF1,LPAR1,FOS,MYO5A,RAC1,NCK2,ARPC2,TUBB1,TIRAP
5_Member	GO Biological Processes	GO:0030163	protein catabolic process	-9.98728	-6.65414	37/693	TPP1,CTSB,CTSH,CTSS,DDB1,DDIT3,TOR1A,EXT1,GBA,GPC1,MANBA,PPP2CB,PSMD2,ELOC,PPP1R11,VCP,WFS1,RAB7A,STAM,RNF14,TOM1L1,RNF41,SIRT2,ECPAS,UBAP1,RNF216,DNAJB12,CLN6,SELENOS,UBQLN4,CCDC47,USP28,FBXO38,ADAMTS12,KCTD6,NHLRC3,TRIM72
5_Member	GO Biological Processes	GO:0044257	cellular protein catabolic process	-8.61919	-5.40628	33/638	TPP1,CTSB,CTSH,CTSS,DDB1,DDIT3,TOR1A,GBA,PPP2CB,PSMD2,ELOC,PPP1R11,VCP,WFS1,RAB7A,STAM,RNF14,TOM1L1,RNF41,SIRT2,ECPAS,UBAP1,RNF216,DNAJB12,SELENOS,UBQLN4,CCDC47,USP28,FBXO38,ADAMTS12,KCTD6,NHLRC3,TRIM72
5_Member	GO Biological Processes	GO:0051603	proteolysis involved in cellular protein catabolic process	-7.98514	-4.85373	31/608	CTSB,CTSH,CTSS,DDB1,DDIT3,TOR1A,GBA,PPP2CB,PSMD2,ELOC,PPP1R11,VCP,WFS1,STAM,RNF14,TOM1L1,RNF41,SIRT2,ECPAS,UBAP1,RNF216,DNAJB12,SELENOS,UBQLN4,CCDC47,USP28,FBXO38,ADAMTS12,KCTD6,NHLRC3,TRIM72
5_Member	GO Biological Processes	GO:0043632	modification-dependent macromolecule catabolic process	-6.20814	-3.31081	26/547	DDB1,DDIT3,GBA,PPP2CB,PSMD2,ELOC,PPP1R11,VCP,WFS1,STAM,RNF14,TOM1L1,SIRT2,EXOSC7,ECPAS,UBAP1,RNF216,DNAJB12,SELENOS,UBQLN4,CCDC47,USP28,FBXO38,KCTD6,NHLRC3,TRIM72
5_Member	GO Biological Processes	GO:0006511	ubiquitin-dependent protein catabolic process	-5.9913	-3.17838	25/526	DDB1,DDIT3,GBA,PPP2CB,PSMD2,ELOC,PPP1R11,VCP,WFS1,STAM,RNF14,TOM1L1,SIRT2,ECPAS,UBAP1,RNF216,DNAJB12,SELENOS,UBQLN4,CCDC47,USP28,FBXO38,KCTD6,NHLRC3,TRIM72
5_Member	GO Biological Processes	GO:0019941	modification-dependent protein catabolic process	-5.84429	-3.08526	25/536	DDB1,DDIT3,GBA,PPP2CB,PSMD2,ELOC,PPP1R11,VCP,WFS1,STAM,RNF14,TOM1L1,SIRT2,ECPAS,UBAP1,RNF216,DNAJB12,SELENOS,UBQLN4,CCDC47,USP28,FBXO38,KCTD6,NHLRC3,TRIM72
5_Member	GO Biological Processes	GO:0010498	proteasomal protein catabolic process	-5.03562	-2.44813	18/344	DDB1,DDIT3,TOR1A,GBA,PPP2CB,PSMD2,VCP,WFS1,RNF41,SIRT2,ECPAS,RNF216,DNAJB12,SELENOS,CCDC47,FBXO38,NHLRC3,TRIM72
5_Member	GO Biological Processes	GO:0043161	proteasome-mediated ubiquitin-dependent protein catabolic process	-4.6078	-2.12575	16/302	DDB1,DDIT3,GBA,PPP2CB,PSMD2,VCP,WFS1,SIRT2,ECPAS,RNF216,DNAJB12,SELENOS,CCDC47,FBXO38,NHLRC3,TRIM72
6_Member	GO Biological Processes	GO:0016241	regulation of macroautophagy	-9.28265	-6.00511	17/158	ATP6V1E1,ATP6V0B,GBA,RALB,RHEB,ATP6V1G1,RNF41,EXOC7,RAB3GAP2,POLDIP2,SH3GLB1,SNX7,WIPI1,UBQLN4,PHF23,VPS26B,SNX30
6_Member	GO Biological Processes	GO:0010506	regulation of autophagy	-7.70071	-4.65362	22/336	ATP6V1E1,ATP6V0B,DDIT3,GBA,CTSA,RALB,RHEB,GPR137B,ATP6V1G1,RNF41,ATF6,SIRT2,EXOC7,RAB3GAP2,POLDIP2,SH3GLB1,SNX7,WIPI1,UBQLN4,PHF23,VPS26B,SNX30
6_Member	GO Biological Processes	GO:2000786	positive regulation of autophagosome assembly	-6.49793	-3.54261	6/19	RALB,RAB3GAP2,SH3GLB1,SNX7,WIPI1,SNX30
6_Member	GO Biological Processes	GO:0044090	positive regulation of vacuole organization	-6.2084	-3.31081	6/21	RALB,RAB3GAP2,SH3GLB1,SNX7,WIPI1,SNX30
6_Member	GO Biological Processes	GO:0044088	regulation of vacuole organization	-5.93414	-3.16175	8/51	SCARB2,RALB,RAB3GAP2,SH3GLB1,SNX7,WIPI1,PHF23,SNX30
6_Member	GO Biological Processes	GO:2000785	regulation of autophagosome assembly	-5.23483	-2.59076	7/45	RALB,RAB3GAP2,SH3GLB1,SNX7,WIPI1,PHF23,SNX30
6_Member	GO Biological Processes	GO:0044089	positive regulation of cellular component biogenesis	-4.91432	-2.33575	22/493	LPAR1,LGALS3,RAC1,RALB,S100A10,VCP,RAB7A,STAM,NCK2,ARPC2,SPIDR,FLRT2,RAB3GAP2,DNM3,POLDIP2,SH3GLB1,SNX7,NLGN3,WIPI1,TIRAP,AMIGO3,SNX30
6_Member	GO Biological Processes	GO:0016239	positive regulation of macroautophagy	-3.0086	-1.08708	6/73	RALB,RAB3GAP2,SH3GLB1,SNX7,WIPI1,SNX30
6_Member	GO Biological Processes	GO:1902117	positive regulation of organelle assembly	-2.80139	-0.953597	6/80	RALB,RAB3GAP2,SH3GLB1,SNX7,WIPI1,SNX30
6_Member	GO Biological Processes	GO:1902115	regulation of organelle assembly	-2.33427	-0.644818	9/202	LIMK2,RALB,STAM,RAB3GAP2,SH3GLB1,SNX7,WIPI1,PHF23,SNX30
6_Member	GO Biological Processes	GO:0010508	positive regulation of autophagy	-2.25282	-0.592277	7/136	RALB,ATF6,RAB3GAP2,SH3GLB1,SNX7,WIPI1,SNX30
7_Member	GO Biological Processes	GO:0046466	membrane lipid catabolic process	-8.60464	-5.40628	9/35	ASAH1,FUCA1,GALC,GBA,GLA,NEU1,SGPL1,SMPDL3B,ACER3
7_Member	GO Biological Processes	GO:0030149	sphingolipid catabolic process	-7.84622	-4.74477	8/30	ASAH1,GALC,GBA,GLA,NEU1,SGPL1,SMPDL3B,ACER3
7_Member	Reactome Gene Sets	R-HSA-428157	Sphingolipid metabolism	-7.7861	-4.71268	12/90	ALDH3A2,ASAH1,KDSR,GALC,GBA,GLA,NEU1,CTSA,SGPL1,CERT1,CERS2,ACER3
7_Member	KEGG Pathway	hsa00600	Sphingolipid metabolism	-7.22476	-4.20249	9/49	ASAH1,KDSR,GALC,GBA,GLA,NEU1,SGPL1,CERS2,ACER3
7_Member	GO Biological Processes	GO:0046514	ceramide catabolic process	-6.34878	-3.41366	6/20	ASAH1,GALC,GBA,GLA,NEU1,ACER3
7_Member	GO Biological Processes	GO:0006643	membrane lipid metabolic process	-6.12564	-3.29526	15/202	ASAH1,FUCA1,KDSR,GALC,GBA,GLA,NEU1,SGPL1,CERT1,SMPDL3B,CERS2,HACD3,CLN6,ACER3,PGAP4
7_Member	GO Biological Processes	GO:0006665	sphingolipid metabolic process	-5.94892	-3.16275	13/156	ASAH1,KDSR,GALC,GBA,GLA,NEU1,SGPL1,CERT1,SMPDL3B,CERS2,HACD3,CLN6,ACER3
7_Member	GO Biological Processes	GO:0019377	glycolipid catabolic process	-5.62338	-2.92562	5/15	FUCA1,GALC,GBA,GLA,NEU1
7_Member	GO Biological Processes	GO:0006672	ceramide metabolic process	-5.53884	-2.85236	10/97	ASAH1,GALC,GBA,GLA,NEU1,SGPL1,CERT1,CERS2,CLN6,ACER3
7_Member	GO Biological Processes	GO:0046479	glycosphingolipid catabolic process	-4.42828	-2.01997	4/13	GALC,GBA,GLA,NEU1
7_Member	GO Biological Processes	GO:1901136	carbohydrate derivative catabolic process	-4.22031	-1.91552	11/165	FUCA1,GALC,GBA,GLA,GPC1,MANBA,NEU1,ENPP4,NAGK,NPL,ADAMTS12
7_Member	GO Biological Processes	GO:0046477	glycosylceramide catabolic process	-4.13835	-1.87364	3/6	GALC,GBA,GLA
7_Member	Reactome Gene Sets	R-HSA-1660662	Glycosphingolipid metabolism	-4.11452	-1.85817	6/46	ASAH1,GALC,GBA,GLA,NEU1,CTSA
7_Member	KEGG Pathway	hsa00511	Other glycan degradation	-3.82374	-1.67973	4/18	FUCA1,GBA,MANBA,NEU1
7_Member	GO Biological Processes	GO:0016139	glycoside catabolic process	-3.38043	-1.34093	3/10	FUCA1,GBA,GLA
7_Member	GO Biological Processes	GO:0006664	glycolipid metabolic process	-2.98083	-1.06886	7/101	FUCA1,GALC,GBA,GLA,NEU1,CLN6,PGAP4
7_Member	GO Biological Processes	GO:1903509	liposaccharide metabolic process	-2.95571	-1.06733	7/102	FUCA1,GALC,GBA,GLA,NEU1,CLN6,PGAP4
7_Member	GO Biological Processes	GO:0006677	glycosylceramide metabolic process	-2.8268	-0.975772	3/15	GALC,GBA,GLA
7_Member	GO Biological Processes	GO:1901658	glycosyl compound catabolic process	-2.6813	-0.873996	4/35	FUCA1,GBA,GLA,ENPP4
7_Member	GO Biological Processes	GO:0006687	glycosphingolipid metabolic process	-2.67878	-0.873996	5/58	GALC,GBA,GLA,NEU1,CLN6
7_Member	GO Biological Processes	GO:0016137	glycoside metabolic process	-2.33241	-0.644818	3/22	FUCA1,GBA,GLA
8_Member	GO Biological Processes	GO:0005975	carbohydrate metabolic process	-7.03704	-4.06053	25/462	ACADM,ALDH2,EXT1,FUCA1,GLA,MANBA,NEU1,NPY1R,PKLR,PYGL,SLC3A2,SORD,RGN,MPDU1,SLC23A2,TREH,WDTC1,GANAB,PGLS,SIAE,NAGK,MYORG,RBKS,GNPTAB,NPL
8_Member	GO Biological Processes	GO:0044262	cellular carbohydrate metabolic process	-2.41047	-0.698773	8/161	ACADM,EXT1,PYGL,SORD,TREH,NAGK,RBKS,GNPTAB
8_Member	GO Biological Processes	GO:0046835	carbohydrate phosphorylation	-2.17319	-0.535995	3/25	NAGK,RBKS,GNPTAB
9_Member	Reactome Gene Sets	R-HSA-109582	Hemostasis	-6.1835	-3.3039	28/621	CALU,CAPZB,CD63,FCER1G,GLG1,GPC1,ITIH4,P2RX4,PECAM1,PPP2CB,PRCP,SRGN,PRKAR2A,RAC1,S100A10,SDC2,SLC3A2,STX4,TGFB2,VAV1,MANF,MFN2,LHFPL2,ENDOD1,F11R,CYB5R1,DOCK6,TUBB1
9_Member	Reactome Gene Sets	R-HSA-76005	Response to elevated platelet cytosolic Ca2+	-5.06255	-2.4571	11/134	CALU,CD63,ITIH4,PECAM1,SRGN,STX4,TGFB2,MANF,LHFPL2,ENDOD1,CYB5R1
9_Member	Reactome Gene Sets	R-HSA-114608	Platelet degranulation	-4.43981	-2.02009	10/129	CALU,CD63,ITIH4,PECAM1,SRGN,TGFB2,MANF,LHFPL2,ENDOD1,CYB5R1
9_Member	Reactome Gene Sets	R-HSA-76002	Platelet activation, signaling and aggregation	-4.12741	-1.8669	14/263	CALU,CD63,FCER1G,ITIH4,PECAM1,SRGN,RAC1,STX4,TGFB2,VAV1,MANF,LHFPL2,ENDOD1,CYB5R1
10_Member	GO Biological Processes	GO:0033365	protein localization to organelle	-6.14316	-3.29526	29/661	SCARB2,CD68,TPP1,DDIT3,TOR1A,M6PR,SRGN,SRP14,SRPRA,TULP3,RAB7A,STAM,MFN2,TIMM44,DCTN2,RAB10,KDELR3,EXOC7,RAB3GAP2,SH3GLB1,CEP83,ZDHHC3,FAM53C,CCDC47,RTN4,MFSD1,GNPTAB,IPO4,GLMP
10_Member	GO Biological Processes	GO:0072665	protein localization to vacuole	-6.12854	-3.29526	9/65	SCARB2,M6PR,RAB7A,STAM,SH3GLB1,RTN4,MFSD1,GNPTAB,GLMP
10_Member	GO Biological Processes	GO:0006886	intracellular protein transport	-5.64454	-2.9352	28/662	ARF1,SCARB2,AP2M1,M6PR,CTSA,RAB5C,SRP14,SRPRA,STX4,VCP,RAB7A,STAM,MFN2,ARL4C,TIMM44,RAB32,TRAK1,RAB3GAP2,SEC31B,ZDHHC3,FAM53C,TBC1D13,TMED9,SELENOS,GNPTAB,IPO4,VPS26B,SNX33
10_Member	GO Biological Processes	GO:0061462	protein localization to lysosome	-5.37184	-2.71755	7/43	SCARB2,M6PR,RAB7A,RTN4,MFSD1,GNPTAB,GLMP
10_Member	GO Biological Processes	GO:0072594	establishment of protein localization to organelle	-3.78042	-1.64305	15/319	SCARB2,CD68,DDIT3,M6PR,SRP14,SRPRA,RAB7A,STAM,MFN2,TIMM44,RAB10,RAB3GAP2,FAM53C,GNPTAB,IPO4
10_Member	GO Biological Processes	GO:0006622	protein targeting to lysosome	-3.38907	-1.34706	4/23	SCARB2,M6PR,RAB7A,GNPTAB
10_Member	GO Biological Processes	GO:0072666	establishment of protein localization to vacuole	-2.96962	-1.06886	5/50	SCARB2,M6PR,RAB7A,STAM,GNPTAB
10_Member	GO Biological Processes	GO:0006623	protein targeting to vacuole	-2.59109	-0.818703	4/37	SCARB2,M6PR,RAB7A,GNPTAB
10_Member	GO Biological Processes	GO:0007034	vacuolar transport	-2.52785	-0.772754	8/154	SCARB2,M6PR,VCP,RAB7A,STAM,TRAK1,TMEM50A,GNPTAB
10_Member	GO Biological Processes	GO:0006605	protein targeting	-2.29381	-0.614278	10/243	SCARB2,M6PR,SRP14,SRPRA,RAB7A,MFN2,TIMM44,TRAK1,ZDHHC3,GNPTAB
11_Member	GO Biological Processes	GO:0043603	cellular amide metabolic process	-5.9788	-3.17838	31/750	ASAH1,TPP1,CTNS,CTSH,ACE,DLST,ECE1,GALC,GBA,GLA,EIF6,NEU1,PSEN2,RRBP1,SGPL1,CERT1,ATP6AP2,CPQ,PLAAT3,NCSTN,ETHE1,FTSJ1,SMPDL3B,CERS2,CLN6,ACER3,NAGK,PSENEN,NPL,SPPL3,ALDH1L2
12_Member	GO Biological Processes	GO:1901615	organic hydroxy compound metabolic process	-5.81808	-3.07202	23/467	ALDH2,ALDH3A2,ASAH1,CGA,CTNS,CTSB,CYP7A1,EDNRB,FAH,GBA,IDH3B,LIPA,SORD,TGFB2,CPQ,NPC2,PLCB1,GDE1,CYB5R1,CLN6,PNPO,ACER3,OSBPL5
12_Member	GO Biological Processes	GO:0006066	alcohol metabolic process	-3.30792	-1.29755	14/316	ALDH2,ALDH3A2,ASAH1,CYP7A1,EDNRB,GBA,IDH3B,SORD,NPC2,PLCB1,GDE1,CLN6,ACER3,OSBPL5
12_Member	GO Biological Processes	GO:0044283	small molecule biosynthetic process	-2.53932	-0.778976	15/423	ASAH1,CYP7A1,GBA,FADS1,PKLR,PRKAB1,PRKAB2,SORD,RGN,ILVBL,HAAO,HACD3,PNPO,ACER3,PRTFDC1
13_Member	Reactome Gene Sets	R-HSA-382551	Transport of small molecules	-5.76546	-3.03199	30/729	ABCA4,ATP6V1E1,ATP6V0B,AP2M1,CLCN6,CTNS,FTL,LIPA,PRKAR2A,PSMD2,SLC1A5,SLC3A2,VCP,SLC16A7,ATP6V1F,ATP6V1G1,NPC2,ABCB10,SLC17A5,SLC39A1,SLC15A3,CYB5R1,ANO10,SLC29A3,MCOLN1,NCEH1,SLC8B1,TTYH2,SLC9B1,MLKL
13_Member	Reactome Gene Sets	R-HSA-983712	Ion channel transport	-3.14254	-1.16888	10/186	ATP6V1E1,ATP6V0B,CLCN6,ATP6V1F,ATP6V1G1,ANO10,MCOLN1,TTYH2,SLC9B1,MLKL
13_Member	Reactome Gene Sets	R-HSA-2672351	Stimuli-sensing channels	-2.13589	-0.516359	6/109	CLCN6,ANO10,MCOLN1,TTYH2,SLC9B1,MLKL
14_Member	Reactome Gene Sets	R-HSA-2682334	EPH-Ephrin signaling	-5.75033	-3.02909	10/92	AP2M1,LIMK2,PSEN2,RAC1,SDC2,NCK2,ARPC2,MYL9,NCSTN,PSENEN
14_Member	Reactome Gene Sets	R-HSA-3928662	EPHB-mediated forward signaling	-2.38852	-0.686164	4/42	LIMK2,RAC1,SDC2,ARPC2
14_Member	Reactome Gene Sets	R-HSA-422475	Axon guidance	-2.18979	-0.543695	17/552	AP2M1,GPC1,LAMC1,LIMK2,PRKAR2A,PSEN2,PSMD2,RAC1,SDC2,ELOC,NCK2,ARPC2,MYL9,NCSTN,DNM3,PSENEN,TUBB1
14_Member	Reactome Gene Sets	R-HSA-400685	Sema4D in semaphorin signaling	-2.17319	-0.535995	3/25	LIMK2,RAC1,MYL9
14_Member	Reactome Gene Sets	R-HSA-9675108	Nervous system development	-2.00987	-0.431301	17/577	AP2M1,GPC1,LAMC1,LIMK2,PRKAR2A,PSEN2,PSMD2,RAC1,SDC2,ELOC,NCK2,ARPC2,MYL9,NCSTN,DNM3,PSENEN,TUBB1
15_Member	GO Biological Processes	GO:0044282	small molecule catabolic process	-5.44078	-2.7653	19/354	ACADM,ALDH2,CYP7A1,DLST,FAH,HADHB,HADH,OXCT1,PHYH,SORD,ECI2,ILVBL,ENPP4,HAAO,NAGK,RBKS,LPIN3,NPL,ALDH1L2
15_Member	GO Biological Processes	GO:0032787	monocarboxylic acid metabolic process	-4.44875	-2.02009	21/491	ACADM,ALDH3A2,ASAH1,CYP7A1,FAH,HADHB,HADH,FADS1,PHYH,PKLR,PRKAB1,PRKAB2,SLC6A8,SGPL1,ECI2,ILVBL,HAAO,ACAD9,HACD3,LPIN3,ALDH1L2
15_Member	Reactome Gene Sets	R-HSA-77348	Beta oxidation of octanoyl-CoA to hexanoyl-CoA	-4.43431	-2.02009	3/5	ACADM,HADHB,HADH
15_Member	GO Biological Processes	GO:0046395	carboxylic acid catabolic process	-4.33221	-1.95731	13/220	ACADM,DLST,FAH,HADHB,HADH,PHYH,ECI2,ILVBL,HAAO,NAGK,LPIN3,NPL,ALDH1L2
15_Member	GO Biological Processes	GO:0072329	monocarboxylic acid catabolic process	-4.2973	-1.94404	9/108	ACADM,FAH,HADHB,HADH,PHYH,ECI2,ILVBL,LPIN3,ALDH1L2
15_Member	KEGG Pathway	hsa00071	Fatty acid degradation	-4.28391	-1.93579	6/43	ACADM,ALDH2,ALDH3A2,HADHB,HADH,ECI2
15_Member	GO Biological Processes	GO:0016054	organic acid catabolic process	-4.25196	-1.92077	13/224	ACADM,DLST,FAH,HADHB,HADH,PHYH,ECI2,ILVBL,HAAO,NAGK,LPIN3,NPL,ALDH1L2
15_Member	GO Biological Processes	GO:0006631	fatty acid metabolic process	-4.22641	-1.91552	16/325	ACADM,ALDH3A2,ASAH1,HADHB,HADH,FADS1,PHYH,PRKAB1,PRKAB2,SGPL1,ECI2,ILVBL,ACAD9,HACD3,LPIN3,ALDH1L2
15_Member	GO Biological Processes	GO:0009062	fatty acid catabolic process	-4.21993	-1.91552	8/86	ACADM,HADHB,HADH,PHYH,ECI2,ILVBL,LPIN3,ALDH1L2
15_Member	Reactome Gene Sets	R-HSA-77346	Beta oxidation of decanoyl-CoA to octanoyl-CoA-CoA	-4.13835	-1.87364	3/6	ACADM,HADHB,HADH
15_Member	KEGG Pathway	hsa00280	Valine, leucine and isoleucine degradation	-4.00863	-1.78081	6/48	ACADM,ALDH2,ALDH3A2,HADHB,HADH,OXCT1
15_Member	Reactome Gene Sets	R-HSA-8978868	Fatty acid metabolism	-3.94696	-1.74683	11/177	ACADM,ALDH3A2,SLC25A20,HADHB,HADH,FADS1,PHYH,PON2,PRKAB2,ECI2,HACD3
15_Member	GO Biological Processes	GO:0019395	fatty acid oxidation	-3.4942	-1.43677	7/83	ACADM,HADHB,HADH,PHYH,ECI2,ILVBL,ALDH1L2
15_Member	GO Biological Processes	GO:0034440	lipid oxidation	-3.3387	-1.30913	7/88	ACADM,HADHB,HADH,PHYH,ECI2,ILVBL,ALDH1L2
15_Member	Reactome Gene Sets	R-HSA-77286	mitochondrial fatty acid beta-oxidation of saturated fatty acids	-3.24717	-1.25067	3/11	ACADM,HADHB,HADH
15_Member	WikiPathways	WP143	Fatty acid beta-oxidation	-2.72869	-0.908026	4/34	ACADM,SLC25A20,HADHB,HADH
15_Member	KEGG Pathway	hsa01212	Fatty acid metabolism	-2.71242	-0.895779	5/57	ACADM,HADHB,HADH,FADS1,HACD3
15_Member	GO Biological Processes	GO:0030258	lipid modification	-2.69869	-0.88355	9/178	ACADM,GBA,HADHB,HADH,PHYH,LPCAT3,ECI2,ILVBL,ALDH1L2
15_Member	WikiPathways	WP368	Mitochondrial long chain fatty acid beta-oxidation	-2.66236	-0.86769	3/17	ACADM,SLC25A20,HADH
15_Member	GO Biological Processes	GO:0006635	fatty acid beta-oxidation	-2.61355	-0.834851	5/60	ACADM,HADHB,HADH,ECI2,ALDH1L2
15_Member	KEGG Pathway	hsa00062	Fatty acid elongation	-2.07876	-0.485171	3/27	HADHB,HADH,HACD3
16_Member	WikiPathways	WP1422	Sphingolipid pathway	-5.22096	-2.58687	6/30	ASAH1,KDSR,GBA,SGPL1,CERT1,CERS2
16_Member	Reactome Gene Sets	R-HSA-1660661	Sphingolipid de novo biosynthesis	-4.22595	-1.91552	6/44	ALDH3A2,KDSR,SGPL1,CERT1,CERS2,ACER3
16_Member	WikiPathways	WP5121	Sphingolipid metabolism in senescence	-4.18111	-1.88129	5/28	ASAH1,KDSR,GBA,PLCB1,CERS2
16_Member	GO Biological Processes	GO:0046519	sphingoid metabolic process	-3.38907	-1.34706	4/23	ASAH1,KDSR,GBA,ACER3
16_Member	WikiPathways	WP4725	Sphingolipid metabolism overview	-3.31524	-1.29755	4/24	ASAH1,KDSR,SGPL1,CERS2
16_Member	WikiPathways	WP4726	Sphingolipid metabolism: integrated pathway	-3.11338	-1.1539	4/27	ASAH1,KDSR,SGPL1,CERS2
16_Member	GO Biological Processes	GO:0030148	sphingolipid biosynthetic process	-2.95571	-1.06733	7/102	ASAH1,KDSR,GBA,SGPL1,CERS2,HACD3,ACER3
16_Member	GO Biological Processes	GO:0046512	sphingosine biosynthetic process	-2.8268	-0.975772	3/15	ASAH1,GBA,ACER3
16_Member	GO Biological Processes	GO:0046520	sphingoid biosynthetic process	-2.8268	-0.975772	3/15	ASAH1,GBA,ACER3
16_Member	GO Biological Processes	GO:0046467	membrane lipid biosynthetic process	-2.78578	-0.942805	8/140	ASAH1,KDSR,GBA,SGPL1,CERS2,HACD3,ACER3,PGAP4
16_Member	KEGG Pathway	hsa04071	Sphingolipid signaling pathway	-2.57145	-0.803111	7/119	ASAH1,FCER1G,PPP2CB,RAC1,SGPL1,PLCB1,CERS2
16_Member	GO Biological Processes	GO:0006670	sphingosine metabolic process	-2.39107	-0.686404	3/21	ASAH1,GBA,ACER3
16_Member	GO Biological Processes	GO:0034312	diol biosynthetic process	-2.27671	-0.607697	3/23	ASAH1,GBA,ACER3
16_Member	GO Biological Processes	GO:1901617	organic hydroxy compound biosynthetic process	-2.26947	-0.602586	8/170	ASAH1,CTNS,CYP7A1,GBA,TGFB2,CYB5R1,PNPO,ACER3
17_Member	Reactome Gene Sets	R-HSA-9613354	Lipophagy	-5.16066	-2.53634	4/9	PLIN2,PRKAB1,PRKAB2,PLIN3
17_Member	Reactome Gene Sets	R-HSA-1445148	Translocation of SLC2A4 (GLUT4) to the plasma membrane	-4.78416	-2.24698	8/72	MYO5A,PRKAB1,PRKAB2,RAC1,STX4,RAB10,EXOC7,TUBB1
17_Member	Reactome Gene Sets	R-HSA-9612973	Autophagy	-4.57352	-2.10889	11/151	PLIN2,PRKAB1,PRKAB2,RHEB,VCP,LAMTOR3,MFN2,PLIN3,UBAP1,WIPI1,TUBB1
17_Member	Reactome Gene Sets	R-HSA-1632852	Macroautophagy	-4.24407	-1.92077	10/136	PLIN2,PRKAB1,PRKAB2,RHEB,VCP,LAMTOR3,MFN2,PLIN3,WIPI1,TUBB1
17_Member	KEGG Pathway	hsa04932	Non-alcoholic fatty liver disease	-3.77137	-1.64305	10/155	COX5B,DDIT3,FOS,IRS1,NDUFB2,NDUFB10,PKLR,PRKAB1,PRKAB2,RAC1
17_Member	Reactome Gene Sets	R-HSA-9663891	Selective autophagy	-3.55965	-1.48351	7/81	PLIN2,PRKAB1,PRKAB2,VCP,MFN2,PLIN3,TUBB1
17_Member	KEGG Pathway	hsa04910	Insulin signaling pathway	-3.50748	-1.44742	9/137	IRS1,PKLR,PRKAB1,PRKAB2,PRKAR2A,PYGL,RHEB,TRIP10,EXOC7
17_Member	WikiPathways	WP4396	Nonalcoholic fatty liver disease	-3.01967	-1.08719	9/160	COX5B,DDIT3,IRS1,NDUFB2,NDUFB10,PKLR,PRKAB1,PRKAB2,RAC1
17_Member	Reactome Gene Sets	R-HSA-380972	Energy dependent regulation of mTOR by LKB1-AMPK	-2.99265	-1.07495	4/29	PRKAB1,PRKAB2,RHEB,LAMTOR3
17_Member	Reactome Gene Sets	R-HSA-438064	Post NMDA receptor activation events	-2.80139	-0.953597	6/80	PRKAB1,PRKAB2,PRKAR2A,RAC1,TUBB1,CAMKK1
17_Member	WikiPathways	WP1471	Target of rapamycin (TOR) signaling	-2.59109	-0.818703	4/37	PRKAB1,PRKAB2,RAC1,RHEB
17_Member	Reactome Gene Sets	R-HSA-442755	Activation of NMDA receptors and postsynaptic events	-2.47044	-0.73504	6/93	PRKAB1,PRKAB2,PRKAR2A,RAC1,TUBB1,CAMKK1
17_Member	Reactome Gene Sets	R-HSA-165159	MTOR signalling	-2.42668	-0.710791	4/41	PRKAB1,PRKAB2,RHEB,LAMTOR3
17_Member	WikiPathways	WP3915	Angiopoietin-like protein 8 regulatory pathway	-2.32283	-0.637471	7/132	CYP7A1,IRS1,PRKAB1,PRKAB2,RHEB,TRIP10,EXOC7
17_Member	GO Biological Processes	GO:0120161	regulation of cold-induced thermogenesis	-2.08936	-0.488516	7/146	DDIT3,HADH,PRKAB1,PRKAB2,RHEB,MFN2,ARRDC3
17_Member	WikiPathways	WP4905	1q21.1 copy number variation syndrome	-2.03453	-0.448951	3/28	PRKAB1,PRKAB2,F11R
18_Member	Reactome Gene Sets	R-HSA-9006934	Signaling by Receptor Tyrosine Kinases	-5.03548	-2.44813	23/521	ATP6V1E1,ATP6V0B,AP2M1,DUSP3,FGF1,FOS,FOSB,IRS1,LAMC1,PPP2CB,PSEN2,RAC1,RALB,VAV1,STAM,NCK2,ATP6V1F,ATP6V1G1,RNF41,NCSTN,FLRT2,DNM3,PSENEN
18_Member	Reactome Gene Sets	R-HSA-166520	Signaling by NTRKs	-3.57893	-1.50005	9/134	AP2M1,DUSP3,FOS,FOSB,IRS1,PPP2CB,RAC1,RALB,DNM3
18_Member	Reactome Gene Sets	R-HSA-187037	Signaling by NTRK1 (TRKA)	-3.34295	-1.31092	8/115	AP2M1,DUSP3,FOS,FOSB,IRS1,PPP2CB,RALB,DNM3
18_Member	WikiPathways	WP437	EGF/EGFR signaling pathway	-2.96288	-1.06736	9/163	AP2M1,FOS,FOSB,LIMK2,RAC1,RALB,VAV1,STAM,NCK2
18_Member	Reactome Gene Sets	R-HSA-2871796	FCERI mediated MAPK activation	-2.82851	-0.975772	4/32	FCER1G,FOS,RAC1,VAV1
18_Member	WikiPathways	WP2037	Prolactin signaling pathway	-2.17206	-0.535995	5/76	FOS,IRS1,PPIB,RAC1,VAV1
19_Member	KEGG Pathway	hsa00330	Arginine and proline metabolism	-4.86306	-2.30152	7/51	AOC1,ALDH2,ALDH3A2,SMOX,CNDP2,CNDP1,SAT2
19_Member	KEGG Pathway	hsa00340	Histidine metabolism	-4.71957	-2.19876	5/22	AOC1,ALDH2,ALDH3A2,CNDP2,CNDP1
19_Member	KEGG Pathway	hsa00380	Tryptophan metabolism	-4.34346	-1.95801	6/42	AOC1,ALDH2,ALDH3A2,DLST,HADH,HAAO
19_Member	KEGG Pathway	hsa00310	Lysine degradation	-4.25356	-1.92077	7/63	ALDH2,ALDH3A2,DLST,HADH,PRDM2,SMYD2,KMT5A
19_Member	KEGG Pathway	hsa00410	beta-Alanine metabolism	-3.96007	-1.75441	5/31	ALDH2,ALDH3A2,SMOX,CNDP2,CNDP1
19_Member	WikiPathways	WP465	Tryptophan metabolism	-3.32165	-1.29755	5/42	AOC1,ALDH2,ALDH3A2,HADH,HAAO
19_Member	GO Biological Processes	GO:0006081	cellular aldehyde metabolic process	-2.67878	-0.873996	5/58	ABCA4,ALDH2,ALDH3A2,EDNRB,PNPO
19_Member	KEGG Pathway	hsa01240	Biosynthesis of cofactors	-2.54521	-0.783546	8/153	ALDH2,ALDH3A2,FECH,UROD,GGH,RGN,HAAO,PNPO
20_Member	GO Biological Processes	GO:0055080	cation homeostasis	-4.8322	-2.27894	27/692	ARF1,DDIT3,LPAR1,EDNRB,EXT1,FTL,XCR1,GRINA,P2RX4,WFS1,RAB7A,RGN,ATP6V1G1,TM9SF4,ATP6AP2,CIB2,IMMT,FAM20A,CLN6,CCDC47,SELENON,MCOLN1,MCUR1,SLC8B1,TMTC4,SPPL3,SLC9B1
20_Member	GO Biological Processes	GO:0098771	inorganic ion homeostasis	-4.72298	-2.19876	27/702	ARF1,DDIT3,LPAR1,EDNRB,EXT1,FTL,XCR1,GRINA,P2RX4,WFS1,RAB7A,RGN,ATP6V1G1,TM9SF4,ATP6AP2,CIB2,IMMT,FAM20A,CLN6,CCDC47,SELENON,MCOLN1,MCUR1,SLC8B1,TMTC4,SPPL3,SLC9B1
20_Member	GO Biological Processes	GO:0055082	cellular chemical homeostasis	-4.68625	-2.18686	28/746	ARF1,CYP7A1,ACE,DDIT3,LPAR1,EDNRB,FTL,XCR1,GRINA,P2RX4,WFS1,RAB7A,RGN,ATP6V1G1,TM9SF4,ATP6AP2,CIB2,IMMT,WDTC1,CLN6,CCDC47,RTN4,MCOLN1,MCUR1,SLC8B1,TMTC4,SPPL3,SLC9B1
20_Member	GO Biological Processes	GO:0050801	ion homeostasis	-4.60395	-2.12575	28/754	ARF1,DDIT3,LPAR1,EDNRB,EXT1,FHL1,FTL,XCR1,GRINA,P2RX4,WFS1,RAB7A,RGN,ATP6V1G1,TM9SF4,ATP6AP2,CIB2,IMMT,FAM20A,CLN6,CCDC47,SELENON,MCOLN1,MCUR1,SLC8B1,TMTC4,SPPL3,SLC9B1
20_Member	GO Biological Processes	GO:0098655	cation transmembrane transport	-4.52507	-2.07361	25/640	ATP6V1E1,SLC25A20,COX5B,CTNS,DDIT3,EDNRB,XCR1,P2RX4,SLC1A5,SLC3A2,SLC6A8,TCN2,ATP6V1F,KCNK6,ATP6V1G1,TMEM63A,SLC17A5,SLC39A1,SLC15A3,ANO10,SLC38A7,MCOLN1,MCUR1,SLC8B1,SLC9B1
20_Member	GO Biological Processes	GO:0030003	cellular cation homeostasis	-4.30559	-1.94404	24/620	ARF1,DDIT3,LPAR1,EDNRB,FTL,XCR1,GRINA,P2RX4,WFS1,RAB7A,RGN,ATP6V1G1,TM9SF4,ATP6AP2,CIB2,IMMT,CLN6,CCDC47,MCOLN1,MCUR1,SLC8B1,TMTC4,SPPL3,SLC9B1
20_Member	GO Biological Processes	GO:0006873	cellular ion homeostasis	-4.14486	-1.87364	24/635	ARF1,DDIT3,LPAR1,EDNRB,FTL,XCR1,GRINA,P2RX4,WFS1,RAB7A,RGN,ATP6V1G1,TM9SF4,ATP6AP2,CIB2,IMMT,CLN6,CCDC47,MCOLN1,MCUR1,SLC8B1,TMTC4,SPPL3,SLC9B1
20_Member	GO Biological Processes	GO:0055074	calcium ion homeostasis	-3.72023	-1.61296	18/435	DDIT3,LPAR1,EDNRB,XCR1,GRINA,P2RX4,WFS1,RGN,CIB2,IMMT,FAM20A,CCDC47,SELENON,MCOLN1,MCUR1,SLC8B1,TMTC4,SPPL3
20_Member	GO Biological Processes	GO:0055065	metal ion homeostasis	-3.48742	-1.43259	22/618	ARF1,DDIT3,LPAR1,EDNRB,EXT1,FTL,XCR1,GRINA,P2RX4,WFS1,RGN,ATP6V1G1,CIB2,IMMT,FAM20A,CCDC47,SELENON,MCOLN1,MCUR1,SLC8B1,TMTC4,SPPL3
20_Member	GO Biological Processes	GO:0098660	inorganic ion transmembrane transport	-3.31063	-1.29755	22/637	ATP6V1E1,CLCN6,COX5B,CTNS,DDIT3,EDNRB,XCR1,P2RX4,SLC3A2,SLC6A8,TCN2,ATP6V1F,KCNK6,ATP6V1G1,SLC17A5,SLC39A1,SLC15A3,MCOLN1,MCUR1,SLC8B1,SLC9B1,SLC37A2
20_Member	GO Biological Processes	GO:0072507	divalent inorganic cation homeostasis	-3.23356	-1.24158	18/478	DDIT3,LPAR1,EDNRB,XCR1,GRINA,P2RX4,WFS1,RGN,CIB2,IMMT,FAM20A,CCDC47,SELENON,MCOLN1,MCUR1,SLC8B1,TMTC4,SPPL3
20_Member	GO Biological Processes	GO:0098662	inorganic cation transmembrane transport	-3.1353	-1.16888	20/571	ATP6V1E1,COX5B,CTNS,DDIT3,EDNRB,XCR1,P2RX4,SLC3A2,SLC6A8,TCN2,ATP6V1F,KCNK6,ATP6V1G1,SLC17A5,SLC39A1,SLC15A3,MCOLN1,MCUR1,SLC8B1,SLC9B1
20_Member	GO Biological Processes	GO:0006874	cellular calcium ion homeostasis	-2.96738	-1.06886	16/422	DDIT3,LPAR1,EDNRB,XCR1,GRINA,P2RX4,WFS1,RGN,CIB2,IMMT,CCDC47,MCOLN1,MCUR1,SLC8B1,TMTC4,SPPL3
20_Member	GO Biological Processes	GO:0006875	cellular metal ion homeostasis	-2.93701	-1.05217	19/550	ARF1,DDIT3,LPAR1,EDNRB,FTL,XCR1,GRINA,P2RX4,WFS1,RGN,ATP6V1G1,CIB2,IMMT,CCDC47,MCOLN1,MCUR1,SLC8B1,TMTC4,SPPL3
20_Member	GO Biological Processes	GO:0072503	cellular divalent inorganic cation homeostasis	-2.62673	-0.843347	16/456	DDIT3,LPAR1,EDNRB,XCR1,GRINA,P2RX4,WFS1,RGN,CIB2,IMMT,CCDC47,MCOLN1,MCUR1,SLC8B1,TMTC4,SPPL3
20_Member	GO Biological Processes	GO:0051209	release of sequestered calcium ion into cytosol	-2.1484	-0.525968	4/49	DDIT3,XCR1,MCOLN1,SLC8B1
20_Member	GO Biological Processes	GO:0051283	negative regulation of sequestering of calcium ion	-2.11746	-0.508901	4/50	DDIT3,XCR1,MCOLN1,SLC8B1
20_Member	GO Biological Processes	GO:0030001	metal ion transport	-2.09706	-0.49438	18/611	DDIT3,EDNRB,FTL,XCR1,P2RX4,PSEN2,SLC3A2,SLC6A8,TCN2,KCNK6,SLC23A2,SLC39A1,SLC38A7,MCOLN1,MCUR1,SLC8B1,SLC38A6,SLC9B1

## Sheet: CON_Val_down
Group	Category	Term ID	Term Description	log(p-value)	log(q-value)	Ratio	Genes
1_Member	Reactome Gene Sets	R-HSA-69278	Cell Cycle, Mitotic	-13.2612	-8.98365	31/560	CCNB1,CDC20,CDC25B,CDKN1B,CENPA,CENPF,MCM5,POLA1,POLE,PSME1,PSME2,RBL2,TOP2A,TP53,TYMS,CCNB2,CEP135,LPIN2,GINS1,UBE2C,NSL1,MCM10,NCAPG,NUF2,AJUBA,CDCA5,ESCO1,SPC24,SGO2,SGO1,LIN9
1_Member	Reactome Gene Sets	R-HSA-1640170	Cell Cycle	-12.3062	-8.50577	33/691	BARD1,CCNB1,CDC20,CDC25B,CDKN1B,CENPA,CENPF,MCM5,POLA1,POLE,PSME1,PSME2,RBL2,TOP2A,TP53,TYMS,CCNB2,CEP135,LPIN2,GINS1,UBE2C,NSL1,MCM10,CLSPN,NCAPG,NUF2,AJUBA,CDCA5,ESCO1,SPC24,SGO2,SGO1,LIN9
1_Member	GO Biological Processes	GO:0051301	cell division	-10.7422	-7.06677	26/492	ARF6,CCNB1,CCNT2,CDC20,CDC25B,CENPA,CENPF,CETN3,SEPTIN1,HELLS,HNRNPU,KIF11,TOP2A,CCNB2,UBE2C,CIT,KIF4A,NSL1,LEF1,SEPTIN11,NCAPG,NUF2,CDCA5,SPC24,SGO2,SGO1
1_Member	Reactome Gene Sets	R-HSA-69620	Cell Cycle Checkpoints	-9.4581	-5.87953	19/293	BARD1,CCNB1,CDC20,CDKN1B,CENPA,CENPF,MCM5,PSME1,PSME2,TP53,CCNB2,UBE2C,NSL1,MCM10,CLSPN,NUF2,SPC24,SGO2,SGO1
1_Member	GO Biological Processes	GO:1903047	mitotic cell cycle process	-9.11306	-5.63951	24/500	CAMK2A,CCNB1,CDC20,CDC25B,CDKN1B,CENPA,CENPF,KIF11,POLA1,POLE,TP53,TTK,CCNB2,GINS1,UBE2C,CIT,KIF4A,NSL1,CLSPN,NCAPG,NUF2,CDCA5,SGO2,SGO1
1_Member	GO Biological Processes	GO:0000278	mitotic cell cycle	-9.07196	-5.63951	26/588	CAMK2A,CCNB1,CDC20,CDC25B,CDKN1B,CENPA,CENPF,KIF11,POLA1,POLE,TP53,TTK,CCNB2,GINS1,UBE2C,CIT,KIF4A,NSL1,PBK,TTYH1,CLSPN,NCAPG,NUF2,CDCA5,SGO2,SGO1
1_Member	Reactome Gene Sets	R-HSA-2500257	Resolution of Sister Chromatid Cohesion	-7.01656	-3.73902	11/126	CCNB1,CDC20,CENPA,CENPF,CCNB2,NSL1,NUF2,CDCA5,SPC24,SGO2,SGO1
1_Member	GO Biological Processes	GO:0098813	nuclear chromosome segregation	-6.85213	-3.65377	14/227	CCNB1,CDC20,CENPF,TOP2A,TTK,KIF4A,NSL1,NCAPG,NUF2,CDCA5,ESCO1,SPC24,SGO2,SGO1
1_Member	Reactome Gene Sets	R-HSA-68882	Mitotic Anaphase	-6.64533	-3.5215	14/236	CCNB1,CDC20,CENPA,CENPF,PSME1,PSME2,CCNB2,UBE2C,NSL1,NUF2,CDCA5,SPC24,SGO2,SGO1
1_Member	Reactome Gene Sets	R-HSA-2555396	Mitotic Metaphase and Anaphase	-6.62295	-3.5215	14/237	CCNB1,CDC20,CENPA,CENPF,PSME1,PSME2,CCNB2,UBE2C,NSL1,NUF2,CDCA5,SPC24,SGO2,SGO1
1_Member	Reactome Gene Sets	R-HSA-68877	Mitotic Prometaphase	-6.56727	-3.49385	13/204	CCNB1,CDC20,CENPA,CENPF,CCNB2,CEP135,NSL1,NCAPG,NUF2,CDCA5,SPC24,SGO2,SGO1
1_Member	GO Biological Processes	GO:0007059	chromosome segregation	-6.44726	-3.40371	15/283	CCNB1,CDC20,CENPF,TOP2A,TTK,CTCF,KIF4A,NSL1,NCAPG,NUF2,CDCA5,ESCO1,SPC24,SGO2,SGO1
1_Member	GO Biological Processes	GO:0000819	sister chromatid segregation	-6.42598	-3.40371	11/144	CCNB1,CDC20,TOP2A,KIF4A,NSL1,NCAPG,NUF2,CDCA5,ESCO1,SGO2,SGO1
1_Member	GO Biological Processes	GO:0048285	organelle fission	-6.2837	-3.28491	16/332	CCNB1,CDC20,CDC25B,KIF11,TOP2A,TTK,PEX11A,CCNB2,UBE2C,KIF4A,NSL1,NCAPG,NUF2,CDCA5,SGO2,SGO1
1_Member	Reactome Gene Sets	R-HSA-2467813	Separation of Sister Chromatids	-6.04155	-3.10643	12/191	CDC20,CENPA,CENPF,PSME1,PSME2,UBE2C,NSL1,NUF2,CDCA5,SPC24,SGO2,SGO1
1_Member	GO Biological Processes	GO:0000280	nuclear division	-6.00147	-3.08566	15/307	CCNB1,CDC20,CDC25B,KIF11,TOP2A,TTK,CCNB2,UBE2C,KIF4A,NSL1,NCAPG,NUF2,CDCA5,SGO2,SGO1
1_Member	GO Biological Processes	GO:0140014	mitotic nuclear division	-5.7865	-2.88917	11/167	CCNB1,CDC20,KIF11,UBE2C,KIF4A,NSL1,NCAPG,NUF2,CDCA5,SGO2,SGO1
1_Member	Reactome Gene Sets	R-HSA-5663220	RHO GTPases Activate Formins	-5.62864	-2.76377	10/140	CDC20,CENPA,CENPF,PFN2,NSL1,DIAPH3,NUF2,SPC24,SGO2,SGO1
1_Member	Reactome Gene Sets	R-HSA-68886	M Phase	-5.62634	-2.76377	17/418	CCNB1,CDC20,CENPA,CENPF,PSME1,PSME2,CCNB2,CEP135,LPIN2,UBE2C,NSL1,NCAPG,NUF2,CDCA5,SPC24,SGO2,SGO1
1_Member	Reactome Gene Sets	R-HSA-69618	Mitotic Spindle Checkpoint	-5.51137	-2.6652	9/113	CDC20,CENPA,CENPF,UBE2C,NSL1,NUF2,SPC24,SGO2,SGO1
1_Member	GO Biological Processes	GO:0000070	mitotic sister chromatid segregation	-5.38627	-2.56421	9/117	CCNB1,CDC20,KIF4A,NSL1,NCAPG,NUF2,CDCA5,SGO2,SGO1
1_Member	Reactome Gene Sets	R-HSA-141424	Amplification of signal from the kinetochores	-5.1063	-2.37283	8/96	CDC20,CENPA,CENPF,NSL1,NUF2,SPC24,SGO2,SGO1
1_Member	Reactome Gene Sets	R-HSA-141444	Amplification of signal from unattached kinetochores via a MAD2 inhibitory signal	-5.1063	-2.37283	8/96	CDC20,CENPA,CENPF,NSL1,NUF2,SPC24,SGO2,SGO1
1_Member	Reactome Gene Sets	R-HSA-9648025	EML4 and NUDC in mitotic spindle formation	-4.47739	-1.8446	8/117	CDC20,CENPA,CENPF,NSL1,NUF2,SPC24,SGO2,SGO1
1_Member	Reactome Gene Sets	R-HSA-195258	RHO GTPase Effectors	-4.33547	-1.77663	13/327	CDC20,CDKN1B,CENPA,CENPF,PFN2,CIT,NSL1,DIAPH3,NUF2,KLC4,SPC24,SGO2,SGO1
1_Member	GO Biological Processes	GO:0007051	spindle organization	-3.66054	-1.24632	8/153	CCNB1,CDC20,KIF11,TTK,CCNB2,KIF4A,AUNIP,NUF2
1_Member	GO Biological Processes	GO:1902850	microtubule cytoskeleton organization involved in mitosis	-3.5559	-1.1952	7/120	CCNB1,CDC20,CENPA,KIF11,TTK,KIF4A,NUF2
1_Member	GO Biological Processes	GO:0007052	mitotic spindle organization	-3.40345	-1.09904	6/91	CCNB1,CDC20,KIF11,TTK,KIF4A,NUF2
1_Member	GO Biological Processes	GO:0007017	microtubule-based process	-2.51834	-0.594905	17/763	CCNB1,CDC20,CENPA,CETN3,CNP,HNRNPU,KIF11,TTK,CCNB2,CEP135,KIF4A,IFT81,IFT46,BLOC1S5,AUNIP,NUF2,SGO1
1_Member	GO Biological Processes	GO:0000226	microtubule cytoskeleton organization	-2.44431	-0.57331	13/521	CCNB1,CDC20,CENPA,CETN3,CNP,KIF11,TTK,CCNB2,CEP135,KIF4A,AUNIP,NUF2,SGO1
2_Member	WikiPathways	WP2446	Retinoblastoma gene in cancer	-12.3452	-8.50577	14/88	BARD1,CCNB1,CDC25B,CDKN1B,POLA1,POLE,MAPK13,HLTF,TOP2A,TP53,TTK,TYMS,CCNB2,KIF4A
2_Member	WikiPathways	WP179	Cell cycle	-6.17611	-3.1996	10/122	CCNB1,CDC20,CDC25B,CDKN1B,HDAC2,MCM5,RBL2,TP53,TTK,CCNB2
2_Member	KEGG Pathway	hsa04110	Cell cycle	-6.04662	-3.10643	10/126	CCNB1,CDC20,CDC25B,CDKN1B,HDAC2,MCM5,RBL2,TP53,TTK,CCNB2
2_Member	Reactome Gene Sets	R-HSA-156711	Polo-like kinase mediated events	-4.7132	-2.04844	4/16	CCNB1,CENPF,CCNB2,LIN9
2_Member	Reactome Gene Sets	R-HSA-69275	G2/M Transition	-4.34889	-1.77892	10/196	CCNB1,CDC25B,CENPF,PSME1,PSME2,TP53,CCNB2,CEP135,AJUBA,LIN9
2_Member	Reactome Gene Sets	R-HSA-453274	Mitotic G2-G2/M phases	-4.31171	-1.77663	10/198	CCNB1,CDC25B,CENPF,PSME1,PSME2,TP53,CCNB2,CEP135,AJUBA,LIN9
2_Member	WikiPathways	WP45	G1 to S cell cycle control	-4.25001	-1.72835	6/64	CCNB1,CDKN1B,MCM5,POLE,TP53,CREB3L1
2_Member	Reactome Gene Sets	R-HSA-69481	G2/M Checkpoints	-4.15138	-1.63727	9/167	BARD1,CCNB1,MCM5,PSME1,PSME2,TP53,CCNB2,MCM10,CLSPN
2_Member	GO Biological Processes	GO:0044770	cell cycle phase transition	-4.07237	-1.56568	9/171	CAMK2A,CCNB1,CDC25B,CDKN1B,POLE,PTPRC,CCNB2,UBE2C,CIT
2_Member	Reactome Gene Sets	R-HSA-2514853	Condensation of Prometaphase Chromosomes	-3.7551	-1.30363	3/11	CCNB1,CCNB2,NCAPG
2_Member	KEGG Pathway	hsa04218	Cellular senescence	-3.60319	-1.21214	8/156	CCNB1,PIK3CD,MAPK13,RBL2,TP53,CCNB2,RASSF5,LIN9
2_Member	GO Biological Processes	GO:0044772	mitotic cell cycle phase transition	-3.49245	-1.15443	8/162	CAMK2A,CCNB1,CDC25B,CDKN1B,POLE,CCNB2,UBE2C,CIT
2_Member	KEGG Pathway	hsa04068	FoxO signaling pathway	-3.32495	-1.04904	7/131	CCNB1,CDKN1B,PIK3CD,MAPK13,RBL2,CCNB2,NLK
2_Member	WikiPathways	WP707	DNA damage response	-3.10312	-0.905285	5/69	CCNB1,CDKN1B,TP53,CCNB2,SESN1
2_Member	Reactome Gene Sets	R-HSA-6804114	TP53 Regulates Transcription of Genes Involved in G2 Cell Cycle Arrest	-3.08448	-0.900359	3/18	CCNB1,RBL2,TP53
2_Member	Reactome Gene Sets	R-HSA-8852276	The role of GTSE1 in G2/M progression after G2 checkpoint	-2.88755	-0.797983	5/77	CCNB1,PSME1,PSME2,TP53,CCNB2
2_Member	Reactome Gene Sets	R-HSA-6791312	TP53 Regulates Transcription of Cell Cycle Genes	-2.79843	-0.748777	4/48	CCNB1,CDKN1B,RBL2,TP53
2_Member	Reactome Gene Sets	R-HSA-69273	Cyclin A/B1/B2 associated events during G2/M transition	-2.65794	-0.670725	3/25	CCNB1,CDC25B,CCNB2
2_Member	KEGG Pathway	hsa04114	Oocyte meiosis	-2.58212	-0.628325	6/131	CAMK2A,CCNB1,CDC20,MAPK13,CCNB2,SGO1
2_Member	WikiPathways	WP1530	miRNA regulation of DNA damage response	-2.52627	-0.598976	5/93	CCNB1,CDKN1B,TP53,CCNB2,SESN1
2_Member	GO Biological Processes	GO:0045737	positive regulation of cyclin-dependent protein serine/threonine kinase activity	-2.38701	-0.542505	3/31	CCNB1,CCNT2,CDKN1B
2_Member	KEGG Pathway	hsa04914	Progesterone-mediated oocyte maturation	-2.35436	-0.529455	5/102	CCNB1,CDC25B,PIK3CD,MAPK13,CCNB2
2_Member	GO Biological Processes	GO:1902749	regulation of cell cycle G2/M phase transition	-2.24972	-0.476426	5/108	CCNB1,CDC25B,CENPF,TP53,CLSPN
2_Member	GO Biological Processes	GO:1904031	positive regulation of cyclin-dependent protein kinase activity	-2.23718	-0.467498	3/35	CCNB1,CCNT2,CDKN1B
2_Member	KEGG Pathway	hsa04115	p53 signaling pathway	-2.1391	-0.413899	4/73	CCNB1,TP53,CCNB2,SESN1
3_Member	Reactome Gene Sets	R-HSA-69242	S Phase	-7.77611	-4.40166	13/161	CDC25B,CDKN1B,MCM5,POLA1,POLE,PSME1,PSME2,RBL2,GINS1,UBE2C,CDCA5,ESCO1,LIN9
3_Member	Reactome Gene Sets	R-HSA-453279	Mitotic G1 phase and G1/S transition	-7.24304	-3.91974	12/148	CCNB1,CDKN1B,MCM5,POLA1,POLE,PSME1,PSME2,RBL2,TOP2A,TYMS,MCM10,LIN9
3_Member	Reactome Gene Sets	R-HSA-69206	G1/S Transition	-6.87717	-3.65377	11/130	CCNB1,CDKN1B,MCM5,POLA1,POLE,PSME1,PSME2,RBL2,TYMS,MCM10,LIN9
3_Member	GO Biological Processes	GO:0010564	regulation of cell cycle process	-5.37935	-2.56421	22/688	APBB1,CCNB1,CDC20,CDC25B,CDKN1B,CENPF,HNRNPU,KIF11,PSME1,PSME2,RBL2,TP53,TTK,CTCF,UBE2C,CIT,INTS7,CRLF3,CLSPN,WDR76,SLF1,CDCA5
3_Member	GO Biological Processes	GO:1901987	regulation of cell cycle phase transition	-5.03842	-2.32908	16/415	APBB1,CCNB1,CDC25B,CDKN1B,CENPF,PSME1,PSME2,RBL2,TP53,TTK,UBE2C,INTS7,CRLF3,CLSPN,WDR76,CDCA5
3_Member	GO Biological Processes	GO:1901990	regulation of mitotic cell cycle phase transition	-4.41784	-1.8187	13/321	CCNB1,CDC25B,CDKN1B,CENPF,PSME1,PSME2,RBL2,TP53,TTK,UBE2C,CRLF3,CLSPN,CDCA5
3_Member	GO Biological Processes	GO:0007346	regulation of mitotic cell cycle	-4.30598	-1.77663	16/477	CCNB1,CDC25B,CDKN1B,CENPF,HNRNPU,PSME1,PSME2,RBL2,TAL1,TP53,TTK,UBE2C,CRLF3,BTG4,CLSPN,CDCA5
3_Member	Reactome Gene Sets	R-HSA-69656	Cyclin A:Cdk2-associated events at S phase entry	-3.56375	-1.1952	6/85	CDC25B,CDKN1B,PSME1,PSME2,RBL2,LIN9
3_Member	GO Biological Processes	GO:1901988	negative regulation of cell cycle phase transition	-3.12158	-0.915926	9/230	APBB1,CDKN1B,CENPF,RBL2,TP53,TTK,INTS7,CRLF3,CLSPN
3_Member	GO Biological Processes	GO:0045786	negative regulation of cell cycle	-2.75166	-0.722093	11/366	APBB1,CDKN1B,CENPF,PTGS2,RBL2,TP53,TTK,INTS7,CRLF3,BTG4,CLSPN
3_Member	Reactome Gene Sets	R-HSA-69202	Cyclin E associated events during G1/S transition	-2.74244	-0.715316	5/83	CDKN1B,PSME1,PSME2,RBL2,LIN9
3_Member	GO Biological Processes	GO:1901991	negative regulation of mitotic cell cycle phase transition	-2.66565	-0.670725	7/170	CDKN1B,CENPF,RBL2,TP53,TTK,CRLF3,CLSPN
3_Member	GO Biological Processes	GO:0045930	negative regulation of mitotic cell cycle	-2.64611	-0.665231	8/219	CDKN1B,CENPF,RBL2,TP53,TTK,CRLF3,BTG4,CLSPN
3_Member	GO Biological Processes	GO:0010948	negative regulation of cell cycle process	-2.54606	-0.610941	9/279	APBB1,CDKN1B,CENPF,RBL2,TP53,TTK,INTS7,CRLF3,CLSPN
3_Member	Reactome Gene Sets	R-HSA-8878159	Transcriptional regulation by RUNX3	-2.46681	-0.580201	5/96	ITGA4,PSME1,PSME2,TP53,LEF1
3_Member	GO Biological Processes	GO:1902807	negative regulation of cell cycle G1/S phase transition	-2.44748	-0.57331	5/97	APBB1,CDKN1B,RBL2,TP53,CRLF3
3_Member	GO Biological Processes	GO:1902806	regulation of cell cycle G1/S phase transition	-2.42306	-0.56382	7/188	APBB1,CDKN1B,PSME1,PSME2,RBL2,TP53,CRLF3
3_Member	GO Biological Processes	GO:0000075	cell cycle checkpoint signaling	-2.36506	-0.534679	6/145	CDKN1B,CENPF,TP53,TTK,INTS7,CLSPN
3_Member	Reactome Gene Sets	R-HSA-69563	p53-Dependent G1 DNA Damage Response	-2.29347	-0.501653	4/66	CDKN1B,PSME1,PSME2,TP53
3_Member	Reactome Gene Sets	R-HSA-69580	p53-Dependent G1/S DNA damage checkpoint	-2.29347	-0.501653	4/66	CDKN1B,PSME1,PSME2,TP53
3_Member	Reactome Gene Sets	R-HSA-69615	G1/S DNA Damage Checkpoints	-2.24746	-0.476426	4/68	CDKN1B,PSME1,PSME2,TP53
3_Member	GO Biological Processes	GO:2000045	regulation of G1/S transition of mitotic cell cycle	-2.16026	-0.424093	6/160	CDKN1B,PSME1,PSME2,RBL2,TP53,CRLF3
3_Member	GO Biological Processes	GO:0007093	mitotic cell cycle checkpoint signaling	-2.13635	-0.413899	5/115	CDKN1B,CENPF,TP53,TTK,CLSPN
4_Member	GO Biological Processes	GO:0006325	chromatin organization	-6.73891	-3.57532	22/569	APBB1,HDAC2,HELLS,HNRNPU,ARID4A,RBL2,HLTF,TP53,CBX4,MCM3AP,TOX,ZNF518A,CTCF,SMCHD1,CBX6,PHF19,ATAD2,UHRF1,PRMT6,ASF1B,CBX8,TBL1XR1
4_Member	GO Biological Processes	GO:0016570	histone modification	-3.63102	-1.23429	13/385	APBB1,FBL,HDAC2,ARID4A,EED,MCM3AP,UHRF1,LEF1,PRMT6,CBX8,TBL1XR1,RIOX2,LEO1
5_Member	GO Biological Processes	GO:0034097	response to cytokine	-5.35597	-2.55555	24/799	CD38,GHR,HELLS,HNRNPU,IRF1,IRF7,ITGA4,MAPK13,PTGS2,CCL17,XCL1,TP53,TYMS,IL1R2,IL18RAP,SOCS5,CORO1A,PTP4A3,LEF1,DCSTAMP,PLVAP,NLRP12,OCSTAMP,STING1
5_Member	GO Biological Processes	GO:0071345	cellular response to cytokine stimulus	-4.71817	-2.04844	21/703	GHR,HELLS,HNRNPU,IRF1,IRF7,ITGA4,MAPK13,CCL17,XCL1,TP53,IL1R2,IL18RAP,SOCS5,CORO1A,PTP4A3,LEF1,DCSTAMP,PLVAP,NLRP12,OCSTAMP,STING1
5_Member	GO Biological Processes	GO:0019221	cytokine-mediated signaling pathway	-2.37688	-0.538674	10/352	GHR,IRF1,IRF7,CCL17,XCL1,TP53,IL1R2,IL18RAP,SOCS5,PLVAP
5_Member	GO Biological Processes	GO:0034612	response to tumor necrosis factor	-2.2545	-0.477463	7/202	PTGS2,CCL17,XCL1,TP53,DCSTAMP,PLVAP,OCSTAMP
6_Member	GO Biological Processes	GO:0006259	DNA metabolic process	-5.23138	-2.4452	22/703	CENPF,HELLS,MCM5,POLA1,POLE,TOP2A,TP53,TYMS,GINS1,CTCF,SMCHD1,UHRF1,LEF1,PRMT6,MCM10,CLSPN,AUNIP,PALB2,CDCA5,CGAS,MMS22L,LIN9
6_Member	GO Biological Processes	GO:0006974	cellular response to DNA damage stimulus	-5.17346	-2.41443	22/709	APBB1,BARD1,CDKN1B,IRF7,MCM5,POLA1,POLE,TOP2A,TP53,SMCHD1,INTS7,UHRF1,PRMT6,MCM10,CLSPN,AUNIP,PALB2,WDR76,SLF1,CDCA5,CGAS,MMS22L
6_Member	GO Biological Processes	GO:0006302	double-strand break repair	-2.99219	-0.844683	8/193	MCM5,POLA1,TP53,SMCHD1,AUNIP,PALB2,CDCA5,MMS22L
6_Member	GO Biological Processes	GO:0006281	DNA repair	-2.83755	-0.774851	13/469	MCM5,POLA1,POLE,TP53,SMCHD1,UHRF1,PRMT6,CLSPN,AUNIP,PALB2,CDCA5,CGAS,MMS22L
6_Member	Reactome Gene Sets	R-HSA-5693532	DNA Double-Strand Break Repair	-2.07302	-0.389868	6/167	APBB1,BARD1,POLE,TP53,CLSPN,PALB2
7_Member	Reactome Gene Sets	R-HSA-194315	Signaling by Rho GTPases	-5.19269	-2.4203	22/707	ADD3,ARHGDIB,RHOH,CDC20,CDKN1B,CENPA,CENPF,PFN2,CIT,STK38,NSL1,ARHGEF16,ARHGAP15,DOCK5,DIAPH3,NUF2,ARHGEF39,KLC4,UBXN11,SPC24,SGO2,SGO1
7_Member	Reactome Gene Sets	R-HSA-9716542	Signaling by Rho GTPases, Miro GTPases and RHOBTB3	-5.04103	-2.32908	22/723	ADD3,ARHGDIB,RHOH,CDC20,CDKN1B,CENPA,CENPF,PFN2,CIT,STK38,NSL1,ARHGEF16,ARHGAP15,DOCK5,DIAPH3,NUF2,ARHGEF39,KLC4,UBXN11,SPC24,SGO2,SGO1
7_Member	Reactome Gene Sets	R-HSA-9013408	RHOG GTPase cycle	-2.11848	-0.410318	4/74	ARHGDIB,ARHGEF16,DOCK5,DIAPH3
7_Member	Reactome Gene Sets	R-HSA-9012999	RHO GTPase cycle	-2.09065	-0.400816	11/449	ADD3,ARHGDIB,RHOH,CIT,STK38,ARHGEF16,ARHGAP15,DOCK5,DIAPH3,ARHGEF39,UBXN11
8_Member	GO Biological Processes	GO:0033044	regulation of chromosome organization	-4.77646	-2.0791	11/213	CCNB1,CENPF,HNRNPU,TAL1,TOP2A,TTK,CTCF,UBE2C,NCAPG,SLF1,CDCA5
8_Member	GO Biological Processes	GO:0033045	regulation of sister chromatid segregation	-3.01902	-0.859518	5/72	CCNB1,CENPF,HNRNPU,TTK,UBE2C
8_Member	GO Biological Processes	GO:0033047	regulation of mitotic sister chromatid segregation	-2.86774	-0.788942	4/46	CCNB1,CENPF,HNRNPU,TTK
8_Member	GO Biological Processes	GO:0045787	positive regulation of cell cycle	-2.58399	-0.628325	10/329	CCNB1,CCNT2,CDC25B,CDKN1B,HNRNPU,TAL1,UBE2C,CIT,SLF1,CDCA5
8_Member	GO Biological Processes	GO:0051983	regulation of chromosome segregation	-2.56721	-0.619162	5/91	CCNB1,CENPF,HNRNPU,TTK,UBE2C
8_Member	GO Biological Processes	GO:0051310	metaphase plate congression	-2.46838	-0.580201	4/59	CCNB1,CENPF,NUF2,CDCA5
8_Member	GO Biological Processes	GO:0030071	regulation of mitotic metaphase/anaphase transition	-2.44195	-0.572653	4/60	CCNB1,CENPF,TTK,UBE2C
8_Member	GO Biological Processes	GO:1902099	regulation of metaphase/anaphase transition of cell cycle	-2.36565	-0.534679	4/63	CCNB1,CENPF,TTK,UBE2C
8_Member	GO Biological Processes	GO:0010965	regulation of mitotic sister chromatid separation	-2.3171	-0.509377	4/65	CCNB1,CENPF,TTK,UBE2C
8_Member	GO Biological Processes	GO:1905818	regulation of chromosome separation	-2.16005	-0.424093	4/72	CCNB1,CENPF,TTK,UBE2C
8_Member	GO Biological Processes	GO:0051303	establishment of chromosome localization	-2.0982	-0.407245	4/75	CCNB1,CENPF,NUF2,CDCA5
8_Member	GO Biological Processes	GO:2001251	negative regulation of chromosome organization	-2.0982	-0.407245	4/75	CENPF,HNRNPU,TOP2A,TTK
8_Member	GO Biological Processes	GO:0050000	chromosome localization	-2.05858	-0.377635	4/77	CCNB1,CENPF,NUF2,CDCA5
9_Member	GO Biological Processes	GO:0050863	regulation of T cell activation	-4.76558	-2.0791	14/342	RHOH,CD5,FYN,IRF1,PTPRC,XCL1,SOCS5,TOX,CORO1A,SIT1,TBX21,LEF1,CGAS,ZNF683
9_Member	GO Biological Processes	GO:0046649	lymphocyte activation	-4.53288	-1.88881	15/407	RHOH,FKBP1B,FYN,HELLS,IRF1,ITGA4,PIK3CD,PTPRC,TP53,TOX,CORO1A,TBX21,LEF1,CD244,ADGRG3
9_Member	GO Biological Processes	GO:0045321	leukocyte activation	-4.4531	-1.83832	17/515	RHOH,FKBP1B,FYN,HELLS,IRF1,ITGA4,ENPP3,PIK3CD,PTPRC,TP53,TOX,CORO1A,TBX21,LEF1,CD244,DCSTAMP,ADGRG3
9_Member	GO Biological Processes	GO:1903706	regulation of hemopoiesis	-4.3787	-1.79136	14/371	RHOH,IRF1,IRF7,PTPRC,TAL1,SOCS5,TOX,TBX21,LEF1,PRMT6,DCSTAMP,LEO1,OCSTAMP,ZNF683
9_Member	GO Biological Processes	GO:0001775	cell activation	-4.32147	-1.77663	19/636	RHOH,DGKA,FKBP1B,FYN,HELLS,IRF1,ITGA4,ENPP3,PIK3CD,PTPRC,TP53,TOX,CORO1A,TBX21,LEF1,CD244,DCSTAMP,ADGRG3,ASTL
9_Member	GO Biological Processes	GO:1902105	regulation of leukocyte differentiation	-4.31214	-1.77663	12/283	RHOH,IRF1,IRF7,PTPRC,TAL1,SOCS5,TOX,TBX21,LEF1,DCSTAMP,OCSTAMP,ZNF683
9_Member	GO Biological Processes	GO:0002521	leukocyte differentiation	-3.976	-1.47661	13/355	RHOH,IRF1,ITGA4,PIK3CD,PTPRC,TAL1,TP53,TOX,TBX21,LEF1,DCSTAMP,OCSTAMP,ADGRG3
9_Member	GO Biological Processes	GO:0002520	immune system development	-3.91645	-1.43825	19/683	RHOH,CNN2,IRF1,ITGA4,PIK3CD,PTPRC,ARID4A,TAL1,TOP2A,TP53,PABPC4,MCM3AP,CCNB2,TOX,TBX21,LEF1,DCSTAMP,OCSTAMP,ADGRG3
9_Member	GO Biological Processes	GO:0048534	hematopoietic or lymphoid organ development	-3.77243	-1.31443	18/643	RHOH,CNN2,IRF1,ITGA4,PIK3CD,PTPRC,ARID4A,TAL1,TOP2A,TP53,PABPC4,CCNB2,TOX,TBX21,LEF1,DCSTAMP,OCSTAMP,ADGRG3
9_Member	GO Biological Processes	GO:0030217	T cell differentiation	-3.71929	-1.2806	8/150	RHOH,IRF1,PIK3CD,PTPRC,TP53,TOX,TBX21,LEF1
9_Member	GO Biological Processes	GO:0030097	hemopoiesis	-3.70487	-1.27934	17/594	RHOH,CNN2,IRF1,ITGA4,PIK3CD,PTPRC,ARID4A,TAL1,TOP2A,TP53,PABPC4,TOX,TBX21,LEF1,DCSTAMP,OCSTAMP,ADGRG3
9_Member	GO Biological Processes	GO:0045580	regulation of T cell differentiation	-3.69955	-1.27934	8/151	RHOH,IRF1,PTPRC,SOCS5,TOX,TBX21,LEF1,ZNF683
9_Member	GO Biological Processes	GO:1903131	mononuclear cell differentiation	-3.55366	-1.1952	11/292	RHOH,IRF1,ITGA4,PIK3CD,PTPRC,TP53,TOX,TBX21,LEF1,DCSTAMP,ADGRG3
9_Member	GO Biological Processes	GO:0030098	lymphocyte differentiation	-3.42972	-1.10724	10/254	RHOH,IRF1,ITGA4,PIK3CD,PTPRC,TP53,TOX,TBX21,LEF1,ADGRG3
9_Member	GO Biological Processes	GO:0042110	T cell activation	-3.4163	-1.10724	10/255	RHOH,FKBP1B,FYN,IRF1,PIK3CD,PTPRC,TP53,TOX,TBX21,LEF1
9_Member	GO Biological Processes	GO:0001779	natural killer cell differentiation	-3.32806	-1.04904	3/15	PIK3CD,PTPRC,TOX
9_Member	GO Biological Processes	GO:0030101	natural killer cell activation	-3.31703	-1.04809	5/62	PIK3CD,PTPRC,TOX,CORO1A,CD244
9_Member	GO Biological Processes	GO:0051249	regulation of lymphocyte activation	-3.26684	-1.02057	15/532	RHOH,CD5,CD38,FYN,IRF1,PTPRC,XCL1,SOCS5,TOX,CORO1A,SIT1,TBX21,LEF1,CGAS,ZNF683
9_Member	GO Biological Processes	GO:0045619	regulation of lymphocyte differentiation	-3.17293	-0.963571	8/181	RHOH,IRF1,PTPRC,SOCS5,TOX,TBX21,LEF1,ZNF683
9_Member	WikiPathways	WP2853	Endoderm differentiation	-3.04557	-0.875235	7/146	TOX,SESN1,TBX21,LEF1,NLK,PARP8,LEO1
9_Member	GO Biological Processes	GO:0002694	regulation of leukocyte activation	-2.97255	-0.831726	16/629	RHOH,CD5,CD38,FYN,IRF1,ENPP3,PTPRC,XCL1,SOCS5,TOX,CORO1A,SIT1,TBX21,LEF1,CGAS,ZNF683
9_Member	GO Biological Processes	GO:1903037	regulation of leukocyte cell-cell adhesion	-2.96483	-0.827173	11/344	RHOH,CD5,FYN,IRF1,ITGA4,PTPRC,XCL1,SOCS5,CORO1A,TBX21,LEF1
9_Member	GO Biological Processes	GO:1903039	positive regulation of leukocyte cell-cell adhesion	-2.92913	-0.808538	9/245	RHOH,CD5,FYN,ITGA4,PTPRC,XCL1,SOCS5,CORO1A,LEF1
9_Member	GO Biological Processes	GO:1902107	positive regulation of leukocyte differentiation	-2.86236	-0.788942	7/157	RHOH,PTPRC,SOCS5,TOX,LEF1,DCSTAMP,OCSTAMP
9_Member	GO Biological Processes	GO:1903708	positive regulation of hemopoiesis	-2.86236	-0.788942	7/157	RHOH,PTPRC,SOCS5,TOX,LEF1,DCSTAMP,OCSTAMP
9_Member	GO Biological Processes	GO:0002360	T cell lineage commitment	-2.76474	-0.732011	3/23	TP53,TOX,TBX21
9_Member	GO Biological Processes	GO:0051251	positive regulation of lymphocyte activation	-2.70575	-0.695378	11/371	RHOH,CD5,CD38,FYN,PTPRC,XCL1,SOCS5,TOX,CORO1A,TBX21,LEF1
9_Member	GO Biological Processes	GO:0050865	regulation of cell activation	-2.62406	-0.651872	16/681	RHOH,CD5,CD38,FYN,IRF1,ENPP3,PTPRC,XCL1,SOCS5,TOX,CORO1A,SIT1,TBX21,LEF1,CGAS,ZNF683
9_Member	GO Biological Processes	GO:0050870	positive regulation of T cell activation	-2.59766	-0.631874	8/223	RHOH,CD5,FYN,PTPRC,XCL1,SOCS5,CORO1A,LEF1
9_Member	GO Biological Processes	GO:0046632	alpha-beta T cell differentiation	-2.49533	-0.58886	4/58	IRF1,TOX,TBX21,LEF1
9_Member	GO Biological Processes	GO:0043368	positive T cell selection	-2.47029	-0.580201	3/29	PTPRC,TOX,TBX21
9_Member	GO Biological Processes	GO:0022409	positive regulation of cell-cell adhesion	-2.42586	-0.564959	9/291	RHOH,CD5,FYN,ITGA4,PTPRC,XCL1,SOCS5,CORO1A,LEF1
9_Member	GO Biological Processes	GO:0002696	positive regulation of leukocyte activation	-2.29157	-0.501168	11/421	RHOH,CD5,CD38,FYN,PTPRC,XCL1,SOCS5,TOX,CORO1A,TBX21,LEF1
9_Member	GO Biological Processes	GO:0045621	positive regulation of lymphocyte differentiation	-2.26665	-0.486044	5/107	RHOH,PTPRC,SOCS5,TOX,LEF1
9_Member	WikiPathways	WP2857	Mesodermal commitment pathway	-2.21238	-0.449385	6/156	TOX,SESN1,LEF1,NLK,PARP8,WDCP
9_Member	GO Biological Processes	GO:0050867	positive regulation of cell activation	-2.18145	-0.435296	11/436	RHOH,CD5,CD38,FYN,PTPRC,XCL1,SOCS5,TOX,CORO1A,TBX21,LEF1
9_Member	GO Biological Processes	GO:0046631	alpha-beta T cell activation	-2.18136	-0.435296	4/71	IRF1,TOX,TBX21,LEF1
9_Member	GO Biological Processes	GO:0042113	B cell activation	-2.07302	-0.389868	6/167	ITGA4,PIK3CD,PTPRC,TP53,LEF1,ADGRG3
9_Member	GO Biological Processes	GO:0043367	CD4-positive, alpha-beta T cell differentiation	-2.0453	-0.368736	3/41	TOX,TBX21,LEF1
9_Member	GO Biological Processes	GO:0022407	regulation of cell-cell adhesion	-2.04344	-0.367957	11/456	RHOH,CD5,FYN,IRF1,ITGA4,PTPRC,XCL1,SOCS5,CORO1A,TBX21,LEF1
9_Member	GO Biological Processes	GO:0045058	T cell selection	-2.01644	-0.34956	3/42	PTPRC,TOX,TBX21
10_Member	WikiPathways	WP2363	Gastric cancer network 2	-4.64516	-1.99087	5/33	TOP2A,TP53,UBE2C,ATAD2,RNF144B
11_Member	WikiPathways	WP4022	Pyrimidine metabolism	-4.46892	-1.8446	7/86	DUT,ENPP3,POLA1,POLE,TYMS,POLR1H,CTPS2
11_Member	GO Biological Processes	GO:0006220	pyrimidine nucleotide metabolic process	-2.66919	-0.670725	4/52	DUT,ENPP3,TYMS,CTPS2
11_Member	GO Biological Processes	GO:0009147	pyrimidine nucleoside triphosphate metabolic process	-2.65794	-0.670725	3/25	DUT,TYMS,CTPS2
11_Member	KEGG Pathway	hsa00240	Pyrimidine metabolism	-2.49533	-0.58886	4/58	DUT,ENPP3,TYMS,CTPS2
11_Member	Reactome Gene Sets	R-HSA-499943	Interconversion of nucleotide di- and triphosphates	-2.42788	-0.56531	3/30	DUT,TYMS,CTPS2
11_Member	GO Biological Processes	GO:0034654	nucleobase-containing compound biosynthetic process	-2.4015	-0.545561	16/718	CCNT2,CENPF,DUT,GCDH,MPI,POLA1,POLE,TAL1,TP53,TYMS,MTERF1,POLR1H,ELOVL2,CTPS2,LEO1,LIN9
11_Member	GO Biological Processes	GO:0006221	pyrimidine nucleotide biosynthetic process	-2.3476	-0.529455	3/32	DUT,TYMS,CTPS2
11_Member	GO Biological Processes	GO:0019438	aromatic compound biosynthetic process	-2.31972	-0.509466	17/799	CCNT2,CENPF,DUT,GCDH,MPI,POLA1,POLE,TAL1,TP53,TYMS,MTERF1,MOXD1,POLR1H,ELOVL2,CTPS2,LEO1,LIN9
11_Member	GO Biological Processes	GO:0072528	pyrimidine-containing compound biosynthetic process	-2.16933	-0.427088	3/37	DUT,TYMS,CTPS2
11_Member	GO Biological Processes	GO:0018130	heterocycle biosynthetic process	-2.02013	-0.34956	16/790	CCNT2,CENPF,DUT,GCDH,MPI,POLA1,POLE,TAL1,TP53,TYMS,MTERF1,POLR1H,ELOVL2,CTPS2,LEO1,LIN9
12_Member	GO Biological Processes	GO:0010216	maintenance of DNA methylation	-4.415	-1.8187	3/7	HELLS,CTCF,UHRF1
12_Member	GO Biological Processes	GO:0071103	DNA conformation change	-3.28835	-1.02364	11/314	HELLS,MCM5,TOP2A,TP53,MTERF1,GINS1,CTCF,SMCHD1,ASF1B,NCAPG,CDCA5
12_Member	GO Biological Processes	GO:0006323	DNA packaging	-2.6584	-0.670725	8/218	HELLS,TOP2A,TP53,CTCF,SMCHD1,ASF1B,NCAPG,CDCA5
12_Member	GO Biological Processes	GO:0040029	regulation of gene expression, epigenetic	-2.13635	-0.413899	5/115	HELLS,HNRNPU,ARID4A,CTCF,SMCHD1
13_Member	Reactome Gene Sets	R-HSA-8943724	Regulation of PTEN gene transcription	-4.36903	-1.79046	6/61	HDAC2,TP53,CBX4,EED,CBX6,CBX8
13_Member	Reactome Gene Sets	R-HSA-9006925	Intracellular signaling by second messengers	-3.94963	-1.45742	12/309	CAMK2A,CDKN1B,FYN,HDAC2,PIK3CD,PSME1,PSME2,TP53,CBX4,EED,CBX6,CBX8
13_Member	Reactome Gene Sets	R-HSA-6807070	PTEN Regulation	-3.92598	-1.44083	8/140	HDAC2,PSME1,PSME2,TP53,CBX4,EED,CBX6,CBX8
13_Member	Reactome Gene Sets	R-HSA-1257604	PIP3 activates AKT signaling	-3.88945	-1.41808	11/267	CDKN1B,FYN,HDAC2,PIK3CD,PSME1,PSME2,TP53,CBX4,EED,CBX6,CBX8
13_Member	Reactome Gene Sets	R-HSA-2262752	Cellular responses to stress	-2.94365	-0.818393	18/757	CAMK2A,CDKN1B,PSME1,PSME2,TP53,CBX4,EED,UBE2C,CBX6,SESN1,CBX8,CHAC1,TBL1XR1,DCSTAMP,AJUBA,CREB3L1,TGS1,WTIP
13_Member	Reactome Gene Sets	R-HSA-8953897	Cellular responses to stimuli	-2.85554	-0.784825	18/771	CAMK2A,CDKN1B,PSME1,PSME2,TP53,CBX4,EED,UBE2C,CBX6,SESN1,CBX8,CHAC1,TBL1XR1,DCSTAMP,AJUBA,CREB3L1,TGS1,WTIP
13_Member	Reactome Gene Sets	R-HSA-2559583	Cellular Senescence	-2.31287	-0.506623	7/197	CDKN1B,TP53,CBX4,EED,UBE2C,CBX6,CBX8
13_Member	Reactome Gene Sets	R-HSA-8939243	RUNX1 interacts with co-factors whose precise effect on RUNX1 targets is not known	-2.13695	-0.413899	3/38	CBX4,CBX6,CBX8
14_Member	GO Biological Processes	GO:0007062	sister chromatid cohesion	-3.79959	-1.33496	5/49	CDC20,CDCA5,ESCO1,SGO2,SGO1
14_Member	WikiPathways	WP5117	Cohesin complex - Cornelia de Lange syndrome	-3.32226	-1.04904	4/35	CDCA5,ESCO1,SGO2,SGO1
14_Member	GO Biological Processes	GO:0007064	mitotic sister chromatid cohesion	-2.94599	-0.818393	3/20	CDC20,CDCA5,SGO1
15_Member	GO Biological Processes	GO:0050900	leukocyte migration	-3.74353	-1.2985	10/232	FYN,FFAR2,HRH1,ITGA4,PIK3CD,CCL17,XCL1,CORO1A,TBX21,NLRP12
15_Member	GO Biological Processes	GO:0060326	cell chemotaxis	-2.79877	-0.748777	8/207	FFAR2,HRH1,PIK3CD,CCL17,XCL1,CORO1A,ARHGEF16,LEF1
15_Member	GO Biological Processes	GO:0030595	leukocyte chemotaxis	-2.36506	-0.534679	6/145	FFAR2,HRH1,PIK3CD,CCL17,XCL1,CORO1A
15_Member	GO Biological Processes	GO:0071674	mononuclear cell migration	-2.21642	-0.452093	5/110	PIK3CD,CCL17,XCL1,TBX21,NLRP12
15_Member	GO Biological Processes	GO:0072676	lymphocyte migration	-2.0982	-0.407245	4/75	PIK3CD,CCL17,XCL1,TBX21
16_Member	Reactome Gene Sets	R-HSA-69205	G1/S-Specific Transcription	-3.70504	-1.27934	4/28	POLA1,RBL2,TYMS,LIN9
16_Member	WikiPathways	WP2361	Gastric cancer network 1	-3.64416	-1.24168	4/29	CENPF,TOP2A,UBE2C,LIN9
16_Member	Reactome Gene Sets	R-HSA-1362277	Transcription of E2F targets under negative control by DREAM complex	-3.01321	-0.859518	3/19	RBL2,TOP2A,LIN9
16_Member	GO Biological Processes	GO:0071897	DNA biosynthetic process	-2.58809	-0.628325	5/90	CENPF,POLA1,POLE,TYMS,LIN9
16_Member	Reactome Gene Sets	R-HSA-1538133	G0 and Early G1	-2.56024	-0.619162	3/27	RBL2,TOP2A,LIN9
17_Member	GO Biological Processes	GO:0071353	cellular response to interleukin-4	-3.64416	-1.24168	4/29	XCL1,CORO1A,LEF1,DCSTAMP
17_Member	GO Biological Processes	GO:0070670	response to interleukin-4	-3.52916	-1.18103	4/31	XCL1,CORO1A,LEF1,DCSTAMP
17_Member	GO Biological Processes	GO:0045637	regulation of myeloid cell differentiation	-2.18697	-0.435765	7/208	IRF7,TAL1,LEF1,PRMT6,DCSTAMP,LEO1,OCSTAMP
17_Member	GO Biological Processes	GO:0002573	myeloid leukocyte differentiation	-2.12085	-0.410318	5/116	PIK3CD,TAL1,LEF1,DCSTAMP,OCSTAMP
17_Member	GO Biological Processes	GO:0002761	regulation of myeloid leukocyte differentiation	-2.10552	-0.407672	5/117	IRF7,TAL1,LEF1,DCSTAMP,OCSTAMP
18_Member	GO Biological Processes	GO:0046651	lymphocyte proliferation	-3.59176	-1.20631	6/84	FKBP1B,FYN,HELLS,PTPRC,TP53,LEF1
18_Member	GO Biological Processes	GO:0032943	mononuclear cell proliferation	-3.56375	-1.1952	6/85	FKBP1B,FYN,HELLS,PTPRC,TP53,LEF1
18_Member	GO Biological Processes	GO:0070661	leukocyte proliferation	-3.25514	-1.02057	6/97	FKBP1B,FYN,HELLS,PTPRC,TP53,LEF1
18_Member	GO Biological Processes	GO:0042098	T cell proliferation	-3.18381	-0.96697	4/38	FKBP1B,FYN,PTPRC,TP53
18_Member	WikiPathways	WP4747	Netrin-UNC5B signaling pathway	-2.66919	-0.670725	4/52	FYN,TP53,CIP2A,DCSTAMP
18_Member	GO Biological Processes	GO:0006979	response to oxidative stress	-2.26832	-0.486044	10/365	CD38,FKBP1B,FYN,HDAC2,MAPK13,PTGS2,TP53,ARL6IP5,PSIP1,MSRB2
19_Member	Reactome Gene Sets	R-HSA-69239	Synthesis of DNA	-3.57815	-1.19824	7/119	MCM5,POLA1,POLE,PSME1,PSME2,GINS1,UBE2C
19_Member	Reactome Gene Sets	R-HSA-68962	Activation of the pre-replicative complex	-3.47474	-1.14168	4/32	MCM5,POLA1,POLE,MCM10
19_Member	GO Biological Processes	GO:0006271	DNA strand elongation involved in DNA replication	-3.32806	-1.04904	3/15	POLA1,POLE,GINS1
19_Member	Reactome Gene Sets	R-HSA-69306	DNA Replication	-3.036	-0.869047	8/190	MCM5,POLA1,POLE,PSME1,PSME2,GINS1,UBE2C,MCM10
19_Member	WikiPathways	WP466	DNA replication	-3.01725	-0.859518	4/42	MCM5,POLA1,POLE,MCM10
19_Member	GO Biological Processes	GO:0022616	DNA strand elongation	-2.94599	-0.818393	3/20	POLA1,POLE,GINS1
19_Member	GO Biological Processes	GO:0006261	DNA-dependent DNA replication	-2.59873	-0.631874	6/130	MCM5,POLA1,POLE,GINS1,MCM10,MMS22L
19_Member	GO Biological Processes	GO:0006270	DNA replication initiation	-2.47029	-0.580201	3/29	MCM5,POLA1,MCM10
19_Member	Reactome Gene Sets	R-HSA-69190	DNA strand elongation	-2.38701	-0.542505	3/31	MCM5,POLA1,GINS1
19_Member	GO Biological Processes	GO:0006260	DNA replication	-2.33677	-0.522572	7/195	DUT,MCM5,POLA1,POLE,GINS1,MCM10,MMS22L
19_Member	Reactome Gene Sets	R-HSA-69002	DNA Replication Pre-Initiation	-2.33622	-0.522572	6/147	MCM5,POLA1,POLE,PSME1,PSME2,MCM10
19_Member	KEGG Pathway	hsa03030	DNA replication	-2.20273	-0.446985	3/36	MCM5,POLA1,POLE
20_Member	Reactome Gene Sets	R-HSA-196807	Nicotinate metabolism	-3.52916	-1.18103	4/31	CD38,PTGS2,PARP14,PARP8
20_Member	Reactome Gene Sets	R-HSA-197264	Nicotinamide salvaging	-3.01321	-0.859518	3/19	PTGS2,PARP14,PARP8
20_Member	Reactome Gene Sets	R-HSA-196849	Metabolism of water-soluble vitamins and cofactors	-2.01689	-0.34956	5/123	CD38,ENPP3,PTGS2,PARP14,PARP8

## Sheet: DEX_Val_up
Group	Category	Term ID	Term Description	log(p-value)	log(q-value)	Ratio	Genes
1_Member	Reactome Gene Sets	R-HSA-6798695	Neutrophil degranulation	-35.3638	-31.0862	78/480	ACP3,AGA,ANXA2,RHOA,ARSB,ASAH1,ATP6V0A1,CD44,CD58,CD63,CD68,CSTB,CTSB,CTSH,CTSS,FABP5,FCER1G,FTL,FUCA1,GDI2,GLA,GLB1,GNS,GPI,NCKAP1L,HSPA8,HSP90AA1,IDH1,LAMP2,LGALS3,LTA4H,MANBA,MGST1,NEU1,PECAM1,PGAM1,PGM1,CTSA,PRCP,PRKCD,PSAP,PSEN1,PSMD1,PSMD2,QSOX1,PTPRJ,PYGL,RAB6A,RAB5C,RAC1,S100A11,SRP14,TNFRSF1B,VCP,RAB7A,DEGS1,LAMTOR3,DYNLL1,SNAP23,CREG1,GGH,SCAMP1,PRDX6,TMEM63A,ATP6AP2,VAT1,NPC2,RAB10,RAB…
2_Member	KEGG Pathway	hsa04142	Lysosome	-31.6278	-27.6512	42/132	ACP2,AP1B1,AGA,ARSB,ASAH1,ATP6V0B,ATP6V0A1,ATP6AP1,SCARB2,CD63,CD68,AP1S1,TPP1,CLTA,CLTB,CLTC,CTNS,CTSB,CTSH,CTSS,FUCA1,GALC,GBA,GLA,GLB1,GNS,LAMP2,LIPA,M6PR,MANBA,NEU1,NPC1,CTSA,PPT1,LGMN,PSAP,LAPTM4A,NPC2,GGA2,SLC17A5,MCOLN1,GNPTAB
3_Member	Reactome Gene Sets	R-HSA-5653656	Vesicle-mediated transport	-30.2314	-26.431	85/673	AP1B1,ARCN1,ARF1,CALR,CAPZB,SCARB2,AP2M1,AP1S1,AP2S1,CLTA,CLTB,CLTC,CUX1,DYNC1I2,DNM2,EGFR,FTL,GALNT1,GALNT2,GDI2,GNS,AGFG1,HSPA8,HSP90AA1,M6PR,MSR1,MYO5A,NEDD8,NSF,OCRL,PRKAB1,PRKAB2,RAB1A,RAB6A,RAB5C,RAC1,SNX2,STX4,HSP90B1,YWHAG,YWHAH,RAB7A,STAM,DYNLL1,GBF1,RAB11A,SNAP23,TRIP10,CD163,RAB9A,SEC24D,ACTR3,ARPC2,PLIN3,TFG,HYOU1,DCTN6,KIF1C,RAB10,RAB32,KDELR2,KDELR3,RAB31,AAK1,GGA2,EXOC7,RHOQ,RAB3GA…
3_Member	Reactome Gene Sets	R-HSA-199991	Membrane Trafficking	-27.691	-24.0155	79/634	AP1B1,ARCN1,ARF1,CAPZB,SCARB2,AP2M1,AP1S1,AP2S1,CLTA,CLTB,CLTC,CUX1,DYNC1I2,DNM2,EGFR,FTL,GALNT1,GALNT2,GDI2,GNS,AGFG1,HSPA8,M6PR,MYO5A,NEDD8,NSF,OCRL,PRKAB1,PRKAB2,RAB1A,RAB6A,RAB5C,RAC1,SNX2,STX4,YWHAG,YWHAH,RAB7A,STAM,DYNLL1,GBF1,RAB11A,SNAP23,TRIP10,RAB9A,SEC24D,ACTR3,ARPC2,PLIN3,TFG,DCTN6,KIF1C,RAB10,RAB32,KDELR2,KDELR3,RAB31,AAK1,GGA2,EXOC7,RHOQ,RAB3GAP2,DNM3,TRAPPC3,RIN2,TMED9,RAB39A,ACTR1…
3_Member	KEGG Pathway	hsa04144	Endocytosis	-17.1096	-13.9112	39/252	ARF1,RHOA,CAPZB,AP2M1,AP2S1,CLTA,CLTB,CLTC,DNM2,EGFR,GRK4,HSPA8,IGF1R,PRKCI,RAB5C,SNX2,RAB7A,STAM,EEA1,SNX3,GBF1,RAB11A,ZFYVE16,WASHC5,ACTR3,ARPC2,RNF41,RAB10,RAB31,IQSEC2,DNM3,SNX12,EHD4,SH3GLB1,VPS35,EPS15L1,MVB12B,MVB12A,VPS26B
4_Member	GO Biological Processes	GO:0006886	intracellular protein transport	-23.0137	-19.4351	74/662	AP1B1,ARCN1,ARF1,ATP1B1,ATP6AP1,CALR,SCARB2,AP2M1,AP1S1,AP2S1,CLTA,CLTB,CLTC,HSPA5,HSPA8,HSP90AA1,LAMP2,M6PR,NSF,CTSA,PRKCI,RAB1A,RAB6A,RAB5C,SEL1L,SNX2,SRP14,STK3,STX4,STXBP1,HSP90B1,VCP,YWHAG,YWHAH,RAB7A,STAM,NCOA4,RAB11A,AIFM1,ZFYVE16,SEC24D,SNUPN,ARL4C,BCAP31,TIMM17A,TOMM40,GIPC1,OS9,RAB32,RAB31,CHP1,TRAK1,GGA2,RAB3GAP2,SEC31B,TIMM8B,DESI1,DERL2,ZDHHC3,FAM53C,RAB23,TMED9,VPS35,VPS11,SELENOS,A…
4_Member	GO Biological Processes	GO:0007034	vacuolar transport	-10.0364	-7.59768	23/154	ARSB,SCARB2,HSPA8,LAMP2,M6PR,NPC1,PSAP,VCP,RAB7A,STAM,NCOA4,ZFYVE16,TRAK1,TMEM50A,ANKFY1,LEPROT,ARL8B,VPS35,VPS11,GNPTAB,MON1A,MVB12A,RAB7B
4_Member	GO Biological Processes	GO:0033365	protein localization to organelle	-9.75852	-7.36747	51/661	CALR,SCARB2,CD68,TPP1,HK1,HSPA5,HSPA8,HSP90AA1,LAMP2,M6PR,YBX1,PRKACA,RAB6A,SRP14,STK3,TNFAIP3,TULP3,RAB7A,STAM,NCOA4,GBF1,RAB11A,AIFM1,ZFYVE16,SNUPN,BCAP31,TIMM17A,TOMM40,RAB10,OS9,KDELR2,KDELR3,EXOC7,CTDNEP1,RAB3GAP2,TIMM8B,SH3GLB1,EMC4,ZDHHC3,FAM53C,ATP6V1D,WDR83OS,PAF1,VPS35,CCDC47,RTN4,MFSD1,GNPTAB,RIPOR1,MON1A,GLMP
4_Member	GO Biological Processes	GO:0072665	protein localization to vacuole	-9.48233	-7.11327	15/65	SCARB2,HSPA8,LAMP2,M6PR,TNFAIP3,RAB7A,STAM,NCOA4,ZFYVE16,SH3GLB1,RTN4,MFSD1,GNPTAB,MON1A,GLMP
4_Member	GO Biological Processes	GO:0007041	lysosomal transport	-8.84348	-6.54821	19/120	ARSB,SCARB2,HSPA8,LAMP2,M6PR,NPC1,PSAP,VCP,RAB7A,NCOA4,ZFYVE16,TRAK1,ANKFY1,ARL8B,VPS35,VPS11,GNPTAB,MVB12A,RAB7B
4_Member	GO Biological Processes	GO:0061462	protein localization to lysosome	-7.62122	-5.50803	11/43	SCARB2,HSPA8,LAMP2,M6PR,RAB7A,NCOA4,ZFYVE16,RTN4,MFSD1,GNPTAB,GLMP
4_Member	GO Biological Processes	GO:0006605	protein targeting	-7.42446	-5.3412	25/243	SCARB2,HSPA5,HSPA8,HSP90AA1,LAMP2,M6PR,PRKCI,SRP14,YWHAG,RAB7A,NCOA4,AIFM1,ZFYVE16,BCAP31,TIMM17A,TOMM40,GIPC1,OS9,TRAK1,TIMM8B,ZDHHC3,ATG3,GNPTAB,MON1A,FUT10
4_Member	GO Biological Processes	GO:0072666	establishment of protein localization to vacuole	-6.88779	-4.88441	11/50	SCARB2,HSPA8,LAMP2,M6PR,TNFAIP3,RAB7A,STAM,NCOA4,ZFYVE16,GNPTAB,MON1A
4_Member	GO Biological Processes	GO:0006622	protein targeting to lysosome	-6.84601	-4.84988	8/23	SCARB2,HSPA8,LAMP2,M6PR,RAB7A,NCOA4,ZFYVE16,GNPTAB
4_Member	GO Biological Processes	GO:0072594	establishment of protein localization to organelle	-6.22897	-4.33704	27/319	SCARB2,CD68,HK1,HSPA5,HSPA8,HSP90AA1,LAMP2,M6PR,SRP14,STK3,TNFAIP3,RAB7A,STAM,NCOA4,RAB11A,AIFM1,ZFYVE16,SNUPN,BCAP31,TIMM17A,TOMM40,RAB10,RAB3GAP2,TIMM8B,FAM53C,GNPTAB,MON1A
4_Member	GO Biological Processes	GO:0006623	protein targeting to vacuole	-6.13682	-4.25722	9/37	SCARB2,HSPA8,LAMP2,M6PR,RAB7A,NCOA4,ZFYVE16,GNPTAB,MON1A
4_Member	GO Biological Processes	GO:0008333	endosome to lysosome transport	-3.48296	-2.08106	8/61	M6PR,VCP,RAB7A,TRAK1,ARL8B,VPS11,MVB12A,RAB7B
5_Member	GO Biological Processes	GO:0061024	membrane organization	-19.6014	-16.102	75/774	ABCA1,AIF1,SLC25A5,ANXA2,ARF1,RHOA,ATP1B1,BNIP3,AP2M1,DNM2,EGFR,GCLC,GSK3B,HSPA8,HSP90AA1,MSR1,NPC1,NSF,OCRL,PITPNA,PPT1,PRKCD,PRKCI,RAB1A,RAC1,S100A10,STX4,STXBP1,VDAC2,RAB7A,EEA1,DEGS1,SNX3,GBF1,SNAP23,SEC24D,CERT1,LPCAT3,FLOT1,TFG,NPC2,NEK6,IMMT,PLAAT3,CHP1,AAK1,SIRT2,EPB41L3,CTDNEP1,SEC31B,TIMM8B,ATP2C1,GHITM,PRELID1,SH3GLB1,EMC4,WDR83OS,ANKFY1,TMED9,RAB39A,SLC35F6,ARL8B,RHOT1,CCDC88A,VPS11,C…
5_Member	GO Biological Processes	GO:0016050	vesicle organization	-9.88017	-7.47769	31/279	ABCA1,ANXA2,AP2M1,F2R,PRKCI,RAB1A,S100A10,STX4,STXBP1,RAB7A,STAM,EEA1,SNX3,GBF1,RAB11A,SNAP23,ZFYVE16,SEC24D,WASHC5,TFG,RAB32,ZNF385A,SEC31B,ANKFY1,TMED9,RAB39A,ARL8B,VPS11,MVB12A,SNX33,RAB7B
5_Member	GO Biological Processes	GO:0010256	endomembrane system organization	-6.25441	-4.35708	36/504	ABCA1,F2R,NSF,RAB1A,STX4,STAM,EEA1,DEGS1,SNX3,GBF1,RAB11A,SNAP23,WASHC5,CERT1,LPCAT3,FLOT1,NEK6,RAB10,SIRT2,EPB41L3,CTDNEP1,ZNF385A,SEC31B,GORASP2,EMC4,WDR83OS,TMED9,ARL8B,VPS11,CCDC47,RTN4,ARHGAP21,PALS1,TMEM43,MVB12A,SNX33
6_Member	Reactome Gene Sets	R-HSA-9716542	Signaling by Rho GTPases, Miro GTPases and RHOBTB3	-19.4925	-16.0601	72/723	ABR,RHOA,ATP6AP1,DST,CAPZB,CLTC,DIAPH2,DYNC1I2,DVL3,NIPSNAP2,ARHGAP35,H3-3B,NCKAP1L,HSP90AA1,ITGB1,NCF2,NF2,OCRL,OPHN1,PPP2CB,PPP2R5B,PRKCD,RAC1,SLC1A5,TNFAIP1,TPM4,VAV1,VCP,VIM,YWHAG,YWHAH,RAB7A,STAM,H2BC21,DYNLL1,SNAP23,TRIP10,RAB9A,TMEM59,DOCK4,ARHGAP32,ACTR3,ARPC2,BCAP31,FLOT1,PLIN3,FRS2,TRAK1,SPEN,UHRF1BP1L,ARHGAP26,RHOQ,CDC42EP4,TAX1BP3,ANKFY1,DDX4,ARHGAP17,RHOT1,CCDC88A,DOCK6,ARHGAP21,RHOU…
6_Member	Reactome Gene Sets	R-HSA-194315	Signaling by Rho GTPases	-17.6239	-14.3371	68/707	ABR,RHOA,ATP6AP1,DST,CAPZB,CLTC,DIAPH2,DYNC1I2,DVL3,NIPSNAP2,ARHGAP35,H3-3B,NCKAP1L,HSP90AA1,ITGB1,NCF2,NF2,OCRL,OPHN1,PPP2CB,PPP2R5B,PRKCD,RAC1,SLC1A5,TNFAIP1,TPM4,VAV1,VCP,VIM,YWHAG,YWHAH,RAB7A,STAM,H2BC21,DYNLL1,SNAP23,TRIP10,TMEM59,DOCK4,ARHGAP32,ACTR3,ARPC2,BCAP31,FLOT1,FRS2,SPEN,UHRF1BP1L,ARHGAP26,RHOQ,CDC42EP4,TAX1BP3,ANKFY1,DDX4,ARHGAP17,CCDC88A,DOCK6,ARHGAP21,RHOU,ARHGAP10,PEAK1,PREX2,TU…
6_Member	Reactome Gene Sets	R-HSA-9012999	RHO GTPase cycle	-17.6146	-14.3371	53/449	ABR,RHOA,ATP6AP1,DST,CAPZB,CLTC,DIAPH2,NIPSNAP2,ARHGAP35,NCKAP1L,HSP90AA1,ITGB1,NCF2,OCRL,OPHN1,RAC1,SLC1A5,TNFAIP1,TPM4,VAV1,VCP,VIM,RAB7A,STAM,SNAP23,TRIP10,TMEM59,DOCK4,ARHGAP32,BCAP31,FLOT1,FRS2,SPEN,UHRF1BP1L,ARHGAP26,RHOQ,CDC42EP4,ANKFY1,DDX4,ARHGAP17,CCDC88A,DOCK6,ARHGAP21,RHOU,ARHGAP10,PEAK1,PREX2,CCDC115,DOCK7,ARHGAP18,OSBPL11,FGD5,MOSPD2
7_Member	Reactome Gene Sets	R-HSA-382551	Transport of small molecules	-18.6889	-15.3145	71/729	ABCA1,ADCY9,SLC25A5,ATP1B1,ATP6V1A,ATP6V1C1,ATP6V1E1,ATP6V0B,ATP6V0A1,ATP6AP1,AP2M1,AP2S1,CLTA,CLTC,SLC31A1,CTNS,FTL,GNG10,LIPA,NEDD8,NPC1,PRKACA,PRKAR2A,PSMC1,PSMC5,PSMD1,PSMD2,SCNN1A,SEL1L,SLC1A5,SLC3A2,SOAT1,VCP,VDAC1,VDAC2,SLC30A1,SLC39A7,RAB11A,ATP6V0E1,SLC7A7,SLC16A7,ATP6V1F,NPC2,OS9,SLC35D1,SLC7A8,SLC44A1,SLC39A6,SLC17A5,ATP2C1,SLC39A1,DERL2,SLC15A3,ATP6V1D,CYB5R1,SLC66A1,MCUB,ANO10,SLC22A…
7_Member	Reactome Gene Sets	R-HSA-425407	SLC-mediated transmembrane transport	-5.46762	-3.69523	22/250	SLC25A5,SLC31A1,CTNS,SLC1A5,SLC3A2,SLC30A1,SLC39A7,SLC7A7,SLC16A7,SLC35D1,SLC7A8,SLC44A1,SLC39A6,SLC17A5,SLC39A1,SLC15A3,SLC22A15,SLC39A8,SLC8B1,SLC35B4,SLC2A13,SLC36A1
8_Member	GO Biological Processes	GO:0030163	protein catabolic process	-17.4859	-14.2498	67/693	BNIP3,CALR,CANX,CAPN2,TPP1,CTSB,CTSH,CTSS,DDB1,EXT1,GBA,GPC1,HSPA5,HSPA8,HSP90AA1,IDE,IFI27,LAMP2,MANBA,DNAJB9,NEDD8,NFE2L2,PPP2CB,PPT1,LGMN,PSMC1,PSMC5,PSMD1,PSMD2,SEL1L,ELOC,PPP1R11,TNFAIP1,TNFAIP3,HSP90B1,UBE2A,VCP,WFS1,XBP1,RAB7A,UBXN8,STAM,BTRC,RNF14,TOM1L1,RNF41,OS9,RNF13,SIRT2,UBXN4,UBR4,ECPAS,RNF11,DERL2,RNF216,CLN6,SELENOS,UBQLN4,CCDC47,TP53INP2,COP1,HM13,ADAMTS12,CCDC115,MVB12B,MVB12A,N…
8_Member	GO Biological Processes	GO:0044257	cellular protein catabolic process	-15.725	-12.6236	61/638	BNIP3,CALR,CANX,CAPN2,TPP1,CTSB,CTSH,CTSS,DDB1,GBA,HSPA5,IDE,IFI27,LAMP2,DNAJB9,NEDD8,NFE2L2,PPP2CB,PPT1,LGMN,PSMC1,PSMC5,PSMD1,PSMD2,SEL1L,ELOC,PPP1R11,TNFAIP1,TNFAIP3,HSP90B1,UBE2A,VCP,WFS1,XBP1,RAB7A,UBXN8,STAM,BTRC,RNF14,TOM1L1,RNF41,OS9,RNF13,SIRT2,UBXN4,UBR4,ECPAS,RNF11,DERL2,RNF216,SELENOS,UBQLN4,CCDC47,TP53INP2,COP1,HM13,ADAMTS12,CCDC115,MVB12B,MVB12A,NHLRC3
8_Member	GO Biological Processes	GO:0051603	proteolysis involved in cellular protein catabolic process	-13.2185	-10.3882	55/608	CALR,CANX,CAPN2,CTSB,CTSH,CTSS,DDB1,GBA,HSPA5,IDE,IFI27,DNAJB9,NEDD8,NFE2L2,PPP2CB,LGMN,PSMC1,PSMC5,PSMD1,PSMD2,SEL1L,ELOC,PPP1R11,TNFAIP1,TNFAIP3,HSP90B1,UBE2A,VCP,WFS1,XBP1,UBXN8,STAM,BTRC,RNF14,TOM1L1,RNF41,OS9,RNF13,SIRT2,UBXN4,UBR4,ECPAS,RNF11,DERL2,RNF216,SELENOS,UBQLN4,CCDC47,TP53INP2,COP1,HM13,ADAMTS12,MVB12B,MVB12A,NHLRC3
8_Member	GO Biological Processes	GO:0006511	ubiquitin-dependent protein catabolic process	-10.6429	-8.13617	46/526	CALR,CANX,DDB1,GBA,HSPA5,IFI27,DNAJB9,NEDD8,NFE2L2,PPP2CB,PSMC1,PSMC5,PSMD1,PSMD2,SEL1L,ELOC,PPP1R11,TNFAIP1,TNFAIP3,HSP90B1,UBE2A,VCP,WFS1,XBP1,UBXN8,STAM,BTRC,RNF14,TOM1L1,OS9,RNF13,SIRT2,UBXN4,UBR4,ECPAS,RNF11,DERL2,RNF216,SELENOS,UBQLN4,CCDC47,TP53INP2,COP1,MVB12B,MVB12A,NHLRC3
8_Member	GO Biological Processes	GO:0043632	modification-dependent macromolecule catabolic process	-10.5976	-8.1054	47/547	CALR,CANX,DDB1,GBA,HSPA5,IFI27,DNAJB9,NEDD8,NFE2L2,PPP2CB,PSMC1,PSMC5,PSMD1,PSMD2,SEL1L,ELOC,PPP1R11,TNFAIP1,TNFAIP3,HSP90B1,UBE2A,VCP,WFS1,XBP1,UBXN8,STAM,BTRC,RNF14,TOM1L1,OS9,RNF13,SIRT2,EXOSC7,UBXN4,UBR4,ECPAS,RNF11,DERL2,RNF216,SELENOS,UBQLN4,CCDC47,TP53INP2,COP1,MVB12B,MVB12A,NHLRC3
8_Member	GO Biological Processes	GO:0019941	modification-dependent protein catabolic process	-10.3671	-7.89576	46/536	CALR,CANX,DDB1,GBA,HSPA5,IFI27,DNAJB9,NEDD8,NFE2L2,PPP2CB,PSMC1,PSMC5,PSMD1,PSMD2,SEL1L,ELOC,PPP1R11,TNFAIP1,TNFAIP3,HSP90B1,UBE2A,VCP,WFS1,XBP1,UBXN8,STAM,BTRC,RNF14,TOM1L1,OS9,RNF13,SIRT2,UBXN4,UBR4,ECPAS,RNF11,DERL2,RNF216,SELENOS,UBQLN4,CCDC47,TP53INP2,COP1,MVB12B,MVB12A,NHLRC3
8_Member	GO Biological Processes	GO:0043161	proteasome-mediated ubiquitin-dependent protein catabolic process	-9.02429	-6.71054	31/302	CALR,CANX,DDB1,GBA,HSPA5,IFI27,DNAJB9,NFE2L2,PPP2CB,PSMC1,PSMC5,PSMD1,PSMD2,SEL1L,TNFAIP1,HSP90B1,UBE2A,VCP,WFS1,UBXN8,BTRC,OS9,SIRT2,UBXN4,ECPAS,DERL2,RNF216,SELENOS,CCDC47,COP1,NHLRC3
8_Member	GO Biological Processes	GO:0010498	proteasomal protein catabolic process	-8.80865	-6.52233	33/344	CALR,CANX,DDB1,GBA,HSPA5,IFI27,DNAJB9,NFE2L2,PPP2CB,PSMC1,PSMC5,PSMD1,PSMD2,SEL1L,TNFAIP1,HSP90B1,UBE2A,VCP,WFS1,UBXN8,BTRC,RNF41,OS9,SIRT2,UBXN4,ECPAS,DERL2,RNF216,SELENOS,CCDC47,COP1,HM13,NHLRC3
8_Member	GO Biological Processes	GO:0032446	protein modification by small protein conjugation	-2.4931	-1.29664	34/721	DDB1,IFI27,NEDD8,NFE2L2,SEL1L,ELOC,PPP1R11,THOP1,TNFAIP1,TNFAIP3,UBE2A,VCP,BTRC,NPEPPS,RNF14,SAE1,RNF41,OS9,RNF13,WDTC1,SASH1,UBR4,RNF11,BTBD1,RNF216,PAF1,VPS11,COP1,ATG3,URM1,ASB7,LNX2,CDC26,NHLRC3
8_Member	GO Biological Processes	GO:0016567	protein ubiquitination	-2.46105	-1.27129	32/670	DDB1,IFI27,NFE2L2,SEL1L,ELOC,PPP1R11,THOP1,TNFAIP1,TNFAIP3,UBE2A,VCP,BTRC,NPEPPS,RNF14,SAE1,RNF41,OS9,RNF13,WDTC1,SASH1,UBR4,RNF11,BTBD1,RNF216,PAF1,VPS11,COP1,ATG3,ASB7,LNX2,CDC26,NHLRC3
9_Member	WikiPathways	WP3888	VEGFA-VEGFR2 signaling pathway	-16.6743	-13.5107	51/439	ACACA,RHOA,ATP6V1E1,BMX,CALR,CALU,CAPN2,CAPZB,AP2S1,TPP1,CLTC,CRK,EIF4G1,GAB1,GLUD1,GPC1,GSK3B,HLX,HSP90AA1,ICAM1,IGFBP7,ITGB1,LDHA,DNAJB9,NCF2,OCRL,PGK1,PLCB3,PRKCD,PRKCI,MAP2K1,MAP2K2,PTPRJ,RAC1,ELOC,ELOA,TKT,STAM,EEA1,ADAM9,RAB11A,QKI,PRDX6,MICAL2,HYOU1,GIPC1,FRS2,ATF6,ACOT9,LRRC59,FGD5
10_Member	Reactome Gene Sets	R-HSA-556833	Metabolism of lipids	-15.97	-12.8386	67/742	ABCA1,ACACA,ACADM,ACOX1,PLIN2,ARF1,ARSB,ASAH1,BDH1,BMX,SLC25A20,CDS1,CRAT,CYP7A1,EHHADH,FABP5,GALC,GBA,GLA,GLB1,GPD2,GPX4,HADHB,HADH,FADS1,LTA4H,NEU1,OCRL,OXCT1,PCCB,PCYT1A,PHYH,PPARA,CTSA,PPT1,PRKAB2,PRKACA,LGMN,PSAP,TXNRD1,DEGS1,PLPP1,SGPL1,SEC24D,CERT1,LPCAT3,PLIN3,ECI2,SPTLC1,PLAAT3,SLC44A1,ACOT9,PLD3,TNFRSF21,CERS2,HACD3,CROT,ACER3,GBA2,LPIN3,ACSF2,SBF2,CERS5,OSBPL1A,ACER1,ARSK,TNFAIP8L3
10_Member	GO Biological Processes	GO:0032787	monocarboxylic acid metabolic process	-13.4339	-10.5543	49/491	ACACA,ACADM,ACOX1,ASAH1,CRAT,CYP7A1,EHHADH,EPHX1,FAH,GATM,GPI,GPX4,HADHB,HADH,HK1,IDH1,LDHA,FADS1,NPC1,PAM,PCCB,PDHA1,PGAM1,PGK1,PGM1,PHYH,PPARA,PRKAB1,PRKAB2,SLC6A8,VDAC1,XBP1,DEGS1,SGPL1,QKI,ECI2,HAAO,MPC2,ACAD9,HACD3,CROT,ACSS2,GBA2,SCPEP1,LPIN3,ACSF2,OSBPL1A,ALDH1L2,PEDS1
10_Member	GO Biological Processes	GO:0006631	fatty acid metabolic process	-7.1308	-5.10367	29/325	ACACA,ACADM,ACOX1,ASAH1,CRAT,EHHADH,EPHX1,GPX4,HADHB,HADH,FADS1,PAM,PCCB,PHYH,PPARA,PRKAB1,PRKAB2,XBP1,DEGS1,SGPL1,QKI,ECI2,ACAD9,HACD3,CROT,LPIN3,ACSF2,ALDH1L2,PEDS1
10_Member	GO Biological Processes	GO:0044283	small molecule biosynthetic process	-5.25669	-3.51444	30/423	ACACA,ASAH1,CYP7A1,GATM,GBA,GLUD1,GPI,GPX4,FADS1,LTA4H,NDUFA9,PGK1,PGM1,PRKAB1,PRKAB2,SORD,UGDH,XBP1,DEGS1,QKI,SLC25A13,SPTLC1,HAAO,HACD3,PNPO,ACER3,PRTFDC1,ENOPH1,OSBPL1A,ACER1
10_Member	GO Biological Processes	GO:0046394	carboxylic acid biosynthetic process	-2.85546	-1.56959	17/260	ACACA,CYP7A1,GATM,GLUD1,GPX4,FADS1,LTA4H,PRKAB1,PRKAB2,UGDH,XBP1,DEGS1,QKI,HAAO,HACD3,ENOPH1,OSBPL1A
10_Member	GO Biological Processes	GO:0016053	organic acid biosynthetic process	-2.81982	-1.54315	17/262	ACACA,CYP7A1,GATM,GLUD1,GPX4,FADS1,LTA4H,PRKAB1,PRKAB2,UGDH,XBP1,DEGS1,QKI,HAAO,HACD3,ENOPH1,OSBPL1A
10_Member	GO Biological Processes	GO:0072330	monocarboxylic acid biosynthetic process	-2.63235	-1.39778	12/161	ACACA,CYP7A1,GATM,GPX4,FADS1,PRKAB1,PRKAB2,XBP1,DEGS1,QKI,HACD3,OSBPL1A
10_Member	GO Biological Processes	GO:0006633	fatty acid biosynthetic process	-2.16866	-1.05784	9/118	ACACA,GPX4,FADS1,PRKAB1,PRKAB2,XBP1,DEGS1,QKI,HACD3
11_Member	GO Biological Processes	GO:0006091	generation of precursor metabolites and energy	-15.4292	-12.3558	46/388	ACADM,ACOX1,ALDH2,CS,DLST,FECH,GBA,NIPSNAP2,GPD2,GPI,GSK3B,HK1,IDH1,IDH3A,IDH3B,LDHA,MDH1,MDH2,NCF2,NDUFA9,NDUFB2,NDUFB3,NDUFB10,NDUFS8,NDUFV2,OXCT1,PDHA1,PGAM1,PGK1,PGM1,PHKG1,PYGL,SDHB,SDHD,TKT,UQCRC2,DEGS1,MTFR1,SLC25A13,PDIA5,HAAO,PGLS,CROT,ACSS2,RBKS,ALDH1L2
11_Member	KEGG Pathway	hsa01200	Carbon metabolism	-10.0298	-7.59732	20/115	ACOX1,CS,DLST,GLUD1,GPI,HK1,IDH1,IDH3A,IDH3B,MDH1,MDH2,PCCB,PDHA1,PGAM1,PGK1,SDHB,SDHD,TKT,PGLS,ACSS2
11_Member	WikiPathways	WP4290	Metabolic reprogramming in colon cancer	-8.60934	-6.35299	12/44	DLST,GLUD1,GPI,IDH3A,LDHA,MDH2,PDHA1,PGAM1,PGK1,SDHB,SLC1A5,TKT
11_Member	KEGG Pathway	hsa00020	Citrate cycle (TCA cycle)	-8.21616	-6.02853	10/30	CS,DLST,IDH1,IDH3A,IDH3B,MDH1,MDH2,PDHA1,SDHB,SDHD
11_Member	GO Biological Processes	GO:0006099	tricarboxylic acid cycle	-8.05826	-5.89466	10/31	CS,DLST,IDH1,IDH3A,IDH3B,MDH1,MDH2,PDHA1,SDHB,SDHD
11_Member	GO Biological Processes	GO:0015980	energy derivation by oxidation of organic compounds	-8.04823	-5.88796	26/243	ACADM,CS,DLST,GBA,NIPSNAP2,GPD2,GSK3B,IDH1,IDH3A,IDH3B,MDH1,MDH2,NDUFA9,NDUFB2,NDUFB3,NDUFB10,NDUFS8,NDUFV2,PDHA1,PHKG1,PYGL,SDHB,SDHD,UQCRC2,MTFR1,SLC25A13
11_Member	GO Biological Processes	GO:0045333	cellular respiration	-7.95931	-5.8121	22/180	CS,DLST,GBA,NIPSNAP2,GPD2,IDH1,IDH3A,IDH3B,MDH1,MDH2,NDUFA9,NDUFB2,NDUFB3,NDUFB10,NDUFS8,NDUFV2,PDHA1,SDHB,SDHD,UQCRC2,MTFR1,SLC25A13
11_Member	Reactome Gene Sets	R-HSA-71406	Pyruvate metabolism and Citric Acid (TCA) cycle	-7.41634	-5.33746	12/55	CS,DLST,IDH3A,IDH3B,LDHA,MDH2,PDHA1,SDHB,SDHD,VDAC1,MPC2,FAHD1
11_Member	WikiPathways	WP3925	Amino acid metabolism	-7.35931	-5.2886	15/91	ACADM,ALDH7A1,CS,DLST,EHHADH,FAH,GLUD1,HADH,HNMT,IDH1,LDHA,MDH1,MDH2,ODC1,PDHA1
11_Member	GO Biological Processes	GO:0009060	aerobic respiration	-7.16711	-5.1317	19/151	CS,DLST,NIPSNAP2,IDH1,IDH3A,IDH3B,MDH1,MDH2,NDUFA9,NDUFB2,NDUFB3,NDUFB10,NDUFS8,NDUFV2,PDHA1,SDHB,SDHD,UQCRC2,MTFR1
11_Member	Reactome Gene Sets	R-HSA-71403	Citric acid cycle (TCA cycle)	-7.02064	-5.00077	8/22	CS,DLST,IDH3A,IDH3B,MDH2,SDHB,SDHD,FAHD1
11_Member	Reactome Gene Sets	R-HSA-1428517	The citric acid (TCA) cycle and respiratory electron transport	-6.68755	-4.71104	20/178	CS,DLST,IDH3A,IDH3B,LDHA,MDH2,NDUFA9,NDUFB2,NDUFB3,NDUFB10,NDUFS8,NDUFV2,PDHA1,SDHB,SDHD,UQCRC2,VDAC1,MPC2,ACAD9,FAHD1
11_Member	WikiPathways	WP78	TCA cycle (aka Krebs or citric acid cycle)	-6.43974	-4.51051	7/18	CS,DLST,IDH3A,IDH3B,MDH2,SDHB,SDHD
11_Member	WikiPathways	WP2453	TCA cycle and deficiency of pyruvate dehydrogenase complex (PDHc)	-5.47834	-3.70322	6/16	CS,DLST,IDH1,IDH3A,MDH1,PDHA1
11_Member	GO Biological Processes	GO:0072350	tricarboxylic acid metabolic process	-4.52	-2.89564	5/14	CS,GLUD1,IDH1,IDH3A,IDH3B
11_Member	GO Biological Processes	GO:0043648	dicarboxylic acid metabolic process	-4.24609	-2.67697	11/91	DLST,GCLC,GLUD1,IDH1,IDH3B,MDH1,MDH2,PHYH,SDHB,HAAO,ALDH1L2
11_Member	GO Biological Processes	GO:0006102	isocitrate metabolic process	-3.36246	-1.982	3/6	IDH1,IDH3A,IDH3B
11_Member	GO Biological Processes	GO:0006103	2-oxoglutarate metabolic process	-2.93401	-1.63685	4/17	DLST,IDH1,IDH3B,PHYH
11_Member	KEGG Pathway	hsa01210	2-Oxocarboxylic acid metabolism	-2.7419	-1.48223	4/19	CS,IDH1,IDH3A,IDH3B
11_Member	KEGG Pathway	hsa01230	Biosynthesis of amino acids	-2.25541	-1.11838	7/75	CS,IDH1,IDH3A,IDH3B,PGAM1,PGK1,TKT
12_Member	GO Biological Processes	GO:0016241	regulation of macroautophagy	-14.8863	-11.8392	29/158	SLC25A5,ATP6V1A,ATP6V1C1,ATP6V1E1,ATP6V0B,ATP6V0A1,BNIP3,GBA,NPC1,PRKACA,QSOX1,RALB,RHEB,VDAC1,ATP6V0E1,RNF41,SPTLC1,EXOC7,RAB3GAP2,POLDIP2,SH3GLB1,SNX7,ATP6V1D,WIPI1,VPS35,UBQLN4,PHF23,VPS26B,SNX30
12_Member	GO Biological Processes	GO:0010506	regulation of autophagy	-14.2456	-11.2691	41/336	SLC25A5,ATP6V1A,ATP6V1C1,ATP6V1E1,ATP6V0B,ATP6V0A1,BNIP3,EIF4G1,GBA,GSK3B,NPC1,CTSA,PRKACA,PSAP,QSOX1,RALB,RHEB,GPR137B,VDAC1,ATP6V0E1,TMEM59,RNF41,SPTLC1,PLK2,ATF6,SIRT2,EXOC7,RAB3GAP2,POLDIP2,SH3GLB1,SNX7,ATP6V1D,WIPI1,DRAM1,VPS35,UBQLN4,TP53INP2,RRAGC,PHF23,VPS26B,SNX30
12_Member	GO Biological Processes	GO:0044090	positive regulation of vacuole organization	-5.90952	-4.06173	7/21	ANXA2,RALB,RAB3GAP2,SH3GLB1,SNX7,WIPI1,SNX30
12_Member	GO Biological Processes	GO:0044088	regulation of vacuole organization	-5.82297	-3.98948	10/51	ANXA2,SCARB2,RALB,TBC1D12,RAB3GAP2,SH3GLB1,SNX7,WIPI1,PHF23,SNX30
12_Member	GO Biological Processes	GO:0010508	positive regulation of autophagy	-5.0757	-3.35446	15/136	SLC25A5,BNIP3,GSK3B,RALB,VDAC1,TMEM59,SPTLC1,PLK2,ATF6,RAB3GAP2,SH3GLB1,SNX7,WIPI1,TP53INP2,SNX30
12_Member	GO Biological Processes	GO:2000786	positive regulation of autophagosome assembly	-4.98024	-3.27253	6/19	RALB,RAB3GAP2,SH3GLB1,SNX7,WIPI1,SNX30
12_Member	GO Biological Processes	GO:1902115	regulation of organelle assembly	-4.6613	-3.01824	18/202	RHOA,DNM2,GDI2,ARHGAP35,GSK3B,RALB,STAM,PLK2,TBC1D12,RAB3GAP2,SH3GLB1,SNX7,WIPI1,CCDC88A,VPS11,ATG3,PHF23,SNX30
12_Member	GO Biological Processes	GO:2000785	regulation of autophagosome assembly	-4.44418	-2.83409	8/45	RALB,TBC1D12,RAB3GAP2,SH3GLB1,SNX7,WIPI1,PHF23,SNX30
12_Member	GO Biological Processes	GO:0016239	positive regulation of macroautophagy	-4.3816	-2.78348	10/73	SLC25A5,BNIP3,RALB,VDAC1,SPTLC1,RAB3GAP2,SH3GLB1,SNX7,WIPI1,SNX30
12_Member	GO Biological Processes	GO:1902117	positive regulation of organelle assembly	-4.03618	-2.51762	10/80	RHOA,ARHGAP35,GSK3B,RALB,RAB3GAP2,SH3GLB1,SNX7,WIPI1,CCDC88A,SNX30
12_Member	GO Biological Processes	GO:0010638	positive regulation of organelle organization	-3.40216	-2.01111	28/486	SLC25A5,ANXA2,RHOA,BNIP3,ARHGAP35,GSK3B,NCKAP1L,NF2,RAC1,RALB,S100A10,CCT3,VDAC1,ARPC2,SIRT2,PLCB1,CDC42EP4,RAB3GAP2,SH3GLB1,SNX7,TMED9,WIPI1,CARMIL1,CCDC88A,VPS35,KATNBL1,FMN1,SNX30
13_Member	GO Biological Processes	GO:0016197	endosomal transport	-14.4657	-11.4435	33/215	ABCA1,ATP6AP1,CLTC,RAB6A,SNX2,VCP,EVI5,RAB7A,STAM,EEA1,SNX3,GBF1,RAB11A,RAB9A,ZFYVE16,ARL4C,RAB10,TMEM50A,SNX12,EHD4,ANKFY1,CCDC93,LEPROT,ARL8B,VPS35,ANKRD50,DENND1A,EPS15L1,MVB12A,VPS26B,DENND1B,SNX33,RAB7B
13_Member	GO Biological Processes	GO:0042147	retrograde transport, endosome to Golgi	-6.07405	-4.20739	13/85	CLTC,RAB6A,SNX2,EVI5,RAB7A,SNX3,GBF1,RAB9A,SNX12,ANKFY1,VPS35,VPS26B,RAB7B
13_Member	GO Biological Processes	GO:0016482	cytosolic transport	-6.04071	-4.17981	17/145	CLTC,RAB6A,SNX2,EVI5,RAB7A,EEA1,SNX3,GBF1,RAB9A,KIF1C,SNX12,ANKFY1,WIPI1,ARL8B,VPS35,VPS26B,RAB7B
14_Member	GO Biological Processes	GO:0034976	response to endoplasmic reticulum stress	-14.286	-11.2872	33/218	CALR,CANX,EIF4G1,PDIA3,GSK3B,HSPA5,DNAJB9,NFE2L2,PPP2CB,RASGRF1,SEL1L,HSP90B1,VCP,WFS1,XBP1,UBXN8,AIFM1,PDIA4,CERT1,BCAP31,FLOT1,HYOU1,OS9,ATF6,UBXN4,ECPAS,GORASP2,DERL2,SELENOS,CCDC47,CREB3L2,HM13,TMTC4
14_Member	KEGG Pathway	hsa04141	Protein processing in endoplasmic reticulum	-13.0927	-10.2923	28/171	CALR,CANX,CAPN2,PDIA3,HSPA5,HSPA8,HSP90AA1,NFE2L2,RPN1,RRBP1,SEL1L,HSP90B1,VCP,WFS1,XBP1,UBXN8,PDIA4,SEC24D,BCAP31,HYOU1,OS9,ATF6,UBXN4,GANAB,SEC31B,DERL2,SELENOS,UBQLN4
14_Member	GO Biological Processes	GO:0030433	ubiquitin-dependent ERAD pathway	-8.07251	-5.89877	15/81	CALR,CANX,HSPA5,DNAJB9,SEL1L,HSP90B1,VCP,WFS1,UBXN8,OS9,UBXN4,ECPAS,DERL2,SELENOS,CCDC47
14_Member	GO Biological Processes	GO:0036503	ERAD pathway	-7.81172	-5.68339	16/97	CALR,CANX,HSPA5,DNAJB9,SEL1L,HSP90B1,VCP,WFS1,UBXN8,OS9,UBXN4,ECPAS,DERL2,SELENOS,CCDC47,HM13
14_Member	Reactome Gene Sets	R-HSA-381119	Unfolded Protein Response (UPR)	-7.16461	-5.1317	15/94	CALR,TPP1,HSPA5,DNAJB9,PPP2R5B,HSP90B1,WFS1,XBP1,HYOU1,PDIA5,KDELR3,ATF6,EXOSC7,WIPI1,CREB3L2
14_Member	GO Biological Processes	GO:0030968	endoplasmic reticulum unfolded protein response	-6.70164	-4.72077	11/52	HSPA5,NFE2L2,VCP,WFS1,XBP1,OS9,ATF6,DERL2,SELENOS,CREB3L2,TMTC4
14_Member	GO Biological Processes	GO:0006986	response to unfolded protein	-6.434	-4.5067	16/121	HSPA5,HSPA8,HSP90AA1,DNAJB9,NFE2L2,VCP,WFS1,XBP1,MANF,OS9,ATF6,UBXN4,DERL2,SELENOS,CREB3L2,TMTC4
14_Member	GO Biological Processes	GO:0034620	cellular response to unfolded protein	-5.74285	-3.91871	12/77	HSPA5,HSPA8,NFE2L2,VCP,WFS1,XBP1,OS9,ATF6,DERL2,SELENOS,CREB3L2,TMTC4
14_Member	Reactome Gene Sets	R-HSA-381070	IRE1alpha activates chaperones	-5.74141	-3.91871	10/52	TPP1,HSPA5,DNAJB9,PPP2R5B,WFS1,XBP1,HYOU1,PDIA5,KDELR3,WIPI1
14_Member	GO Biological Processes	GO:0035966	response to topologically incorrect protein	-5.49416	-3.71631	16/142	HSPA5,HSPA8,HSP90AA1,DNAJB9,NFE2L2,VCP,WFS1,XBP1,MANF,OS9,ATF6,UBXN4,DERL2,SELENOS,CREB3L2,TMTC4
14_Member	GO Biological Processes	GO:1905897	regulation of response to endoplasmic reticulum stress	-5.4464	-3.67672	12/82	GRINA,HSPA5,DNAJB9,NFE2L2,WFS1,XBP1,MANF,BCAP31,LPCAT3,HYOU1,ATF6,SELENOS
14_Member	Reactome Gene Sets	R-HSA-381183	ATF6 (ATF6-alpha) activates chaperone genes	-5.37868	-3.61701	5/10	CALR,HSPA5,HSP90B1,XBP1,ATF6
14_Member	Reactome Gene Sets	R-HSA-381038	XBP1(S) activates chaperone genes	-4.97688	-3.27221	9/50	TPP1,DNAJB9,PPP2R5B,WFS1,XBP1,HYOU1,PDIA5,KDELR3,WIPI1
14_Member	GO Biological Processes	GO:0006983	ER overload response	-4.90206	-3.21447	5/12	GSK3B,HSPA5,WFS1,SELENOS,CCDC47
14_Member	Reactome Gene Sets	R-HSA-381033	ATF6 (ATF6-alpha) activates chaperones	-4.90206	-3.21447	5/12	CALR,HSPA5,HSP90B1,XBP1,ATF6
14_Member	WikiPathways	WP3613	Photodynamic therapy-induced unfolded protein response	-4.86822	-3.19382	7/29	CALR,HSPA5,DNAJB9,NFE2L2,HSP90B1,XBP1,ATF6
14_Member	GO Biological Processes	GO:0035967	cellular response to topologically incorrect protein	-4.72723	-3.06982	12/96	HSPA5,HSPA8,NFE2L2,VCP,WFS1,XBP1,OS9,ATF6,DERL2,SELENOS,CREB3L2,TMTC4
14_Member	GO Biological Processes	GO:0006984	ER-nucleus signaling pathway	-4.66327	-3.01919	7/31	GSK3B,HSPA5,NFE2L2,WFS1,ATF6,SELENOS,CCDC47
14_Member	GO Biological Processes	GO:1903573	negative regulation of response to endoplasmic reticulum stress	-4.51826	-2.89564	8/44	GRINA,HSPA5,DNAJB9,WFS1,XBP1,LPCAT3,HYOU1,SELENOS
14_Member	GO Biological Processes	GO:1903891	regulation of ATF6-mediated unfolded protein response	-4.04275	-2.52108	3/4	HSPA5,WFS1,ATF6
14_Member	GO Biological Processes	GO:1902236	negative regulation of endoplasmic reticulum stress-induced intrinsic apoptotic signaling pathway	-3.69287	-2.24011	5/20	GRINA,WFS1,XBP1,HYOU1,SELENOS
14_Member	GO Biological Processes	GO:1900101	regulation of endoplasmic reticulum unfolded protein response	-2.83197	-1.55269	5/30	HSPA5,DNAJB9,WFS1,XBP1,ATF6
14_Member	GO Biological Processes	GO:1902235	regulation of endoplasmic reticulum stress-induced intrinsic apoptotic signaling pathway	-2.7022	-1.45241	5/32	GRINA,WFS1,XBP1,HYOU1,SELENOS
14_Member	GO Biological Processes	GO:2001243	negative regulation of intrinsic apoptotic signaling pathway	-2.58658	-1.36365	9/102	CD44,GRINA,NFE2L2,VDAC2,WFS1,XBP1,HYOU1,ZNF385A,SELENOS
14_Member	WikiPathways	WP4925	Unfolded protein response	-2.28705	-1.13984	4/25	HSPA5,NFE2L2,XBP1,ATF6
14_Member	GO Biological Processes	GO:1900102	negative regulation of endoplasmic reticulum unfolded protein response	-2.08888	-0.999419	3/15	HSPA5,DNAJB9,WFS1
15_Member	Reactome Gene Sets	R-HSA-2132295	MHC class II antigen presentation	-13.9948	-11.0395	25/123	AP1B1,ARF1,CANX,CAPZB,AP2M1,AP1S1,AP2S1,CLTA,CLTC,CTSB,CTSH,CTSS,DYNC1I2,DNM2,CTSA,LGMN,RAB7A,DYNLL1,SEC24D,IFI30,DCTN6,DNM3,ACTR10,TUBB1,OSBPL1A
15_Member	Reactome Gene Sets	R-HSA-1280218	Adaptive Immune System	-11.7328	-9.11797	60/763	AP1B1,ARF1,CALR,CANX,CAPZB,AP2M1,AP1S1,AP2S1,CLTA,CLTC,MAP3K8,CTSB,CTSH,CTSS,DYNC1I2,DNM2,PDIA3,HSPA5,ICAM1,ITGB1,NCF2,CTSA,PPP2CB,PPP2R5B,PRKACA,LGMN,PSMC1,PSMC5,PSMD1,PSMD2,PTPRJ,RAC1,STX4,ELOC,THOP1,TLR4,UBE2A,VAV1,RAB7A,DYNLL1,SNAP23,BTRC,NPEPPS,RNF14,SEC24D,BCAP31,RNF41,IFI30,DCTN6,UBR4,LY96,DNM3,BTBD1,ACTR10,TUBB1,TIRAP,OSBPL1A,OSCAR,ASB7,CDC26
15_Member	Reactome Gene Sets	R-HSA-983169	Class I MHC mediated antigen processing & presentation	-5.32222	-3.56973	28/377	CALR,CANX,CTSS,PDIA3,HSPA5,NCF2,PSMC1,PSMC5,PSMD1,PSMD2,STX4,ELOC,THOP1,TLR4,UBE2A,SNAP23,BTRC,NPEPPS,RNF14,SEC24D,BCAP31,RNF41,UBR4,LY96,BTBD1,TIRAP,ASB7,CDC26
16_Member	GO Biological Processes	GO:0016042	lipid catabolic process	-13.9106	-10.9754	37/282	ACADM,ACOX1,ASAH1,CRAT,CYP7A1,EHHADH,FUCA1,GALC,GBA,GLA,HADHB,HADH,LIPA,NEU1,PCCB,PHYH,PLCB3,PPT1,YWHAH,RAB7A,PLA2G7,SGPL1,PRDX6,ECI2,PLAAT3,SIRT2,PLCB1,SMPDL3B,CROT,ACER3,NCEH1,GBA2,LPIN3,ACER1,ALDH1L2,PLBD2,ASPG
16_Member	GO Biological Processes	GO:0044242	cellular lipid catabolic process	-12.8483	-10.0693	29/188	ACADM,ACOX1,ASAH1,CRAT,EHHADH,FUCA1,GALC,GBA,GLA,HADHB,HADH,NEU1,PCCB,PHYH,PPT1,PLA2G7,SGPL1,PRDX6,ECI2,SIRT2,PLCB1,SMPDL3B,CROT,ACER3,GBA2,LPIN3,ACER1,ALDH1L2,PLBD2
16_Member	GO Biological Processes	GO:0044282	small molecule catabolic process	-9.06956	-6.74243	34/354	ACADM,ACOX1,ALDH2,CRAT,CYP7A1,DLST,EHHADH,FAH,GLB1,GLUD1,GPD2,HADHB,HADH,HK1,HNMT,OCRL,OXCT1,PCCB,PHYH,SORD,ECI2,ENPP4,HAAO,DDAH1,CROT,NAGK,RBKS,LPIN3,ASRGL1,NPL,FUT10,GALM,GNPDA2,ALDH1L2
16_Member	GO Biological Processes	GO:0046395	carboxylic acid catabolic process	-6.39855	-4.47512	22/220	ACADM,ACOX1,CRAT,DLST,EHHADH,FAH,GLUD1,HADHB,HADH,HNMT,PCCB,PHYH,ECI2,HAAO,DDAH1,CROT,NAGK,LPIN3,ASRGL1,NPL,GNPDA2,ALDH1L2
16_Member	GO Biological Processes	GO:0016054	organic acid catabolic process	-6.26422	-4.36508	22/224	ACADM,ACOX1,CRAT,DLST,EHHADH,FAH,GLUD1,HADHB,HADH,HNMT,PCCB,PHYH,ECI2,HAAO,DDAH1,CROT,NAGK,LPIN3,ASRGL1,NPL,GNPDA2,ALDH1L2
16_Member	GO Biological Processes	GO:0009062	fatty acid catabolic process	-5.22551	-3.48705	12/86	ACADM,ACOX1,CRAT,EHHADH,HADHB,HADH,PCCB,PHYH,ECI2,CROT,LPIN3,ALDH1L2
16_Member	GO Biological Processes	GO:0072329	monocarboxylic acid catabolic process	-4.89027	-3.20822	13/108	ACADM,ACOX1,CRAT,EHHADH,FAH,HADHB,HADH,PCCB,PHYH,ECI2,CROT,LPIN3,ALDH1L2
16_Member	GO Biological Processes	GO:0030258	lipid modification	-4.82552	-3.15757	17/178	ACADM,ACOX1,CRAT,EHHADH,GBA,HADHB,HADH,OCRL,PHYH,SOAT1,PLA2G7,PLPP1,LPCAT3,ECI2,CROT,GBA2,ALDH1L2
16_Member	GO Biological Processes	GO:0034440	lipid oxidation	-4.38235	-2.78348	11/88	ACADM,ACOX1,CRAT,EHHADH,HADHB,HADH,PHYH,PLA2G7,ECI2,CROT,ALDH1L2
16_Member	GO Biological Processes	GO:0006635	fatty acid beta-oxidation	-4.31648	-2.7353	9/60	ACADM,ACOX1,CRAT,EHHADH,HADHB,HADH,ECI2,CROT,ALDH1L2
16_Member	Reactome Gene Sets	R-HSA-9033241	Peroxisomal protein import	-4.14517	-2.5964	9/63	ACOX1,CRAT,EHHADH,IDE,IDH1,PHYH,ECI2,CROT,TYSND1
16_Member	Reactome Gene Sets	R-HSA-9609507	Protein localization	-4.14478	-2.5964	15/163	ACOX1,CRAT,CS,EHHADH,IDE,IDH1,PHYH,VDAC1,SLC25A13,TIMM17A,TOMM40,ECI2,TIMM8B,CROT,TYSND1
16_Member	GO Biological Processes	GO:0019395	fatty acid oxidation	-3.90003	-2.40924	10/83	ACADM,ACOX1,CRAT,EHHADH,HADHB,HADH,PHYH,ECI2,CROT,ALDH1L2
16_Member	Reactome Gene Sets	R-HSA-390918	Peroxisomal lipid metabolism	-3.84284	-2.35839	6/29	ACOX1,CRAT,EHHADH,PHYH,ECI2,CROT
16_Member	GO Biological Processes	GO:0033540	fatty acid beta-oxidation using acyl-CoA oxidase	-3.56656	-2.14575	4/12	ACOX1,CRAT,EHHADH,CROT
16_Member	Reactome Gene Sets	R-HSA-390247	Beta-oxidation of very long chain fatty acids	-2.49248	-1.29664	3/11	ACOX1,EHHADH,ECI2
16_Member	KEGG Pathway	hsa04146	Peroxisome	-2.04696	-0.963934	7/82	ACOX1,CRAT,EHHADH,IDH1,PHYH,ECI2,CROT
17_Member	GO Biological Processes	GO:0005975	carbohydrate metabolic process	-13.8326	-10.9168	48/462	ACADM,ALDH2,CS,EXT1,FABP5,FUCA1,GALK2,GLA,GLB1,GCLC,GPD2,GPI,GSK3B,HK1,IDH1,IDH3A,LDHA,MANBA,MDH1,MDH2,NEU1,OCRL,PDHA1,PGAM1,PGK1,PGM1,PGM3,PHKG1,PYGL,SLC3A2,SORD,UGDH,SLC25A13,B3GNT2,WDTC1,GANAB,PGLS,SIAE,CHST12,NAGK,MYORG,GBA2,RBKS,GNPTAB,NPL,FUT10,GALM,GNPDA2
17_Member	Reactome Gene Sets	R-HSA-71387	Metabolism of carbohydrates	-9.27492	-6.9268	31/295	ARSB,CD44,EXT1,GLB1,GNS,GPC1,GPI,HK1,MANBA,MDH1,MDH2,PGAM1,PGK1,PGM1,PHKG1,PPP2CB,PRKACA,PYGL,SDC2,SORD,TKT,PAPSS1,SLC25A13,B3GNT2,CHP1,PGLS,CHST12,RBKS,FUT10,GNPDA2,SLC37A2
17_Member	GO Biological Processes	GO:0044262	cellular carbohydrate metabolic process	-4.79301	-3.12931	16/161	ACADM,EXT1,GALK2,GLB1,GPD2,GSK3B,HK1,IDH1,OCRL,PHKG1,PYGL,SORD,B3GNT2,NAGK,RBKS,GNPTAB
18_Member	GO Biological Processes	GO:0043603	cellular amide metabolic process	-13.5809	-10.6835	63/750	AARS1,ACACA,ASAH1,TPP1,CPM,CTNS,CTSH,ACE,DLST,ECE1,EIF4A1,EIF4G1,ETF1,GALC,GBA,GLA,GCLC,GPX4,IDE,IDH1,LTA4H,MARS1,NEU1,PAM,PDHA1,PPT1,PSEN1,RRBP1,THOP1,PLA2G7,DEGS1,PLPP1,SGPL1,NPEPPS,CERT1,ATP6AP2,CPQ,SPTLC1,PLAAT3,ETHE1,SEC11A,ACOT9,BACE1,MPC2,SMPDL3B,CERS2,MTRES1,MRPL51,CLN6,ACER3,NAGK,PSENEN,ACSS2,GBA2,ACSF2,CPEB4,NPL,HM13,CERS5,ACER1,GNPDA2,CPEB2,ALDH1L2
18_Member	GO Biological Processes	GO:0006518	peptide metabolic process	-5.25957	-3.51606	33/489	AARS1,TPP1,CPM,CTNS,CTSH,ACE,ECE1,EIF4A1,EIF4G1,ETF1,GCLC,GPX4,IDE,IDH1,LTA4H,MARS1,PAM,PSEN1,RRBP1,THOP1,PLA2G7,NPEPPS,ATP6AP2,CPQ,ETHE1,SEC11A,BACE1,MTRES1,MRPL51,PSENEN,CPEB4,HM13,CPEB2
18_Member	GO Biological Processes	GO:0051604	protein maturation	-4.91081	-3.21985	21/251	CALR,CAPN2,CPM,CTSH,CTSS,ACE,ECE1,GALNT2,PGK1,LGMN,PSEN1,WFS1,PLA2G7,ATP6AP2,SEC11A,BACE1,NAA20,PSENEN,HM13,TYSND1,CISD3
18_Member	GO Biological Processes	GO:0016485	protein processing	-4.14167	-2.59491	16/182	CAPN2,CPM,CTSH,CTSS,ACE,ECE1,PGK1,LGMN,PSEN1,PLA2G7,ATP6AP2,SEC11A,BACE1,PSENEN,HM13,TYSND1
19_Member	KEGG Pathway	hsa05132	Salmonella infection	-13.3461	-10.4835	34/249	ANXA2,ARF1,RHOA,DYNC1I2,DNM2,FOS,NCKAP1L,HSP90AA1,M6PR,MAP2K1,MAP2K2,RAB5C,RAC1,S100A10,TLR4,HSP90B1,RAB7A,DYNLL1,RAB9A,ACTR3,ARPC2,DCTN6,EXOC7,LY96,ARL8B,VPS11,ACTR10,TUBB1,DYNLRB1,TIRAP,ARL8A,MLKL,SNX33,RAB7B
20_Member	GO Biological Processes	GO:0009725	response to hormone	-13.2694	-10.4232	62/742	ACACA,AIF1,RHOA,ARSB,ZFP36L1,CALR,CRK,CTSB,CTSH,CTSS,DAG1,ACE,EDNRB,FOS,FOSB,GAB1,GBA,GLB1,GCLC,GPI,GSK3B,HADH,HSPA8,IDE,IDH1,IGF1R,IGFBP7,IRS1,LRP6,LTA4H,MARS1,MMP19,MYO5A,NFE2L2,NPC1,OXCT1,PAM,PPARA,PRKACA,PRKCD,PRKCI,SORD,TGFB2,WNT7B,XBP1,YWHAG,YWHAH,NCOA4,PLPP1,ADAM9,AIFM1,RNF14,RAB10,RAB31,WDTC1,PLCB1,RHOQ,KLF15,SELENOS,CYSLTR2,LPIN3,CPEB2
20_Member	GO Biological Processes	GO:0032870	cellular response to hormone stimulus	-11.1796	-8.61805	44/470	ACACA,AIF1,RHOA,ZFP36L1,CALR,CRK,CTSB,CTSH,CTSS,ACE,FOS,FOSB,GAB1,GCLC,GSK3B,HSPA8,IDE,IGF1R,IGFBP7,IRS1,MARS1,MYO5A,NFE2L2,NPC1,PPARA,PRKACA,PRKCD,PRKCI,XBP1,YWHAG,YWHAH,NCOA4,PLPP1,AIFM1,RNF14,RAB10,RAB31,WDTC1,PLCB1,RHOQ,SELENOS,CYSLTR2,LPIN3,CPEB2
20_Member	GO Biological Processes	GO:1901699	cellular response to nitrogen compound	-9.9561	-7.53088	50/632	AIF1,ZFP36L1,CAPN2,CRK,DNM2,EGFR,GAB1,GCLC,GNA11,GSK3B,HSPA5,ICAM1,IDE,IGF1R,IRS1,MARS1,MYO5A,NFE2L2,P2RX4,PRKACA,PRKCD,PRKCI,LGMN,PSEN1,RALB,SCNN1A,TLR4,HSP90B1,VIM,XBP1,YWHAG,LAMTOR3,AIFM1,FLOT1,CIB2,RAB10,RAB31,SIRT2,WDTC1,PLCB1,RHOQ,SPIDR,BACE1,KLF15,SELENOS,CYSLTR2,RRAGC,LPIN3,CPEB4,CPEB2
20_Member	GO Biological Processes	GO:0071417	cellular response to organonitrogen compound	-9.91377	-7.5012	47/573	AIF1,ZFP36L1,CAPN2,CRK,DNM2,EGFR,GAB1,GCLC,GNA11,GSK3B,HSPA5,ICAM1,IDE,IGF1R,IRS1,MARS1,MYO5A,NFE2L2,P2RX4,PRKACA,PRKCD,PRKCI,LGMN,PSEN1,SCNN1A,TLR4,HSP90B1,VIM,XBP1,YWHAG,LAMTOR3,CIB2,RAB10,RAB31,SIRT2,WDTC1,PLCB1,RHOQ,SPIDR,BACE1,KLF15,SELENOS,CYSLTR2,RRAGC,LPIN3,CPEB4,CPEB2
20_Member	GO Biological Processes	GO:1901653	cellular response to peptide	-9.1665	-6.83344	31/298	ZFP36L1,CRK,GAB1,GCLC,GSK3B,ICAM1,IDE,IGF1R,IRS1,MARS1,MYO5A,NFE2L2,PRKCD,PRKCI,LGMN,PSEN1,TLR4,VIM,XBP1,YWHAG,RAB10,RAB31,WDTC1,PLCB1,RHOQ,BACE1,KLF15,SELENOS,CYSLTR2,LPIN3,CPEB2
20_Member	GO Biological Processes	GO:1901652	response to peptide	-8.9126	-6.61279	38/434	ZFP36L1,CRK,DAG1,EDNRB,GAB1,GCLC,GSK3B,HADH,ICAM1,IDE,IGF1R,IRS1,LRP6,LTA4H,MARS1,MYO5A,NFE2L2,PPARA,PRKCD,PRKCI,LGMN,PSEN1,TLR4,TNFAIP3,VIM,XBP1,YWHAG,RAB10,RAB31,WDTC1,PLCB1,RHOQ,BACE1,KLF15,SELENOS,CYSLTR2,LPIN3,CPEB2
20_Member	GO Biological Processes	GO:0043434	response to peptide hormone	-7.58958	-5.48522	31/347	ZFP36L1,CRK,DAG1,EDNRB,GAB1,GCLC,GSK3B,HADH,IDE,IGF1R,IRS1,LRP6,LTA4H,MARS1,MYO5A,NFE2L2,PPARA,PRKCD,PRKCI,XBP1,YWHAG,RAB10,RAB31,WDTC1,PLCB1,RHOQ,KLF15,SELENOS,CYSLTR2,LPIN3,CPEB2
20_Member	GO Biological Processes	GO:0032869	cellular response to insulin stimulus	-7.26114	-5.2089	19/149	ZFP36L1,GAB1,GCLC,GSK3B,IDE,IGF1R,IRS1,MARS1,MYO5A,PRKCI,XBP1,YWHAG,RAB10,RAB31,WDTC1,RHOQ,SELENOS,LPIN3,CPEB2
20_Member	GO Biological Processes	GO:0071375	cellular response to peptide hormone stimulus	-7.23501	-5.18792	24/231	ZFP36L1,CRK,GAB1,GCLC,GSK3B,IDE,IGF1R,IRS1,MARS1,MYO5A,NFE2L2,PRKCD,PRKCI,XBP1,YWHAG,RAB10,RAB31,WDTC1,PLCB1,RHOQ,SELENOS,CYSLTR2,LPIN3,CPEB2
20_Member	GO Biological Processes	GO:0032868	response to insulin	-6.85992	-4.85884	22/207	ZFP36L1,GAB1,GCLC,GSK3B,HADH,IDE,IGF1R,IRS1,MARS1,MYO5A,PPARA,PRKCI,XBP1,YWHAG,RAB10,RAB31,WDTC1,RHOQ,KLF15,SELENOS,LPIN3,CPEB2

## Sheet: DEX_Val_down
Group	Category	Term ID	Term Description	log(p-value)	log(q-value)	Ratio	Genes
1_Member	GO Biological Processes	GO:0000278	mitotic cell cycle	-14.5973	-10.3198	39/588	CAMK2A,CCNB1,CCNG2,CDC20,CDKN1B,CENPA,DNMT3A,KIF11,MCM2,MCM4,ORC1,POLA1,SKP2,TTK,WEE1,ZNF207,TRIP13,ESPL1,KNTC1,TUBGCP3,UBE2C,CIT,KIF4A,SUN2,NSL1,TUBE1,ANAPC7,TIPIN,SMPD3,NCAPG,E2F8,MAP9,DSN1,TICRR,E2F7,RAD9B,EME1,SGO2,SKA1
1_Member	Reactome Gene Sets	R-HSA-69278	Cell Cycle, Mitotic	-13.8162	-9.83965	37/560	CCNB1,CDC20,CDKN1B,CENPA,MCM2,MCM4,ORC1,ORC4,POLA1,PSMB9,PSME1,PSME2,RFC5,SKP2,TK1,TMPO,TOP2A,WEE1,CEP135,LPIN2,ESPL1,KNTC1,TUBGCP3,NUP50,UBE2C,NSL1,ANAPC5,ANAPC7,MCM10,CEP72,NCAPG,DSN1,NEK9,ESCO1,SPC24,SGO2,SKA1
1_Member	GO Biological Processes	GO:1903047	mitotic cell cycle process	-13.0871	-9.34389	34/500	CAMK2A,CCNB1,CCNG2,CDC20,CDKN1B,CENPA,KIF11,MCM2,MCM4,ORC1,POLA1,SKP2,TTK,WEE1,ZNF207,TRIP13,ESPL1,KNTC1,UBE2C,CIT,KIF4A,SUN2,NSL1,ANAPC7,TIPIN,SMPD3,NCAPG,MAP9,DSN1,TICRR,E2F7,RAD9B,EME1,SGO2
1_Member	Reactome Gene Sets	R-HSA-1640170	Cell Cycle	-13.0194	-9.34389	40/691	BARD1,CCNB1,CDC20,CDKN1B,CENPA,MCM2,MCM4,ORC1,ORC4,POLA1,PSMB9,PSME1,PSME2,RFC5,SKP2,TK1,TMPO,TOP2A,WEE1,CEP135,LPIN2,ESPL1,KNTC1,TUBGCP3,NUP50,UBE2C,SUN2,NSL1,ANAPC5,ANAPC7,MCM10,CEP72,NCAPG,DSN1,NEK9,ESCO1,RAD9B,SPC24,SGO2,SKA1
1_Member	Reactome Gene Sets	R-HSA-69620	Cell Cycle Checkpoints	-11.8956	-8.31707	25/293	BARD1,CCNB1,CDC20,CDKN1B,CENPA,MCM2,MCM4,ORC1,ORC4,PSMB9,PSME1,PSME2,RFC5,WEE1,KNTC1,UBE2C,NSL1,ANAPC5,ANAPC7,MCM10,DSN1,RAD9B,SPC24,SGO2,SKA1
1_Member	GO Biological Processes	GO:0051301	cell division	-11.1192	-7.68678	31/492	CCNB1,CCNG2,CCNT2,CDC20,CENPA,CETN3,SEPTIN1,HELLS,KIF11,TOP2A,WEE1,ZNF207,DYRK3,TP63,ESPL1,KNTC1,UBE2C,CIT,KIF4A,NSL1,ANAPC5,ANAPC7,TIPIN,NCAPG,MAP9,DSN1,CDCA3,NEK9,SPC24,SGO2,SKA1
1_Member	GO Biological Processes	GO:0048285	organelle fission	-10.7059	-7.33143	25/332	CCNB1,CDC20,ERCC4,KIF11,TOP2A,TTK,ZNF207,PEX11A,TRIP13,MARF1,ESPL1,KNTC1,TDRKH,UBE2C,KIF4A,NSL1,ZCWPW1,SMPD3,NCAPG,MAP9,DSN1,PEX11G,MTFR2,EME1,SGO2
1_Member	GO Biological Processes	GO:0000280	nuclear division	-9.0849	-5.98345	22/307	CCNB1,CDC20,ERCC4,KIF11,TOP2A,TTK,ZNF207,TRIP13,MARF1,ESPL1,KNTC1,TDRKH,UBE2C,KIF4A,NSL1,ZCWPW1,SMPD3,NCAPG,MAP9,DSN1,EME1,SGO2
1_Member	GO Biological Processes	GO:0098813	nuclear chromosome segregation	-8.22657	-5.25536	18/227	CCNB1,CDC20,ERCC4,TOP2A,TTK,ZNF207,TRIP13,ESPL1,KNTC1,KIF4A,NSL1,ZCWPW1,NCAPG,DSN1,ESCO1,EME1,SPC24,SGO2
1_Member	GO Biological Processes	GO:0007059	chromosome segregation	-8.21068	-5.25536	20/283	CCNB1,CDC20,ERCC4,TOP2A,TTK,ZNF207,TRIP13,ESPL1,KNTC1,CTCF,KIF4A,NSL1,ZCWPW1,NCAPG,DSN1,ESCO1,EME1,SPC24,SGO2,SKA1
1_Member	Reactome Gene Sets	R-HSA-68886	M Phase	-7.94654	-5.01143	24/418	CCNB1,CDC20,CENPA,PSMB9,PSME1,PSME2,TMPO,CEP135,LPIN2,ESPL1,KNTC1,TUBGCP3,NUP50,UBE2C,NSL1,ANAPC5,ANAPC7,CEP72,NCAPG,DSN1,NEK9,SPC24,SGO2,SKA1
1_Member	Reactome Gene Sets	R-HSA-68882	Mitotic Anaphase	-7.19042	-4.41803	17/236	CCNB1,CDC20,CENPA,PSMB9,PSME1,PSME2,TMPO,ESPL1,KNTC1,UBE2C,NSL1,ANAPC5,ANAPC7,DSN1,SPC24,SGO2,SKA1
1_Member	Reactome Gene Sets	R-HSA-2555396	Mitotic Metaphase and Anaphase	-7.16376	-4.41126	17/237	CCNB1,CDC20,CENPA,PSMB9,PSME1,PSME2,TMPO,ESPL1,KNTC1,UBE2C,NSL1,ANAPC5,ANAPC7,DSN1,SPC24,SGO2,SKA1
1_Member	Reactome Gene Sets	R-HSA-2467813	Separation of Sister Chromatids	-6.90242	-4.21594	15/191	CDC20,CENPA,PSMB9,PSME1,PSME2,ESPL1,KNTC1,UBE2C,NSL1,ANAPC5,ANAPC7,DSN1,SPC24,SGO2,SKA1
1_Member	GO Biological Processes	GO:0140014	mitotic nuclear division	-6.83207	-4.17778	14/167	CCNB1,CDC20,KIF11,ZNF207,ESPL1,KNTC1,UBE2C,KIF4A,NSL1,SMPD3,NCAPG,MAP9,DSN1,SGO2
1_Member	Reactome Gene Sets	R-HSA-69618	Mitotic Spindle Checkpoint	-6.13998	-3.54983	11/113	CDC20,CENPA,KNTC1,UBE2C,NSL1,ANAPC5,ANAPC7,DSN1,SPC24,SGO2,SKA1
1_Member	GO Biological Processes	GO:0000819	sister chromatid segregation	-5.91442	-3.34445	12/144	CCNB1,CDC20,TOP2A,ZNF207,ESPL1,KNTC1,KIF4A,NSL1,NCAPG,DSN1,ESCO1,SGO2
1_Member	Reactome Gene Sets	R-HSA-68877	Mitotic Prometaphase	-5.77828	-3.22501	14/204	CCNB1,CDC20,CENPA,CEP135,KNTC1,TUBGCP3,NSL1,CEP72,NCAPG,DSN1,NEK9,SPC24,SGO2,SKA1
1_Member	GO Biological Processes	GO:0000070	mitotic sister chromatid segregation	-5.12404	-2.67257	10/117	CCNB1,CDC20,ZNF207,ESPL1,KNTC1,KIF4A,NSL1,NCAPG,DSN1,SGO2
1_Member	Reactome Gene Sets	R-HSA-9648025	EML4 and NUDC in mitotic spindle formation	-4.3049	-2.03009	9/117	CDC20,CENPA,KNTC1,NSL1,DSN1,NEK9,SPC24,SGO2,SKA1
1_Member	Reactome Gene Sets	R-HSA-141424	Amplification of signal from the kinetochores	-4.13283	-1.90451	8/96	CDC20,CENPA,KNTC1,NSL1,DSN1,SPC24,SGO2,SKA1
1_Member	Reactome Gene Sets	R-HSA-141444	Amplification of signal from unattached kinetochores via a MAD2 inhibitory signal	-4.13283	-1.90451	8/96	CDC20,CENPA,KNTC1,NSL1,DSN1,SPC24,SGO2,SKA1
1_Member	Reactome Gene Sets	R-HSA-2500257	Resolution of Sister Chromatid Cohesion	-4.05428	-1.85952	9/126	CCNB1,CDC20,CENPA,KNTC1,NSL1,DSN1,SPC24,SGO2,SKA1
1_Member	Reactome Gene Sets	R-HSA-5663220	RHO GTPases Activate Formins	-3.70568	-1.6115	9/140	CDC20,CENPA,PFN2,KNTC1,NSL1,DSN1,SPC24,SGO2,SKA1
1_Member	Reactome Gene Sets	R-HSA-195258	RHO GTPase Effectors	-3.01448	-1.10055	13/327	CDC20,CDKN1B,CENPA,PFN2,KNTC1,NCOA2,CIT,NSL1,DSN1,KLC4,SPC24,SGO2,SKA1
2_Member	WikiPathways	WP2446	Retinoblastoma gene in cancer	-11.6725	-8.17308	15/88	BARD1,CCNB1,CDKN1B,HMGB2,MCM4,ORC1,POLA1,MAPK13,RFC5,SKP2,HLTF,TOP2A,TTK,WEE1,KIF4A
3_Member	GO Biological Processes	GO:0010564	regulation of cell cycle process	-10.5087	-7.18541	36/688	APBB1,CCNB1,CDC20,CDKN1B,KIF11,ORC1,PSME1,PSME2,TTK,WEE1,WNT5A,ZNF207,DYRK3,TRIP13,MAD2L1BP,ESPL1,KNTC1,RAD51AP1,CTCF,UBE2C,CIT,MTBP,CRLF3,ANAPC5,ANAPC7,TIPIN,SMPD3,RPRD1B,E2F8,MAP9,WDR76,LSM10,TICRR,E2F7,RAD9B,EME1
3_Member	GO Biological Processes	GO:1901987	regulation of cell cycle phase transition	-9.35995	-6.19635	26/415	APBB1,CCNB1,CDKN1B,ORC1,PSME1,PSME2,TTK,WEE1,ZNF207,DYRK3,TRIP13,MAD2L1BP,ESPL1,KNTC1,UBE2C,MTBP,CRLF3,ANAPC5,ANAPC7,TIPIN,WDR76,LSM10,TICRR,E2F7,RAD9B,EME1
3_Member	GO Biological Processes	GO:0007346	regulation of mitotic cell cycle	-7.47311	-4.65796	25/477	BTG1,CCNB1,CDKN1B,ORC1,PSME1,PSME2,TTK,WEE1,ZNF207,TRIP13,MAD2L1BP,ESPL1,KNTC1,UBE2C,MTBP,CRLF3,ANAPC5,ANAPC7,TIPIN,SMPD3,LSM10,TICRR,E2F7,RAD9B,EME1
3_Member	GO Biological Processes	GO:1901990	regulation of mitotic cell cycle phase transition	-7.29638	-4.5102	20/321	CCNB1,CDKN1B,ORC1,PSME1,PSME2,TTK,WEE1,ZNF207,TRIP13,MAD2L1BP,ESPL1,KNTC1,UBE2C,MTBP,CRLF3,ANAPC5,ANAPC7,LSM10,TICRR,E2F7
3_Member	GO Biological Processes	GO:0010948	negative regulation of cell cycle process	-6.8521	-4.17848	18/279	APBB1,CDKN1B,ORC1,TTK,WEE1,ZNF207,TRIP13,MAD2L1BP,ESPL1,KNTC1,MTBP,CRLF3,TIPIN,E2F8,TICRR,E2F7,RAD9B,EME1
3_Member	GO Biological Processes	GO:0045786	negative regulation of cell cycle	-6.37982	-3.74574	20/366	ALOX15B,APBB1,BTG1,CDKN1B,ORC1,TTK,WEE1,ZNF207,TRIP13,MAD2L1BP,ESPL1,KNTC1,MTBP,CRLF3,TIPIN,E2F8,TICRR,E2F7,RAD9B,EME1
3_Member	GO Biological Processes	GO:0045930	negative regulation of mitotic cell cycle	-6.13718	-3.54983	15/219	BTG1,CDKN1B,ORC1,TTK,WEE1,ZNF207,TRIP13,KNTC1,MTBP,CRLF3,TIPIN,TICRR,E2F7,RAD9B,EME1
3_Member	GO Biological Processes	GO:0007093	mitotic cell cycle checkpoint signaling	-5.19097	-2.7121	10/115	CDKN1B,ORC1,TTK,ZNF207,TRIP13,KNTC1,TIPIN,TICRR,RAD9B,EME1
3_Member	GO Biological Processes	GO:1901988	negative regulation of cell cycle phase transition	-5.17209	-2.70073	14/230	APBB1,CDKN1B,ORC1,TTK,WEE1,ZNF207,TRIP13,KNTC1,CRLF3,TIPIN,TICRR,E2F7,RAD9B,EME1
3_Member	GO Biological Processes	GO:0000075	cell cycle checkpoint signaling	-4.31241	-2.03009	10/145	CDKN1B,ORC1,TTK,ZNF207,TRIP13,KNTC1,TIPIN,TICRR,RAD9B,EME1
3_Member	GO Biological Processes	GO:0000076	DNA replication checkpoint signaling	-4.06842	-1.86011	4/17	ORC1,TIPIN,TICRR,RAD9B
3_Member	GO Biological Processes	GO:1901991	negative regulation of mitotic cell cycle phase transition	-3.73813	-1.62791	10/170	CDKN1B,ORC1,TTK,WEE1,ZNF207,TRIP13,KNTC1,CRLF3,TICRR,E2F7
3_Member	GO Biological Processes	GO:0044774	mitotic DNA integrity checkpoint signaling	-2.904	-1.02091	6/83	CDKN1B,ORC1,TIPIN,TICRR,RAD9B,EME1
3_Member	GO Biological Processes	GO:0031573	mitotic intra-S DNA damage checkpoint signaling	-2.76646	-0.91705	3/17	TIPIN,RAD9B,EME1
3_Member	GO Biological Processes	GO:0031570	DNA integrity checkpoint signaling	-2.27072	-0.525934	6/111	CDKN1B,ORC1,TIPIN,TICRR,RAD9B,EME1
3_Member	GO Biological Processes	GO:0044773	mitotic DNA damage checkpoint signaling	-2.25245	-0.512235	5/79	CDKN1B,TIPIN,TICRR,RAD9B,EME1
4_Member	GO Biological Processes	GO:0006974	cellular response to DNA damage stimulus	-10.1455	-6.86797	36/709	APBB1,BARD1,CDKN1B,ERCC8,ERCC4,EYA1,HMGB2,MCM2,MCM4,NEDD4,POLA1,RAD52,RFC5,TOP2A,TRAF6,CHAF1B,TP63,ASH2L,TRIP13,MARF1,RAD51AP1,TIPIN,NEIL3,AP5S1,MCM10,CDKN2AIP,METTL3,AEN,ACTR5,WDR76,TICRR,E2F7,RAD9B,EME1,OARD1,MMS22L
4_Member	GO Biological Processes	GO:0006259	DNA metabolic process	-8.48888	-5.44179	33/703	ERCC8,DNMT3A,DNMT3B,ERCC4,EYA1,HELLS,HMGB2,MCM2,MCM4,ORC1,ORC4,POLA1,RAD52,RFC5,TK1,TOP2A,CHAF1B,TRIP13,MARF1,RAD51AP1,CTCF,TDRKH,TIPIN,NEIL3,AP5S1,MCM10,SMPD3,ATF7IP,ACTR5,TICRR,RAD9B,EME1,MMS22L
4_Member	GO Biological Processes	GO:0006302	double-strand break repair	-6.84324	-4.17848	15/193	ERCC8,ERCC4,EYA1,HMGB2,MCM2,MCM4,POLA1,RAD52,TRIP13,MARF1,RAD51AP1,AP5S1,ACTR5,EME1,MMS22L
4_Member	GO Biological Processes	GO:0006281	DNA repair	-4.75969	-2.37977	20/469	ERCC8,ERCC4,EYA1,HMGB2,MCM2,MCM4,POLA1,RAD52,RFC5,CHAF1B,TRIP13,MARF1,RAD51AP1,NEIL3,AP5S1,ACTR5,TICRR,RAD9B,EME1,MMS22L
4_Member	GO Biological Processes	GO:0006310	DNA recombination	-4.03817	-1.84699	12/221	ERCC4,HMGB2,MCM2,MCM4,RAD52,TOP2A,TRIP13,RAD51AP1,AP5S1,ACTR5,EME1,MMS22L
4_Member	GO Biological Processes	GO:0000724	double-strand break repair via homologous recombination	-3.14282	-1.19181	7/103	ERCC4,MCM2,MCM4,RAD52,RAD51AP1,AP5S1,MMS22L
4_Member	GO Biological Processes	GO:0000725	recombinational repair	-3.09318	-1.15806	7/105	ERCC4,MCM2,MCM4,RAD52,RAD51AP1,AP5S1,MMS22L
5_Member	GO Biological Processes	GO:0043414	macromolecule methylation	-9.70568	-6.46953	21/258	BTG1,DNMT3A,DNMT3B,HELLS,OGT,EED,ASH2L,CTCF,TDRKH,ZC3H13,TRMT10C,PCMTD2,NSUN5,ATF7IP,METTL3,TFB2M,JMJD4,CAMKMT,TGS1,ATPSCKMT,NSUN6
5_Member	GO Biological Processes	GO:0032259	methylation	-9.1115	-5.98345	22/306	BTG1,DNMT3A,DNMT3B,HELLS,OGT,EED,ASH2L,CTCF,TDRKH,ZC3H13,TRMT10C,PCMTD2,NSUN5,ATF7IP,METTL3,AS3MT,TFB2M,JMJD4,CAMKMT,TGS1,ATPSCKMT,NSUN6
5_Member	GO Biological Processes	GO:0006479	protein methylation	-3.75273	-1.63656	9/138	BTG1,DNMT3A,OGT,EED,ASH2L,PCMTD2,JMJD4,CAMKMT,ATPSCKMT
5_Member	GO Biological Processes	GO:0008213	protein alkylation	-3.75273	-1.63656	9/138	BTG1,DNMT3A,OGT,EED,ASH2L,PCMTD2,JMJD4,CAMKMT,ATPSCKMT
6_Member	GO Biological Processes	GO:0033044	regulation of chromosome organization	-9.51078	-6.31242	19/213	CCNB1,ERCC4,MCM2,PKIB,PRKCQ,TOP2A,TTK,ZNF207,TRIP13,MAD2L1BP,ESPL1,KNTC1,CTCF,UBE2C,ANAPC5,ANAPC7,ATF7IP,NCAPG,ACTR5
6_Member	GO Biological Processes	GO:0030071	regulation of mitotic metaphase/anaphase transition	-7.88197	-4.96616	10/60	CCNB1,TTK,ZNF207,TRIP13,MAD2L1BP,ESPL1,KNTC1,UBE2C,ANAPC5,ANAPC7
6_Member	GO Biological Processes	GO:0051783	regulation of nuclear division	-7.84085	-4.94352	14/139	CCNB1,CDC20,TTK,WNT5A,ZNF207,TRIP13,MAD2L1BP,ESPL1,KNTC1,RAD51AP1,MTBP,ANAPC5,ANAPC7,SMPD3
6_Member	GO Biological Processes	GO:1902099	regulation of metaphase/anaphase transition of cell cycle	-7.66938	-4.80682	10/63	CCNB1,TTK,ZNF207,TRIP13,MAD2L1BP,ESPL1,KNTC1,UBE2C,ANAPC5,ANAPC7
6_Member	GO Biological Processes	GO:0010965	regulation of mitotic sister chromatid separation	-7.53413	-4.70374	10/65	CCNB1,TTK,ZNF207,TRIP13,MAD2L1BP,ESPL1,KNTC1,UBE2C,ANAPC5,ANAPC7
6_Member	GO Biological Processes	GO:0051983	regulation of chromosome segregation	-7.10693	-4.39869	11/91	CCNB1,TTK,ZNF207,TRIP13,MAD2L1BP,ESPL1,KNTC1,UBE2C,PUM2,ANAPC5,ANAPC7
6_Member	GO Biological Processes	GO:0033045	regulation of sister chromatid segregation	-7.09644	-4.39869	10/72	CCNB1,TTK,ZNF207,TRIP13,MAD2L1BP,ESPL1,KNTC1,UBE2C,ANAPC5,ANAPC7
6_Member	GO Biological Processes	GO:1905818	regulation of chromosome separation	-7.09644	-4.39869	10/72	CCNB1,TTK,ZNF207,TRIP13,MAD2L1BP,ESPL1,KNTC1,UBE2C,ANAPC5,ANAPC7
6_Member	GO Biological Processes	GO:0007088	regulation of mitotic nuclear division	-6.21824	-3.59391	11/111	CCNB1,TTK,ZNF207,TRIP13,MAD2L1BP,ESPL1,KNTC1,MTBP,ANAPC5,ANAPC7,SMPD3
6_Member	GO Biological Processes	GO:0071459	protein localization to chromosome, centromeric region	-5.0021	-2.57582	5/21	CENPA,TTK,KNTC1,CTCF,MTBP
6_Member	GO Biological Processes	GO:2001251	negative regulation of chromosome organization	-4.91471	-2.5064	8/75	ERCC4,MCM2,TOP2A,TTK,ZNF207,TRIP13,ESPL1,KNTC1
6_Member	GO Biological Processes	GO:0033047	regulation of mitotic sister chromatid segregation	-4.31617	-2.03009	6/46	CCNB1,TTK,ZNF207,TRIP13,MAD2L1BP,KNTC1
6_Member	GO Biological Processes	GO:0010639	negative regulation of organelle organization	-3.96001	-1.78968	15/334	ADD3,ERCC4,MCM2,PFN2,SPTBN2,TOP2A,TTK,ZNF207,TRIP13,ESPL1,KNTC1,PPIF,CORO1A,MTBP,TMEM39A
6_Member	GO Biological Processes	GO:0045839	negative regulation of mitotic nuclear division	-3.93279	-1.77252	5/34	TTK,ZNF207,TRIP13,KNTC1,MTBP
6_Member	GO Biological Processes	GO:0051784	negative regulation of nuclear division	-3.53825	-1.48082	5/41	TTK,ZNF207,TRIP13,KNTC1,MTBP
6_Member	GO Biological Processes	GO:0007094	mitotic spindle assembly checkpoint signaling	-3.4531	-1.42107	4/24	TTK,ZNF207,TRIP13,KNTC1
6_Member	GO Biological Processes	GO:0071173	spindle assembly checkpoint signaling	-3.4531	-1.42107	4/24	TTK,ZNF207,TRIP13,KNTC1
6_Member	GO Biological Processes	GO:0071174	mitotic spindle checkpoint signaling	-3.4531	-1.42107	4/24	TTK,ZNF207,TRIP13,KNTC1
6_Member	GO Biological Processes	GO:0031577	spindle checkpoint signaling	-3.3823	-1.36483	4/25	TTK,ZNF207,TRIP13,KNTC1
6_Member	GO Biological Processes	GO:0045841	negative regulation of mitotic metaphase/anaphase transition	-3.31466	-1.30663	4/26	TTK,ZNF207,TRIP13,KNTC1
6_Member	GO Biological Processes	GO:1902100	negative regulation of metaphase/anaphase transition of cell cycle	-3.1879	-1.22055	4/28	TTK,ZNF207,TRIP13,KNTC1
6_Member	GO Biological Processes	GO:0033046	negative regulation of sister chromatid segregation	-3.12835	-1.19125	4/29	TTK,ZNF207,TRIP13,KNTC1
6_Member	GO Biological Processes	GO:0033048	negative regulation of mitotic sister chromatid segregation	-3.12835	-1.19125	4/29	TTK,ZNF207,TRIP13,KNTC1
6_Member	GO Biological Processes	GO:2000816	negative regulation of mitotic sister chromatid separation	-3.12835	-1.19125	4/29	TTK,ZNF207,TRIP13,KNTC1
6_Member	GO Biological Processes	GO:0051985	negative regulation of chromosome segregation	-3.01601	-1.10055	4/31	TTK,ZNF207,TRIP13,KNTC1
6_Member	GO Biological Processes	GO:1905819	negative regulation of chromosome separation	-3.01601	-1.10055	4/31	TTK,ZNF207,TRIP13,KNTC1
6_Member	GO Biological Processes	GO:0034501	protein localization to kinetochore	-2.93171	-1.03978	3/15	TTK,KNTC1,MTBP
6_Member	GO Biological Processes	GO:1903083	protein localization to condensed chromosome	-2.93171	-1.03978	3/15	TTK,KNTC1,MTBP
6_Member	GO Biological Processes	GO:0034502	protein localization to chromosome	-2.50428	-0.706746	5/69	CENPA,TTK,KNTC1,CTCF,MTBP
6_Member	GO Biological Processes	GO:0051129	negative regulation of cellular component organization	-2.29891	-0.545115	19/684	ADD3,CD38,ERCC4,FYN,MCM2,PFN2,SPTBN2,TOP2A,TTK,WNT5A,ZNF207,TRIP13,ESPL1,KNTC1,PPIF,CORO1A,MTBP,TMEM39A,APOM
7_Member	Reactome Gene Sets	R-HSA-69242	S Phase	-8.78777	-5.71434	16/161	CDKN1B,MCM2,MCM4,ORC1,ORC4,POLA1,PSMB9,PSME1,PSME2,RFC5,SKP2,WEE1,UBE2C,ANAPC5,ANAPC7,ESCO1
7_Member	Reactome Gene Sets	R-HSA-453279	Mitotic G1 phase and G1/S transition	-8.39474	-5.37247	15/148	CCNB1,CDKN1B,MCM2,MCM4,ORC1,ORC4,POLA1,PSMB9,PSME1,PSME2,SKP2,TK1,TOP2A,WEE1,MCM10
7_Member	Reactome Gene Sets	R-HSA-69206	G1/S Transition	-8.21822	-5.25536	14/130	CCNB1,CDKN1B,MCM2,MCM4,ORC1,ORC4,POLA1,PSMB9,PSME1,PSME2,SKP2,TK1,WEE1,MCM10
7_Member	Reactome Gene Sets	R-HSA-69239	Synthesis of DNA	-7.75017	-4.87057	13/119	MCM2,MCM4,ORC1,ORC4,POLA1,PSMB9,PSME1,PSME2,RFC5,SKP2,UBE2C,ANAPC5,ANAPC7
7_Member	WikiPathways	WP179	Cell cycle	-7.61894	-4.77276	13/122	CCNB1,CDC20,CDKN1B,MCM2,MCM4,ORC1,ORC4,SKP2,TTK,WEE1,ESPL1,ANAPC5,ANAPC7
7_Member	KEGG Pathway	hsa04110	Cell cycle	-7.44982	-4.6494	13/126	CCNB1,CDC20,CDKN1B,MCM2,MCM4,ORC1,ORC4,SKP2,TTK,WEE1,ESPL1,ANAPC5,ANAPC7
7_Member	Reactome Gene Sets	R-HSA-69052	Switching of origins to a post-replicative state	-7.15732	-4.41126	11/90	MCM2,MCM4,ORC1,ORC4,PSMB9,PSME1,PSME2,SKP2,UBE2C,ANAPC5,ANAPC7
7_Member	WikiPathways	WP45	G1 to S cell cycle control	-6.49182	-3.84774	9/64	CCNB1,CCNG2,CDKN1B,MCM2,MCM4,MYT1,ORC1,ORC4,WEE1
7_Member	Reactome Gene Sets	R-HSA-176187	Activation of ATR in response to replication stress	-6.16106	-3.54983	7/36	MCM2,MCM4,ORC1,ORC4,RFC5,MCM10,RAD9B
7_Member	Reactome Gene Sets	R-HSA-69306	DNA Replication	-6.1468	-3.54983	14/190	MCM2,MCM4,ORC1,ORC4,POLA1,PSMB9,PSME1,PSME2,RFC5,SKP2,UBE2C,ANAPC5,ANAPC7,MCM10
7_Member	Reactome Gene Sets	R-HSA-69481	G2/M Checkpoints	-6.0193	-3.44073	13/167	BARD1,CCNB1,MCM2,MCM4,ORC1,ORC4,PSMB9,PSME1,PSME2,RFC5,WEE1,MCM10,RAD9B
7_Member	WikiPathways	WP466	DNA replication	-5.68379	-3.13864	7/42	MCM2,MCM4,ORC1,ORC4,POLA1,RFC5,MCM10
7_Member	GO Biological Processes	GO:0006270	DNA replication initiation	-5.52171	-3.00004	6/29	MCM2,MCM4,ORC1,ORC4,POLA1,MCM10
7_Member	Reactome Gene Sets	R-HSA-68962	Activation of the pre-replicative complex	-5.25699	-2.76478	6/32	MCM2,MCM4,ORC1,ORC4,POLA1,MCM10
7_Member	Reactome Gene Sets	R-HSA-68949	Orc1 removal from chromatin	-5.13978	-2.68178	8/70	MCM2,MCM4,ORC1,ORC4,PSMB9,PSME1,PSME2,SKP2
7_Member	GO Biological Processes	GO:0006261	DNA-dependent DNA replication	-4.72046	-2.34601	10/130	MCM2,MCM4,ORC1,ORC4,POLA1,RFC5,TIPIN,MCM10,EME1,MMS22L
7_Member	GO Biological Processes	GO:0006260	DNA replication	-4.56396	-2.21584	12/195	MCM2,MCM4,ORC1,ORC4,POLA1,RFC5,CHAF1B,TIPIN,MCM10,TICRR,EME1,MMS22L
7_Member	GO Biological Processes	GO:1902292	cell cycle DNA replication initiation	-4.54332	-2.21027	3/5	MCM2,MCM4,POLA1
7_Member	GO Biological Processes	GO:1902315	nuclear cell cycle DNA replication initiation	-4.54332	-2.21027	3/5	MCM2,MCM4,POLA1
7_Member	GO Biological Processes	GO:1902975	mitotic DNA replication initiation	-4.54332	-2.21027	3/5	MCM2,MCM4,POLA1
7_Member	Reactome Gene Sets	R-HSA-69002	DNA Replication Pre-Initiation	-3.54748	-1.48742	9/147	MCM2,MCM4,ORC1,ORC4,POLA1,PSMB9,PSME1,PSME2,MCM10
7_Member	GO Biological Processes	GO:1902969	mitotic DNA replication	-3.23342	-1.24591	3/12	MCM2,MCM4,POLA1
7_Member	Reactome Gene Sets	R-HSA-69190	DNA strand elongation	-3.01601	-1.10055	4/31	MCM2,MCM4,POLA1,RFC5
7_Member	Reactome Gene Sets	R-HSA-68827	CDT1 association with the CDC6:ORC:origin complex	-2.8383	-0.968999	5/58	ORC1,ORC4,PSMB9,PSME1,PSME2
7_Member	KEGG Pathway	hsa03030	DNA replication	-2.76816	-0.91705	4/36	MCM2,MCM4,POLA1,RFC5
7_Member	Reactome Gene Sets	R-HSA-68867	Assembly of the pre-replicative complex	-2.55845	-0.748177	7/130	MCM2,MCM4,ORC1,ORC4,PSMB9,PSME1,PSME2
7_Member	GO Biological Processes	GO:0033260	nuclear DNA replication	-2.32499	-0.568587	3/24	MCM2,MCM4,POLA1
7_Member	GO Biological Processes	GO:0044786	cell cycle DNA replication	-2.27406	-0.526912	3/25	MCM2,MCM4,POLA1
8_Member	Reactome Gene Sets	R-HSA-1280218	Adaptive Immune System	-7.1095	-4.39869	32/763	BLMH,CDC20,FYN,ITGA4,ITPR1,KLRB1,KIF11,SH2D1A,NEDD4,PRKCQ,PSMB9,PSME1,PSME2,S100A1,SKP2,SPTBN2,TRAF6,UBE2L6,DZIP3,CD96,UBE2C,KIF4A,FBXL4,SH3KBP1,ANAPC5,ANAPC7,ASB1,KLHL11,KLHL25,KLC4,SLAMF6,ASB15
8_Member	Reactome Gene Sets	R-HSA-983168	Antigen processing: Ubiquitination & Proteasome degradation	-5.55228	-3.02293	17/309	BLMH,CDC20,NEDD4,PSMB9,PSME1,PSME2,SKP2,UBE2L6,DZIP3,UBE2C,FBXL4,ANAPC5,ANAPC7,ASB1,KLHL11,KLHL25,ASB15
8_Member	Reactome Gene Sets	R-HSA-983169	Class I MHC mediated antigen processing & presentation	-4.98993	-2.56972	18/377	BLMH,CDC20,NEDD4,PSMB9,PSME1,PSME2,S100A1,SKP2,UBE2L6,DZIP3,UBE2C,FBXL4,ANAPC5,ANAPC7,ASB1,KLHL11,KLHL25,ASB15
8_Member	GO Biological Processes	GO:0032446	protein modification by small protein conjugation	-3.86519	-1.7115	24/721	BARD1,BLMH,CDC20,ERCC8,EYA1,NEDD4,SKP2,HLTF,TRAF6,UBE2L6,DZIP3,UBE2C,ANAPC5,ANAPC7,ASB1,G2E3,IFIH1,KLHL25,RMND5B,OBI1,CDCA3,OTULIN,ASB15,C18orf25
8_Member	KEGG Pathway	hsa04120	Ubiquitin mediated proteolysis	-3.65947	-1.58875	9/142	CDC20,ERCC8,NEDD4,SKP2,TRAF6,UBE2L6,UBE2C,ANAPC5,ANAPC7
8_Member	GO Biological Processes	GO:0016567	protein ubiquitination	-3.50906	-1.46248	22/670	BARD1,BLMH,CDC20,ERCC8,NEDD4,SKP2,HLTF,TRAF6,UBE2L6,DZIP3,UBE2C,ANAPC5,ANAPC7,ASB1,G2E3,KLHL25,RMND5B,OBI1,CDCA3,OTULIN,ASB15,C18orf25
8_Member	GO Biological Processes	GO:0000209	protein polyubiquitination	-3.35899	-1.34627	11/225	BARD1,BLMH,ERCC8,NEDD4,SKP2,TRAF6,UBE2L6,DZIP3,UBE2C,ANAPC5,ANAPC7
8_Member	Reactome Gene Sets	R-HSA-8951664	Neddylation	-3.2169	-1.23383	11/234	ERCC8,PSMB9,PSME1,PSME2,SKP2,PUM2,FBXL4,ASB1,KLHL11,KLHL25,ASB15
8_Member	GO Biological Processes	GO:0019941	modification-dependent protein catabolic process	-2.68062	-0.842732	17/536	CDC20,ERCC8,NEDD4,SKP2,UBE2L6,UBE2C,USP18,FBXL4,ANAPC5,ANAPC7,KLHL25,RMND5B,PCYOX1L,UBXN11,C18orf25,OTUD7A,DNAJC18
8_Member	GO Biological Processes	GO:0043632	modification-dependent macromolecule catabolic process	-2.58995	-0.768995	17/547	CDC20,ERCC8,NEDD4,SKP2,UBE2L6,UBE2C,USP18,FBXL4,ANAPC5,ANAPC7,KLHL25,RMND5B,PCYOX1L,UBXN11,C18orf25,OTUD7A,DNAJC18
8_Member	GO Biological Processes	GO:0051603	proteolysis involved in cellular protein catabolic process	-2.48674	-0.692075	18/608	CDC20,ERCC8,NEDD4,PSMB9,SKP2,UBE2L6,UBE2C,USP18,FBXL4,ANAPC5,ANAPC7,KLHL25,RMND5B,PCYOX1L,UBXN11,C18orf25,OTUD7A,DNAJC18
8_Member	GO Biological Processes	GO:0006511	ubiquitin-dependent protein catabolic process	-2.38018	-0.602323	16/526	CDC20,ERCC8,NEDD4,SKP2,UBE2L6,UBE2C,USP18,FBXL4,ANAPC5,ANAPC7,KLHL25,RMND5B,UBXN11,C18orf25,OTUD7A,DNAJC18
8_Member	GO Biological Processes	GO:0010498	proteasomal protein catabolic process	-2.36322	-0.594883	12/344	CDC20,ERCC8,NEDD4,PSMB9,SKP2,UBE2C,FBXL4,ANAPC5,ANAPC7,RMND5B,UBXN11,DNAJC18
8_Member	GO Biological Processes	GO:0043161	proteasome-mediated ubiquitin-dependent protein catabolic process	-2.34683	-0.582505	11/302	CDC20,ERCC8,NEDD4,SKP2,UBE2C,FBXL4,ANAPC5,ANAPC7,RMND5B,UBXN11,DNAJC18
8_Member	GO Biological Processes	GO:0044257	cellular protein catabolic process	-2.27297	-0.526912	18/638	CDC20,ERCC8,NEDD4,PSMB9,SKP2,UBE2L6,UBE2C,USP18,FBXL4,ANAPC5,ANAPC7,KLHL25,RMND5B,PCYOX1L,UBXN11,C18orf25,OTUD7A,DNAJC18
9_Member	Reactome Gene Sets	R-HSA-194315	Signaling by Rho GTPases	-5.80219	-3.24066	28/707	ADD3,RHOH,CDC20,CDKN1B,CENPA,PFN2,TMPO,SLC4A7,AKAP12,KNTC1,NCOA2,CIT,STK38,NSL1,TIAM2,ARHGEF16,SENP1,ARHGEF3,MACO1,ARHGAP15,DSN1,DOCK5,ARHGEF39,KLC4,UBXN11,SPC24,SGO2,SKA1
9_Member	Reactome Gene Sets	R-HSA-9716542	Signaling by Rho GTPases, Miro GTPases and RHOBTB3	-5.61601	-3.07883	28/723	ADD3,RHOH,CDC20,CDKN1B,CENPA,PFN2,TMPO,SLC4A7,AKAP12,KNTC1,NCOA2,CIT,STK38,NSL1,TIAM2,ARHGEF16,SENP1,ARHGEF3,MACO1,ARHGAP15,DSN1,DOCK5,ARHGEF39,KLC4,UBXN11,SPC24,SGO2,SKA1
9_Member	Reactome Gene Sets	R-HSA-9035034	RHOF GTPase cycle	-3.4883	-1.4488	5/42	ADD3,TMPO,SLC4A7,AKAP12,SENP1
9_Member	Reactome Gene Sets	R-HSA-9012999	RHO GTPase cycle	-3.06729	-1.13611	16/449	ADD3,RHOH,TMPO,SLC4A7,AKAP12,CIT,STK38,TIAM2,ARHGEF16,SENP1,ARHGEF3,MACO1,ARHGAP15,DOCK5,ARHGEF39,UBXN11
9_Member	Reactome Gene Sets	R-HSA-9013405	RHOD GTPase cycle	-2.12587	-0.424669	4/54	ADD3,TMPO,SLC4A7,AKAP12
10_Member	GO Biological Processes	GO:0090068	positive regulation of cell cycle process	-5.48655	-2.97243	15/247	CCNB1,WNT5A,DYRK3,MAD2L1BP,ESPL1,RAD51AP1,UBE2C,CIT,MTBP,ANAPC5,ANAPC7,SMPD3,E2F8,LSM10,E2F7
10_Member	Reactome Gene Sets	R-HSA-174143	APC/C-mediated degradation of cell cycle proteins	-5.30646	-2.80707	9/88	CCNB1,CDC20,PSMB9,PSME1,PSME2,SKP2,UBE2C,ANAPC5,ANAPC7
10_Member	Reactome Gene Sets	R-HSA-453276	Regulation of mitotic cell cycle	-5.30646	-2.80707	9/88	CCNB1,CDC20,PSMB9,PSME1,PSME2,SKP2,UBE2C,ANAPC5,ANAPC7
10_Member	GO Biological Processes	GO:0045787	positive regulation of cell cycle	-5.1903	-2.7121	17/329	CCNB1,CCNT2,CDKN1B,WNT5A,DYRK3,MAD2L1BP,ESPL1,RAD51AP1,UBE2C,CIT,MTBP,ANAPC5,ANAPC7,SMPD3,E2F8,LSM10,E2F7
10_Member	Reactome Gene Sets	R-HSA-174178	APC/C:Cdh1 mediated degradation of Cdc20 and other APC/C:Cdh1 targeted proteins in late mitosis/early G1	-4.95828	-2.54406	8/74	CDC20,PSMB9,PSME1,PSME2,SKP2,UBE2C,ANAPC5,ANAPC7
10_Member	Reactome Gene Sets	R-HSA-176409	APC/C:Cdc20 mediated degradation of mitotic proteins	-4.87182	-2.47509	8/76	CCNB1,CDC20,PSMB9,PSME1,PSME2,UBE2C,ANAPC5,ANAPC7
10_Member	Reactome Gene Sets	R-HSA-176814	Activation of APC/C and APC/C:Cdc20 mediated degradation of mitotic proteins	-4.82959	-2.44415	8/77	CCNB1,CDC20,PSMB9,PSME1,PSME2,UBE2C,ANAPC5,ANAPC7
10_Member	Reactome Gene Sets	R-HSA-174048	APC/C:Cdc20 mediated degradation of Cyclin B	-4.69761	-2.32855	5/24	CCNB1,CDC20,UBE2C,ANAPC5,ANAPC7
10_Member	GO Biological Processes	GO:0051785	positive regulation of nuclear division	-4.67283	-2.3091	7/59	WNT5A,MAD2L1BP,ESPL1,RAD51AP1,ANAPC5,ANAPC7,SMPD3
10_Member	Reactome Gene Sets	R-HSA-176408	Regulation of APC/C activators between G1/S and early anaphase	-4.66695	-2.30849	8/81	CCNB1,CDC20,PSMB9,PSME1,PSME2,UBE2C,ANAPC5,ANAPC7
10_Member	GO Biological Processes	GO:0045842	positive regulation of mitotic metaphase/anaphase transition	-4.29999	-2.03009	4/15	MAD2L1BP,ESPL1,ANAPC5,ANAPC7
10_Member	GO Biological Processes	GO:1901970	positive regulation of mitotic sister chromatid separation	-4.29999	-2.03009	4/15	MAD2L1BP,ESPL1,ANAPC5,ANAPC7
10_Member	Reactome Gene Sets	R-HSA-174154	APC/C:Cdc20 mediated degradation of Securin	-4.26729	-2.00678	7/68	CDC20,PSMB9,PSME1,PSME2,UBE2C,ANAPC5,ANAPC7
10_Member	GO Biological Processes	GO:0031145	anaphase-promoting complex-dependent catabolic process	-4.17999	-1.93987	4/16	CDC20,UBE2C,ANAPC5,ANAPC7
10_Member	GO Biological Processes	GO:1902101	positive regulation of metaphase/anaphase transition of cell cycle	-4.17999	-1.93987	4/16	MAD2L1BP,ESPL1,ANAPC5,ANAPC7
10_Member	GO Biological Processes	GO:1901989	positive regulation of cell cycle phase transition	-4.13529	-1.90451	9/123	CCNB1,DYRK3,MAD2L1BP,ESPL1,UBE2C,MTBP,ANAPC5,ANAPC7,LSM10
10_Member	Reactome Gene Sets	R-HSA-174184	Cdc20:Phospho-APC/C mediated degradation of Cyclin A	-4.06845	-1.86011	7/73	CDC20,PSMB9,PSME1,PSME2,UBE2C,ANAPC5,ANAPC7
10_Member	Reactome Gene Sets	R-HSA-179419	APC:Cdc20 mediated degradation of cell cycle proteins prior to satisfation of the cell cycle checkpoint	-4.03062	-1.84298	7/74	CDC20,PSMB9,PSME1,PSME2,UBE2C,ANAPC5,ANAPC7
10_Member	GO Biological Processes	GO:1901992	positive regulation of mitotic cell cycle phase transition	-4.00724	-1.82312	8/100	CCNB1,MAD2L1BP,ESPL1,UBE2C,MTBP,ANAPC5,ANAPC7,LSM10
10_Member	GO Biological Processes	GO:1905820	positive regulation of chromosome separation	-3.9642	-1.79047	4/18	MAD2L1BP,ESPL1,ANAPC5,ANAPC7
10_Member	Reactome Gene Sets	R-HSA-9687139	Aberrant regulation of mitotic cell cycle due to RB1 defects	-3.81112	-1.66827	5/36	CDKN1B,SKP2,UBE2C,ANAPC5,ANAPC7
10_Member	Reactome Gene Sets	R-HSA-176407	Conversion from APC/C:Cdc20 to APC/C:Cdh1 in late anaphase	-3.77449	-1.64924	4/20	CDC20,UBE2C,ANAPC5,ANAPC7
10_Member	Reactome Gene Sets	R-HSA-176412	Phosphorylation of the APC/C	-3.77449	-1.64924	4/20	CCNB1,UBE2C,ANAPC5,ANAPC7
10_Member	Reactome Gene Sets	R-HSA-9687136	Aberrant regulation of mitotic exit in cancer due to RB1 defects	-3.77449	-1.64924	4/20	SKP2,UBE2C,ANAPC5,ANAPC7
10_Member	Reactome Gene Sets	R-HSA-9675126	Diseases of mitotic cell cycle	-3.697	-1.6115	5/38	CDKN1B,SKP2,UBE2C,ANAPC5,ANAPC7
10_Member	Reactome Gene Sets	R-HSA-141405	Inhibition of the proteolytic activity of APC/C required for the onset of anaphase by mitotic spindle checkpoint components	-3.68765	-1.6115	4/21	CDC20,UBE2C,ANAPC5,ANAPC7
10_Member	Reactome Gene Sets	R-HSA-141430	Inactivation of APC/C via direct inhibition of the APC/C complex	-3.68765	-1.6115	4/21	CDC20,UBE2C,ANAPC5,ANAPC7
10_Member	Reactome Gene Sets	R-HSA-174084	Autodegradation of Cdh1 by Cdh1:APC/C	-3.50703	-1.46248	6/64	PSMB9,PSME1,PSME2,UBE2C,ANAPC5,ANAPC7
10_Member	GO Biological Processes	GO:0045840	positive regulation of mitotic nuclear division	-3.39241	-1.37255	5/44	MAD2L1BP,ESPL1,ANAPC5,ANAPC7,SMPD3
10_Member	Reactome Gene Sets	R-HSA-179409	APC-Cdc20 mediated degradation of Nek2A	-3.31466	-1.30663	4/26	CDC20,UBE2C,ANAPC5,ANAPC7
10_Member	GO Biological Processes	GO:0045931	positive regulation of mitotic cell cycle	-3.27237	-1.27358	8/128	CCNB1,MAD2L1BP,ESPL1,UBE2C,MTBP,ANAPC5,ANAPC7,LSM10
10_Member	KEGG Pathway	hsa04114	Oocyte meiosis	-3.20571	-1.22702	8/131	CAMK2A,CCNB1,CDC20,ITPR1,MAPK13,ESPL1,ANAPC5,ANAPC7
10_Member	Reactome Gene Sets	R-HSA-69017	CDK-mediated phosphorylation and removal of Cdc6	-3.19782	-1.22363	6/73	PSMB9,PSME1,PSME2,UBE2C,ANAPC5,ANAPC7
10_Member	Reactome Gene Sets	R-HSA-174113	SCF-beta-TrCP mediated degradation of Emi1	-2.09792	-0.405838	4/55	CDC20,PSMB9,PSME1,PSME2
10_Member	GO Biological Processes	GO:0070979	protein K11-linked ubiquitination	-2.05017	-0.369228	3/30	UBE2C,ANAPC5,ANAPC7
11_Member	GO Biological Processes	GO:2000107	negative regulation of leukocyte apoptotic process	-5.15815	-2.69352	7/50	CD27,TSC22D3,GHSR,JAK3,PRKCQ,ST6GAL1,ST3GAL1
11_Member	GO Biological Processes	GO:0070233	negative regulation of T cell apoptotic process	-5.11507	-2.67004	5/20	CD27,TSC22D3,JAK3,PRKCQ,ST3GAL1
11_Member	GO Biological Processes	GO:0070232	regulation of T cell apoptotic process	-5.09605	-2.65735	6/34	CD27,TSC22D3,JAK3,PRKCQ,ST3GAL1,WNT5A
11_Member	GO Biological Processes	GO:2000106	regulation of leukocyte apoptotic process	-4.51359	-2.1903	8/85	CD27,TSC22D3,GHSR,JAK3,PRKCQ,ST6GAL1,ST3GAL1,WNT5A
11_Member	GO Biological Processes	GO:0070229	negative regulation of lymphocyte apoptotic process	-3.99675	-1.81612	5/33	CD27,TSC22D3,JAK3,PRKCQ,ST3GAL1
11_Member	GO Biological Processes	GO:0070228	regulation of lymphocyte apoptotic process	-3.7856	-1.65108	6/57	CD27,TSC22D3,JAK3,PRKCQ,ST3GAL1,WNT5A
11_Member	GO Biological Processes	GO:0070665	positive regulation of leukocyte proliferation	-2.68266	-0.842868	8/158	CD38,CD70,JAK3,PRKCQ,ST6GAL1,TRAF6,CORO1A,OCSTAMP
11_Member	GO Biological Processes	GO:0022409	positive regulation of cell-cell adhesion	-2.46714	-0.673898	11/291	RHOH,CD27,CD70,FYN,ITGA4,JAK3,PRKCQ,TRAF6,WNT5A,CORO1A,KIF26B
11_Member	GO Biological Processes	GO:0032946	positive regulation of mononuclear cell proliferation	-2.33039	-0.568725	7/143	CD38,CD70,JAK3,PRKCQ,ST6GAL1,TRAF6,CORO1A
11_Member	GO Biological Processes	GO:1903039	positive regulation of leukocyte cell-cell adhesion	-2.03507	-0.359587	9/245	RHOH,CD27,CD70,FYN,ITGA4,JAK3,PRKCQ,TRAF6,CORO1A
12_Member	GO Biological Processes	GO:1902850	microtubule cytoskeleton organization involved in mitosis	-5.02621	-2.59376	10/120	CCNB1,CDC20,CENPA,KIF11,TTK,ZNF207,ESPL1,KIF4A,SUN2,MAP9
12_Member	GO Biological Processes	GO:0007051	spindle organization	-4.85581	-2.46476	11/153	CCNB1,CDC20,KIF11,TTK,ZNF207,ESPL1,TUBGCP3,KIF4A,SUN2,CEP72,MAP9
12_Member	GO Biological Processes	GO:0007052	mitotic spindle organization	-4.29903	-2.03009	8/91	CCNB1,CDC20,KIF11,TTK,ZNF207,KIF4A,SUN2,MAP9
12_Member	GO Biological Processes	GO:0000226	microtubule cytoskeleton organization	-3.66209	-1.58875	19/521	CCNB1,CDC20,CENPA,CETN3,KIF11,TTK,WEE1,ZNF207,CEP135,ESPL1,TUBGCP3,CEP68,KIF4A,SUN2,RTTN,TUBE1,CFAP46,CEP72,MAP9
12_Member	GO Biological Processes	GO:0090307	mitotic spindle assembly	-3.25771	-1.26149	5/47	CDC20,KIF11,ZNF207,KIF4A,MAP9
12_Member	GO Biological Processes	GO:0140694	non-membrane-bounded organelle assembly	-3.22745	-1.24217	13/310	CDC20,CENPA,KIF11,RPL38,ZNF207,CEP135,KNTC1,TUBGCP3,PUM2,KIF4A,RTTN,CEP72,MAP9
12_Member	GO Biological Processes	GO:0007017	microtubule-based process	-2.77503	-0.91705	22/763	CCNB1,CDC20,CENPA,CETN3,INPP5B,KIF11,TTK,WEE1,ZNF207,CEP135,ESPL1,TUBGCP3,CEP68,KIF4A,SUN2,RTTN,IFT81,TUBE1,CFAP46,CEP72,BLOC1S5,MAP9
12_Member	GO Biological Processes	GO:0051225	spindle assembly	-2.65061	-0.818672	6/93	CDC20,KIF11,ZNF207,TUBGCP3,KIF4A,MAP9
12_Member	GO Biological Processes	GO:0061640	cytoskeleton-dependent cytokinesis	-2.60398	-0.781285	6/95	CENPA,SEPTIN1,ESPL1,CIT,KIF4A,MAP9
12_Member	GO Biological Processes	GO:0000281	mitotic cytokinesis	-2.58865	-0.768995	5/66	CENPA,ESPL1,CIT,KIF4A,MAP9
12_Member	GO Biological Processes	GO:0000910	cytokinesis	-2.55857	-0.748177	6/97	CENPA,SEPTIN1,ESPL1,CIT,KIF4A,MAP9
12_Member	GO Biological Processes	GO:0070925	organelle assembly	-2.45857	-0.666754	21/760	CDC20,CENPA,KIF11,RPL38,ZNF207,TBPL1,CEP135,KNTC1,TUBGCP3,CORO1A,PUM2,KIF4A,RTTN,IFT81,CFAP46,MKS1,CEP72,BBS10,MAP9,STING1,RAB19
13_Member	Reactome Gene Sets	R-HSA-204998	Cell death signalling via NRAGE, NRIF and NADE	-4.87182	-2.47509	8/76	TRAF6,MAGED1,TIAM2,BEX3,ARHGEF16,ARHGEF3,ARHGEF39,ARHGEF37
13_Member	Reactome Gene Sets	R-HSA-73887	Death Receptor Signalling	-4.41591	-2.10685	10/141	TRAF6,MAGED1,TIAM2,BEX3,ARHGEF16,ARHGEF3,SMPD3,ARHGEF39,OTULIN,ARHGEF37
13_Member	Reactome Gene Sets	R-HSA-193704	p75 NTR receptor-mediated signalling	-4.10085	-1.88021	8/97	TRAF6,MAGED1,TIAM2,BEX3,ARHGEF16,ARHGEF3,ARHGEF39,ARHGEF37
13_Member	Reactome Gene Sets	R-HSA-193648	NRAGE signals death through JNK	-3.70206	-1.6115	6/59	MAGED1,TIAM2,ARHGEF16,ARHGEF3,ARHGEF39,ARHGEF37
13_Member	Reactome Gene Sets	R-HSA-416482	G alpha (12/13) signalling events	-2.22944	-0.495641	5/80	TIAM2,ARHGEF16,ARHGEF3,ARHGEF39,ARHGEF37
14_Member	WikiPathways	WP5072	Modulators of TCR signaling and T cell activation	-4.5767	-2.22344	7/61	RHOH,CDKN1B,DGKA,SH2D1A,PRKCQ,TRAF6,RPRD1B
14_Member	Reactome Gene Sets	R-HSA-114508	Effects of PIP2 hydrolysis	-2.17884	-0.463591	3/27	DGKA,ITPR1,PRKCQ
15_Member	GO Biological Processes	GO:0006325	chromatin organization	-4.52426	-2.19611	22/569	APBB1,DNMT3A,EYA1,HELLS,HMGB2,MCM2,MLLT1,HLTF,CHAF1B,OGT,TP63,ASH2L,TOX,ZNF518A,CTCF,PHF19,ASF1B,METTL3,ZNFX1,GATAD2B,CREBZF,ACTR5
15_Member	GO Biological Processes	GO:0071824	protein-DNA complex subunit organization	-3.7031	-1.6115	12/240	CENPA,HELLS,HMGB2,MCM2,RAD52,CHAF1B,KNTC1,CTCF,RRN3,ASF1B,ACTR5,TAF8
15_Member	GO Biological Processes	GO:0065004	protein-DNA complex assembly	-3.40642	-1.38416	10/187	CENPA,HELLS,HMGB2,MCM2,RAD52,CHAF1B,KNTC1,RRN3,ASF1B,TAF8
15_Member	GO Biological Processes	GO:0071103	DNA conformation change	-3.17584	-1.21427	13/314	DNMT3A,HELLS,HMGB2,MCM2,MCM4,RFC5,TOP2A,MTERF1,CHAF1B,CTCF,ASF1B,ZNFX1,NCAPG
15_Member	GO Biological Processes	GO:0006323	DNA packaging	-2.89411	-1.01277	10/218	DNMT3A,HELLS,HMGB2,MCM2,TOP2A,CHAF1B,CTCF,ASF1B,ZNFX1,NCAPG
15_Member	GO Biological Processes	GO:0031497	chromatin assembly	-2.41048	-0.627094	8/175	DNMT3A,HELLS,HMGB2,MCM2,CHAF1B,CTCF,ASF1B,ZNFX1
15_Member	GO Biological Processes	GO:0006338	chromatin remodeling	-2.26261	-0.519098	10/267	HELLS,HMGB2,MCM2,MLLT1,CHAF1B,TP63,CTCF,ASF1B,GATAD2B,ACTR5
15_Member	GO Biological Processes	GO:0006333	chromatin assembly or disassembly	-2.13334	-0.429831	8/195	DNMT3A,HELLS,HMGB2,MCM2,CHAF1B,CTCF,ASF1B,ZNFX1
16_Member	GO Biological Processes	GO:0006468	protein phosphorylation	-4.48941	-2.17323	25/700	CAMK2A,CCNB1,CLK1,ERBB4,FYN,GRK6,ILF3,JAK3,PRKCQ,MAPK13,ST3GAL1,TTK,TXK,WEE1,WNT5A,DYRK3,CIT,STK38,DSTYK,STK39,NLK,SNRK,CLK4,NEK9,TAF8
16_Member	GO Biological Processes	GO:0018108	peptidyl-tyrosine phosphorylation	-4.28709	-2.02238	10/146	CLK1,ERBB4,FYN,JAK3,TTK,TXK,WEE1,DYRK3,DSTYK,CLK4
16_Member	GO Biological Processes	GO:0018212	peptidyl-tyrosine modification	-4.21242	-1.96018	10/149	CLK1,ERBB4,FYN,JAK3,TTK,TXK,WEE1,DYRK3,DSTYK,CLK4
16_Member	GO Biological Processes	GO:0018107	peptidyl-threonine phosphorylation	-4.06845	-1.86011	7/73	CAMK2A,CLK1,TTK,DYRK3,CIT,STK39,NLK
16_Member	GO Biological Processes	GO:0018210	peptidyl-threonine modification	-3.74838	-1.63519	7/82	CAMK2A,CLK1,TTK,DYRK3,CIT,STK39,NLK
16_Member	GO Biological Processes	GO:0018105	peptidyl-serine phosphorylation	-2.86458	-0.988445	9/183	CAMK2A,CLK1,PRKCQ,MAPK13,TTK,DYRK3,STK38,STK39,NLK
16_Member	GO Biological Processes	GO:0046777	protein autophosphorylation	-2.81581	-0.949886	9/186	CAMK2A,CLK1,ERBB4,FYN,TTK,TXK,STK39,NLK,CLK4
16_Member	GO Biological Processes	GO:0018209	peptidyl-serine modification	-2.51601	-0.717038	9/206	CAMK2A,CLK1,PRKCQ,MAPK13,TTK,DYRK3,STK38,STK39,NLK
17_Member	GO Biological Processes	GO:0045088	regulation of innate immune response	-4.48698	-2.17323	13/231	FYN,HMGB2,SH2D1A,TRAF6,TXK,WNT5A,CD96,USP18,PARP14,METTL3,ZNFX1,SLAMF6,STING1
17_Member	GO Biological Processes	GO:0002833	positive regulation of response to biotic stimulus	-4.20436	-1.95621	11/180	FYN,HMGB2,SH2D1A,TRAF6,TXK,WNT5A,PUM2,DDX60,ZNFX1,SLAMF6,STING1
17_Member	GO Biological Processes	GO:0002831	regulation of response to biotic stimulus	-3.72509	-1.61781	15/351	FYN,HMGB2,SH2D1A,TRAF6,TXK,WNT5A,CD96,USP18,PUM2,PARP14,DDX60,METTL3,ZNFX1,SLAMF6,STING1
17_Member	GO Biological Processes	GO:0045089	positive regulation of innate immune response	-3.70568	-1.6115	9/140	FYN,HMGB2,SH2D1A,TRAF6,TXK,WNT5A,ZNFX1,SLAMF6,STING1
17_Member	GO Biological Processes	GO:0060760	positive regulation of response to cytokine stimulus	-3.50703	-1.46248	6/64	TXK,WNT5A,CXCR4,PARP14,IFIH1,STING1
17_Member	GO Biological Processes	GO:0060759	regulation of response to cytokine stimulus	-2.94832	-1.04926	9/178	TXK,WNT5A,CXCR4,USP18,PARP14,METTL3,IFIH1,OTULIN,STING1
17_Member	GO Biological Processes	GO:0001961	positive regulation of cytokine-mediated signaling pathway	-2.87238	-0.994517	5/57	TXK,WNT5A,CXCR4,PARP14,STING1
17_Member	GO Biological Processes	GO:0032103	positive regulation of response to external stimulus	-2.70431	-0.85974	15/442	FYN,GHSR,HMGB2,SH2D1A,MAPK13,TRAF6,TXK,WNT5A,CXCR4,PUM2,STK39,DDX60,ZNFX1,SLAMF6,STING1
17_Member	GO Biological Processes	GO:0001959	regulation of cytokine-mediated signaling pathway	-2.54989	-0.74496	8/166	TXK,WNT5A,CXCR4,USP18,PARP14,METTL3,OTULIN,STING1
17_Member	GO Biological Processes	GO:0060338	regulation of type I interferon-mediated signaling pathway	-2.51865	-0.718231	4/42	WNT5A,USP18,METTL3,STING1
17_Member	GO Biological Processes	GO:0045087	innate immune response	-2.11711	-0.419358	20/764	FYN,HMGB2,JAK3,SH2D1A,SKP2,STXBP3,WNT5A,CORO1A,CD244,PARP14,SHFL,LGR4,DDX60,METTL3,IFIH1,OTULIN,SLAMF6,SERINC5,ZNF683,STING1
17_Member	GO Biological Processes	GO:0031349	positive regulation of defense response	-2.03181	-0.357416	10/289	FYN,HMGB2,SH2D1A,MAPK13,TRAF6,TXK,WNT5A,ZNFX1,SLAMF6,STING1
18_Member	GO Biological Processes	GO:0044770	cell cycle phase transition	-4.40692	-2.10251	11/171	CAMK2A,CCNB1,CCNG2,CDKN1B,SKP2,WEE1,UBE2C,CIT,ANAPC7,TIPIN,E2F7
18_Member	GO Biological Processes	GO:0044772	mitotic cell cycle phase transition	-3.90951	-1.75255	10/162	CAMK2A,CCNB1,CCNG2,CDKN1B,SKP2,WEE1,UBE2C,CIT,ANAPC7,E2F7
19_Member	GO Biological Processes	GO:0051321	meiotic cell cycle	-4.39077	-2.09095	13/236	ERCC4,TOP2A,TTK,TRIP13,MARF1,ESPL1,TUBGCP3,RAD51AP1,TDRKH,SUN2,ZCWPW1,EME1,SGO2
19_Member	GO Biological Processes	GO:0051304	chromosome separation	-4.35407	-2.0588	5/28	ERCC4,TOP2A,TTK,ESPL1,EME1
19_Member	GO Biological Processes	GO:0045132	meiotic chromosome segregation	-4.23126	-1.97491	8/93	ERCC4,TOP2A,TTK,TRIP13,ESPL1,ZCWPW1,EME1,SGO2
19_Member	GO Biological Processes	GO:0140013	meiotic nuclear division	-3.95406	-1.78711	10/160	ERCC4,TOP2A,TTK,TRIP13,MARF1,ESPL1,TDRKH,ZCWPW1,EME1,SGO2
19_Member	GO Biological Processes	GO:0051307	meiotic chromosome separation	-3.68765	-1.6115	4/21	ERCC4,TOP2A,ESPL1,EME1
19_Member	GO Biological Processes	GO:1903046	meiotic cell cycle process	-3.61629	-1.55138	10/176	ERCC4,TOP2A,TTK,TRIP13,MARF1,ESPL1,TDRKH,ZCWPW1,EME1,SGO2
19_Member	GO Biological Processes	GO:0007143	female meiotic nuclear division	-2.9117	-1.02509	4/33	TOP2A,TTK,TRIP13,MARF1
19_Member	GO Biological Processes	GO:0000712	resolution of meiotic recombination intermediates	-2.76646	-0.91705	3/17	ERCC4,TOP2A,EME1
19_Member	GO Biological Processes	GO:0007127	meiosis I	-2.67403	-0.840535	7/124	ERCC4,TOP2A,TRIP13,ESPL1,ZCWPW1,EME1,SGO2
19_Member	GO Biological Processes	GO:0061982	meiosis I cell cycle process	-2.63471	-0.805879	7/126	ERCC4,TOP2A,TRIP13,ESPL1,ZCWPW1,EME1,SGO2
19_Member	GO Biological Processes	GO:0007292	female gamete generation	-2.21871	-0.491415	7/150	GAS2,TOP2A,TTK,TRIP13,MARF1,TDRKH,METTL3
19_Member	GO Biological Processes	GO:0007131	reciprocal meiotic recombination	-2.09792	-0.405838	4/55	ERCC4,TOP2A,TRIP13,EME1
19_Member	GO Biological Processes	GO:0140527	reciprocal homologous recombination	-2.09792	-0.405838	4/55	ERCC4,TOP2A,TRIP13,EME1
19_Member	GO Biological Processes	GO:0035825	homologous recombination	-2.04381	-0.366154	4/57	ERCC4,TOP2A,TRIP13,EME1
20_Member	GO Biological Processes	GO:0016071	mRNA metabolic process	-4.12142	-1.89696	22/606	PNN,SRSF7,TFCP2,DDX17,ZC3H13,CSTF2T,TARDBP,POLR1H,ARL6IP4,CRNKL1,LUC7L3,TRMT10C,MAGOHB,DCP1A,METTL3,RPRD1B,PRKRIP1,PTCD2,LSM10,TGS1,TAF8,DCP1B
20_Member	GO Biological Processes	GO:0006397	mRNA processing	-2.97743	-1.07096	16/458	PNN,SRSF7,DDX17,ZC3H13,CSTF2T,TARDBP,ARL6IP4,CRNKL1,LUC7L3,MAGOHB,METTL3,RPRD1B,PRKRIP1,PTCD2,LSM10,TGS1
20_Member	Reactome Gene Sets	R-HSA-73856	RNA Polymerase II Transcription Termination	-2.56002	-0.748177	5/67	SRSF7,CSTF2T,CHTOP,MAGOHB,LSM10
20_Member	GO Biological Processes	GO:0008380	RNA splicing	-2.41606	-0.629885	13/383	PNN,SRSF7,DDX17,ZC3H13,TARDBP,ARL6IP4,CRNKL1,LUC7L3,MAGOHB,METTL3,PRKRIP1,LSM10,TGS1
20_Member	Reactome Gene Sets	R-HSA-8953854	Metabolism of RNA	-2.04554	-0.366154	18/673	PSMB9,PSME1,PSME2,RPL38,SRSF7,NUP50,POP4,CSTF2T,CHTOP,CRNKL1,TRMT10C,MAGOHB,DCP1A,METTL3,LSM10,TGS1,DCP1B,NSUN6
20_Member	Reactome Gene Sets	R-HSA-72187	mRNA 3'-end processing	-2.01761	-0.348948	4/58	SRSF7,CSTF2T,CHTOP,MAGOHB

## Sheet: LPS_Val_up
Group	Category	Term ID	Term Description	log(p-value)	log(q-value)	Ratio	Genes
1_Member	Reactome Gene Sets	R-HSA-6798695	Neutrophil degranulation	-28.9476	-24.6701	66/480	ANPEP,ANXA2,ARSB,ASAH1,BST2,CD44,CD63,CD68,CSTB,CTSB,CTSH,CTSS,FABP5,FCER1G,FTL,FUCA1,B4GALT1,GLA,GLB1,GM2A,HEXB,HSPA8,HSP90AA1,IDH1,LAMP2,LGALS3,MANBA,MGST1,MNDA,NDUFC2,NRAS,PECAM1,PRCP,PSAP,PSEN1,PSMA5,PSMD1,PSMD2,PSMD11,PYGL,RAB5C,RAC1,S100A11,SDCBP,SLPI,SRP14,TNFAIP6,RAB7A,DEGS1,LAMTOR3,SNAP23,CREG1,GGH,PRDX6,ATP6AP2,TCIRG1,VAT1,NPC2,RAB10,ERP44,OSTF1,GOLGA7,KCMF1,RAP2C,ATP8B4,CLEC12A
2_Member	Reactome Gene Sets	R-HSA-1280215	Cytokine Signaling in Immune system	-25.9039	-21.9274	76/715	ADAR,ANXA1,ANXA2,ARF1,BST2,CANX,CAPZA1,CASP3,CD86,CD40,CD44,CISH,CSF1,DUSP3,FCGR1A,FN1,FOS,IFI6,HSPA8,HSPA9,HSP90AA1,ICAM1,IFI27,IFNGR1,IL2RA,IL10,IL10RB,IRS1,ITGB1,JAK2,MSN,MX2,MYD88,NRAS,OAS1,OAS2,PIK3CB,PIM1,PPP2CB,PPP2R1B,MAP2K1,EIF2AK2,PSMA1,PSMA3,PSMA5,PSMA6,PSMB2,PSMB4,PSMC1,PSMC6,PSMD1,PSMD2,PSMD11,SOD2,TRIM21,STAT2,ELOC,HSP90B1,UBE2D3,SUMO1,VIM,TRIM26,SOCS1,TNFSF13,RIPK2,MAPKAPK2,IFI30,T…
2_Member	Reactome Gene Sets	R-HSA-449147	Signaling by Interleukins	-17.4509	-14.0185	50/462	ANXA1,ANXA2,ARF1,CANX,CAPZA1,CASP3,CD86,CISH,CSF1,DUSP3,FN1,FOS,HSPA8,HSPA9,HSP90AA1,ICAM1,IL2RA,IL10,IL10RB,IRS1,ITGB1,JAK2,MSN,MYD88,PIK3CB,PIM1,PPP2CB,PPP2R1B,MAP2K1,PSMA1,PSMA3,PSMA5,PSMA6,PSMB2,PSMB4,PSMC1,PSMC6,PSMD1,PSMD2,PSMD11,SOD2,STAT2,HSP90B1,VIM,SOCS1,RIPK2,MAPKAPK2,PELI1,NOD2,IL27
2_Member	Reactome Gene Sets	R-HSA-6785807	Interleukin-4 and Interleukin-13 signaling	-5.51308	-3.82771	13/108	ANXA1,FN1,FOS,HSPA8,HSP90AA1,ICAM1,IL10,ITGB1,JAK2,PIM1,HSP90B1,VIM,SOCS1
3_Member	KEGG Pathway	hsa04142	Lysosome	-23.0626	-19.2622	33/132	ACP2,ARSB,ASAH1,ATP6V0B,SCARB2,CD63,CD68,CTNS,CTSB,CTSH,CTSS,FUCA1,GALC,GBA,GLA,GLB1,GM2A,HEXB,LAMP2,LIPA,M6PR,MANBA,NPC1,PPT1,PSAP,CD164,LITAF,LAPTM4A,TCIRG1,NPC2,SLC17A5,GNPTAB,AP1S3
4_Member	Reactome Gene Sets	R-HSA-382551	Transport of small molecules	-18.7465	-15.071	66/729	ABCA1,SLC25A5,AQP9,ATP6V1A,ATP6V1B2,ATP6V1C1,ATP6V1E1,ATP6V0B,AP2M1,CLIC2,SLC31A1,CTNS,FTL,GNG10,HFE,LIPA,NPC1,PRKAR1A,PRKAR2A,PSMA1,PSMA3,PSMA5,PSMA6,PSMB2,PSMB4,PSMC1,PSMC6,PSMD1,PSMD2,PSMD11,SLC39A7,ABCC3,RAB11A,ATP6V0E1,SLC16A7,ATP6V1F,ATP6V1G1,NR1H3,TCIRG1,NPC2,OS9,RIPK3,SLC44A1,ABCB10,SLC39A14,SGK3,SLC17A5,ATP2C1,SLC39A1,OSTM1,SLC40A1,SLC15A3,TPCN1,MCUB,ANO10,SLC12A5,NCEH1,GNB4,SLC39A8,SLC3…
4_Member	Reactome Gene Sets	R-HSA-983712	Ion channel transport	-7.30416	-5.27023	20/186	ATP6V1A,ATP6V1B2,ATP6V1C1,ATP6V1E1,ATP6V0B,CLIC2,ATP6V0E1,ATP6V1F,ATP6V1G1,TCIRG1,RIPK3,SGK3,ATP2C1,OSTM1,TPCN1,ANO10,ATP8B4,TTYH2,TRPV3,MLKL
4_Member	Reactome Gene Sets	R-HSA-2672351	Stimuli-sensing channels	-2.77956	-1.56365	9/109	CLIC2,RIPK3,SGK3,OSTM1,TPCN1,ANO10,TTYH2,TRPV3,MLKL
5_Member	GO Biological Processes	GO:0034097	response to cytokine	-17.8799	-14.3013	68/799	ADAR,AIF1,SLC25A5,ANXA1,ASAH1,BST2,CAPN2,CASP3,CD40,CD44,CMKLR1,CSF1,CTBP2,CTH,CYP1B1,DUSP1,EPS8,EXT1,ACSL1,FCER1G,FOS,GBA,GCH1,XCR1,PDIA3,HK2,HSPA5,ICAM1,IFI27,IFNGR1,IL2RA,IL10RB,JAK2,MNDA,MX2,MYD88,OAS1,OAS2,PLSCR1,EIF2AK2,CXCL11,TRIM21,STAT2,STXBP1,TLR4,UGCG,VIM,XBP1,KMO,SOCS1,ADAM9,RIPK2,NRP2,MAPKAPK2,KLF4,TCIRG1,TNFSF13B,B3GNT2,MRAS,LRCH1,PLCB1,TNFRSF21,CD274,ADAMTS12,PNPT1,VPS26B,PDE12,RAB…
5_Member	GO Biological Processes	GO:0071345	cellular response to cytokine stimulus	-12.4571	-9.5945	54/703	AIF1,SLC25A5,ASAH1,CAPN2,CD40,CD44,CMKLR1,CSF1,CTBP2,CTH,CYP1B1,DUSP1,EPS8,EXT1,ACSL1,FCER1G,GBA,XCR1,PDIA3,HK2,HSPA5,ICAM1,IFI27,IFNGR1,IL2RA,IL10RB,JAK2,MNDA,MYD88,OAS1,OAS2,CXCL11,STAT2,STXBP1,TLR4,UGCG,VIM,XBP1,KMO,SOCS1,NRP2,KLF4,TCIRG1,TNFSF13B,B3GNT2,MRAS,LRCH1,PLCB1,TNFRSF21,ADAMTS12,PNPT1,VPS26B,PDE12,RAB7B
5_Member	GO Biological Processes	GO:0019221	cytokine-mediated signaling pathway	-3.62605	-2.24116	21/352	CD44,CMKLR1,CSF1,EXT1,ACSL1,FCER1G,XCR1,IFI27,IFNGR1,IL2RA,IL10RB,JAK2,MYD88,OAS1,OAS2,CXCL11,STAT2,UGCG,SOCS1,TNFSF13B,PLCB1
6_Member	Reactome Gene Sets	R-HSA-556833	Metabolism of lipids	-17.7344	-14.235	65/742	ABCA1,ACADM,PLIN2,ALAS1,ALDH3A2,ARF1,ARSB,ASAH1,BMX,CDS1,CGA,CHKA,CYP1B1,CYP7A1,EHHADH,FABP5,ACSL1,KDSR,GALC,GBA,GLA,GLB1,GM2A,GPD2,HADHB,HADH,HEXB,FADS1,OXCT1,PCCB,PHYH,PIK3CB,PON2,PPT1,PRKAB2,PSAP,SCP2,UGCG,DEGS1,ABCC3,SGPL1,MAPKAPK2,PTDSS1,NR1H3,PLIN3,ECI2,SLC25A17,SPTLC1,PTGES3,PLAAT3,SLC44A1,PITPNB,PISD,TNFRSF21,CERS2,CROT,PI4K2B,ACER3,LPIN3,GLB1L,MFSD2A,CERS5,SAMD8,MMAA,HACD4
6_Member	GO Biological Processes	GO:0090407	organophosphate biosynthetic process	-8.03182	-5.85119	36/488	ADK,AK4,ATP5F1A,ATP5PB,ATP6V1A,BMX,CDS1,CHKA,CISH,FABP5,ACSL1,GCH1,HEXB,FADS1,NME1,PDHA1,PIK3CB,PKLR,PLSCR1,PPT1,PYGL,KMO,SOCS1,PTDSS1,NAMPT,SPTLC1,PLAAT3,SLC44A1,HAAO,PISD,MPC2,MOCOS,PI4K2B,MFSD2A,SAMD8,TTC7B
6_Member	GO Biological Processes	GO:0008610	lipid biosynthetic process	-7.75118	-5.63799	39/570	ASAH1,BMX,CDS1,CHKA,CISH,CYP7A1,FABP5,ACSL1,KDSR,GBA,HEXB,FADS1,PAM,PIK3CB,PLSCR1,PRKAB2,SCP2,UGCG,XBP1,DEGS1,SOCS1,SGPL1,QKI,PTDSS1,SPTLC1,PTGES3,PLAAT3,SLC44A1,PISD,CERS2,PI4K2B,ACER3,ACBD3,LPIN3,MFSD2A,CERS5,SAMD8,TTC7B,HACD4
6_Member	GO Biological Processes	GO:0006644	phospholipid metabolic process	-6.75674	-4.84656	28/364	BMX,CDS1,CHKA,CISH,FABP5,HEXB,FADS1,PIK3CB,PLEK,PLSCR1,PLA2G7,SOCS1,PLAA,PRDX6,PTDSS1,NR1H3,SPTLC1,PLAAT3,PLCB1,SLC44A1,PISD,ABHD12,SMPDL3B,PI4K2B,MFSD2A,SAMD8,TTC7B,PLBD2
6_Member	GO Biological Processes	GO:0008654	phospholipid biosynthetic process	-4.88838	-3.29926	19/243	BMX,CDS1,CHKA,CISH,FABP5,HEXB,FADS1,PIK3CB,PLSCR1,SOCS1,PTDSS1,SPTLC1,PLAAT3,SLC44A1,PISD,PI4K2B,MFSD2A,SAMD8,TTC7B
6_Member	GO Biological Processes	GO:0006650	glycerophospholipid metabolic process	-4.78202	-3.20345	21/292	BMX,CDS1,CHKA,CISH,FABP5,PIK3CB,PLEK,PLSCR1,PLA2G7,SOCS1,PRDX6,PTDSS1,NR1H3,PLAAT3,PLCB1,SLC44A1,PISD,ABHD12,PI4K2B,MFSD2A,TTC7B
6_Member	GO Biological Processes	GO:0046486	glycerolipid metabolic process	-4.41747	-2.90634	23/357	BMX,CDS1,CHKA,CISH,FABP5,ACSL1,PIK3CB,PLEK,PLSCR1,PLA2G7,SOCS1,PRDX6,PTDSS1,NR1H3,PLAAT3,PLCB1,SLC44A1,PISD,ABHD12,PI4K2B,LPIN3,MFSD2A,TTC7B
6_Member	GO Biological Processes	GO:0045017	glycerolipid biosynthetic process	-3.75492	-2.35533	16/224	BMX,CDS1,CHKA,CISH,FABP5,ACSL1,PIK3CB,PLSCR1,SOCS1,PTDSS1,SLC44A1,PISD,PI4K2B,LPIN3,MFSD2A,TTC7B
6_Member	GO Biological Processes	GO:0046470	phosphatidylcholine metabolic process	-3.58802	-2.20829	8/67	CDS1,CHKA,FABP5,PLA2G7,NR1H3,PLAAT3,SLC44A1,MFSD2A
6_Member	GO Biological Processes	GO:0006656	phosphatidylcholine biosynthetic process	-3.56254	-2.187	5/24	CDS1,CHKA,FABP5,SLC44A1,MFSD2A
6_Member	Reactome Gene Sets	R-HSA-1483257	Phospholipid metabolism	-3.51314	-2.14729	15/212	ARF1,BMX,CDS1,CHKA,GPD2,HADHB,PIK3CB,PTDSS1,PLAAT3,SLC44A1,PITPNB,PISD,PI4K2B,LPIN3,MFSD2A
6_Member	Reactome Gene Sets	R-HSA-1483206	Glycerophospholipid biosynthesis	-3.39524	-2.04456	11/129	CDS1,CHKA,GPD2,HADHB,PTDSS1,PLAAT3,SLC44A1,PITPNB,PISD,LPIN3,MFSD2A
6_Member	GO Biological Processes	GO:0046474	glycerophospholipid biosynthetic process	-3.18624	-1.87998	14/204	BMX,CDS1,CHKA,CISH,FABP5,PIK3CB,PLSCR1,SOCS1,PTDSS1,SLC44A1,PISD,PI4K2B,MFSD2A,TTC7B
6_Member	Reactome Gene Sets	R-HSA-1483191	Synthesis of PC	-2.31039	-1.20545	4/28	CHKA,SLC44A1,LPIN3,MFSD2A
7_Member	KEGG Pathway	hsa05010	Alzheimer disease	-16.3409	-12.9664	44/384	SLC25A5,ATP5F1A,ATP5PB,CAPN2,CASP3,COX7A2,COX7C,CSF1,IRS1,NDUFA1,NDUFA9,NDUFB3,NDUFC2,NRAS,PIK3CB,MAP2K1,EIF2AK2,PSEN1,PSMA1,PSMA3,PSMA5,PSMA6,PSMB2,PSMB4,PSMC1,PSMC6,PSMD1,PSMD2,PSMD11,SDHC,UQCRC2,WNT7B,XBP1,SLC39A7,COX5A,ATF6,PLCB1,SLC39A14,SLC39A1,TUBA8,PSENEN,RTN4,SLC39A8,TUBB1
7_Member	KEGG Pathway	hsa05012	Parkinson disease	-14.1618	-11.1396	34/266	SLC25A5,ATP5F1A,ATP5PB,CASP3,COX7A2,COX7C,DUSP1,HSPA5,NDUFA1,NDUFA9,NDUFB3,NDUFC2,PSMA1,PSMA3,PSMA5,PSMA6,PSMB2,PSMB4,PSMC1,PSMC6,PSMD1,PSMD2,PSMD11,SDHC,UQCRC2,XBP1,SLC39A7,COX5A,ATF6,SLC39A14,SLC39A1,TUBA8,SLC39A8,TUBB1
7_Member	Reactome Gene Sets	R-HSA-1280218	Adaptive Immune System	-13.6968	-10.698	59/763	ARF1,CANX,CAPZA1,CAPZB,CD86,CD40,AP2M1,CTSB,CTSH,CTSS,DYNC1I2,FCGR1A,PDIA3,HSPA5,ICAM1,ITGB1,LCP2,MYD88,NCF2,NRAS,PIK3CB,PPP2CB,PPP2R1B,PRKG1,PSMA1,PSMA3,PSMA5,PSMA6,PSMB2,PSMB4,PSMC1,PSMC6,PSMD1,PSMD2,PSMD11,RAC1,TRIM21,TAP1,ELOC,TLR4,UBE2D3,RAB7A,SOCS1,RIPK2,SNAP23,RNF14,CLEC2B,BCAP31,IFI30,LY96,DNM3,CD274,HERC5,TUBA8,HERC6,TUBB1,RNF19B,AP1S3,HECTD2
7_Member	Reactome Gene Sets	R-HSA-5357801	Programmed Cell Death	-13.0419	-10.1261	29/210	BMX,CASP3,HSP90AA1,PMAIP1,PSMA1,PSMA3,PSMA5,PSMA6,PSMB2,PSMB4,PSMC1,PSMC6,PSMD1,PSMD2,PSMD11,SDCBP,TLR4,VIM,YWHAG,YWHAH,CFLAR,BCAP31,YWHAQ,RIPK3,LY96,CHMP2B,PELI1,ARHGAP10,MLKL
7_Member	Reactome Gene Sets	R-HSA-1236975	Antigen processing-Cross presentation	-11.8293	-9.0703	20/105	CTSS,FCGR1A,PDIA3,MYD88,NCF2,PSMA1,PSMA3,PSMA5,PSMA6,PSMB2,PSMB4,PSMC1,PSMC6,PSMD1,PSMD2,PSMD11,TAP1,TLR4,SNAP23,LY96
7_Member	Reactome Gene Sets	R-HSA-2262752	Cellular responses to stress	-11.7148	-8.98137	55/757	ATP6V1A,ATP6V1B2,ATP6V1C1,ATP6V1E1,ATP6V0B,CAPZA1,CAPZB,COX7C,DYNC1I2,E2F3,FKBP5,FOS,GPX3,GSR,H3-3B,HSPA5,HSPA8,HSPA9,HSP90AA1,NCF2,PSMA1,PSMA3,PSMA5,PSMA6,PSMB2,PSMB4,PSMC1,PSMC6,PSMD1,PSMD2,PSMD11,RHEB,SOD2,ELOC,TLR4,HSP90B1,UBE2D3,XBP1,LAMTOR3,ATP6V0E1,MAPKAPK2,ATP6V1F,COX5A,ATP6V1G1,PRDX6,EDEM1,TCIRG1,PTGES3,KDELR3,ATF6,LY96,CLEC1B,TUBA8,MYDGF,TUBB1
7_Member	KEGG Pathway	hsa05020	Prion disease	-11.5839	-8.87461	31/273	SLC25A5,ATP5F1A,ATP5PB,CASP3,COX7A2,COX7C,HSPA5,HSPA8,NCF2,NDUFA1,NDUFA9,NDUFB3,NDUFC2,PIK3CB,PSMA1,PSMA3,PSMA5,PSMA6,PSMB2,PSMB4,PSMC1,PSMC6,PSMD1,PSMD2,PSMD11,RAC1,SDHC,UQCRC2,COX5A,TUBA8,TUBB1
7_Member	Reactome Gene Sets	R-HSA-8953897	Cellular responses to stimuli	-11.4031	-8.70538	55/771	ATP6V1A,ATP6V1B2,ATP6V1C1,ATP6V1E1,ATP6V0B,CAPZA1,CAPZB,COX7C,DYNC1I2,E2F3,FKBP5,FOS,GPX3,GSR,H3-3B,HSPA5,HSPA8,HSPA9,HSP90AA1,NCF2,PSMA1,PSMA3,PSMA5,PSMA6,PSMB2,PSMB4,PSMC1,PSMC6,PSMD1,PSMD2,PSMD11,RHEB,SOD2,ELOC,TLR4,HSP90B1,UBE2D3,XBP1,LAMTOR3,ATP6V0E1,MAPKAPK2,ATP6V1F,COX5A,ATP6V1G1,PRDX6,EDEM1,TCIRG1,PTGES3,KDELR3,ATF6,LY96,CLEC1B,TUBA8,MYDGF,TUBB1
7_Member	KEGG Pathway	hsa05022	Pathways of neurodegeneration - multiple diseases	-11.1219	-8.48779	41/476	SLC25A5,ATP5F1A,ATP5PB,CAPN2,CASP3,COX7A2,COX7C,CSF1,GPX3,HSPA5,NDUFA1,NDUFA9,NDUFB3,NDUFC2,NRAS,MAP2K1,PSEN1,PSMA1,PSMA3,PSMA5,PSMA6,PSMB2,PSMB4,PSMC1,PSMC6,PSMD1,PSMD2,PSMD11,RAC1,SDHC,UQCRC2,WNT7B,XBP1,COX5A,ATF6,PLCB1,CHMP2B,DNAH1,TUBA8,TUBB1,C9orf72
7_Member	KEGG Pathway	hsa05016	Huntington disease	-10.9744	-8.37809	32/306	SLC25A5,ATP5F1A,ATP5PB,CASP3,AP2M1,COX7A2,COX7C,GPX3,NDUFA1,NDUFA9,NDUFB3,NDUFC2,POLR2K,PSMA1,PSMA3,PSMA5,PSMA6,PSMB2,PSMB4,PSMC1,PSMC6,PSMD1,PSMD2,PSMD11,SDHC,SOD2,UQCRC2,COX5A,PLCB1,DNAH1,TUBA8,TUBB1
7_Member	KEGG Pathway	hsa05014	Amyotrophic lateral sclerosis	-10.2647	-7.71188	34/364	ANXA11,ATP5F1A,ATP5PB,CASP3,COX7A2,COX7C,GPX3,HSPA5,NDUFA1,NDUFA9,NDUFB3,NDUFC2,PSMA1,PSMA3,PSMA5,PSMA6,PSMB2,PSMB4,PSMC1,PSMC6,PSMD1,PSMD2,PSMD11,RAC1,SDHC,UQCRC2,XBP1,COX5A,ATF6,CHMP2B,DNAH1,TUBA8,TUBB1,C9orf72
7_Member	Reactome Gene Sets	R-HSA-1236974	ER-Phagosome pathway	-10.0921	-7.57041	17/90	PDIA3,MYD88,PSMA1,PSMA3,PSMA5,PSMA6,PSMB2,PSMB4,PSMC1,PSMC6,PSMD1,PSMD2,PSMD11,TAP1,TLR4,SNAP23,LY96
7_Member	Reactome Gene Sets	R-HSA-5663202	Diseases of signal transduction by growth factor receptors and second messengers	-9.99603	-7.49665	37/433	BCL2A1,CD86,CTBP2,FGF1,FN1,HSP90AA1,IRS1,JAK2,MSN,NRAS,PIK3CB,PIM1,POLR2K,PPP2CB,PPP2R1B,PRKAR1A,MAP2K1,PSEN1,PSMA1,PSMA3,PSMA5,PSMA6,PSMB2,PSMB4,PSMC1,PSMC6,PSMD1,PSMD2,PSMD11,RAC1,RRBP1,QKI,FAM114A2,OS9,MRAS,HEY1,PSENEN
7_Member	Reactome Gene Sets	R-HSA-351202	Metabolism of polyamines	-9.81813	-7.34677	14/59	OAZ1,ODC1,PSMA1,PSMA3,PSMA5,PSMA6,PSMB2,PSMB4,PSMC1,PSMC6,PSMD1,PSMD2,PSMD11,SAT1
7_Member	Reactome Gene Sets	R-HSA-109581	Apoptosis	-9.78578	-7.32115	23/180	BMX,CASP3,PMAIP1,PSMA1,PSMA3,PSMA5,PSMA6,PSMB2,PSMB4,PSMC1,PSMC6,PSMD1,PSMD2,PSMD11,TLR4,VIM,YWHAG,YWHAH,CFLAR,BCAP31,YWHAQ,LY96,ARHGAP10
7_Member	WikiPathways	WP5124	Alzheimer's disease	-9.71101	-7.27232	28/267	SLC25A5,CAPN2,CASP3,CSF1,IRS1,NRAS,PIK3CB,MAP2K1,EIF2AK2,PSEN1,PSMA1,PSMA3,PSMA5,PSMA6,PSMB2,PSMB4,PSMC1,PSMC6,PSMD1,PSMD2,WNT7B,XBP1,ATF6,PLCB1,TUBA8,PSENEN,RTN4,TUBB1
7_Member	Reactome Gene Sets	R-HSA-350562	Regulation of ornithine decarboxylase (ODC)	-9.58225	-7.15597	13/51	OAZ1,ODC1,PSMA1,PSMA3,PSMA5,PSMA6,PSMB2,PSMB4,PSMC1,PSMC6,PSMD1,PSMD2,PSMD11
7_Member	Reactome Gene Sets	R-HSA-422475	Axon guidance	-9.15109	-6.78737	41/552	AP2M1,EFNB1,GPC1,HSPA8,HSP90AA1,ITGB1,MSN,NRAS,PIK3CB,PRKAR2A,MAP2K1,PSEN1,PSMA1,PSMA3,PSMA5,PSMA6,PSMB2,PSMB4,PSMC1,PSMC6,PSMD1,PSMD2,PSMD11,RAC1,SDC2,SDCBP,ITSN1,ELOC,NCK2,SEMA7A,NRP2,ARPC3,ARPC2,MYL12A,DNM3,PABPC1,TUBA8,PSENEN,SEMA6A,SHTN1,TUBB1
7_Member	Reactome Gene Sets	R-HSA-450408	AUF1 (hnRNP D0) binds and destabilizes mRNA	-9.03351	-6.68539	13/56	HSPA8,PSMA1,PSMA3,PSMA5,PSMA6,PSMB2,PSMB4,PSMC1,PSMC6,PSMD1,PSMD2,PSMD11,PABPC1
7_Member	Reactome Gene Sets	R-HSA-1236978	Cross-presentation of soluble exogenous antigens (endosomes)	-8.67364	-6.37383	12/49	FCGR1A,PSMA1,PSMA3,PSMA5,PSMA6,PSMB2,PSMB4,PSMC1,PSMC6,PSMD1,PSMD2,PSMD11
7_Member	Reactome Gene Sets	R-HSA-983169	Class I MHC mediated antigen processing & presentation	-8.65785	-6.36258	32/377	CANX,CTSS,FCGR1A,PDIA3,HSPA5,MYD88,NCF2,PSMA1,PSMA3,PSMA5,PSMA6,PSMB2,PSMB4,PSMC1,PSMC6,PSMD1,PSMD2,PSMD11,TRIM21,TAP1,ELOC,TLR4,UBE2D3,SOCS1,SNAP23,RNF14,BCAP31,LY96,HERC5,HERC6,RNF19B,HECTD2
7_Member	Reactome Gene Sets	R-HSA-9675108	Nervous system development	-8.58825	-6.30635	41/577	AP2M1,EFNB1,GPC1,HSPA8,HSP90AA1,ITGB1,MSN,NRAS,PIK3CB,PRKAR2A,MAP2K1,PSEN1,PSMA1,PSMA3,PSMA5,PSMA6,PSMB2,PSMB4,PSMC1,PSMC6,PSMD1,PSMD2,PSMD11,RAC1,SDC2,SDCBP,ITSN1,ELOC,NCK2,SEMA7A,NRP2,ARPC3,ARPC2,MYL12A,DNM3,PABPC1,TUBA8,PSENEN,SEMA6A,SHTN1,TUBB1
7_Member	Reactome Gene Sets	R-HSA-450531	Regulation of mRNA stability by proteins that bind AU-rich elements	-8.33386	-6.07575	15/88	HSPA8,PSMA1,PSMA3,PSMA5,PSMA6,PSMB2,PSMB4,PSMC1,PSMC6,PSMD1,PSMD2,PSMD11,TNFSF13,MAPKAPK2,PABPC1
7_Member	WikiPathways	WP183	Proteasome degradation	-8.27117	-6.0245	13/64	PSMA1,PSMA3,PSMA5,PSMA6,PSMB2,PSMB4,PSMC1,PSMC6,PSMD1,PSMD2,PSMD11,RPN1,UBE2D3
7_Member	Reactome Gene Sets	R-HSA-169911	Regulation of Apoptosis	-8.25219	-6.01208	12/53	PSMA1,PSMA3,PSMA5,PSMA6,PSMB2,PSMB4,PSMC1,PSMC6,PSMD1,PSMD2,PSMD11,ARHGAP10
7_Member	Reactome Gene Sets	R-HSA-9020702	Interleukin-1 signaling	-8.23839	-6.00617	16/103	MYD88,MAP2K1,PSMA1,PSMA3,PSMA5,PSMA6,PSMB2,PSMB4,PSMC1,PSMC6,PSMD1,PSMD2,PSMD11,RIPK2,PELI1,NOD2
7_Member	Reactome Gene Sets	R-HSA-8852276	The role of GTSE1 in G2/M progression after G2 checkpoint	-8.19774	-5.9809	14/77	HSP90AA1,PSMA1,PSMA3,PSMA5,PSMA6,PSMB2,PSMB4,PSMC1,PSMC6,PSMD1,PSMD2,PSMD11,TUBA8,TUBB1
7_Member	Reactome Gene Sets	R-HSA-180585	Vif-mediated degradation of APOBEC3G	-8.15296	-5.93988	12/54	PSMA1,PSMA3,PSMA5,PSMA6,PSMB2,PSMB4,PSMC1,PSMC6,PSMD1,PSMD2,PSMD11,ELOC
7_Member	Reactome Gene Sets	R-HSA-5619084	ABC transporter disorders	-8.12182	-5.92138	14/78	ABCA1,PSMA1,PSMA3,PSMA5,PSMA6,PSMB2,PSMB4,PSMC1,PSMC6,PSMD1,PSMD2,PSMD11,OS9,LMBRD1
7_Member	Reactome Gene Sets	R-HSA-1234176	Oxygen-dependent proline hydroxylation of Hypoxia-inducible Factor Alpha	-8.09891	-5.90773	13/66	PSMA1,PSMA3,PSMA5,PSMA6,PSMB2,PSMB4,PSMC1,PSMC6,PSMD1,PSMD2,PSMD11,ELOC,UBE2D3
7_Member	Reactome Gene Sets	R-HSA-5362768	Hh mutants are degraded by ERAD	-7.96116	-5.79083	12/56	PSMA1,PSMA3,PSMA5,PSMA6,PSMB2,PSMB4,PSMC1,PSMC6,PSMD1,PSMD2,PSMD11,OS9
7_Member	Reactome Gene Sets	R-HSA-5673001	RAF/MAP kinase cascade	-7.94704	-5.78009	26/280	DUSP1,DUSP5,FGF1,FN1,IL2RA,IRS1,JAK2,NRAS,PIK3CB,PPP2CB,PPP2R1B,MAP2K1,PSMA1,PSMA3,PSMA5,PSMA6,PSMB2,PSMB4,PSMC1,PSMC6,PSMD1,PSMD2,PSMD11,LAMTOR3,MRAS,GOLGA7
7_Member	KEGG Pathway	hsa03050	Proteasome	-7.8825	-5.73529	11/46	PSMA1,PSMA3,PSMA5,PSMA6,PSMB2,PSMB4,PSMC1,PSMC6,PSMD1,PSMD2,PSMD11
7_Member	Reactome Gene Sets	R-HSA-9013694	Signaling by NOTCH4	-7.82982	-5.6953	14/82	PSEN1,PSMA1,PSMA3,PSMA5,PSMA6,PSMB2,PSMB4,PSMC1,PSMC6,PSMD1,PSMD2,PSMD11,HEY1,PSENEN
7_Member	Reactome Gene Sets	R-HSA-5683057	MAPK family signaling cascades	-7.79475	-5.66643	28/325	DUSP1,DUSP5,FGF1,FN1,IL2RA,IRS1,JAK2,NRAS,PIK3CB,PPP2CB,PPP2R1B,MAPK6,MAP2K1,PSMA1,PSMA3,PSMA5,PSMA6,PSMB2,PSMB4,PSMC1,PSMC6,PSMD1,PSMD2,PSMD11,RAC1,LAMTOR3,MRAS,GOLGA7
7_Member	Reactome Gene Sets	R-HSA-195253	Degradation of beta-catenin by the destruction complex	-7.75958	-5.64128	14/83	CTBP2,PPP2CB,PPP2R1B,PSMA1,PSMA3,PSMA5,PSMA6,PSMB2,PSMB4,PSMC1,PSMC6,PSMD1,PSMD2,PSMD11
7_Member	Reactome Gene Sets	R-HSA-5684996	MAPK1/MAPK3 signaling	-7.75745	-5.64128	26/286	DUSP1,DUSP5,FGF1,FN1,IL2RA,IRS1,JAK2,NRAS,PIK3CB,PPP2CB,PPP2R1B,MAP2K1,PSMA1,PSMA3,PSMA5,PSMA6,PSMB2,PSMB4,PSMC1,PSMC6,PSMD1,PSMD2,PSMD11,LAMTOR3,MRAS,GOLGA7
7_Member	Reactome Gene Sets	R-HSA-5387390	Hh mutants abrogate ligand secretion	-7.6888	-5.59311	12/59	PSMA1,PSMA3,PSMA5,PSMA6,PSMB2,PSMB4,PSMC1,PSMC6,PSMD1,PSMD2,PSMD11,OS9
7_Member	Reactome Gene Sets	R-HSA-71291	Metabolism of amino acids and derivatives	-7.59834	-5.51946	30/374	ALDH7A1,CGA,CTH,DLST,FAH,GATM,GLUL,GSR,HNMT,OAZ1,ODC1,PDHA1,PSMA1,PSMA3,PSMA5,PSMA6,PSMB2,PSMB4,PSMC1,PSMC6,PSMD1,PSMD2,PSMD11,SAT1,SLC6A8,KMO,SLC44A1,ETHE1,HAAO,SECISBP2
7_Member	Reactome Gene Sets	R-HSA-162909	Host Interactions of HIV factors	-7.55477	-5.48404	17/130	SLC25A5,ARF1,AP2M1,PSMA1,PSMA3,PSMA5,PSMA6,PSMB2,PSMB4,PSMC1,PSMC6,PSMD1,PSMD2,PSMD11,RAC1,ELOC,AP1S3
7_Member	Reactome Gene Sets	R-HSA-3858494	Beta-catenin independent WNT signaling	-7.55475	-5.48404	18/146	AP2M1,GNG10,PRKG1,PSMA1,PSMA3,PSMA5,PSMA6,PSMB2,PSMB4,PSMC1,PSMC6,PSMD1,PSMD2,PSMD11,RAC1,DAAM1,PLCB1,GNB4
7_Member	Reactome Gene Sets	R-HSA-5678895	Defective CFTR causes cystic fibrosis	-7.51657	-5.45388	12/61	PSMA1,PSMA3,PSMA5,PSMA6,PSMB2,PSMB4,PSMC1,PSMC6,PSMD1,PSMD2,PSMD11,OS9
7_Member	Reactome Gene Sets	R-HSA-211733	Regulation of activated PAK-2p34 by proteasome mediated degradation	-7.47477	-5.41994	11/50	PSMA1,PSMA3,PSMA5,PSMA6,PSMB2,PSMB4,PSMC1,PSMC6,PSMD1,PSMD2,PSMD11
7_Member	WikiPathways	WP2059	Alzheimer's disease and miRNA effects	-7.45707	-5.40484	28/337	SLC25A5,CAPN2,CASP3,CSF1,IRS1,NRAS,PIK3CB,MAP2K1,EIF2AK2,PSEN1,PSMA1,PSMA3,PSMA5,PSMA6,PSMB2,PSMB4,PSMC1,PSMC6,PSMD1,PSMD2,WNT7B,XBP1,ATF6,PLCB1,TUBA8,PSENEN,RTN4,TUBB1
7_Member	Reactome Gene Sets	R-HSA-1234174	Cellular response to hypoxia	-7.39672	-5.34963	13/75	PSMA1,PSMA3,PSMA5,PSMA6,PSMB2,PSMB4,PSMC1,PSMC6,PSMD1,PSMD2,PSMD11,ELOC,UBE2D3
7_Member	Reactome Gene Sets	R-HSA-2454202	Fc epsilon receptor (FCERI) signaling	-7.35648	-5.31447	17/134	FCER1G,FOS,LCP2,NRAS,PIK3CB,PSMA1,PSMA3,PSMA5,PSMA6,PSMB2,PSMB4,PSMC1,PSMC6,PSMD1,PSMD2,PSMD11,RAC1
7_Member	Reactome Gene Sets	R-HSA-180534	Vpu mediated degradation of CD4	-7.28574	-5.26827	11/52	PSMA1,PSMA3,PSMA5,PSMA6,PSMB2,PSMB4,PSMC1,PSMC6,PSMD1,PSMD2,PSMD11
7_Member	Reactome Gene Sets	R-HSA-349425	Autodegradation of the E3 ubiquitin ligase COP1	-7.28574	-5.26827	11/52	PSMA1,PSMA3,PSMA5,PSMA6,PSMB2,PSMB4,PSMC1,PSMC6,PSMD1,PSMD2,PSMD11
7_Member	Reactome Gene Sets	R-HSA-69601	Ubiquitin Mediated Degradation of Phosphorylated Cdc25A	-7.28574	-5.26827	11/52	PSMA1,PSMA3,PSMA5,PSMA6,PSMB2,PSMB4,PSMC1,PSMC6,PSMD1,PSMD2,PSMD11
7_Member	Reactome Gene Sets	R-HSA-69610	p53-Independent DNA Damage Response	-7.28574	-5.26827	11/52	PSMA1,PSMA3,PSMA5,PSMA6,PSMB2,PSMB4,PSMC1,PSMC6,PSMD1,PSMD2,PSMD11
7_Member	Reactome Gene Sets	R-HSA-69613	p53-Independent G1/S DNA damage checkpoint	-7.28574	-5.26827	11/52	PSMA1,PSMA3,PSMA5,PSMA6,PSMB2,PSMB4,PSMC1,PSMC6,PSMD1,PSMD2,PSMD11
7_Member	Reactome Gene Sets	R-HSA-75815	Ubiquitin-dependent degradation of Cyclin D	-7.28574	-5.26827	11/52	PSMA1,PSMA3,PSMA5,PSMA6,PSMB2,PSMB4,PSMC1,PSMC6,PSMD1,PSMD2,PSMD11
7_Member	Reactome Gene Sets	R-HSA-5358346	Hedgehog ligand biogenesis	-7.19218	-5.2002	12/65	PSMA1,PSMA3,PSMA5,PSMA6,PSMB2,PSMB4,PSMC1,PSMC6,PSMD1,PSMD2,PSMD11,OS9
7_Member	Reactome Gene Sets	R-HSA-4086400	PCP/CE pathway	-7.1715	-5.18621	14/92	AP2M1,PSMA1,PSMA3,PSMA5,PSMA6,PSMB2,PSMB4,PSMC1,PSMC6,PSMD1,PSMD2,PSMD11,RAC1,DAAM1
7_Member	Reactome Gene Sets	R-HSA-8854050	FBXL7 down-regulates AURKA during mitotic entry and in early mitosis	-7.10548	-5.12897	11/54	PSMA1,PSMA3,PSMA5,PSMA6,PSMB2,PSMB4,PSMC1,PSMC6,PSMD1,PSMD2,PSMD11
7_Member	Reactome Gene Sets	R-HSA-9604323	Negative regulation of NOTCH4 signaling	-7.10548	-5.12897	11/54	PSMA1,PSMA3,PSMA5,PSMA6,PSMB2,PSMB4,PSMC1,PSMC6,PSMD1,PSMD2,PSMD11
7_Member	Reactome Gene Sets	R-HSA-174113	SCF-beta-TrCP mediated degradation of Emi1	-7.01842	-5.0631	11/55	PSMA1,PSMA3,PSMA5,PSMA6,PSMB2,PSMB4,PSMC1,PSMC6,PSMD1,PSMD2,PSMD11
7_Member	Reactome Gene Sets	R-HSA-4641257	Degradation of AXIN	-7.01842	-5.0631	11/55	PSMA1,PSMA3,PSMA5,PSMA6,PSMB2,PSMB4,PSMC1,PSMC6,PSMD1,PSMD2,PSMD11
7_Member	Reactome Gene Sets	R-HSA-8941858	Regulation of RUNX3 expression and activity	-7.01842	-5.0631	11/55	PSMA1,PSMA3,PSMA5,PSMA6,PSMB2,PSMB4,PSMC1,PSMC6,PSMD1,PSMD2,PSMD11
7_Member	Reactome Gene Sets	R-HSA-5658442	Regulation of RAS by GAPs	-6.96469	-5.02169	12/68	NRAS,PSMA1,PSMA3,PSMA5,PSMA6,PSMB2,PSMB4,PSMC1,PSMC6,PSMD1,PSMD2,PSMD11
7_Member	Reactome Gene Sets	R-HSA-9711123	Cellular response to chemical stress	-6.93696	-5.00185	18/160	COX7C,GPX3,GSR,NCF2,PSMA1,PSMA3,PSMA5,PSMA6,PSMB2,PSMB4,PSMC1,PSMC6,PSMD1,PSMD2,PSMD11,SOD2,COX5A,PRDX6
7_Member	Reactome Gene Sets	R-HSA-162906	HIV Infection	-6.91884	-4.98765	22/234	SLC25A5,ARF1,AP2M1,GTF2B,GTF2H1,POLR2K,PSMA1,PSMA3,PSMA5,PSMA6,PSMB2,PSMB4,PSMC1,PSMC6,PSMD1,PSMD2,PSMD11,RAC1,ELOC,CHMP2B,CHMP5,AP1S3
7_Member	Reactome Gene Sets	R-HSA-4641258	Degradation of DVL	-6.85001	-4.9285	11/57	PSMA1,PSMA3,PSMA5,PSMA6,PSMB2,PSMB4,PSMC1,PSMC6,PSMD1,PSMD2,PSMD11
7_Member	Reactome Gene Sets	R-HSA-69541	Stabilization of p53	-6.85001	-4.9285	11/57	PSMA1,PSMA3,PSMA5,PSMA6,PSMB2,PSMB4,PSMC1,PSMC6,PSMD1,PSMD2,PSMD11
7_Member	Reactome Gene Sets	R-HSA-8932339	ROS sensing by NFE2L2	-6.85001	-4.9285	11/57	PSMA1,PSMA3,PSMA5,PSMA6,PSMB2,PSMB4,PSMC1,PSMC6,PSMD1,PSMD2,PSMD11
7_Member	Reactome Gene Sets	R-HSA-68827	CDT1 association with the CDC6:ORC:origin complex	-6.76852	-4.85459	11/58	PSMA1,PSMA3,PSMA5,PSMA6,PSMB2,PSMB4,PSMC1,PSMC6,PSMD1,PSMD2,PSMD11
7_Member	Reactome Gene Sets	R-HSA-5676590	NIK-->noncanonical NF-kB signaling	-6.68875	-4.78596	11/59	PSMA1,PSMA3,PSMA5,PSMA6,PSMB2,PSMB4,PSMC1,PSMC6,PSMD1,PSMD2,PSMD11
7_Member	Reactome Gene Sets	R-HSA-8939902	Regulation of RUNX2 expression and activity	-6.61193	-4.73449	12/73	RUNX2,PSMA1,PSMA3,PSMA5,PSMA6,PSMB2,PSMB4,PSMC1,PSMC6,PSMD1,PSMD2,PSMD11
7_Member	Reactome Gene Sets	R-HSA-187577	SCF(Skp2)-mediated degradation of p27/p21	-6.61063	-4.73449	11/60	PSMA1,PSMA3,PSMA5,PSMA6,PSMB2,PSMB4,PSMC1,PSMC6,PSMD1,PSMD2,PSMD11
7_Member	Reactome Gene Sets	R-HSA-5607761	Dectin-1 mediated noncanonical NF-kB signaling	-6.61063	-4.73449	11/60	PSMA1,PSMA3,PSMA5,PSMA6,PSMB2,PSMB4,PSMC1,PSMC6,PSMD1,PSMD2,PSMD11
7_Member	Reactome Gene Sets	R-HSA-5610780	Degradation of GLI1 by the proteasome	-6.61063	-4.73449	11/60	PSMA1,PSMA3,PSMA5,PSMA6,PSMB2,PSMB4,PSMC1,PSMC6,PSMD1,PSMD2,PSMD11
7_Member	Reactome Gene Sets	R-HSA-5610783	Degradation of GLI2 by the proteasome	-6.61063	-4.73449	11/60	PSMA1,PSMA3,PSMA5,PSMA6,PSMB2,PSMB4,PSMC1,PSMC6,PSMD1,PSMD2,PSMD11
7_Member	Reactome Gene Sets	R-HSA-5610785	GLI3 is processed to GLI3R by the proteasome	-6.61063	-4.73449	11/60	PSMA1,PSMA3,PSMA5,PSMA6,PSMB2,PSMB4,PSMC1,PSMC6,PSMD1,PSMD2,PSMD11
7_Member	Reactome Gene Sets	R-HSA-5668541	TNFR2 non-canonical NF-kB pathway	-6.59739	-4.72297	14/102	CD40,PSMA1,PSMA3,PSMA5,PSMA6,PSMB2,PSMB4,PSMC1,PSMC6,PSMD1,PSMD2,PSMD11,TNFSF13,TNFSF13B
7_Member	Reactome Gene Sets	R-HSA-382556	ABC-family proteins mediated transport	-6.54392	-4.67968	14/103	PSMA1,PSMA3,PSMA5,PSMA6,PSMB2,PSMB4,PSMC1,PSMC6,PSMD1,PSMD2,PSMD11,ABCC3,OS9,ABCB10
7_Member	Reactome Gene Sets	R-HSA-5687128	MAPK6/MAPK4 signaling	-6.49033	-4.63439	13/89	MAPK6,PSMA1,PSMA3,PSMA5,PSMA6,PSMB2,PSMB4,PSMC1,PSMC6,PSMD1,PSMD2,PSMD11,RAC1
7_Member	Reactome Gene Sets	R-HSA-174084	Autodegradation of Cdh1 by Cdh1:APC/C	-6.31355	-4.48161	11/64	PSMA1,PSMA3,PSMA5,PSMA6,PSMB2,PSMB4,PSMC1,PSMC6,PSMD1,PSMD2,PSMD11
7_Member	Reactome Gene Sets	R-HSA-4608870	Asymmetric localization of PCP proteins	-6.31355	-4.48161	11/64	PSMA1,PSMA3,PSMA5,PSMA6,PSMB2,PSMB4,PSMC1,PSMC6,PSMD1,PSMD2,PSMD11
7_Member	Reactome Gene Sets	R-HSA-446652	Interleukin-1 family signaling	-6.28828	-4.46229	16/141	MYD88,MAP2K1,PSMA1,PSMA3,PSMA5,PSMA6,PSMB2,PSMB4,PSMC1,PSMC6,PSMD1,PSMD2,PSMD11,RIPK2,PELI1,NOD2
7_Member	Reactome Gene Sets	R-HSA-9707587	Regulation of HMOX1 expression and activity	-6.24286	-4.42921	11/65	PSMA1,PSMA3,PSMA5,PSMA6,PSMB2,PSMB4,PSMC1,PSMC6,PSMD1,PSMD2,PSMD11
7_Member	KEGG Pathway	hsa05017	Spinocerebellar ataxia	-6.20487	-4.399	16/143	SLC25A5,GTF2B,PIK3CB,PSMA1,PSMA3,PSMA5,PSMA6,PSMB2,PSMB4,PSMC1,PSMC6,PSMD1,PSMD2,PSMD11,XBP1,PLCB1
7_Member	Reactome Gene Sets	R-HSA-453274	Mitotic G2-G2/M phases	-6.19871	-4.39538	19/198	DYNC1I2,E2F3,HSP90AA1,PPP2CB,PPP2R1B,PSMA1,PSMA3,PSMA5,PSMA6,PSMB2,PSMB4,PSMC1,PSMC6,PSMD1,PSMD2,PSMD11,YWHAG,TUBA8,TUBB1
7_Member	Reactome Gene Sets	R-HSA-69563	p53-Dependent G1 DNA Damage Response	-6.1735	-4.37597	11/66	PSMA1,PSMA3,PSMA5,PSMA6,PSMB2,PSMB4,PSMC1,PSMC6,PSMD1,PSMD2,PSMD11
7_Member	Reactome Gene Sets	R-HSA-69580	p53-Dependent G1/S DNA damage checkpoint	-6.1735	-4.37597	11/66	PSMA1,PSMA3,PSMA5,PSMA6,PSMB2,PSMB4,PSMC1,PSMC6,PSMD1,PSMD2,PSMD11
7_Member	Reactome Gene Sets	R-HSA-1169091	Activation of NF-kappaB in B cells	-6.10544	-4.31645	11/67	PSMA1,PSMA3,PSMA5,PSMA6,PSMB2,PSMB4,PSMC1,PSMC6,PSMD1,PSMD2,PSMD11
7_Member	Reactome Gene Sets	R-HSA-2871837	FCERI mediated NF-kB activation	-6.04708	-4.26785	12/82	FCER1G,PSMA1,PSMA3,PSMA5,PSMA6,PSMB2,PSMB4,PSMC1,PSMC6,PSMD1,PSMD2,PSMD11
7_Member	Reactome Gene Sets	R-HSA-5610787	Hedgehog 'off' state	-6.0431	-4.26571	14/113	PRKAR1A,PRKAR2A,PSMA1,PSMA3,PSMA5,PSMA6,PSMB2,PSMB4,PSMC1,PSMC6,PSMD1,PSMD2,PSMD11,TUBB1
7_Member	Reactome Gene Sets	R-HSA-174154	APC/C:Cdc20 mediated degradation of Securin	-6.03863	-4.26488	11/68	PSMA1,PSMA3,PSMA5,PSMA6,PSMB2,PSMB4,PSMC1,PSMC6,PSMD1,PSMD2,PSMD11
7_Member	Reactome Gene Sets	R-HSA-69615	G1/S DNA Damage Checkpoints	-6.03863	-4.26488	11/68	PSMA1,PSMA3,PSMA5,PSMA6,PSMB2,PSMB4,PSMC1,PSMC6,PSMD1,PSMD2,PSMD11
7_Member	Reactome Gene Sets	R-HSA-202424	Downstream TCR signaling	-5.99737	-4.23037	13/98	PIK3CB,PSMA1,PSMA3,PSMA5,PSMA6,PSMB2,PSMB4,PSMC1,PSMC6,PSMD1,PSMD2,PSMD11,RIPK2
7_Member	Reactome Gene Sets	R-HSA-1168372	Downstream signaling events of B Cell Receptor (BCR)	-5.98914	-4.22481	12/83	NRAS,PSMA1,PSMA3,PSMA5,PSMA6,PSMB2,PSMB4,PSMC1,PSMC6,PSMD1,PSMD2,PSMD11
7_Member	Reactome Gene Sets	R-HSA-8948751	Regulation of PTEN stability and activity	-5.97303	-4.21004	11/69	PSMA1,PSMA3,PSMA5,PSMA6,PSMB2,PSMB4,PSMC1,PSMC6,PSMD1,PSMD2,PSMD11
7_Member	Reactome Gene Sets	R-HSA-68949	Orc1 removal from chromatin	-5.90861	-4.15482	11/70	PSMA1,PSMA3,PSMA5,PSMA6,PSMB2,PSMB4,PSMC1,PSMC6,PSMD1,PSMD2,PSMD11
7_Member	WikiPathways	WP2359	Parkin-ubiquitin proteasomal system pathway	-5.90861	-4.15482	11/70	HSPA5,HSPA8,HSPA9,PSMC1,PSMC6,PSMD1,PSMD2,PSMD11,CASK,TUBA8,TUBB1
7_Member	Reactome Gene Sets	R-HSA-202403	TCR signaling	-5.72522	-4.00199	14/120	LCP2,PIK3CB,PSMA1,PSMA3,PSMA5,PSMA6,PSMB2,PSMB4,PSMC1,PSMC6,PSMD1,PSMD2,PSMD11,RIPK2
7_Member	Reactome Gene Sets	R-HSA-174184	Cdc20:Phospho-APC/C mediated degradation of Cyclin A	-5.72202	-4.00199	11/73	PSMA1,PSMA3,PSMA5,PSMA6,PSMB2,PSMB4,PSMC1,PSMC6,PSMD1,PSMD2,PSMD11
7_Member	Reactome Gene Sets	R-HSA-69017	CDK-mediated phosphorylation and removal of Cdc6	-5.72202	-4.00199	11/73	PSMA1,PSMA3,PSMA5,PSMA6,PSMB2,PSMB4,PSMC1,PSMC6,PSMD1,PSMD2,PSMD11
7_Member	Reactome Gene Sets	R-HSA-8878166	Transcriptional regulation by RUNX2	-5.68177	-3.96771	14/121	RUNX2,LGALS3,PSMA1,PSMA3,PSMA5,PSMA6,PSMB2,PSMB4,PSMC1,PSMC6,PSMD1,PSMD2,PSMD11,HEY1
7_Member	Reactome Gene Sets	R-HSA-174178	APC/C:Cdh1 mediated degradation of Cdc20 and other APC/C:Cdh1 targeted proteins in late mitosis/early G1	-5.66195	-3.95182	11/74	PSMA1,PSMA3,PSMA5,PSMA6,PSMB2,PSMB4,PSMC1,PSMC6,PSMD1,PSMD2,PSMD11
7_Member	Reactome Gene Sets	R-HSA-179419	APC:Cdc20 mediated degradation of cell cycle proteins prior to satisfation of the cell cycle checkpoint	-5.66195	-3.95182	11/74	PSMA1,PSMA3,PSMA5,PSMA6,PSMB2,PSMB4,PSMC1,PSMC6,PSMD1,PSMD2,PSMD11
7_Member	Reactome Gene Sets	R-HSA-69275	G2/M Transition	-5.63122	-3.92655	18/196	DYNC1I2,HSP90AA1,PPP2CB,PPP2R1B,PSMA1,PSMA3,PSMA5,PSMA6,PSMB2,PSMB4,PSMC1,PSMC6,PSMD1,PSMD2,PSMD11,YWHAG,TUBA8,TUBB1
7_Member	Reactome Gene Sets	R-HSA-176409	APC/C:Cdc20 mediated degradation of mitotic proteins	-5.54479	-3.85384	11/76	PSMA1,PSMA3,PSMA5,PSMA6,PSMB2,PSMB4,PSMC1,PSMC6,PSMD1,PSMD2,PSMD11
7_Member	Reactome Gene Sets	R-HSA-176814	Activation of APC/C and APC/C:Cdc20 mediated degradation of mitotic proteins	-5.48765	-3.8089	11/77	PSMA1,PSMA3,PSMA5,PSMA6,PSMB2,PSMB4,PSMC1,PSMC6,PSMD1,PSMD2,PSMD11
7_Member	Reactome Gene Sets	R-HSA-9006925	Intracellular signaling by second messengers	-5.42436	-3.75213	23/309	CD86,FGF1,IRS1,MYD88,PIK3CB,PPP2CB,PPP2R1B,PRKAR1A,PRKAR2A,PSMA1,PSMA3,PSMA5,PSMA6,PSMB2,PSMB4,PSMC1,PSMC6,PSMD1,PSMD2,PSMD11,RAC1,RHEB,LAMTOR3
7_Member	Reactome Gene Sets	R-HSA-195721	Signaling by WNT	-5.41365	-3.74356	24/332	AP2M1,CTBP2,GNG10,H3-3B,PPP2CB,PPP2R1B,PRKG1,PSMA1,PSMA3,PSMA5,PSMA6,PSMB2,PSMB4,PSMC1,PSMC6,PSMD1,PSMD2,PSMD11,RAC1,WNT7B,DAAM1,PLCB1,GNB4,WLS
7_Member	Reactome Gene Sets	R-HSA-1257604	PIP3 activates AKT signaling	-5.37675	-3.71094	21/267	CD86,FGF1,IRS1,MYD88,PIK3CB,PPP2CB,PPP2R1B,PSMA1,PSMA3,PSMA5,PSMA6,PSMB2,PSMB4,PSMC1,PSMC6,PSMD1,PSMD2,PSMD11,RAC1,RHEB,LAMTOR3
7_Member	Reactome Gene Sets	R-HSA-453279	Mitotic G1 phase and G1/S transition	-5.31674	-3.6583	15/148	E2F3,JAK2,PPP2CB,PPP2R1B,PSMA1,PSMA3,PSMA5,PSMA6,PSMB2,PSMB4,PSMC1,PSMC6,PSMD1,PSMD2,PSMD11
7_Member	Reactome Gene Sets	R-HSA-69481	G2/M Checkpoints	-5.31091	-3.65408	16/167	PSMA1,PSMA3,PSMA5,PSMA6,PSMB2,PSMB4,PSMC1,PSMC6,PSMD1,PSMD2,PSMD11,SUMO1,YWHAG,YWHAH,YWHAQ,RMI1
7_Member	Reactome Gene Sets	R-HSA-5358351	Signaling by Hedgehog	-5.28064	-3.62634	15/149	PRKAR1A,PRKAR2A,PSMA1,PSMA3,PSMA5,PSMA6,PSMB2,PSMB4,PSMC1,PSMC6,PSMD1,PSMD2,PSMD11,OS9,TUBB1
7_Member	Reactome Gene Sets	R-HSA-176408	Regulation of APC/C activators between G1/S and early anaphase	-5.26811	-3.61485	11/81	PSMA1,PSMA3,PSMA5,PSMA6,PSMB2,PSMB4,PSMC1,PSMC6,PSMD1,PSMD2,PSMD11
7_Member	Reactome Gene Sets	R-HSA-69202	Cyclin E associated events during G1/S transition	-5.16341	-3.52336	11/83	PSMA1,PSMA3,PSMA5,PSMA6,PSMB2,PSMB4,PSMC1,PSMC6,PSMD1,PSMD2,PSMD11
7_Member	Reactome Gene Sets	R-HSA-5632684	Hedgehog 'on' state	-5.06186	-3.4385	11/85	PSMA1,PSMA3,PSMA5,PSMA6,PSMB2,PSMB4,PSMC1,PSMC6,PSMD1,PSMD2,PSMD11
7_Member	Reactome Gene Sets	R-HSA-69656	Cyclin A:Cdk2-associated events at S phase entry	-5.06186	-3.4385	11/85	PSMA1,PSMA3,PSMA5,PSMA6,PSMB2,PSMB4,PSMC1,PSMC6,PSMD1,PSMD2,PSMD11
7_Member	Reactome Gene Sets	R-HSA-5689603	UCH proteinases	-5.03197	-3.41719	12/102	PSMA1,PSMA3,PSMA5,PSMA6,PSMB2,PSMB4,PSMC1,PSMC6,PSMD1,PSMD2,PSMD11,USP15
7_Member	Reactome Gene Sets	R-HSA-5619115	Disorders of transmembrane transporters	-5.01916	-3.40532	16/176	ABCA1,PSMA1,PSMA3,PSMA5,PSMA6,PSMB2,PSMB4,PSMC1,PSMC6,PSMD1,PSMD2,PSMD11,OS9,SLC17A5,SLC40A1,LMBRD1
7_Member	Reactome Gene Sets	R-HSA-174143	APC/C-mediated degradation of cell cycle proteins	-4.9151	-3.3188	11/88	PSMA1,PSMA3,PSMA5,PSMA6,PSMB2,PSMB4,PSMC1,PSMC6,PSMD1,PSMD2,PSMD11
7_Member	Reactome Gene Sets	R-HSA-453276	Regulation of mitotic cell cycle	-4.9151	-3.3188	11/88	PSMA1,PSMA3,PSMA5,PSMA6,PSMB2,PSMB4,PSMC1,PSMC6,PSMD1,PSMD2,PSMD11
7_Member	Reactome Gene Sets	R-HSA-9707564	Cytoprotection by HMOX1	-4.84781	-3.26312	13/124	COX7C,PSMA1,PSMA3,PSMA5,PSMA6,PSMB2,PSMB4,PSMC1,PSMC6,PSMD1,PSMD2,PSMD11,COX5A
7_Member	Reactome Gene Sets	R-HSA-69052	Switching of origins to a post-replicative state	-4.82077	-3.24046	11/90	PSMA1,PSMA3,PSMA5,PSMA6,PSMB2,PSMB4,PSMC1,PSMC6,PSMD1,PSMD2,PSMD11
7_Member	Reactome Gene Sets	R-HSA-68867	Assembly of the pre-replicative complex	-4.62683	-3.07764	13/130	E2F3,H3-3B,PSMA1,PSMA3,PSMA5,PSMA6,PSMB2,PSMB4,PSMC1,PSMC6,PSMD1,PSMD2,PSMD11
7_Member	Reactome Gene Sets	R-HSA-69206	G1/S Transition	-4.62683	-3.07764	13/130	PPP2CB,PPP2R1B,PSMA1,PSMA3,PSMA5,PSMA6,PSMB2,PSMB4,PSMC1,PSMC6,PSMD1,PSMD2,PSMD11
7_Member	Reactome Gene Sets	R-HSA-983705	Signaling by the B Cell Receptor (BCR)	-4.61591	-3.06834	12/112	NRAS,PSMA1,PSMA3,PSMA5,PSMA6,PSMB2,PSMB4,PSMC1,PSMC6,PSMD1,PSMD2,PSMD11
7_Member	Reactome Gene Sets	R-HSA-2467813	Separation of Sister Chromatids	-4.57596	-3.03799	16/191	DYNC1I2,PPP2CB,PPP2R1B,PSMA1,PSMA3,PSMA5,PSMA6,PSMB2,PSMB4,PSMC1,PSMC6,PSMD1,PSMD2,PSMD11,TUBA8,TUBB1
7_Member	Reactome Gene Sets	R-HSA-8878159	Transcriptional regulation by RUNX3	-4.55319	-3.01994	11/96	PSMA1,PSMA3,PSMA5,PSMA6,PSMB2,PSMB4,PSMC1,PSMC6,PSMD1,PSMD2,PSMD11
7_Member	Reactome Gene Sets	R-HSA-68882	Mitotic Anaphase	-4.52025	-2.99244	18/236	DYNC1I2,PPP2CB,PPP2R1B,PSMA1,PSMA3,PSMA5,PSMA6,PSMB2,PSMB4,PSMC1,PSMC6,PSMD1,PSMD2,PSMD11,SUMO1,CHMP2B,TUBA8,TUBB1
7_Member	Reactome Gene Sets	R-HSA-2555396	Mitotic Metaphase and Anaphase	-4.49597	-2.97048	18/237	DYNC1I2,PPP2CB,PPP2R1B,PSMA1,PSMA3,PSMA5,PSMA6,PSMB2,PSMB4,PSMC1,PSMC6,PSMD1,PSMD2,PSMD11,SUMO1,CHMP2B,TUBA8,TUBB1
7_Member	Reactome Gene Sets	R-HSA-376176	Signaling by ROBO receptors	-4.42433	-2.91022	17/218	GPC1,PRKAR2A,PSMA1,PSMA3,PSMA5,PSMA6,PSMB2,PSMB4,PSMC1,PSMC6,PSMD1,PSMD2,PSMD11,RAC1,ELOC,NCK2,PABPC1
7_Member	Reactome Gene Sets	R-HSA-5607764	CLEC7A (Dectin-1) signaling	-4.34622	-2.84924	11/101	PSMA1,PSMA3,PSMA5,PSMA6,PSMB2,PSMB4,PSMC1,PSMC6,PSMD1,PSMD2,PSMD11
7_Member	Reactome Gene Sets	R-HSA-6807070	PTEN Regulation	-4.28729	-2.80144	13/140	PSMA1,PSMA3,PSMA5,PSMA6,PSMB2,PSMB4,PSMC1,PSMC6,PSMD1,PSMD2,PSMD11,RHEB,LAMTOR3
7_Member	Reactome Gene Sets	R-HSA-5621481	C-type lectin receptors (CLRs)	-4.22331	-2.74991	13/142	FCER1G,NRAS,PSMA1,PSMA3,PSMA5,PSMA6,PSMB2,PSMB4,PSMC1,PSMC6,PSMD1,PSMD2,PSMD11
7_Member	Reactome Gene Sets	R-HSA-68886	M Phase	-4.21852	-2.74648	25/418	DYNC1I2,H3-3B,HSP90AA1,PPP2CB,PPP2R1B,PSMA1,PSMA3,PSMA5,PSMA6,PSMB2,PSMB4,PSMC1,PSMC6,PSMD1,PSMD2,PSMD11,RAB2A,SUMO1,YWHAG,BLZF1,CHMP2B,TUBA8,LPIN3,TUBB1,KMT5A
7_Member	Reactome Gene Sets	R-HSA-69002	DNA Replication Pre-Initiation	-4.06861	-2.61973	13/147	E2F3,H3-3B,PSMA1,PSMA3,PSMA5,PSMA6,PSMB2,PSMB4,PSMC1,PSMC6,PSMD1,PSMD2,PSMD11
7_Member	Reactome Gene Sets	R-HSA-157118	Signaling by NOTCH	-3.99669	-2.55673	17/236	E2F3,B4GALT1,H3-3B,PSEN1,PSMA1,PSMA3,PSMA5,PSMA6,PSMB2,PSMB4,PSMC1,PSMC6,PSMD1,PSMD2,PSMD11,HEY1,PSENEN
7_Member	Reactome Gene Sets	R-HSA-8939236	RUNX1 regulates transcription of genes involved in differentiation of HSCs	-3.97806	-2.54062	12/130	H3-3B,PSMA1,PSMA3,PSMA5,PSMA6,PSMB2,PSMB4,PSMC1,PSMC6,PSMD1,PSMD2,PSMD11
7_Member	Reactome Gene Sets	R-HSA-983168	Antigen processing: Ubiquitination & Proteasome degradation	-3.94829	-2.5177	20/309	PSMA1,PSMA3,PSMA5,PSMA6,PSMB2,PSMB4,PSMC1,PSMC6,PSMD1,PSMD2,PSMD11,TRIM21,ELOC,UBE2D3,SOCS1,RNF14,HERC5,HERC6,RNF19B,HECTD2
7_Member	Reactome Gene Sets	R-HSA-8878171	Transcriptional regulation by RUNX1	-3.93008	-2.50441	17/239	RUNX2,H3-3B,IL2RA,LGALS3,NFE2,PSMA1,PSMA3,PSMA5,PSMA6,PSMB2,PSMB4,PSMC1,PSMC6,PSMD1,PSMD2,PSMD11,RYBP
7_Member	Reactome Gene Sets	R-HSA-69620	Cell Cycle Checkpoints	-3.79157	-2.38561	19/293	DYNC1I2,PPP2CB,PPP2R1B,PSMA1,PSMA3,PSMA5,PSMA6,PSMB2,PSMB4,PSMC1,PSMC6,PSMD1,PSMD2,PSMD11,SUMO1,YWHAG,YWHAH,YWHAQ,RMI1
7_Member	Reactome Gene Sets	R-HSA-69239	Synthesis of DNA	-3.69999	-2.30497	11/119	PSMA1,PSMA3,PSMA5,PSMA6,PSMB2,PSMB4,PSMC1,PSMC6,PSMD1,PSMD2,PSMD11
7_Member	Reactome Gene Sets	R-HSA-5688426	Deubiquitination	-3.69759	-2.30314	19/298	PSMA1,PSMA3,PSMA5,PSMA6,PSMB2,PSMB4,PSMC1,PSMC6,PSMD1,PSMD2,PSMD11,TNFAIP3,RIPK2,TOMM20,USP15,USP18,DDX58,NOD2,VCPIP1
7_Member	Reactome Gene Sets	R-HSA-8951664	Neddylation	-3.5404	-2.16758	16/234	CISH,PSMA1,PSMA3,PSMA5,PSMA6,PSMB2,PSMB4,PSMC1,PSMC6,PSMD1,PSMD2,PSMD11,ELOC,UBE2D3,WSB2,FEM1C
7_Member	Reactome Gene Sets	R-HSA-9010553	Regulation of expression of SLITs and ROBOs	-3.41669	-2.06343	13/171	PSMA1,PSMA3,PSMA5,PSMA6,PSMB2,PSMB4,PSMC1,PSMC6,PSMD1,PSMD2,PSMD11,ELOC,PABPC1
7_Member	Reactome Gene Sets	R-HSA-5689880	Ub-specific processing proteases	-3.3428	-2.00328	15/220	PSMA1,PSMA3,PSMA5,PSMA6,PSMB2,PSMB4,PSMC1,PSMC6,PSMD1,PSMD2,PSMD11,TOMM20,USP15,USP18,DDX58
7_Member	Reactome Gene Sets	R-HSA-1640170	Cell Cycle	-3.16372	-1.86161	32/691	DYNC1I2,E2F3,H3-3B,HSP90AA1,JAK2,POLR2K,PPP2CB,PPP2R1B,PSMA1,PSMA3,PSMA5,PSMA6,PSMB2,PSMB4,PSMC1,PSMC6,PSMD1,PSMD2,PSMD11,RAB2A,SUMO1,YWHAG,YWHAH,BLZF1,SYCP2,YWHAQ,CHMP2B,TUBA8,LPIN3,RMI1,TUBB1,KMT5A
7_Member	Reactome Gene Sets	R-HSA-69278	Cell Cycle, Mitotic	-3.01092	-1.74664	27/560	DYNC1I2,E2F3,H3-3B,HSP90AA1,JAK2,PPP2CB,PPP2R1B,PSMA1,PSMA3,PSMA5,PSMA6,PSMB2,PSMB4,PSMC1,PSMC6,PSMD1,PSMD2,PSMD11,RAB2A,SUMO1,YWHAG,BLZF1,CHMP2B,TUBA8,LPIN3,TUBB1,KMT5A
7_Member	Reactome Gene Sets	R-HSA-69306	DNA Replication	-2.98729	-1.72679	13/190	E2F3,H3-3B,PSMA1,PSMA3,PSMA5,PSMA6,PSMB2,PSMB4,PSMC1,PSMC6,PSMD1,PSMD2,PSMD11
7_Member	Reactome Gene Sets	R-HSA-201681	TCF dependent signaling in response to WNT	-2.63769	-1.45076	14/233	H3-3B,PPP2CB,PPP2R1B,PSMA1,PSMA3,PSMA5,PSMA6,PSMB2,PSMB4,PSMC1,PSMC6,PSMD1,PSMD2,PSMD11
7_Member	Reactome Gene Sets	R-HSA-69242	S Phase	-2.60762	-1.42699	11/161	PSMA1,PSMA3,PSMA5,PSMA6,PSMB2,PSMB4,PSMC1,PSMC6,PSMD1,PSMD2,PSMD11
8_Member	KEGG Pathway	hsa04145	Phagosome	-15.9031	-12.5798	28/152	ATP6V1A,ATP6V1B2,ATP6V1C1,ATP6V1E1,ATP6V0B,CANX,CTSS,DYNC1I2,FCGR1A,ITGB1,LAMP2,M6PR,MSR1,NCF2,RAB5C,RAC1,TAP1,TLR4,RAB7A,EEA1,ATP6V0E1,ATP6V1F,ATP6V1G1,TCIRG1,STX12,TUBA8,TUBB1,RAB7B
8_Member	KEGG Pathway	hsa05323	Rheumatoid arthritis	-9.85614	-7.37794	17/93	ATP6V1A,ATP6V1B2,ATP6V1C1,ATP6V1E1,ATP6V0B,CD86,CSF1,FOS,ICAM1,TGFB2,TLR4,TNFSF13,ATP6V0E1,ATP6V1F,ATP6V1G1,TCIRG1,TNFSF13B
8_Member	Reactome Gene Sets	R-HSA-917937	Iron uptake and transport	-8.83081	-6.51705	13/58	ATP6V1A,ATP6V1B2,ATP6V1C1,ATP6V1E1,ATP6V0B,FTL,HFE,ATP6V0E1,ATP6V1F,ATP6V1G1,TCIRG1,SLC40A1,CYBRD1
8_Member	Reactome Gene Sets	R-HSA-917977	Transferrin endocytosis and recycling	-8.61263	-6.32632	10/31	ATP6V1A,ATP6V1B2,ATP6V1C1,ATP6V1E1,ATP6V0B,HFE,ATP6V0E1,ATP6V1F,ATP6V1G1,TCIRG1
8_Member	KEGG Pathway	hsa05110	Vibrio cholerae infection	-8.56438	-6.28684	12/50	ARF1,ATP6V1A,ATP6V1B2,ATP6V1C1,ATP6V1E1,ATP6V0B,ATP6V0E1,ATP6V1F,ATP6V1G1,PDIA4,TCIRG1,KDELR3
8_Member	Reactome Gene Sets	R-HSA-77387	Insulin receptor recycling	-8.11613	-5.92138	9/26	ATP6V1A,ATP6V1B2,ATP6V1C1,ATP6V1E1,ATP6V0B,ATP6V0E1,ATP6V1F,ATP6V1G1,TCIRG1
8_Member	Reactome Gene Sets	R-HSA-1222556	ROS and RNS production in phagocytes	-7.90339	-5.74642	10/36	ATP6V1A,ATP6V1B2,ATP6V1C1,ATP6V1E1,ATP6V0B,NCF2,ATP6V0E1,ATP6V1F,ATP6V1G1,TCIRG1
8_Member	KEGG Pathway	hsa05165	Human papillomavirus infection	-7.62374	-5.53698	28/331	ATP6V1A,ATP6V1B2,ATP6V1C1,ATP6V1E1,ATP6V0B,CASP3,FN1,ITGB1,MX2,NRAS,PIK3CB,PPP2CB,PPP2R1B,MAP2K1,EIF2AK2,PSEN1,PSMC1,PTGER4,RHEB,STAT2,WNT7B,ATP6V0E1,ATP6V1F,ATP6V1G1,BCAP31,TCIRG1,HEY1,PALS1
8_Member	Reactome Gene Sets	R-HSA-74752	Signaling by Insulin receptor	-7.1856	-5.19586	13/78	ATP6V1A,ATP6V1B2,ATP6V1C1,ATP6V1E1,ATP6V0B,FGF1,IRS1,NRAS,PIK3CB,ATP6V0E1,ATP6V1F,ATP6V1G1,TCIRG1
8_Member	Reactome Gene Sets	R-HSA-9639288	Amino acids regulate mTORC1	-7.01842	-5.0631	11/55	ATP6V1A,ATP6V1B2,ATP6V1C1,ATP6V1E1,ATP6V0B,RHEB,LAMTOR3,ATP6V0E1,ATP6V1F,ATP6V1G1,TCIRG1
8_Member	KEGG Pathway	hsa05120	Epithelial cell signaling in Helicobacter pylori infection	-6.81984	-4.90403	12/70	ATP6V1A,ATP6V1B2,ATP6V1C1,ATP6V1E1,ATP6V0B,CASP3,RAC1,ATP6V0E1,ATP6V1F,ATP6V1G1,TCIRG1,F11R
8_Member	KEGG Pathway	hsa04966	Collecting duct acid secretion	-6.67452	-4.77719	8/27	ATP6V1A,ATP6V1B2,ATP6V1C1,ATP6V1E1,ATP6V0E1,ATP6V1F,ATP6V1G1,TCIRG1
8_Member	KEGG Pathway	hsa04721	Synaptic vesicle cycle	-6.28804	-4.46229	12/78	ATP6V1A,ATP6V1B2,ATP6V1C1,ATP6V1E1,ATP6V0B,AP2M1,STXBP1,ATP6V0E1,ATP6V1F,ATP6V1G1,TCIRG1,DNM3
8_Member	GO Biological Processes	GO:1902600	proton transmembrane transport	-5.35023	-3.68864	14/129	SLC25A5,ATP5F1A,ATP5PB,ATP6V1A,ATP6V1B2,ATP6V1C1,ATP6V1E1,CTNS,ATP6V0E1,ATP6V1F,COX5A,ATP6V1G1,SLC17A5,SLC15A3
8_Member	KEGG Pathway	hsa04150	mTOR signaling pathway	-5.07061	-3.44338	15/155	ATP6V1A,ATP6V1B2,ATP6V1C1,ATP6V1E1,IRS1,NRAS,PIK3CB,MAP2K1,RHEB,WNT7B,LAMTOR3,ATP6V1F,ATP6V1G1,LPIN3,RNF152
8_Member	WikiPathways	WP4917	Proximal tubule transport	-3.23363	-1.91893	7/58	ATP6V1A,ATP6V1C1,ATP6V1E1,ATP6V0B,ATP6V0E1,ATP6V1F,ATP6V1G1
8_Member	Reactome Gene Sets	R-HSA-9711097	Cellular response to starvation	-2.71507	-1.51015	11/156	ATP6V1A,ATP6V1B2,ATP6V1C1,ATP6V1E1,ATP6V0B,RHEB,LAMTOR3,ATP6V0E1,ATP6V1F,ATP6V1G1,TCIRG1
9_Member	GO Biological Processes	GO:0002683	negative regulation of immune system process	-15.3958	-12.1182	45/425	ADAR,ANXA1,BST2,SERPING1,CASP3,CD86,CD68,DUSP1,DUSP3,HFE,HSPA9,ID2,IL2RA,IL10,LGALS3,MNDA,OAS1,PRKAR1A,PSMA1,PSMB4,PTGER4,TRIM21,STAT2,TGFB2,TLR4,GPR137B,TNFAIP3,TNFAIP6,SOCS1,USP15,PARP3,NR1H3,GPNMB,PLK2,USP18,VSIG4,LRCH1,PLCB1,TNFRSF21,CD274,SELENOS,PELI1,NOD2,MILR1,CLEC12B
9_Member	GO Biological Processes	GO:0031347	regulation of defense response	-10.0592	-7.54511	47/648	ADAR,ANXA1,SERPING1,ACE,EDNRB,GBA,HSP90AA1,IL2RA,IL10,JAK2,LGALS1,MNDA,MYD88,OAS1,PLSCR1,PSMA1,PSMA6,PSMB4,PTGER4,TRIM21,STAT2,TLR4,TNFAIP3,TNFAIP6,PLA2G7,SEMA7A,SOCS1,RIPK2,KLF4,N4BP1,USP15,NR1H3,PLK2,USP18,VSIG4,DDX58,ABHD12,NUPR1,SMPDL3B,HERC5,TLR8,SELENOS,NOD2,ZBP1,ADAMTS12,IL27,CLEC12B
9_Member	GO Biological Processes	GO:0050777	negative regulation of immune response	-8.31235	-6.06011	21/179	ADAR,ANXA1,SERPING1,HFE,IL10,LGALS3,OAS1,PSMA1,PSMB4,TRIM21,STAT2,TNFAIP3,USP15,PARP3,NR1H3,PLK2,USP18,VSIG4,SELENOS,NOD2,CLEC12B
9_Member	GO Biological Processes	GO:0032102	negative regulation of response to external stimulus	-7.36667	-5.32212	32/427	ADAR,AIF1,SERPING1,DUSP1,DUSP3,GBA,IL2RA,IL10,OAS1,PRKG1,PSMA1,PSMB4,PTGER4,TRIM21,STAT2,TNFAIP3,TNFAIP6,SEMA7A,CASK,KLF4,USP15,NR1H3,SEMA3C,PLK2,USP18,VSIG4,SMPDL3B,CERS2,SELENOS,SEMA6A,NOD2,CLEC12B
9_Member	GO Biological Processes	GO:0050727	regulation of inflammatory response	-6.57174	-4.70413	29/394	ANXA1,ACE,EDNRB,GBA,IL2RA,IL10,JAK2,LGALS1,MYD88,PSMA1,PSMA6,PSMB4,PTGER4,TLR4,TNFAIP3,TNFAIP6,PLA2G7,SEMA7A,KLF4,NR1H3,PLK2,USP18,ABHD12,NUPR1,SMPDL3B,SELENOS,NOD2,ZBP1,ADAMTS12
9_Member	GO Biological Processes	GO:0031348	negative regulation of defense response	-6.4882	-4.63391	23/268	ADAR,SERPING1,GBA,IL2RA,IL10,OAS1,PSMA1,PSMB4,PTGER4,TRIM21,STAT2,TNFAIP3,TNFAIP6,KLF4,USP15,NR1H3,PLK2,USP18,VSIG4,SMPDL3B,SELENOS,NOD2,CLEC12B
9_Member	GO Biological Processes	GO:0001818	negative regulation of cytokine production	-5.24232	-3.59419	25/363	ANXA1,ANXA4,BST2,CMKLR1,FN1,GBA,HFE,IL10,OAS1,SRGN,PTGER4,RAC1,TGFB2,TLR4,TNFAIP3,KLF4,N4BP1,GPNMB,VSIG4,NPTN,TNFRSF21,CD274,TLR8,SELENOS,NOD2
9_Member	GO Biological Processes	GO:0050728	negative regulation of inflammatory response	-3.68775	-2.29444	14/182	GBA,IL2RA,IL10,PSMA1,PSMB4,PTGER4,TNFAIP3,TNFAIP6,KLF4,NR1H3,PLK2,SMPDL3B,SELENOS,NOD2
10_Member	GO Biological Processes	GO:0098771	inorganic ion homeostasis	-15.3039	-12.0678	59/702	ARF1,ATP6V1A,CD40,CMKLR1,SLC31A1,CYB561,LPAR1,EDNRB,EXT1,FTL,XCR1,HEXB,HFE,JAK2,P2RX4,ENPP1,PIK3CB,PPT1,PSEN1,PTGER4,CXCL11,SOD2,HSP90B1,RAB7A,SLC39A7,PICALM,ATP6V0E1,RGN,XPR1,ATP6V1G1,BCAP31,ATP6AP2,TCIRG1,CIB2,CHP1,SLC39A14,RAB38,CLIC4,CNNM4,NPTN,ATP2C1,SLC40A1,TPCN1,FAM20A,CNNM2,MCUB,SLC12A5,MCUR1,SLC39A8,SLC30A5,ATP13A3,STEAP4,CYBRD1,SLC8B1,SLC25A28,TMTC4,LETM2,TRPV3,FRRS1
10_Member	GO Biological Processes	GO:0050801	ion homeostasis	-15.0426	-11.8443	61/754	ARF1,ATP6V1A,CD40,CMKLR1,SLC31A1,CYB561,LPAR1,EDNRB,EXT1,FHL1,FTL,IFI6,XCR1,HEXB,HFE,JAK2,P2RX4,ENPP1,PIK3CB,PPT1,PSEN1,PTGER4,CXCL11,SOD2,HSP90B1,RAB7A,SLC39A7,PICALM,ATP6V0E1,RGN,XPR1,ATP6V1G1,BCAP31,ATP6AP2,TCIRG1,CIB2,CHP1,SLC39A14,RAB38,CLIC4,CNNM4,NPTN,ATP2C1,SLC40A1,TPCN1,FAM20A,CNNM2,MCUB,SLC12A5,MCUR1,SLC39A8,SLC30A5,ATP13A3,STEAP4,CYBRD1,SLC8B1,SLC25A28,TMTC4,LETM2,TRPV3,FRRS1
10_Member	GO Biological Processes	GO:0055082	cellular chemical homeostasis	-14.6867	-11.5553	60/746	ARF1,ATP6V1A,CD40,CMKLR1,SLC31A1,CYB561,CYP7A1,ACE,LPAR1,EDNRB,FTL,XCR1,HEXB,HFE,HK2,ICAM1,JAK2,P2RX4,ENPP1,PIK3CB,PPT1,PSEN1,PTGER4,CXCL11,TRA2B,HSP90B1,XBP1,RAB7A,SLC39A7,ATP6V0E1,RGN,XPR1,ATP6V1G1,BCAP31,ATP6AP2,TCIRG1,CIB2,CHP1,SLC39A14,RAB38,CLIC4,NPTN,ATP2C1,KLF15,SLC40A1,TPCN1,MCUB,RTN4,SLC12A5,MCUR1,SLC39A8,SLC30A5,ATP13A3,STEAP4,CYBRD1,SLC8B1,TMTC4,LETM2,TRPV3,FRRS1
10_Member	GO Biological Processes	GO:0055080	cation homeostasis	-14.4176	-11.3162	57/692	ARF1,ATP6V1A,CD40,CMKLR1,SLC31A1,CYB561,LPAR1,EDNRB,EXT1,FTL,XCR1,HEXB,HFE,JAK2,P2RX4,PIK3CB,PPT1,PSEN1,PTGER4,CXCL11,SOD2,HSP90B1,RAB7A,SLC39A7,PICALM,ATP6V0E1,RGN,ATP6V1G1,BCAP31,ATP6AP2,TCIRG1,CIB2,CHP1,SLC39A14,RAB38,CLIC4,CNNM4,NPTN,ATP2C1,SLC40A1,TPCN1,FAM20A,CNNM2,MCUB,SLC12A5,MCUR1,SLC39A8,SLC30A5,ATP13A3,STEAP4,CYBRD1,SLC8B1,SLC25A28,TMTC4,LETM2,TRPV3,FRRS1
10_Member	GO Biological Processes	GO:0006873	cellular ion homeostasis	-13.0911	-10.1559	52/635	ARF1,ATP6V1A,CD40,CMKLR1,SLC31A1,CYB561,LPAR1,EDNRB,FTL,XCR1,HEXB,HFE,JAK2,P2RX4,ENPP1,PIK3CB,PPT1,PSEN1,PTGER4,CXCL11,HSP90B1,RAB7A,SLC39A7,ATP6V0E1,RGN,XPR1,ATP6V1G1,BCAP31,ATP6AP2,TCIRG1,CIB2,CHP1,SLC39A14,RAB38,CLIC4,NPTN,ATP2C1,SLC40A1,TPCN1,MCUB,SLC12A5,MCUR1,SLC39A8,SLC30A5,ATP13A3,STEAP4,CYBRD1,SLC8B1,TMTC4,LETM2,TRPV3,FRRS1
10_Member	GO Biological Processes	GO:0055065	metal ion homeostasis	-12.4081	-9.56193	50/618	ARF1,ATP6V1A,CD40,CMKLR1,SLC31A1,CYB561,LPAR1,EDNRB,EXT1,FTL,XCR1,HEXB,HFE,JAK2,P2RX4,PIK3CB,PSEN1,PTGER4,CXCL11,SOD2,HSP90B1,SLC39A7,PICALM,RGN,ATP6V1G1,BCAP31,TCIRG1,CIB2,SLC39A14,CNNM4,NPTN,ATP2C1,SLC40A1,TPCN1,FAM20A,CNNM2,MCUB,SLC12A5,MCUR1,SLC39A8,SLC30A5,ATP13A3,STEAP4,CYBRD1,SLC8B1,SLC25A28,TMTC4,LETM2,TRPV3,FRRS1
10_Member	GO Biological Processes	GO:0030003	cellular cation homeostasis	-12.3554	-9.52497	50/620	ARF1,ATP6V1A,CD40,CMKLR1,SLC31A1,CYB561,LPAR1,EDNRB,FTL,XCR1,HEXB,HFE,JAK2,P2RX4,PIK3CB,PPT1,PSEN1,PTGER4,CXCL11,HSP90B1,RAB7A,SLC39A7,ATP6V0E1,RGN,ATP6V1G1,BCAP31,ATP6AP2,TCIRG1,CIB2,CHP1,SLC39A14,RAB38,CLIC4,NPTN,ATP2C1,SLC40A1,TPCN1,MCUB,SLC12A5,MCUR1,SLC39A8,SLC30A5,ATP13A3,STEAP4,CYBRD1,SLC8B1,TMTC4,LETM2,TRPV3,FRRS1
10_Member	GO Biological Processes	GO:0006875	cellular metal ion homeostasis	-9.72756	-7.27609	42/550	ARF1,ATP6V1A,CD40,CMKLR1,SLC31A1,CYB561,LPAR1,EDNRB,FTL,XCR1,HEXB,HFE,JAK2,P2RX4,PIK3CB,PSEN1,PTGER4,CXCL11,HSP90B1,SLC39A7,RGN,ATP6V1G1,BCAP31,TCIRG1,CIB2,SLC39A14,NPTN,ATP2C1,SLC40A1,TPCN1,MCUB,MCUR1,SLC39A8,SLC30A5,ATP13A3,STEAP4,CYBRD1,SLC8B1,TMTC4,LETM2,TRPV3,FRRS1
10_Member	GO Biological Processes	GO:0098660	inorganic ion transmembrane transport	-7.83964	-5.69882	42/637	SLC25A5,ANXA2,ATP5F1A,ATP5PB,ATP6V1A,ATP6V1B2,ATP6V1C1,ATP6V1E1,CLIC2,SLC31A1,CTNS,EDNRB,XCR1,HFE,P2RX4,PSEN1,SLC6A8,TCN2,SLC39A7,ATP6V0E1,XPR1,ATP6V1F,COX5A,ATP6V1G1,SLC39A14,SLC17A5,CNNM4,ATP2C1,SLC39A1,SLC40A1,SLC15A3,TPCN1,CNNM2,MCUB,SLC12A5,MCUR1,SLC39A8,SLC30A5,SLC8B1,SLC25A28,TRPV3,SLC37A2
10_Member	GO Biological Processes	GO:0098655	cation transmembrane transport	-7.78169	-5.65949	42/640	SLC25A5,ANXA2,ATP5F1A,ATP5PB,ATP6V1A,ATP6V1B2,ATP6V1C1,ATP6V1E1,SLC31A1,CTNS,EDNRB,XCR1,HFE,P2RX4,PSEN1,SLC6A8,TCN2,SLC39A7,ATP6V0E1,ATP6V1F,COX5A,ATP6V1G1,SLC19A2,SLC39A14,SLC17A5,CNNM4,ATP2C1,SLC39A1,SLC40A1,SLC15A3,TPCN1,CNNM2,MCUB,ANO10,SLC12A5,MCUR1,SLC39A8,SLC30A5,ATP13A3,SLC8B1,SLC25A28,TRPV3
10_Member	GO Biological Processes	GO:0098662	inorganic cation transmembrane transport	-7.73067	-5.62044	39/571	SLC25A5,ANXA2,ATP5F1A,ATP5PB,ATP6V1A,ATP6V1B2,ATP6V1C1,ATP6V1E1,SLC31A1,CTNS,EDNRB,XCR1,HFE,P2RX4,PSEN1,SLC6A8,TCN2,SLC39A7,ATP6V0E1,ATP6V1F,COX5A,ATP6V1G1,SLC39A14,SLC17A5,CNNM4,ATP2C1,SLC39A1,SLC40A1,SLC15A3,TPCN1,CNNM2,MCUB,SLC12A5,MCUR1,SLC39A8,SLC30A5,SLC8B1,SLC25A28,TRPV3
10_Member	GO Biological Processes	GO:0072507	divalent inorganic cation homeostasis	-6.74241	-4.83409	33/478	CD40,CMKLR1,LPAR1,EDNRB,XCR1,HEXB,JAK2,P2RX4,PIK3CB,PSEN1,PTGER4,CXCL11,HSP90B1,SLC39A7,RGN,BCAP31,TCIRG1,CIB2,SLC39A14,CNNM4,NPTN,ATP2C1,TPCN1,FAM20A,CNNM2,MCUB,MCUR1,SLC39A8,SLC30A5,ATP13A3,SLC8B1,TMTC4,TRPV3
10_Member	GO Biological Processes	GO:0072503	cellular divalent inorganic cation homeostasis	-5.75579	-4.02725	30/456	CD40,CMKLR1,LPAR1,EDNRB,XCR1,HEXB,JAK2,P2RX4,PIK3CB,PSEN1,PTGER4,CXCL11,HSP90B1,SLC39A7,RGN,BCAP31,TCIRG1,CIB2,SLC39A14,NPTN,ATP2C1,TPCN1,MCUB,MCUR1,SLC39A8,SLC30A5,ATP13A3,SLC8B1,TMTC4,TRPV3
10_Member	GO Biological Processes	GO:0055074	calcium ion homeostasis	-4.78824	-3.2088	27/435	CD40,CMKLR1,LPAR1,EDNRB,XCR1,HEXB,JAK2,P2RX4,PIK3CB,PSEN1,PTGER4,CXCL11,HSP90B1,RGN,BCAP31,TCIRG1,CIB2,NPTN,ATP2C1,TPCN1,FAM20A,MCUB,MCUR1,ATP13A3,SLC8B1,TMTC4,TRPV3
10_Member	GO Biological Processes	GO:0006874	cellular calcium ion homeostasis	-4.57928	-3.03973	26/422	CD40,CMKLR1,LPAR1,EDNRB,XCR1,HEXB,JAK2,P2RX4,PIK3CB,PSEN1,PTGER4,CXCL11,HSP90B1,RGN,BCAP31,TCIRG1,CIB2,NPTN,ATP2C1,TPCN1,MCUB,MCUR1,ATP13A3,SLC8B1,TMTC4,TRPV3
10_Member	GO Biological Processes	GO:0030001	metal ion transport	-4.10324	-2.64853	32/611	ANXA2,SLC31A1,EDNRB,FTL,XCR1,HFE,NDUFA9,P2RX4,PSEN1,SLC6A8,TCN2,SLC39A7,CASK,CHP1,SLC39A14,CNNM4,ATP2C1,SLC39A1,SLC40A1,TPCN1,CNNM2,MCUB,SLC12A5,MCUR1,SLC39A8,SLC30A5,STEAP4,CYBRD1,SLC8B1,SLC25A28,SLC38A6,TRPV3
10_Member	GO Biological Processes	GO:0070588	calcium ion transmembrane transport	-2.24114	-1.15159	11/180	ANXA2,EDNRB,XCR1,P2RX4,PSEN1,ATP2C1,TPCN1,MCUB,MCUR1,SLC8B1,TRPV3
11_Member	GO Biological Processes	GO:0030163	protein catabolic process	-14.97	-11.8064	58/693	CANX,CAPN2,CTSB,CTSH,CTSS,EXT1,GBA,GPC1,HSPA5,HSPA8,HSP90AA1,IFI27,LAMP2,MANBA,PMAIP1,PPP2CB,PPT1,PSMA1,PSMA3,PSMA5,PSMA6,PSMB2,PSMB4,PSMC1,PSMC6,PSMD1,PSMD2,PSMD11,ELOC,TNFAIP3,HSP90B1,UBE2D3,XBP1,RAB7A,UBXN8,PLAA,RNF14,EDEM1,USP15,TOM1L1,TOPORS,TCIRG1,OS9,USP18,RNF13,PISD,CHMP2B,ABHD12,FBXO8,RNF11,CHMP5,NGLY1,SELENOS,FEM1C,PELI1,ADAMTS12,RNF19B,FBXO39
11_Member	GO Biological Processes	GO:0044257	cellular protein catabolic process	-13.0106	-10.1133	52/638	CANX,CAPN2,CTSB,CTSH,CTSS,GBA,HSPA5,IFI27,LAMP2,PMAIP1,PPP2CB,PPT1,PSMA1,PSMA3,PSMA5,PSMA6,PSMB2,PSMB4,PSMC1,PSMC6,PSMD1,PSMD2,PSMD11,ELOC,TNFAIP3,HSP90B1,UBE2D3,XBP1,RAB7A,UBXN8,PLAA,RNF14,EDEM1,USP15,TOM1L1,TOPORS,TCIRG1,OS9,USP18,RNF13,PISD,CHMP2B,FBXO8,RNF11,CHMP5,NGLY1,SELENOS,FEM1C,PELI1,ADAMTS12,RNF19B,FBXO39
11_Member	GO Biological Processes	GO:0051603	proteolysis involved in cellular protein catabolic process	-11.0023	-8.39681	47/608	CANX,CAPN2,CTSB,CTSH,CTSS,GBA,HSPA5,IFI27,PMAIP1,PPP2CB,PSMA1,PSMA3,PSMA5,PSMA6,PSMB2,PSMB4,PSMC1,PSMC6,PSMD1,PSMD2,PSMD11,ELOC,TNFAIP3,HSP90B1,UBE2D3,XBP1,UBXN8,PLAA,RNF14,EDEM1,USP15,TOM1L1,TOPORS,OS9,USP18,RNF13,CHMP2B,FBXO8,RNF11,CHMP5,NGLY1,SELENOS,FEM1C,PELI1,ADAMTS12,RNF19B,FBXO39
11_Member	GO Biological Processes	GO:0010498	proteasomal protein catabolic process	-7.2679	-5.25943	28/344	CANX,GBA,HSPA5,IFI27,PMAIP1,PPP2CB,PSMA1,PSMA3,PSMA5,PSMA6,PSMB2,PSMB4,PSMC1,PSMC6,PSMD1,PSMD2,HSP90B1,UBE2D3,UBXN8,PLAA,EDEM1,TOPORS,OS9,NGLY1,SELENOS,FEM1C,PELI1,FBXO39
11_Member	GO Biological Processes	GO:0043632	modification-dependent macromolecule catabolic process	-6.32773	-4.4911	35/547	CANX,GBA,HSPA5,IFI27,PPP2CB,PSMC1,PSMC6,PSMD1,PSMD2,PSMD11,ELOC,TNFAIP3,HSP90B1,UBE2D3,XBP1,UBXN8,PLAA,RNF14,EDEM1,USP15,TOM1L1,TOPORS,OS9,USP18,RNF13,CHMP2B,FBXO8,RNF11,CHMP5,SELENOS,FEM1C,PELI1,PNPT1,RNF19B,FBXO39
11_Member	GO Biological Processes	GO:0006511	ubiquitin-dependent protein catabolic process	-6.2647	-4.44565	34/526	CANX,GBA,HSPA5,IFI27,PPP2CB,PSMC1,PSMC6,PSMD1,PSMD2,PSMD11,ELOC,TNFAIP3,HSP90B1,UBE2D3,XBP1,UBXN8,PLAA,RNF14,EDEM1,USP15,TOM1L1,TOPORS,OS9,USP18,RNF13,CHMP2B,FBXO8,RNF11,CHMP5,SELENOS,FEM1C,PELI1,RNF19B,FBXO39
11_Member	GO Biological Processes	GO:0019941	modification-dependent protein catabolic process	-6.07961	-4.29622	34/536	CANX,GBA,HSPA5,IFI27,PPP2CB,PSMC1,PSMC6,PSMD1,PSMD2,PSMD11,ELOC,TNFAIP3,HSP90B1,UBE2D3,XBP1,UBXN8,PLAA,RNF14,EDEM1,USP15,TOM1L1,TOPORS,OS9,USP18,RNF13,CHMP2B,FBXO8,RNF11,CHMP5,SELENOS,FEM1C,PELI1,RNF19B,FBXO39
11_Member	GO Biological Processes	GO:0043161	proteasome-mediated ubiquitin-dependent protein catabolic process	-4.08347	-2.63135	20/302	CANX,GBA,HSPA5,IFI27,PPP2CB,PSMC1,PSMC6,PSMD1,PSMD2,HSP90B1,UBE2D3,UBXN8,PLAA,EDEM1,TOPORS,OS9,SELENOS,FEM1C,PELI1,FBXO39
12_Member	GO Biological Processes	GO:0044242	cellular lipid catabolic process	-14.32	-11.2466	29/188	ACADM,ASAH1,CYP1B1,EHHADH,FUCA1,GALC,GBA,GLA,GM2A,HADHB,HADH,HEXB,PCCB,PHYH,PPT1,SCP2,PLA2G7,SGPL1,PRDX6,ECI2,SLC25A17,PLCB1,ABHD12,SMPDL3B,CROT,ACER3,LPIN3,ALDH1L2,PLBD2
12_Member	GO Biological Processes	GO:0016042	lipid catabolic process	-14.1668	-11.1396	35/282	ACADM,ASAH1,CYP1B1,CYP7A1,EHHADH,FUCA1,GALC,GBA,GLA,GM2A,HADHB,HADH,HEXB,LIPA,PCCB,PHYH,PPT1,SCP2,YWHAH,RAB7A,PLA2G7,SGPL1,PRDX6,ECI2,SLC25A17,PLAAT3,PLCB1,ABHD12,SMPDL3B,CROT,ACER3,NCEH1,LPIN3,ALDH1L2,PLBD2
12_Member	GO Biological Processes	GO:0032787	monocarboxylic acid metabolic process	-10.6982	-8.11091	41/491	ACADM,ALDH3A2,ASAH1,CYP1B1,CYP7A1,EHHADH,ACSL1,FAH,GATM,HADHB,HADH,HK2,IDH1,LDHA,FADS1,NPC1,PAM,PCCB,PDHA1,PGK1,PHYH,PKLR,PRKAB2,SCP2,SLC6A8,XBP1,DEGS1,KMO,SGPL1,PLAA,QKI,ECI2,SLC25A17,PTGES3,HAAO,MPC2,ABHD12,CROT,LPIN3,ALDH1L2,HACD4
12_Member	Reactome Gene Sets	R-HSA-8978868	Fatty acid metabolism	-8.40078	-6.13184	21/177	ACADM,ALDH3A2,CYP1B1,EHHADH,ACSL1,HADHB,HADH,FADS1,PCCB,PHYH,PON2,PPT1,PRKAB2,SCP2,MAPKAPK2,ECI2,SLC25A17,PTGES3,CROT,MMAA,HACD4
12_Member	GO Biological Processes	GO:0006631	fatty acid metabolic process	-7.21273	-5.21394	27/325	ACADM,ALDH3A2,ASAH1,CYP1B1,EHHADH,ACSL1,HADHB,HADH,FADS1,PAM,PCCB,PHYH,PRKAB2,SCP2,XBP1,DEGS1,SGPL1,PLAA,QKI,ECI2,SLC25A17,PTGES3,ABHD12,CROT,LPIN3,ALDH1L2,HACD4
12_Member	GO Biological Processes	GO:0044282	small molecule catabolic process	-7.00708	-5.05587	28/354	ACADM,ALDH2,CYP7A1,DLST,EHHADH,FAH,GLB1,GLUL,GPD2,HADHB,HADH,HK2,HNMT,OXCT1,PCCB,PHYH,SCP2,SORD,KMO,ECI2,SLC25A17,HAAO,DDAH1,CROT,NAGK,LPIN3,FUT10,ALDH1L2
12_Member	GO Biological Processes	GO:0046395	carboxylic acid catabolic process	-6.11634	-4.32593	20/220	ACADM,DLST,EHHADH,FAH,GLUL,HADHB,HADH,HNMT,PCCB,PHYH,SCP2,KMO,ECI2,SLC25A17,HAAO,DDAH1,CROT,NAGK,LPIN3,ALDH1L2
12_Member	GO Biological Processes	GO:0016054	organic acid catabolic process	-5.99311	-4.22745	20/224	ACADM,DLST,EHHADH,FAH,GLUL,HADHB,HADH,HNMT,PCCB,PHYH,SCP2,KMO,ECI2,SLC25A17,HAAO,DDAH1,CROT,NAGK,LPIN3,ALDH1L2
12_Member	GO Biological Processes	GO:0009062	fatty acid catabolic process	-5.82045	-4.08449	12/86	ACADM,EHHADH,HADHB,HADH,PCCB,PHYH,SCP2,ECI2,SLC25A17,CROT,LPIN3,ALDH1L2
12_Member	GO Biological Processes	GO:0072329	monocarboxylic acid catabolic process	-5.51308	-3.82771	13/108	ACADM,EHHADH,FAH,HADHB,HADH,PCCB,PHYH,SCP2,ECI2,SLC25A17,CROT,LPIN3,ALDH1L2
12_Member	Reactome Gene Sets	R-HSA-390918	Peroxisomal lipid metabolism	-5.24634	-3.59719	7/29	ALDH3A2,EHHADH,PHYH,SCP2,ECI2,SLC25A17,CROT
12_Member	GO Biological Processes	GO:0034440	lipid oxidation	-4.9151	-3.3188	11/88	ACADM,EHHADH,HADHB,HADH,PHYH,SCP2,PLA2G7,ECI2,SLC25A17,CROT,ALDH1L2
12_Member	GO Biological Processes	GO:0006635	fatty acid beta-oxidation	-4.77025	-3.19772	9/60	ACADM,EHHADH,HADHB,HADH,SCP2,ECI2,SLC25A17,CROT,ALDH1L2
12_Member	GO Biological Processes	GO:0019395	fatty acid oxidation	-4.38076	-2.87554	10/83	ACADM,EHHADH,HADHB,HADH,PHYH,SCP2,ECI2,SLC25A17,CROT,ALDH1L2
12_Member	KEGG Pathway	hsa04146	Peroxisome	-3.68456	-2.29182	9/82	EHHADH,ACSL1,IDH1,PHYH,SCP2,SOD2,ECI2,SLC25A17,CROT
12_Member	Reactome Gene Sets	R-HSA-9609507	Protein localization	-3.07452	-1.79217	12/163	ALDH3A2,ATP5F1A,EHHADH,HSPA9,IDH1,PHYH,SCP2,UBE2D3,TOMM20,ECI2,SLC25A17,CROT
12_Member	Reactome Gene Sets	R-HSA-9033241	Peroxisomal protein import	-3.01538	-1.75026	7/63	EHHADH,IDH1,PHYH,SCP2,UBE2D3,ECI2,CROT
12_Member	GO Biological Processes	GO:0030258	lipid modification	-2.74614	-1.53567	12/178	ACADM,EHHADH,GBA,HADHB,HADH,PHYH,SCP2,PLA2G7,ECI2,SLC25A17,CROT,ALDH1L2
12_Member	GO Biological Processes	GO:0033540	fatty acid beta-oxidation using acyl-CoA oxidase	-2.54084	-1.37423	3/12	EHHADH,SCP2,CROT
13_Member	GO Biological Processes	GO:0032496	response to lipopolysaccharide	-13.3116	-10.335	36/318	ABCA1,CAPN2,CASP3,CD86,CD68,ACE,EDNRB,FOS,GCH1,IL10,JAK2,CD180,MYD88,PDE4B,PTGER4,CXCL11,SLPI,SOD2,TLR4,TNFAIP3,VIM,XBP1,KMO,ADAM9,RIPK2,MAPKAPK2,PLAA,LITAF,NR1H3,LY96,NOCT,CD274,CHMP5,SELENOS,PELI1,NOD2
13_Member	GO Biological Processes	GO:0002237	response to molecule of bacterial origin	-12.4686	-9.5945	36/339	ABCA1,CAPN2,CASP3,CD86,CD68,ACE,EDNRB,FOS,GCH1,IL10,JAK2,CD180,MYD88,PDE4B,PTGER4,CXCL11,SLPI,SOD2,TLR4,TNFAIP3,VIM,XBP1,KMO,ADAM9,RIPK2,MAPKAPK2,PLAA,LITAF,NR1H3,LY96,NOCT,CD274,CHMP5,SELENOS,PELI1,NOD2
13_Member	GO Biological Processes	GO:0071396	cellular response to lipid	-12.2417	-9.4413	44/499	ABCA1,ANXA1,ATP5F1A,CAPN2,CD86,CD68,CYP1B1,CYP7A1,ACE,EDNRB,HSPA8,IL10,IRS1,JAK2,CD180,MGST1,MSN,MYD88,NPC1,PDE4B,PIM1,CXCL11,TLR4,TNFAIP3,VIM,WNT7B,XBP1,YWHAH,KMO,ADAM9,RIPK2,CFLAR,PLAA,LITAF,RNF14,NR1H3,PTGES3,ADNP2,PLCB1,LY96,CD274,CHMP5,SELENOS,NOD2
13_Member	GO Biological Processes	GO:0071222	cellular response to lipopolysaccharide	-11.149	-8.50493	26/200	ABCA1,CAPN2,CD86,CD68,EDNRB,IL10,JAK2,CD180,MYD88,PDE4B,CXCL11,TLR4,TNFAIP3,VIM,XBP1,KMO,ADAM9,RIPK2,PLAA,LITAF,NR1H3,LY96,CD274,CHMP5,SELENOS,NOD2
13_Member	GO Biological Processes	GO:0071219	cellular response to molecule of bacterial origin	-10.5698	-8.00824	26/212	ABCA1,CAPN2,CD86,CD68,EDNRB,IL10,JAK2,CD180,MYD88,PDE4B,CXCL11,TLR4,TNFAIP3,VIM,XBP1,KMO,ADAM9,RIPK2,PLAA,LITAF,NR1H3,LY96,CD274,CHMP5,SELENOS,NOD2
13_Member	GO Biological Processes	GO:0071216	cellular response to biotic stimulus	-10.121	-7.59169	27/239	ABCA1,CAPN2,CD86,CD68,EDNRB,HSPA5,IL10,JAK2,CD180,MYD88,PDE4B,CXCL11,TLR4,TNFAIP3,VIM,XBP1,KMO,ADAM9,RIPK2,PLAA,LITAF,NR1H3,LY96,CD274,CHMP5,SELENOS,NOD2
13_Member	GO Biological Processes	GO:0009617	response to bacterium	-9.39149	-6.99476	49/726	ABCA1,CAPN2,CASP3,CD86,CD68,ACE,EDNRB,FCER1G,FKBP5,FOS,GCH1,IL10,JAK2,CD180,MYD88,OAS1,OAS2,PDE4B,PTGER4,PYGL,RGS1,CXCL11,SLPI,SOD2,TLR4,TNFAIP3,VIM,XBP1,KMO,ADAM9,RIPK2,MAPKAPK2,PLAA,LITAF,NR1H3,PLAAT3,LY96,NOCT,SLC17A5,CD274,CHMP5,FAM20A,HERC6,TENT5A,SELENOS,PELI1,NOD2,MPEG1,IL27
14_Member	Reactome Gene Sets	R-HSA-428157	Sphingolipid metabolism	-13.1677	-10.2124	20/90	ALDH3A2,ARSB,ASAH1,KDSR,GALC,GBA,GLA,GLB1,GM2A,HEXB,PSAP,UGCG,DEGS1,SGPL1,SPTLC1,CERS2,ACER3,GLB1L,CERS5,SAMD8
14_Member	KEGG Pathway	hsa00600	Sphingolipid metabolism	-11.0123	-8.39752	14/49	ASAH1,KDSR,GALC,GBA,GLA,GLB1,PSAP,UGCG,DEGS1,SGPL1,SPTLC1,CERS2,ACER3,CERS5
14_Member	GO Biological Processes	GO:0006665	sphingolipid metabolic process	-8.62067	-6.3299	20/156	ASAH1,KDSR,GALC,GBA,GLA,GLB1,GM2A,HEXB,PPT1,PSAP,UGCG,DEGS1,SGPL1,SPTLC1,SMPDL3B,CERS2,ACER3,CERS5,SAMD8,HACD4
14_Member	GO Biological Processes	GO:0006643	membrane lipid metabolic process	-8.07202	-5.88439	22/202	ASAH1,CYP1B1,FUCA1,KDSR,GALC,GBA,GLA,GLB1,GM2A,HEXB,PPT1,PSAP,UGCG,DEGS1,SGPL1,SPTLC1,SMPDL3B,CERS2,ACER3,CERS5,SAMD8,HACD4
14_Member	WikiPathways	WP5121	Sphingolipid metabolism in senescence	-7.79107	-5.66581	9/28	ASAH1,KDSR,GBA,GLB1,UGCG,DEGS1,SPTLC1,PLCB1,CERS2
14_Member	GO Biological Processes	GO:0006672	ceramide metabolic process	-6.87511	-4.94782	14/97	ASAH1,GALC,GBA,GLA,GM2A,HEXB,UGCG,DEGS1,SGPL1,SPTLC1,CERS2,ACER3,CERS5,SAMD8
14_Member	WikiPathways	WP4726	Sphingolipid metabolism: integrated pathway	-6.67452	-4.77719	8/27	ASAH1,KDSR,UGCG,DEGS1,SGPL1,SPTLC1,CERS2,CERS5
14_Member	WikiPathways	WP1422	Sphingolipid pathway	-6.28228	-4.45806	8/30	ASAH1,KDSR,GBA,UGCG,SGPL1,SPTLC1,CERS2,CERS5
14_Member	Reactome Gene Sets	R-HSA-1660661	Sphingolipid de novo biosynthesis	-5.93487	-4.17716	9/44	ALDH3A2,KDSR,DEGS1,SGPL1,SPTLC1,CERS2,ACER3,CERS5,SAMD8
14_Member	WikiPathways	WP4725	Sphingolipid metabolism overview	-5.85327	-4.11103	7/24	ASAH1,KDSR,UGCG,DEGS1,SGPL1,SPTLC1,CERS2
14_Member	KEGG Pathway	hsa04071	Sphingolipid signaling pathway	-5.76914	-4.03815	14/119	ASAH1,FCER1G,NRAS,PIK3CB,PPP2CB,PPP2R1B,MAP2K1,RAC1,DEGS1,SGPL1,SPTLC1,PLCB1,CERS2,CERS5
14_Member	GO Biological Processes	GO:0030148	sphingolipid biosynthetic process	-5.03197	-3.41719	12/102	ASAH1,KDSR,GBA,UGCG,DEGS1,SGPL1,SPTLC1,CERS2,ACER3,CERS5,SAMD8,HACD4
14_Member	GO Biological Processes	GO:0046513	ceramide biosynthetic process	-4.14553	-2.68585	8/56	ASAH1,GBA,UGCG,DEGS1,SPTLC1,CERS2,CERS5,SAMD8
14_Member	GO Biological Processes	GO:0046467	membrane lipid biosynthetic process	-3.67308	-2.28147	12/140	ASAH1,KDSR,GBA,UGCG,DEGS1,SGPL1,SPTLC1,CERS2,ACER3,CERS5,SAMD8,HACD4
14_Member	GO Biological Processes	GO:0034312	diol biosynthetic process	-3.65503	-2.26566	5/23	ASAH1,GBA,GCH1,SPTLC1,ACER3
14_Member	GO Biological Processes	GO:0046519	sphingoid metabolic process	-3.65503	-2.26566	5/23	ASAH1,KDSR,GBA,SPTLC1,ACER3
14_Member	GO Biological Processes	GO:0046512	sphingosine biosynthetic process	-3.37486	-2.03081	4/15	ASAH1,GBA,SPTLC1,ACER3
14_Member	GO Biological Processes	GO:0046520	sphingoid biosynthetic process	-3.37486	-2.03081	4/15	ASAH1,GBA,SPTLC1,ACER3
14_Member	GO Biological Processes	GO:0034311	diol metabolic process	-3.02337	-1.7558	5/31	ASAH1,GBA,GCH1,SPTLC1,ACER3
14_Member	GO Biological Processes	GO:0006670	sphingosine metabolic process	-2.78461	-1.5655	4/21	ASAH1,GBA,SPTLC1,ACER3
14_Member	GO Biological Processes	GO:0019751	polyol metabolic process	-2.39119	-1.26441	8/102	ASAH1,GBA,GCH1,GPD2,SORD,SPTLC1,PLCB1,ACER3
14_Member	GO Biological Processes	GO:0046173	polyol biosynthetic process	-2.17088	-1.09527	5/48	ASAH1,GBA,GCH1,SPTLC1,ACER3
15_Member	GO Biological Processes	GO:0030335	positive regulation of cell migration	-12.2619	-9.44674	47/560	AIF1,ANXA1,ATP5F1A,CD40,CGA,CMKLR1,CSF1,CTSH,CYP1B1,DAB2,FGF1,FN1,HSPA5,ICAM1,ITGB1,JAK2,LGALS3,P2RX4,PECAM1,PIK3CB,RAC1,S100A11,SDCBP,SOD2,TGFB2,TLR4,TNFAIP6,XBP1,XG,PTP4A1,PLA2G7,SEMA7A,ADAM9,RAB11A,NRP2,PLAA,ONECUT2,PDCD6,GPNMB,SEMA3C,PLK2,CD274,RIN2,RTN4,SEMA6A,SHTN1,DOCK7
15_Member	GO Biological Processes	GO:2000147	positive regulation of cell motility	-11.6133	-8.89206	47/584	AIF1,ANXA1,ATP5F1A,CD40,CGA,CMKLR1,CSF1,CTSH,CYP1B1,DAB2,FGF1,FN1,HSPA5,ICAM1,ITGB1,JAK2,LGALS3,P2RX4,PECAM1,PIK3CB,RAC1,S100A11,SDCBP,SOD2,TGFB2,TLR4,TNFAIP6,XBP1,XG,PTP4A1,PLA2G7,SEMA7A,ADAM9,RAB11A,NRP2,PLAA,ONECUT2,PDCD6,GPNMB,SEMA3C,PLK2,CD274,RIN2,RTN4,SEMA6A,SHTN1,DOCK7
15_Member	GO Biological Processes	GO:0051272	positive regulation of cellular component movement	-11.3033	-8.6278	47/596	AIF1,ANXA1,ATP5F1A,CD40,CGA,CMKLR1,CSF1,CTSH,CYP1B1,DAB2,FGF1,FN1,HSPA5,ICAM1,ITGB1,JAK2,LGALS3,P2RX4,PECAM1,PIK3CB,RAC1,S100A11,SDCBP,SOD2,TGFB2,TLR4,TNFAIP6,XBP1,XG,PTP4A1,PLA2G7,SEMA7A,ADAM9,RAB11A,NRP2,PLAA,ONECUT2,PDCD6,GPNMB,SEMA3C,PLK2,CD274,RIN2,RTN4,SEMA6A,SHTN1,DOCK7
15_Member	GO Biological Processes	GO:0040017	positive regulation of locomotion	-11.2272	-8.56604	47/599	AIF1,ANXA1,ATP5F1A,CD40,CGA,CMKLR1,CSF1,CTSH,CYP1B1,DAB2,FGF1,FN1,HSPA5,ICAM1,ITGB1,JAK2,LGALS3,P2RX4,PECAM1,PIK3CB,RAC1,S100A11,SDCBP,SOD2,TGFB2,TLR4,TNFAIP6,XBP1,XG,PTP4A1,PLA2G7,SEMA7A,ADAM9,RAB11A,NRP2,PLAA,ONECUT2,PDCD6,GPNMB,SEMA3C,PLK2,CD274,RIN2,RTN4,SEMA6A,SHTN1,DOCK7
15_Member	GO Biological Processes	GO:0010634	positive regulation of epithelial cell migration	-5.0822	-3.45245	16/174	ANXA1,ATP5F1A,CD40,CTSH,FGF1,P2RX4,PIK3CB,RAC1,TGFB2,ADAM9,RAB11A,NRP2,PDCD6,PLK2,RIN2,RTN4
15_Member	GO Biological Processes	GO:0010632	regulation of epithelial cell migration	-4.32685	-2.83321	20/290	ANXA1,ARSB,ATP5F1A,CD40,CTSH,FGF1,GLUL,P2RX4,PIK3CB,PRCP,RAC1,TGFB2,ADAM9,RAB11A,NRP2,KLF4,PDCD6,PLK2,RIN2,RTN4
15_Member	GO Biological Processes	GO:0010595	positive regulation of endothelial cell migration	-3.33817	-1.99965	11/131	ANXA1,ATP5F1A,CD40,FGF1,P2RX4,PIK3CB,RAC1,NRP2,PDCD6,PLK2,RIN2
15_Member	GO Biological Processes	GO:0010594	regulation of endothelial cell migration	-2.68939	-1.4914	14/230	ANXA1,ATP5F1A,CD40,FGF1,GLUL,P2RX4,PIK3CB,PRCP,RAC1,NRP2,KLF4,PDCD6,PLK2,RIN2
16_Member	GO Biological Processes	GO:0006954	inflammatory response	-12.0935	-9.3073	44/504	AIF1,ANXA1,CD40,CD44,CD68,CMKLR1,CSF1,EXT1,FCGR1A,FN1,FOS,B4GALT1,XCR1,IL2RA,IL10RB,ITGB1,LIPA,CD180,MYD88,PLSCR1,PRCP,PTGER4,RAC1,CXCL11,TLR4,TNFAIP3,TNFAIP6,TPST1,SEMA7A,RIPK2,SNAP23,MAPKAPK2,CD163,PLAA,THEMIS2,TSPAN2,TCIRG1,LY96,NUPR1,SMPDL3B,F11R,TLR8,ACER3,IL27
17_Member	KEGG Pathway	hsa05132	Salmonella infection	-11.8948	-9.12237	30/249	ANXA2,ARF1,CASP3,DYNC1I2,FOS,HSP90AA1,M6PR,MYD88,PIK3CB,MAP2K1,RAB5C,RAC1,S100A10,DYNLT3,TLR4,HSP90B1,RAB7A,RIPK2,ARPC3,ARPC2,MYL12A,RIPK3,LY96,TUBA8,ARL8B,ACBD3,TUBB1,DYNLRB1,MLKL,RAB7B
17_Member	WikiPathways	WP2272	Pathogenic Escherichia coli infection	-5.08844	-3.4573	9/55	ITGB1,TLR4,NCK2,ARPC3,ARPC2,YWHAQ,LY96,TUBA8,TUBB1
17_Member	KEGG Pathway	hsa05131	Shigellosis	-3.7584	-2.35824	17/247	ARF1,CAPN2,CD44,H3-3B,HK2,ITGB1,MYD88,PIK3CB,RAC1,TLR4,UBE2D3,RIPK2,ARPC3,ARPC2,MYL12A,PLCB1,UBE2NL
17_Member	KEGG Pathway	hsa04530	Tight junction	-3.46594	-2.108	13/169	ITGB1,MSN,PPP2CB,PPP2R1B,PRKAB2,RAC1,ARPC3,ARPC2,MYL12A,F11R,TUBA8,RAP2C,PALS1
17_Member	KEGG Pathway	hsa05130	Pathogenic Escherichia coli infection	-3.33681	-1.99879	14/197	ARF1,CASP3,LPAR1,FOS,ITGB1,MYD88,MYO5A,RAC1,TLR4,NCK2,ARPC3,ARPC2,TUBA8,TUBB1
17_Member	Reactome Gene Sets	R-HSA-195258	RHO GTPase Effectors	-2.79741	-1.57064	18/327	DYNC1I2,H3-3B,ITGB1,KTN1,NCF2,PPP2CB,PPP2R1B,RAC1,YWHAG,YWHAH,ARPC3,ARPC2,MYL12A,YWHAQ,DAAM1,TAX1BP3,TUBA8,TUBB1
18_Member	Reactome Gene Sets	R-HSA-109582	Hemostasis	-11.7713	-9.02523	49/621	ANXA2,ANXA5,SERPING1,CALU,CAPZA1,CAPZB,CD44,CD63,FCER1G,FN1,GNG10,GPC1,H3-3B,HSPA5,ITGB1,JAK2,LAMP2,LCP2,NFE2,NRAS,P2RX4,PECAM1,SERPINB8,PIK3CB,PLEK,PPP2CB,PPP2R1B,PRCP,SRGN,PRKAR1A,PRKAR2A,PRKG1,PSAP,RAC1,S100A10,SDC2,TGFB2,MANF,LHFPL2,VTI1B,KIF1B,ABHD12,F11R,CLEC1B,TUBA8,TMX3,GNB4,TUBB1,DOCK7
18_Member	Reactome Gene Sets	R-HSA-76002	Platelet activation, signaling and aggregation	-7.24183	-5.23845	24/263	ANXA5,SERPING1,CALU,CD63,FCER1G,FN1,GNG10,HSPA5,LAMP2,LCP2,PECAM1,PIK3CB,PLEK,SRGN,PSAP,RAC1,TGFB2,MANF,LHFPL2,VTI1B,ABHD12,CLEC1B,TMX3,GNB4
18_Member	Reactome Gene Sets	R-HSA-114608	Platelet degranulation	-6.82327	-4.90556	16/129	ANXA5,SERPING1,CALU,CD63,FN1,HSPA5,LAMP2,PECAM1,PLEK,SRGN,PSAP,TGFB2,MANF,LHFPL2,VTI1B,TMX3
18_Member	Reactome Gene Sets	R-HSA-76005	Response to elevated platelet cytosolic Ca2+	-6.59281	-4.7201	16/134	ANXA5,SERPING1,CALU,CD63,FN1,HSPA5,LAMP2,PECAM1,PLEK,SRGN,PSAP,TGFB2,MANF,LHFPL2,VTI1B,TMX3
19_Member	GO Biological Processes	GO:0006091	generation of precursor metabolites and energy	-11.3823	-8.69586	37/388	ACADM,ALDH2,ATP5F1A,ATP5PB,COX7C,CYB561,DLST,GBA,GPD2,GSR,HK2,IDH1,LDHA,NCF2,NDUFA1,NDUFA9,NDUFB3,NDUFC2,OXCT1,PDHA1,ENPP1,PGK1,PKLR,PYGL,SDHC,SOD2,UQCRC2,DEGS1,COX5A,MTFR1,PTGES3,HAAO,PGLS,CROT,STEAP4,COQ10B,ALDH1L2
19_Member	KEGG Pathway	hsa00190	Oxidative phosphorylation	-10.6845	-8.10589	21/134	ATP5F1A,ATP5PB,ATP6V1A,ATP6V1B2,ATP6V1C1,ATP6V1E1,ATP6V0B,COX7A2,COX7C,NDUFA1,NDUFA9,NDUFB3,NDUFC2,PPA1,SDHC,UQCRC2,ATP6V0E1,ATP6V1F,COX5A,ATP6V1G1,TCIRG1
19_Member	KEGG Pathway	hsa05415	Diabetic cardiomyopathy	-8.03235	-5.85119	22/203	SLC25A5,ATP5F1A,ATP5PB,COX7A2,COX7C,ACE,GSR,IRS1,NCF2,NDUFA1,NDUFA9,NDUFB3,NDUFC2,PDHA1,PIK3CB,RAC1,SDHC,TGFB2,UQCRC2,COX5A,PLCB1,MPC2
19_Member	KEGG Pathway	hsa04932	Non-alcoholic fatty liver disease	-7.14923	-5.16615	18/155	CASP3,COX7A2,COX7C,FOS,IRS1,NDUFA1,NDUFA9,NDUFB3,NDUFC2,PIK3CB,PKLR,PRKAB2,RAC1,SDHC,UQCRC2,XBP1,COX5A,NR1H3
19_Member	GO Biological Processes	GO:0046034	ATP metabolic process	-6.96277	-5.02169	20/195	AK4,ATP5F1A,ATP5PB,ATP6V1A,ATP6V1B2,COX7C,CTNS,HK2,HSPA8,LDHA,NDUFA1,NDUFA9,NDUFB3,NDUFC2,ENPP1,PGK1,PKLR,SDHC,UQCRC2,COX5A
19_Member	KEGG Pathway	hsa05208	Chemical carcinogenesis - reactive oxygen species	-6.64562	-4.7519	21/223	SLC25A5,ATP5F1A,ATP5PB,COX7A2,COX7C,CYP1B1,FOS,MGST1,NCF2,NDUFA1,NDUFA9,NDUFB3,NDUFC2,NRAS,PIK3CB,MAP2K1,RAC1,SDHC,SOD2,UQCRC2,COX5A
19_Member	GO Biological Processes	GO:0022900	electron transport chain	-6.2699	-4.4472	17/159	ALDH2,COX7C,CYB561,GBA,GPD2,GSR,NCF2,NDUFA1,NDUFA9,NDUFB3,NDUFC2,SDHC,SOD2,DEGS1,COX5A,HAAO,STEAP4
19_Member	WikiPathways	WP4396	Nonalcoholic fatty liver disease	-6.23116	-4.42197	17/160	CASP3,COX7A2,COX7C,IRS1,NDUFA1,NDUFA9,NDUFB3,NDUFC2,PIK3CB,PKLR,PRKAB2,RAC1,SDHC,UQCRC2,XBP1,COX5A,NR1H3
19_Member	GO Biological Processes	GO:0045333	cellular respiration	-6.16809	-4.372	18/180	ATP5F1A,ATP5PB,COX7C,DLST,GBA,GPD2,IDH1,NDUFA1,NDUFA9,NDUFB3,NDUFC2,PDHA1,SDHC,SOD2,UQCRC2,COX5A,MTFR1,COQ10B
19_Member	GO Biological Processes	GO:0015980	energy derivation by oxidation of organic compounds	-6.02886	-4.25647	21/243	ACADM,ATP5F1A,ATP5PB,COX7C,DLST,GBA,GPD2,IDH1,NDUFA1,NDUFA9,NDUFB3,NDUFC2,PDHA1,PYGL,SDHC,SOD2,UQCRC2,COX5A,MTFR1,PTGES3,COQ10B
19_Member	WikiPathways	WP111	Electron transport chain: OXPHOS system in mitochondria	-4.85942	-3.27208	12/106	SLC25A5,ATP5F1A,ATP5PB,COX7A2,COX7C,NDUFA1,NDUFA9,NDUFB3,NDUFC2,SDHC,UQCRC2,COX5A
19_Member	GO Biological Processes	GO:0009060	aerobic respiration	-4.56349	-3.02946	14/151	ATP5F1A,ATP5PB,COX7C,DLST,IDH1,NDUFA1,NDUFA9,NDUFB3,NDUFC2,PDHA1,SDHC,UQCRC2,COX5A,MTFR1
19_Member	Reactome Gene Sets	R-HSA-1428517	The citric acid (TCA) cycle and respiratory electron transport	-4.35784	-2.85683	15/178	ATP5F1A,ATP5PB,COX7C,DLST,LDHA,NDUFA1,NDUFA9,NDUFB3,NDUFC2,PDHA1,SDHC,UQCRC2,COX5A,MPC2,COQ10B
19_Member	KEGG Pathway	hsa04714	Thermogenesis	-3.58219	-2.20392	16/232	ATP5F1A,ATP5PB,COX7A2,COX7C,ACSL1,NDUFA1,NDUFA9,NDUFB3,NDUFC2,NRAS,PRKAB2,PRKG1,RHEB,SDHC,UQCRC2,COX5A
19_Member	GO Biological Processes	GO:0022904	respiratory electron transport chain	-3.5196	-2.15215	10/105	COX7C,GBA,GPD2,NDUFA1,NDUFA9,NDUFB3,NDUFC2,SDHC,SOD2,COX5A
19_Member	Reactome Gene Sets	R-HSA-163200	Respiratory electron transport, ATP synthesis by chemiosmotic coupling, and heat production by uncoupling proteins.	-3.45354	-2.09717	11/127	ATP5F1A,ATP5PB,COX7C,NDUFA1,NDUFA9,NDUFB3,NDUFC2,SDHC,UQCRC2,COX5A,COQ10B
19_Member	GO Biological Processes	GO:0006119	oxidative phosphorylation	-3.35681	-2.01528	10/110	ATP5F1A,ATP5PB,COX7C,NDUFA1,NDUFA9,NDUFB3,NDUFC2,SDHC,UQCRC2,COX5A
19_Member	Reactome Gene Sets	R-HSA-611105	Respiratory electron transport	-2.95258	-1.69911	9/103	COX7C,NDUFA1,NDUFA9,NDUFB3,NDUFC2,SDHC,UQCRC2,COX5A,COQ10B
19_Member	GO Biological Processes	GO:0019646	aerobic electron transport chain	-2.47558	-1.32547	7/78	COX7C,NDUFA1,NDUFA9,NDUFB3,NDUFC2,SDHC,COX5A
19_Member	GO Biological Processes	GO:0042773	ATP synthesis coupled electron transport	-2.32544	-1.21698	7/83	COX7C,NDUFA1,NDUFA9,NDUFB3,NDUFC2,SDHC,COX5A
19_Member	GO Biological Processes	GO:0042775	mitochondrial ATP synthesis coupled electron transport	-2.32544	-1.21698	7/83	COX7C,NDUFA1,NDUFA9,NDUFB3,NDUFC2,SDHC,COX5A
20_Member	GO Biological Processes	GO:0010506	regulation of autophagy	-11.2203	-8.56604	34/336	SLC25A5,ATP6V1A,ATP6V1B2,ATP6V1C1,ATP6V1E1,ATP6V0B,CASP3,GBA,IL10,NPC1,PIK3CB,PSAP,RALB,RHEB,TRIM21,GPR137B,RIPK2,ATP6V0E1,TMEM59,ATP6V1G1,SPTLC1,PLK2,ATF6,NUPR1,SH3GLB1,SNX7,TPCN1,DRAM1,NOD2,VPS26B,DRAM2,C9orf72,RNF152,CISD2
20_Member	GO Biological Processes	GO:0016241	regulation of macroautophagy	-9.31122	-6.93677	21/158	SLC25A5,ATP6V1A,ATP6V1B2,ATP6V1C1,ATP6V1E1,ATP6V0B,CASP3,GBA,NPC1,RALB,RHEB,RIPK2,ATP6V0E1,ATP6V1G1,SPTLC1,NUPR1,SH3GLB1,SNX7,NOD2,VPS26B,C9orf72
20_Member	GO Biological Processes	GO:0031331	positive regulation of cellular catabolic process	-8.69054	-6.38613	35/439	SLC25A5,DAB2,GBA,HSP90AA1,IRS1,MSN,PIK3CB,PSEN1,PSMC1,PSMC6,RALB,TRIM21,TNFAIP3,SUMO1,ADAM9,RIPK2,RGN,TMEM59,RNF14,BCAP31,SPTLC1,PLK2,ATF6,NOCT,NUPR1,PABPC1,SH3GLB1,SNX7,TPCN1,NOD2,PNPT1,RNF19B,PDE12,C9orf72,RNF152
20_Member	GO Biological Processes	GO:0009896	positive regulation of catabolic process	-8.20469	-5.9809	37/503	SLC25A5,DAB2,GBA,HSP90AA1,IRS1,MSN,OAZ1,PIK3CB,PSEN1,PSMC1,PSMC6,RALB,TRIM21,TNFAIP3,SUMO1,RAB7A,ADAM9,RIPK2,RGN,TMEM59,RNF14,BCAP31,SPTLC1,PLK2,ATF6,NOCT,NUPR1,PABPC1,SH3GLB1,SNX7,TPCN1,NOD2,PNPT1,RNF19B,PDE12,C9orf72,RNF152
20_Member	GO Biological Processes	GO:0010508	positive regulation of autophagy	-5.77703	-4.04479	15/136	SLC25A5,PIK3CB,RALB,TRIM21,RIPK2,TMEM59,SPTLC1,PLK2,ATF6,SH3GLB1,SNX7,TPCN1,NOD2,C9orf72,RNF152
20_Member	GO Biological Processes	GO:0016239	positive regulation of macroautophagy	-3.33078	-1.99376	8/73	SLC25A5,RALB,RIPK2,SPTLC1,SH3GLB1,SNX7,NOD2,C9orf72

## Sheet: LPS_Val_down
Group	Category	Term ID	Term Description	log(p-value)	log(q-value)	Ratio	Genes
1_Member	GO Biological Processes	GO:0000278	mitotic cell cycle	-18.0257	-13.7481	42/588	BLM,CAMK2A,CCNF,CDK1,CDC20,CDC25B,CDKN1B,FOXM1,FOXO4,POLE,RAD9A,RASA1,TP53,WNT10B,UNC119,CCNB2,ESPL1,KNTC1,GINS1,KIF14,CEP250,TPX2,PHF8,SUN2,CKAP2,TUBGCP4,DTL,ANLN,CHFR,KIF15,CLSPN,NCAPG,GINS3,INTS3,PSRC1,ZNF830,PHF13,SGO2,SGO1,SKA1,WDR62,CCDC61
1_Member	GO Biological Processes	GO:1903047	mitotic cell cycle process	-17.2295	-13.253	38/500	BLM,CAMK2A,CCNF,CDK1,CDC20,CDC25B,CDKN1B,FOXM1,FOXO4,POLE,RAD9A,RASA1,TP53,WNT10B,UNC119,CCNB2,ESPL1,KNTC1,GINS1,KIF14,TPX2,PHF8,SUN2,CKAP2,DTL,ANLN,CHFR,CLSPN,NCAPG,GINS3,INTS3,PSRC1,ZNF830,PHF13,SGO2,SGO1,WDR62,CCDC61
1_Member	Reactome Gene Sets	R-HSA-1640170	Cell Cycle	-13.3903	-9.58988	39/691	BLM,CDK1,CDC20,CDC25B,CDKN1B,FOXM1,CENPI,HMMR,MCM7,ORC5,POLD1,POLE,PSME1,RAD9A,RFC3,TOP2A,TP53,CCNB2,ESPL1,KNTC1,GINS1,DIDO1,CEP250,TPX2,PHF8,SYNE2,SUN2,TUBGCP4,ANAPC5,MCM10,RCC2,CLSPN,NCAPG,GINS3,CEP41,H2BU1,SGO2,SGO1,SKA1
1_Member	Reactome Gene Sets	R-HSA-69278	Cell Cycle, Mitotic	-11.8982	-8.22269	33/560	CDK1,CDC20,CDC25B,CDKN1B,FOXM1,CENPI,HMMR,MCM7,ORC5,POLD1,POLE,PSME1,RFC3,TOP2A,TP53,CCNB2,ESPL1,KNTC1,GINS1,CEP250,TPX2,PHF8,TUBGCP4,ANAPC5,MCM10,RCC2,NCAPG,GINS3,CEP41,H2BU1,SGO2,SGO1,SKA1
1_Member	Reactome Gene Sets	R-HSA-69620	Cell Cycle Checkpoints	-9.27783	-5.95454	21/293	BLM,CDK1,CDC20,CDKN1B,CENPI,MCM7,ORC5,PSME1,RAD9A,RFC3,TP53,CCNB2,KNTC1,ANAPC5,MCM10,RCC2,CLSPN,H2BU1,SGO2,SGO1,SKA1
1_Member	GO Biological Processes	GO:0051301	cell division	-9.14458	-5.86704	27/492	CCNF,CDK1,CDC20,CDC25B,SEPTIN1,RASA1,TOP2A,UNC119,CCNB2,ESPL1,KNTC1,KIF14,MAEA,TPX2,CKAP2,ANAPC5,ANLN,CHFR,RCC2,NCAPG,PSRC1,ZNF830,PHF13,SGO2,SGO1,SKA1,ASPM
1_Member	Reactome Gene Sets	R-HSA-69481	G2/M Checkpoints	-5.57008	-2.83661	12/167	BLM,CDK1,MCM7,ORC5,PSME1,RAD9A,RFC3,TP53,CCNB2,MCM10,CLSPN,H2BU1
2_Member	GO Biological Processes	GO:0010564	regulation of cell cycle process	-10.7891	-7.2105	35/688	APBB1,BLM,CCNF,CDK1,CDC20,CDC25B,CDKN1B,FOXO4,PSME1,RAD9A,TP53,WNT10B,ESPL1,KNTC1,KIF14,RBM14,CEP250,TPX2,PAXIP1,CRLF3,ANAPC5,DTL,ANLN,SLF2,CHFR,RCC2,KIF15,PDXP,CCAR2,CLSPN,INTS3,PSRC1,ZNF830,MBLAC1,WDR62
2_Member	GO Biological Processes	GO:1902749	regulation of cell cycle G2/M phase transition	-9.70789	-6.27545	14/108	BLM,CDK1,CDC25B,FOXO4,TP53,WNT10B,KIF14,PAXIP1,DTL,CHFR,RCC2,CLSPN,INTS3,ZNF830
2_Member	GO Biological Processes	GO:1901987	regulation of cell cycle phase transition	-9.33571	-5.96126	25/415	APBB1,BLM,CDK1,CDC25B,CDKN1B,FOXO4,PSME1,RAD9A,TP53,WNT10B,ESPL1,KNTC1,KIF14,PAXIP1,CRLF3,ANAPC5,DTL,ANLN,CHFR,RCC2,CCAR2,CLSPN,INTS3,ZNF830,MBLAC1
2_Member	GO Biological Processes	GO:1901990	regulation of mitotic cell cycle phase transition	-8.56448	-5.36612	21/321	BLM,CDK1,CDC25B,CDKN1B,FOXO4,PSME1,TP53,WNT10B,ESPL1,KNTC1,KIF14,CRLF3,ANAPC5,DTL,ANLN,CHFR,RCC2,CLSPN,INTS3,ZNF830,MBLAC1
2_Member	GO Biological Processes	GO:0010389	regulation of G2/M transition of mitotic cell cycle	-8.17118	-5.00759	12/97	BLM,CDK1,CDC25B,FOXO4,WNT10B,KIF14,DTL,CHFR,RCC2,CLSPN,INTS3,ZNF830
2_Member	GO Biological Processes	GO:0007346	regulation of mitotic cell cycle	-7.47071	-4.36926	24/477	BLM,CDK1,CDC25B,CDKN1B,FOXO4,PSME1,RAD9A,TP53,WNT10B,ESPL1,KNTC1,KIF14,MAEA,CRLF3,ANAPC5,DTL,ANLN,CHFR,RCC2,PDXP,CLSPN,INTS3,ZNF830,MBLAC1
2_Member	GO Biological Processes	GO:0007093	mitotic cell cycle checkpoint signaling	-7.32748	-4.25406	12/115	BLM,CDK1,CDKN1B,FOXO4,RAD9A,TP53,KNTC1,DTL,CHFR,CLSPN,INTS3,ZNF830
2_Member	GO Biological Processes	GO:0044818	mitotic G2/M transition checkpoint	-6.66294	-3.70762	8/48	BLM,CDK1,FOXO4,DTL,CHFR,CLSPN,INTS3,ZNF830
2_Member	GO Biological Processes	GO:0042770	signal transduction in response to DNA damage	-6.62689	-3.69177	12/133	BLM,CDK1,CDKN1B,FOXM1,FOXO4,RAD9A,TP53,USP10,PAXIP1,DTL,CLSPN,ZNF830
2_Member	GO Biological Processes	GO:0010948	negative regulation of cell cycle process	-6.60636	-3.69054	17/279	APBB1,BLM,CCNF,CDK1,CDKN1B,FOXO4,RAD9A,TP53,ESPL1,KNTC1,RBM14,CRLF3,DTL,CHFR,CLSPN,INTS3,ZNF830
2_Member	GO Biological Processes	GO:0000075	cell cycle checkpoint signaling	-6.21992	-3.32259	12/145	BLM,CDK1,CDKN1B,FOXO4,RAD9A,TP53,KNTC1,DTL,CHFR,CLSPN,INTS3,ZNF830
2_Member	GO Biological Processes	GO:0044773	mitotic DNA damage checkpoint signaling	-5.96558	-3.1194	9/79	BLM,CDK1,CDKN1B,FOXO4,RAD9A,TP53,DTL,CLSPN,ZNF830
2_Member	GO Biological Processes	GO:0044774	mitotic DNA integrity checkpoint signaling	-5.78258	-2.99495	9/83	BLM,CDK1,CDKN1B,FOXO4,RAD9A,TP53,DTL,CLSPN,ZNF830
2_Member	GO Biological Processes	GO:0010972	negative regulation of G2/M transition of mitotic cell cycle	-5.78113	-2.99495	8/62	BLM,CDK1,FOXO4,DTL,CHFR,CLSPN,INTS3,ZNF830
2_Member	GO Biological Processes	GO:1902750	negative regulation of cell cycle G2/M phase transition	-5.67422	-2.90183	8/64	BLM,CDK1,FOXO4,DTL,CHFR,CLSPN,INTS3,ZNF830
2_Member	GO Biological Processes	GO:0045786	negative regulation of cell cycle	-5.61014	-2.85112	18/366	APBB1,BLM,CCNF,CDK1,CDKN1B,FOXO4,RAD9A,SIPA1,TP53,ESPL1,KNTC1,RBM14,CRLF3,DTL,CHFR,CLSPN,INTS3,ZNF830
2_Member	GO Biological Processes	GO:1901988	negative regulation of cell cycle phase transition	-5.54095	-2.81971	14/230	APBB1,BLM,CDK1,CDKN1B,FOXO4,RAD9A,TP53,KNTC1,CRLF3,DTL,CHFR,CLSPN,INTS3,ZNF830
2_Member	GO Biological Processes	GO:1901991	negative regulation of mitotic cell cycle phase transition	-5.48962	-2.79186	12/170	BLM,CDK1,CDKN1B,FOXO4,TP53,KNTC1,CRLF3,DTL,CHFR,CLSPN,INTS3,ZNF830
2_Member	GO Biological Processes	GO:0045930	negative regulation of mitotic cell cycle	-5.06978	-2.43569	13/219	BLM,CDK1,CDKN1B,FOXO4,RAD9A,TP53,KNTC1,CRLF3,DTL,CHFR,CLSPN,INTS3,ZNF830
2_Member	GO Biological Processes	GO:0000077	DNA damage checkpoint signaling	-5.00121	-2.37688	9/103	BLM,CDK1,CDKN1B,FOXO4,RAD9A,TP53,DTL,CLSPN,ZNF830
2_Member	GO Biological Processes	GO:0031570	DNA integrity checkpoint signaling	-4.7378	-2.15923	9/111	BLM,CDK1,CDKN1B,FOXO4,RAD9A,TP53,DTL,CLSPN,ZNF830
2_Member	GO Biological Processes	GO:0007095	mitotic G2 DNA damage checkpoint signaling	-4.02187	-1.69372	5/35	BLM,CDK1,FOXO4,DTL,CLSPN
2_Member	GO Biological Processes	GO:0000076	DNA replication checkpoint signaling	-2.85879	-0.895116	3/17	RAD9A,CLSPN,ZNF830
3_Member	GO Biological Processes	GO:0006974	cellular response to DNA damage stimulus	-9.81288	-6.31349	34/709	APBB1,BLM,CDK1,CDKN1B,FOXM1,MCM7,FOXO4,POLD1,POLE,RAD9A,RFC3,TOP2A,TP53,RNF113A,ASH2L,USP10,MORC2,PAXIP1,SMUG1,IFFO1,POLL,DTL,AP5S1,MCM10,SLF2,METTL3,CCAR2,CLSPN,INTS3,SLX4,ZNF830,ZSWIM7,SHLD1,MMS22L
3_Member	GO Biological Processes	GO:0006259	DNA metabolic process	-8.70961	-5.47346	32/703	BLM,CDK1,FOXM1,MCM7,ORC5,POLD1,POLE,RAD9A,RFC3,TCF7,TOP2A,TP53,RNF113A,USP10,GINS1,EHMT2,PAXIP1,SMUG1,IFFO1,POLL,DTL,AP5S1,MCM10,CLSPN,GINS3,BCL11B,INTS3,SLX4,ZNF830,ZSWIM7,SHLD1,MMS22L
3_Member	GO Biological Processes	GO:0006281	DNA repair	-6.98339	-3.96113	23/469	BLM,CDK1,FOXM1,MCM7,POLD1,POLE,RAD9A,RFC3,TP53,RNF113A,USP10,PAXIP1,SMUG1,IFFO1,POLL,DTL,AP5S1,CLSPN,INTS3,SLX4,ZSWIM7,SHLD1,MMS22L
3_Member	GO Biological Processes	GO:0006310	DNA recombination	-4.34479	-1.87236	12/221	BLM,MCM7,TCF7,TOP2A,PAXIP1,POLL,AP5S1,BCL11B,INTS3,SLX4,ZSWIM7,MMS22L
3_Member	GO Biological Processes	GO:0000724	double-strand break repair via homologous recombination	-4.13974	-1.77601	8/103	BLM,MCM7,POLL,AP5S1,INTS3,SLX4,ZSWIM7,MMS22L
3_Member	GO Biological Processes	GO:0000725	recombinational repair	-4.08056	-1.72816	8/105	BLM,MCM7,POLL,AP5S1,INTS3,SLX4,ZSWIM7,MMS22L
3_Member	GO Biological Processes	GO:0006302	double-strand break repair	-3.55127	-1.35291	10/193	BLM,MCM7,TP53,IFFO1,POLL,AP5S1,INTS3,SLX4,ZSWIM7,MMS22L
4_Member	WikiPathways	WP2446	Retinoblastoma gene in cancer	-7.58763	-4.45622	11/88	CDK1,CDC25B,CDKN1B,MCM7,POLE,MAPK13,RFC3,TOP2A,TP53,CCNB2,ANLN
4_Member	WikiPathways	WP179	Cell cycle	-5.24334	-2.56786	10/122	CDK1,CDC20,CDC25B,CDKN1B,MCM7,ORC5,TP53,CCNB2,ESPL1,ANAPC5
4_Member	KEGG Pathway	hsa04110	Cell cycle	-5.1183	-2.47423	10/126	CDK1,CDC20,CDC25B,CDKN1B,MCM7,ORC5,TP53,CCNB2,ESPL1,ANAPC5
4_Member	Reactome Gene Sets	R-HSA-5633007	Regulation of TP53 Activity	-4.21964	-1.81716	10/160	BLM,CDK1,CHD3,RAD9A,RFC3,TP53,EHMT2,TPX2,GATAD2B,RNF34
4_Member	WikiPathways	WP1530	miRNA regulation of DNA damage response	-3.60437	-1.38234	7/93	CDK1,CDKN1B,MCM7,RAD9A,TP53,CCNB2,SESN1
4_Member	WikiPathways	WP707	DNA damage response	-3.50005	-1.32972	6/69	CDK1,CDKN1B,RAD9A,TP53,CCNB2,SESN1
4_Member	WikiPathways	WP1971	Integrated cancer pathway	-3.44836	-1.29436	5/46	BLM,CDK1,CDC25B,CDKN1B,TP53
4_Member	Reactome Gene Sets	R-HSA-3700989	Transcriptional Regulation by TP53	-3.36729	-1.23898	14/365	BLM,CDK1,CDKN1B,CHD3,RAD9A,RFC3,TP53,EHMT2,TPX2,SESN1,GATAD2B,TNRC6C,RNF34,COX20
4_Member	WikiPathways	WP4016	DNA IR-damage and cellular response via ATR	-3.1255	-1.06015	6/81	CDK1,FOXM1,RAD9A,SMARCC2,TP53,CLSPN
4_Member	Reactome Gene Sets	R-HSA-69473	G2/M DNA damage checkpoint	-2.76511	-0.82999	6/95	BLM,CDK1,RAD9A,RFC3,TP53,H2BU1
4_Member	KEGG Pathway	hsa04218	Cellular senescence	-2.29897	-0.4971	7/156	SLC25A4,CDK1,FOXM1,MAPK13,RAD9A,TP53,CCNB2
4_Member	Reactome Gene Sets	R-HSA-6804756	Regulation of TP53 Activity through Phosphorylation	-2.10917	-0.370701	5/92	BLM,RAD9A,RFC3,TP53,TPX2
5_Member	GO Biological Processes	GO:0006260	DNA replication	-7.20144	-4.15435	15/195	BLM,CDK1,MCM7,ORC5,POLD1,POLE,RFC3,GINS1,POLL,DTL,MCM10,GINS3,SLX4,ZNF830,MMS22L
5_Member	GO Biological Processes	GO:0006261	DNA-dependent DNA replication	-5.84601	-3.03086	11/130	BLM,MCM7,ORC5,POLD1,POLE,RFC3,GINS1,MCM10,GINS3,ZNF830,MMS22L
5_Member	Reactome Gene Sets	R-HSA-69242	S Phase	-4.94645	-2.33167	11/161	CDC25B,CDKN1B,MCM7,ORC5,POLD1,POLE,PSME1,RFC3,GINS1,ANAPC5,GINS3
5_Member	Reactome Gene Sets	R-HSA-69239	Synthesis of DNA	-4.49631	-1.9822	9/119	MCM7,ORC5,POLD1,POLE,PSME1,RFC3,GINS1,ANAPC5,GINS3
5_Member	GO Biological Processes	GO:0006271	DNA strand elongation involved in DNA replication	-4.42555	-1.93334	4/15	MCM7,POLE,RFC3,GINS1
5_Member	Reactome Gene Sets	R-HSA-69190	DNA strand elongation	-4.28407	-1.85364	5/31	MCM7,POLD1,RFC3,GINS1,GINS3
5_Member	Reactome Gene Sets	R-HSA-69306	DNA Replication	-4.28036	-1.85364	11/190	MCM7,ORC5,POLD1,POLE,PSME1,RFC3,GINS1,ANAPC5,MCM10,GINS3,H2BU1
5_Member	GO Biological Processes	GO:0006275	regulation of DNA replication	-4.16883	-1.78892	9/131	BLM,CDK1,ORC5,RFC3,TP53,GINS1,EHMT2,GINS3,ZNF830
5_Member	GO Biological Processes	GO:0022616	DNA strand elongation	-3.89828	-1.62074	4/20	MCM7,POLE,RFC3,GINS1
5_Member	GO Biological Processes	GO:0006268	DNA unwinding involved in DNA replication	-3.72849	-1.48034	4/22	BLM,MCM7,GINS1,GINS3
5_Member	GO Biological Processes	GO:0033260	nuclear DNA replication	-3.57547	-1.36981	4/24	BLM,GINS1,GINS3,ZNF830
5_Member	GO Biological Processes	GO:0051054	positive regulation of DNA metabolic process	-3.53344	-1.34058	11/231	FOXM1,RFC3,TOX,GINS1,PAXIP1,PRKD2,GREM1,SLF2,GINS3,SLX4,SHLD1
5_Member	GO Biological Processes	GO:0044786	cell cycle DNA replication	-3.50431	-1.33057	4/25	BLM,GINS1,GINS3,ZNF830
5_Member	Reactome Gene Sets	R-HSA-176974	Unwinding of DNA	-3.44805	-1.29436	3/11	MCM7,GINS1,GINS3
5_Member	GO Biological Processes	GO:0051052	regulation of DNA metabolic process	-3.41886	-1.27166	15/404	BLM,FOXM1,RFC3,TP53,TOX,GINS1,EHMT2,PAXIP1,SMG5,PRKD2,GREM1,SLF2,GINS3,SLX4,SHLD1
5_Member	GO Biological Processes	GO:1900262	regulation of DNA-directed DNA polymerase activity	-3.21777	-1.13056	3/13	RFC3,GINS1,GINS3
5_Member	GO Biological Processes	GO:1900264	positive regulation of DNA-directed DNA polymerase activity	-3.21777	-1.13056	3/13	RFC3,GINS1,GINS3
5_Member	GO Biological Processes	GO:0090329	regulation of DNA-dependent DNA replication	-3.19883	-1.11995	5/52	BLM,RFC3,GINS1,GINS3,ZNF830
5_Member	GO Biological Processes	GO:0032508	DNA duplex unwinding	-2.96241	-0.966028	6/87	BLM,CHD3,MCM7,RFC3,GINS1,GINS3
5_Member	GO Biological Processes	GO:2000278	regulation of DNA biosynthetic process	-2.96027	-0.966028	7/119	RFC3,TP53,GINS1,SMG5,PRKD2,GREM1,GINS3
5_Member	GO Biological Processes	GO:0032392	DNA geometric change	-2.81247	-0.866657	6/93	BLM,CHD3,MCM7,RFC3,GINS1,GINS3
5_Member	GO Biological Processes	GO:2000573	positive regulation of DNA biosynthetic process	-2.53561	-0.66631	5/73	RFC3,GINS1,PRKD2,GREM1,GINS3
5_Member	GO Biological Processes	GO:0008156	negative regulation of DNA replication	-2.05977	-0.336115	3/32	BLM,TP53,ZNF830
6_Member	GO Biological Processes	GO:0048285	organelle fission	-6.88673	-3.88795	19/332	CDC20,CDC25B,TOP2A,PEX11A,CCNB2,ESPL1,KNTC1,KIF14,EHMT2,TPX2,TMCC1,NCAPG,SLX4,PSRC1,PHF13,SGO2,SGO1,ASPM,CCDC61
6_Member	GO Biological Processes	GO:0000280	nuclear division	-6.02696	-3.16439	17/307	CDC20,CDC25B,TOP2A,CCNB2,ESPL1,KNTC1,KIF14,EHMT2,TPX2,NCAPG,SLX4,PSRC1,PHF13,SGO2,SGO1,ASPM,CCDC61
6_Member	GO Biological Processes	GO:0140014	mitotic nuclear division	-4.79688	-2.20954	11/167	CDC20,ESPL1,KNTC1,KIF14,TPX2,NCAPG,PSRC1,PHF13,SGO2,SGO1,CCDC61
6_Member	GO Biological Processes	GO:0000819	sister chromatid segregation	-4.60987	-2.05661	10/144	CDC20,TOP2A,ESPL1,KNTC1,KIF14,NCAPG,PSRC1,PHF13,SGO2,SGO1
6_Member	GO Biological Processes	GO:0000070	mitotic sister chromatid segregation	-4.5548	-2.01762	9/117	CDC20,ESPL1,KNTC1,KIF14,NCAPG,PSRC1,PHF13,SGO2,SGO1
6_Member	GO Biological Processes	GO:0098813	nuclear chromosome segregation	-4.23252	-1.82284	12/227	CDC20,TOP2A,ESPL1,KNTC1,KIF14,EHMT2,NCAPG,SLX4,PSRC1,PHF13,SGO2,SGO1
6_Member	GO Biological Processes	GO:0051321	meiotic cell cycle	-4.0712	-1.72816	12/236	CDC25B,TOP2A,CCNB2,ESPL1,EHMT2,SUN2,TUBGCP4,CHFR,SLX4,SGO2,SGO1,ASPM
6_Member	GO Biological Processes	GO:0007059	chromosome segregation	-3.91703	-1.63072	13/283	CDC20,TOP2A,ESPL1,KNTC1,KIF14,EHMT2,NCAPG,SLX4,PSRC1,PHF13,SGO2,SGO1,SKA1
6_Member	GO Biological Processes	GO:1903046	meiotic cell cycle process	-3.87554	-1.60232	10/176	CDC25B,TOP2A,CCNB2,ESPL1,EHMT2,CHFR,SLX4,SGO2,SGO1,ASPM
6_Member	GO Biological Processes	GO:0007127	meiosis I	-3.579	-1.36981	8/124	CDC25B,TOP2A,CCNB2,ESPL1,EHMT2,SLX4,SGO2,SGO1
6_Member	GO Biological Processes	GO:0061982	meiosis I cell cycle process	-3.53176	-1.34058	8/126	CDC25B,TOP2A,CCNB2,ESPL1,EHMT2,SLX4,SGO2,SGO1
6_Member	GO Biological Processes	GO:0140013	meiotic nuclear division	-3.51087	-1.33057	9/160	CDC25B,TOP2A,CCNB2,ESPL1,EHMT2,SLX4,SGO2,SGO1,ASPM
6_Member	WikiPathways	WP5117	Cohesin complex - Cornelia de Lange syndrome	-2.93292	-0.947631	4/35	CDK1,ESPL1,SGO2,SGO1
6_Member	GO Biological Processes	GO:0045132	meiotic chromosome segregation	-2.81247	-0.866657	6/93	TOP2A,ESPL1,EHMT2,SLX4,SGO2,SGO1
6_Member	GO Biological Processes	GO:0051307	meiotic chromosome separation	-2.58457	-0.704965	3/21	TOP2A,ESPL1,SLX4
6_Member	GO Biological Processes	GO:0051304	chromosome separation	-2.22292	-0.445067	3/28	TOP2A,ESPL1,SLX4
7_Member	GO Biological Processes	GO:0007017	microtubule-based process	-6.79588	-3.81937	30/763	CDK1,CDC20,CHD3,INPP5B,IFT88,CCNB2,ESPL1,KIF14,RBM14,CEP250,TPX2,SYNE2,KATNIP,SUN2,TUBGCP4,CFAP46,ULK4,IFT46,KIF15,CC2D2A,BLOC1S5,DYNC2H1,PSRC1,BICDL1,CFAP70,SGO1,ASPM,WDR62,KIF24,CCDC61
7_Member	GO Biological Processes	GO:0070925	organelle assembly	-4.88265	-2.27721	26/760	CDC20,IFT88,CCNB2,KNTC1,RBM14,CORO1A,CEP250,TPX2,RPGRIP1L,TUBGCP4,TMOD2,BIN2,ANLN,CFAP46,IFT46,VANGL2,CC2D2A,DYNC2H1,CEP41,CFAP70,ASPM,WDR62,STING1,KIF24,RAB19,CCDC61
7_Member	GO Biological Processes	GO:0000226	microtubule cytoskeleton organization	-4.57067	-2.02552	20/521	CDK1,CDC20,CHD3,CCNB2,ESPL1,RBM14,CEP250,TPX2,SYNE2,SUN2,TUBGCP4,CFAP46,ULK4,CC2D2A,PSRC1,SGO1,ASPM,WDR62,KIF24,CCDC61
7_Member	GO Biological Processes	GO:0007051	spindle organization	-4.38411	-1.89896	10/153	CDC20,CHD3,CCNB2,ESPL1,TPX2,SUN2,TUBGCP4,ASPM,WDR62,CCDC61
7_Member	GO Biological Processes	GO:0140694	non-membrane-bounded organelle assembly	-2.99938	-0.989008	12/310	CDC20,CCNB2,KNTC1,RBM14,TPX2,TUBGCP4,TMOD2,BIN2,ANLN,ASPM,WDR62,CCDC61
7_Member	GO Biological Processes	GO:0051225	spindle assembly	-2.81247	-0.866657	6/93	CDC20,CCNB2,TPX2,TUBGCP4,ASPM,CCDC61
7_Member	GO Biological Processes	GO:1902850	microtubule cytoskeleton organization involved in mitosis	-2.26131	-0.469314	6/120	CDC20,ESPL1,TPX2,SUN2,WDR62,CCDC61
7_Member	GO Biological Processes	GO:0007052	mitotic spindle organization	-2.12878	-0.385269	5/91	CDC20,TPX2,SUN2,WDR62,CCDC61
8_Member	GO Biological Processes	GO:0006325	chromatin organization	-6.07531	-3.19571	24/569	APBB1,CHD3,MLLT1,SMARCC2,TP53,BRD3,MCM3AP,ASH2L,TOX,EHMT2,WDR5,MORC2,SCMH1,PHF8,PHF19,ASF1B,METTL3,CBX8,GATAD2B,BCORL1,PRDM16,TBL1XR1,H2BU1,PHF13
8_Member	GO Biological Processes	GO:0016570	histone modification	-5.91117	-3.08079	19/385	APBB1,CDK1,CHD3,FBL,MLLT1,MCM3AP,ASH2L,RBM14,EHMT2,WDR5,PAXIP1,PHF8,SIRT3,TRMT112,CBX8,GATAD2B,PRDM16,TBL1XR1,MIDEAS
8_Member	GO Biological Processes	GO:0006338	chromatin remodeling	-2.48653	-0.630594	10/267	CHD3,MLLT1,SMARCC2,BRD3,MCM3AP,MORC2,SCMH1,ASF1B,GATAD2B,H2BU1
8_Member	Reactome Gene Sets	R-HSA-3247509	Chromatin modifying enzymes	-2.40739	-0.573894	10/274	CHD3,SMARCC2,ASH2L,EHMT2,WDR5,PHF8,GATAD2B,PRDM16,TBL1XR1,H2BU1
8_Member	Reactome Gene Sets	R-HSA-4839726	Chromatin organization	-2.40739	-0.573894	10/274	CHD3,SMARCC2,ASH2L,EHMT2,WDR5,PHF8,GATAD2B,PRDM16,TBL1XR1,H2BU1
9_Member	Reactome Gene Sets	R-HSA-5693532	DNA Double-Strand Break Repair	-5.57008	-2.83661	12/167	APBB1,BLM,POLD1,POLE,RAD9A,RFC3,TP53,PAXIP1,POLL,CLSPN,SLX4,H2BU1
9_Member	Reactome Gene Sets	R-HSA-73894	DNA Repair	-5.51254	-2.80321	17/335	APBB1,BLM,POLD1,POLE,RAD9A,RFC3,TP53,USP10,PAXIP1,SMUG1,POLL,DTL,CLSPN,COPS7B,SLX4,ZNF830,H2BU1
9_Member	GO Biological Processes	GO:0000731	DNA synthesis involved in DNA repair	-3.90336	-1.62145	5/37	POLD1,POLE,RFC3,USP10,DTL
9_Member	Reactome Gene Sets	R-HSA-5685942	HDR through Homologous Recombination (HRR)	-3.57	-1.36801	6/67	BLM,POLD1,POLE,RAD9A,RFC3,SLX4
9_Member	Reactome Gene Sets	R-HSA-5693567	HDR through Homologous Recombination (HRR) or Single Strand Annealing (SSA)	-3.39546	-1.25464	8/132	BLM,POLD1,POLE,RAD9A,RFC3,CLSPN,SLX4,H2BU1
9_Member	GO Biological Processes	GO:0045005	DNA-dependent DNA replication maintenance of fidelity	-3.36118	-1.23898	5/48	BLM,POLD1,POLE,ZNF830,MMS22L
9_Member	Reactome Gene Sets	R-HSA-73893	DNA Damage Bypass	-3.36118	-1.23898	5/48	POLD1,POLE,RFC3,USP10,DTL
9_Member	Reactome Gene Sets	R-HSA-5693538	Homology Directed Repair	-3.26672	-1.16236	8/138	BLM,POLD1,POLE,RAD9A,RFC3,CLSPN,SLX4,H2BU1
9_Member	Reactome Gene Sets	R-HSA-110314	Recognition of DNA damage by PCNA-containing replication complex	-3.19135	-1.11521	4/30	POLD1,POLE,RFC3,DTL
9_Member	WikiPathways	WP4752	Base excision repair	-3.13591	-1.06788	4/31	POLD1,POLE,SMUG1,POLL
9_Member	GO Biological Processes	GO:0006287	base-excision repair, gap-filling	-3.11733	-1.05989	3/14	POLD1,POLE,POLL
9_Member	GO Biological Processes	GO:0006289	nucleotide-excision repair	-3.08635	-1.03537	5/55	POLD1,POLE,TP53,POLL,SLX4
9_Member	Reactome Gene Sets	R-HSA-5656169	Termination of translesion DNA synthesis	-3.08246	-1.03537	4/32	POLD1,POLE,RFC3,USP10
9_Member	KEGG Pathway	hsa03410	Base excision repair	-3.03089	-0.998718	4/33	POLD1,POLE,SMUG1,POLL
9_Member	KEGG Pathway	hsa03030	DNA replication	-2.8863	-0.913725	4/36	MCM7,POLD1,POLE,RFC3
9_Member	GO Biological Processes	GO:0071897	DNA biosynthetic process	-2.88591	-0.913725	6/90	POLD1,POLE,RFC3,USP10,POLL,DTL
9_Member	Reactome Gene Sets	R-HSA-110313	Translesion synthesis by Y family DNA polymerases bypasses lesions on DNA template	-2.75492	-0.825686	4/39	POLD1,POLE,RFC3,USP10
9_Member	Reactome Gene Sets	R-HSA-73933	Resolution of Abasic Sites (AP sites)	-2.75492	-0.825686	4/39	POLD1,POLE,RFC3,SMUG1
9_Member	GO Biological Processes	GO:0006284	base-excision repair	-2.67364	-0.76717	4/41	POLD1,POLE,SMUG1,POLL
9_Member	Reactome Gene Sets	R-HSA-5651801	PCNA-Dependent Long Patch Base Excision Repair	-2.58457	-0.704965	3/21	POLD1,POLE,RFC3
9_Member	WikiPathways	WP531	DNA mismatch repair	-2.46874	-0.617712	3/23	POLD1,POLE,RFC3
9_Member	GO Biological Processes	GO:0019985	translesion synthesis	-2.41502	-0.578384	3/24	POLD1,USP10,DTL
9_Member	Reactome Gene Sets	R-HSA-6781827	Transcription-Coupled Nucleotide Excision Repair (TC-NER)	-2.38744	-0.558606	5/79	POLD1,POLE,RFC3,COPS7B,ZNF830
9_Member	Reactome Gene Sets	R-HSA-5696397	Gap-filling DNA repair synthesis and ligation in GG-NER	-2.36376	-0.541066	3/25	POLD1,POLE,RFC3
9_Member	Reactome Gene Sets	R-HSA-110373	Resolution of AP sites via the multiple-nucleotide patch replacement pathway	-2.31478	-0.50633	3/26	POLD1,POLE,RFC3
9_Member	Reactome Gene Sets	R-HSA-73884	Base Excision Repair	-2.10917	-0.370701	5/92	POLD1,POLE,RFC3,SMUG1,H2BU1
10_Member	Reactome Gene Sets	R-HSA-68877	Mitotic Prometaphase	-5.40447	-2.71799	13/204	CDK1,CDC20,CENPI,CCNB2,KNTC1,CEP250,TUBGCP4,RCC2,NCAPG,CEP41,SGO2,SGO1,SKA1
10_Member	Reactome Gene Sets	R-HSA-68886	M Phase	-4.82086	-2.22456	18/418	CDK1,CDC20,CENPI,PSME1,CCNB2,ESPL1,KNTC1,CEP250,PHF8,TUBGCP4,ANAPC5,RCC2,NCAPG,CEP41,H2BU1,SGO2,SGO1,SKA1
10_Member	Reactome Gene Sets	R-HSA-2500257	Resolution of Sister Chromatid Cohesion	-4.30063	-1.85364	9/126	CDK1,CDC20,CENPI,CCNB2,KNTC1,RCC2,SGO2,SGO1,SKA1
10_Member	Reactome Gene Sets	R-HSA-68882	Mitotic Anaphase	-4.0712	-1.72816	12/236	CDK1,CDC20,CENPI,PSME1,CCNB2,ESPL1,KNTC1,ANAPC5,RCC2,SGO2,SGO1,SKA1
10_Member	Reactome Gene Sets	R-HSA-2555396	Mitotic Metaphase and Anaphase	-4.05378	-1.71576	12/237	CDK1,CDC20,CENPI,PSME1,CCNB2,ESPL1,KNTC1,ANAPC5,RCC2,SGO2,SGO1,SKA1
10_Member	Reactome Gene Sets	R-HSA-69618	Mitotic Spindle Checkpoint	-3.85683	-1.58789	8/113	CDC20,CENPI,KNTC1,ANAPC5,RCC2,SGO2,SGO1,SKA1
10_Member	Reactome Gene Sets	R-HSA-2467813	Separation of Sister Chromatids	-3.58746	-1.37213	10/191	CDC20,CENPI,PSME1,ESPL1,KNTC1,ANAPC5,RCC2,SGO2,SGO1,SKA1
10_Member	Reactome Gene Sets	R-HSA-141424	Amplification of signal from the kinetochores	-3.51941	-1.33529	7/96	CDC20,CENPI,KNTC1,RCC2,SGO2,SGO1,SKA1
10_Member	Reactome Gene Sets	R-HSA-141444	Amplification of signal from unattached kinetochores via a MAD2 inhibitory signal	-3.51941	-1.33529	7/96	CDC20,CENPI,KNTC1,RCC2,SGO2,SGO1,SKA1
10_Member	GO Biological Processes	GO:0034501	protein localization to kinetochore	-3.02471	-0.998718	3/15	CDK1,KNTC1,RCC2
10_Member	GO Biological Processes	GO:1903083	protein localization to condensed chromosome	-3.02471	-0.998718	3/15	CDK1,KNTC1,RCC2
10_Member	Reactome Gene Sets	R-HSA-9648025	EML4 and NUDC in mitotic spindle formation	-3.00336	-0.990633	7/117	CDC20,CENPI,KNTC1,RCC2,SGO2,SGO1,SKA1
10_Member	Reactome Gene Sets	R-HSA-195258	RHO GTPase Effectors	-2.80304	-0.859954	12/327	CDC20,CDKN1B,CENPI,KNTC1,KIF14,PKN3,RCC2,KLC4,H2BU1,SGO2,SGO1,SKA1
10_Member	GO Biological Processes	GO:0034502	protein localization to chromosome	-2.64284	-0.738955	5/69	CDK1,KNTC1,IFFO1,SLF2,RCC2
10_Member	GO Biological Processes	GO:0071459	protein localization to chromosome, centromeric region	-2.58457	-0.704965	3/21	CDK1,KNTC1,RCC2
10_Member	Reactome Gene Sets	R-HSA-5663220	RHO GTPases Activate Formins	-2.55694	-0.682524	7/140	CDC20,CENPI,KNTC1,RCC2,SGO2,SGO1,SKA1
11_Member	GO Biological Processes	GO:0051129	negative regulation of cellular component organization	-5.20045	-2.53569	25/684	ARHGAP4,CCNF,S1PR1,TOP2A,TP53,UNC119,ESPL1,KNTC1,KIF14,RBM14,SEMA4B,EHMT2,CORO1A,TPX2,PHF8,CKAP2,TMOD2,DNAJA4,RCC2,MID1IP1,WDR54,SLX4,CARMIL2,KIF24,MIR142
11_Member	GO Biological Processes	GO:0010639	negative regulation of organelle organization	-4.3193	-1.8613	15/334	CCNF,S1PR1,TOP2A,TP53,ESPL1,KNTC1,RBM14,EHMT2,CORO1A,TPX2,CKAP2,TMOD2,MID1IP1,SLX4,KIF24
11_Member	GO Biological Processes	GO:0031110	regulation of microtubule polymerization or depolymerization	-2.93656	-0.947631	6/88	CDKN1B,TPX2,CKAP2,MID1IP1,PSRC1,SKA1
11_Member	GO Biological Processes	GO:1901879	regulation of protein depolymerization	-2.93656	-0.947631	6/88	TPX2,CKAP2,TMOD2,PDXP,MID1IP1,CARMIL2
11_Member	GO Biological Processes	GO:0051494	negative regulation of cytoskeleton organization	-2.86681	-0.901019	8/159	CCNF,S1PR1,RBM14,CORO1A,TPX2,CKAP2,TMOD2,MID1IP1
11_Member	GO Biological Processes	GO:0043244	regulation of protein-containing complex disassembly	-2.83628	-0.875843	7/125	GLE1,TPX2,CKAP2,TMOD2,PDXP,MID1IP1,CARMIL2
11_Member	GO Biological Processes	GO:0032886	regulation of microtubule-based process	-2.70449	-0.790866	10/249	CCNF,CDKN1B,RBM14,TPX2,CKAP2,KIF15,MID1IP1,PSRC1,SKA1,WDR62
11_Member	GO Biological Processes	GO:0051493	regulation of cytoskeleton organization	-2.70292	-0.790866	16/525	CCNF,CDKN1B,S1PR1,EPHA1,RASA1,RBM14,CORO1A,TPX2,CKAP2,TMOD2,KIF15,PDXP,MID1IP1,PSRC1,CARMIL2,SKA1
11_Member	GO Biological Processes	GO:0070507	regulation of microtubule cytoskeleton organization	-2.36007	-0.5389	7/152	CDKN1B,TPX2,CKAP2,KIF15,MID1IP1,PSRC1,SKA1
11_Member	GO Biological Processes	GO:1902903	regulation of supramolecular fiber organization	-2.32214	-0.509987	12/375	CDKN1B,S1PR1,EPHA1,RASA1,CORO1A,TPX2,CKAP2,TMOD2,PDXP,MID1IP1,PSRC1,CARMIL2
11_Member	GO Biological Processes	GO:0007026	negative regulation of microtubule depolymerization	-2.26788	-0.472037	3/27	TPX2,CKAP2,MID1IP1
11_Member	GO Biological Processes	GO:0031114	regulation of microtubule depolymerization	-2.09828	-0.366048	3/31	TPX2,CKAP2,MID1IP1
12_Member	Reactome Gene Sets	R-HSA-176187	Activation of ATR in response to replication stress	-5.12894	-2.47465	6/36	MCM7,ORC5,RAD9A,RFC3,MCM10,CLSPN
12_Member	WikiPathways	WP466	DNA replication	-4.72791	-2.15794	6/42	MCM7,ORC5,POLD1,POLE,RFC3,MCM10
12_Member	WikiPathways	WP45	G1 to S cell cycle control	-4.64444	-2.08291	7/64	CDK1,CDKN1B,MCM7,MYT1,ORC5,POLE,TP53
12_Member	GO Biological Processes	GO:0006270	DNA replication initiation	-3.24895	-1.15039	4/29	MCM7,ORC5,MCM10,GINS3
12_Member	Reactome Gene Sets	R-HSA-68962	Activation of the pre-replicative complex	-3.08246	-1.03537	4/32	MCM7,ORC5,POLE,MCM10
12_Member	Reactome Gene Sets	R-HSA-453279	Mitotic G1 phase and G1/S transition	-3.06719	-1.02518	8/148	CDK1,CDKN1B,MCM7,ORC5,POLE,PSME1,TOP2A,MCM10
12_Member	Reactome Gene Sets	R-HSA-69206	G1/S Transition	-2.73859	-0.815163	7/130	CDK1,CDKN1B,MCM7,ORC5,POLE,PSME1,MCM10
13_Member	GO Biological Processes	GO:0010971	positive regulation of G2/M transition of mitotic cell cycle	-4.50758	-1.9822	5/28	CDK1,CDC25B,WNT10B,DTL,RCC2
13_Member	GO Biological Processes	GO:1902751	positive regulation of cell cycle G2/M phase transition	-4.28407	-1.85364	5/31	CDK1,CDC25B,WNT10B,DTL,RCC2
13_Member	GO Biological Processes	GO:1901992	positive regulation of mitotic cell cycle phase transition	-4.23115	-1.82284	8/100	CDK1,CDC25B,WNT10B,ESPL1,ANAPC5,DTL,RCC2,MBLAC1
13_Member	GO Biological Processes	GO:0044772	mitotic cell cycle phase transition	-4.1743	-1.78892	10/162	CAMK2A,CCNF,CDK1,CDC25B,CDKN1B,FOXM1,POLE,WNT10B,CCNB2,PHF8
13_Member	GO Biological Processes	GO:0044770	cell cycle phase transition	-3.97866	-1.6696	10/171	CAMK2A,CCNF,CDK1,CDC25B,CDKN1B,FOXM1,POLE,WNT10B,CCNB2,PHF8
13_Member	GO Biological Processes	GO:1901989	positive regulation of cell cycle phase transition	-3.60298	-1.38234	8/123	CDK1,CDC25B,WNT10B,ESPL1,ANAPC5,DTL,RCC2,MBLAC1
13_Member	Reactome Gene Sets	R-HSA-69273	Cyclin A/B1/B2 associated events during G2/M transition	-3.50431	-1.33057	4/25	CDK1,CDC25B,FOXM1,CCNB2
13_Member	GO Biological Processes	GO:0045931	positive regulation of mitotic cell cycle	-3.48544	-1.32184	8/128	CDK1,CDC25B,WNT10B,ESPL1,ANAPC5,DTL,RCC2,MBLAC1
13_Member	GO Biological Processes	GO:0044839	cell cycle G2/M phase transition	-3.01527	-0.995496	5/57	CDK1,CDC25B,FOXM1,WNT10B,CCNB2
13_Member	GO Biological Processes	GO:0045787	positive regulation of cell cycle	-2.78092	-0.841839	12/329	CDK1,CDC25B,CDKN1B,WNT10B,ESPL1,KIF14,ANAPC5,DTL,SLF2,RCC2,PSRC1,MBLAC1
13_Member	GO Biological Processes	GO:0090068	positive regulation of cell cycle process	-2.73009	-0.808689	10/247	CDK1,CDC25B,WNT10B,ESPL1,KIF14,ANAPC5,DTL,SLF2,RCC2,MBLAC1
13_Member	GO Biological Processes	GO:0000086	G2/M transition of mitotic cell cycle	-2.2667	-0.472037	4/53	CDK1,CDC25B,FOXM1,WNT10B
14_Member	Reactome Gene Sets	R-HSA-194315	Signaling by Rho GTPases	-4.49659	-1.9822	24/707	ARHGAP4,CDC20,CDKN1B,DOCK3,CENPI,JUP,LCK,KNTC1,KIF14,STK38,ARHGAP45,ARHGEF16,PKN3,ANLN,RCC2,VANGL2,ARHGAP9,ARHGEF39,KLC4,UBXN11,H2BU1,SGO2,SGO1,SKA1
14_Member	Reactome Gene Sets	R-HSA-9716542	Signaling by Rho GTPases, Miro GTPases and RHOBTB3	-4.34372	-1.87236	24/723	ARHGAP4,CDC20,CDKN1B,DOCK3,CENPI,JUP,LCK,KNTC1,KIF14,STK38,ARHGAP45,ARHGEF16,PKN3,ANLN,RCC2,VANGL2,ARHGAP9,ARHGEF39,KLC4,UBXN11,H2BU1,SGO2,SGO1,SKA1
14_Member	Reactome Gene Sets	R-HSA-9012999	RHO GTPase cycle	-2.5198	-0.655563	14/449	ARHGAP4,DOCK3,JUP,LCK,KIF14,STK38,ARHGAP45,ARHGEF16,PKN3,ANLN,VANGL2,ARHGAP9,ARHGEF39,UBXN11
15_Member	GO Biological Processes	GO:0018105	peptidyl-serine phosphorylation	-4.42882	-1.93334	11/183	CAMK2A,CDK1,MAPK13,DYRK1B,STK38,MAST3,PRKD2,PKN3,NLK,CAMK1D,CLSPN
15_Member	GO Biological Processes	GO:0018107	peptidyl-threonine phosphorylation	-4.2702	-1.84999	7/73	CAD,CAMK2A,CDK1,DYRK1B,PRKD2,NLK,CDC42BPG
15_Member	GO Biological Processes	GO:0018209	peptidyl-serine modification	-3.96588	-1.66147	11/206	CAMK2A,CDK1,MAPK13,DYRK1B,STK38,MAST3,PRKD2,PKN3,NLK,CAMK1D,CLSPN
15_Member	GO Biological Processes	GO:0018210	peptidyl-threonine modification	-3.94668	-1.65141	7/82	CAD,CAMK2A,CDK1,DYRK1B,PRKD2,NLK,CDC42BPG
15_Member	GO Biological Processes	GO:0006468	protein phosphorylation	-3.69354	-1.45342	22/700	CAD,CAMK2A,CDK1,CDC25B,EPHA1,GRK6,LCK,MATK,MAPK13,MAP4K2,YES1,DYRK1B,MAML1,STK38,MAST3,PRKD2,PKN3,NLK,ULK4,CDC42BPG,CAMK1D,CLSPN
16_Member	GO Biological Processes	GO:0046834	lipid phosphorylation	-4.42555	-1.93334	4/15	DGKA,DGKZ,CERK,CERKL
16_Member	WikiPathways	WP5072	Modulators of TCR signaling and T cell activation	-2.88155	-0.913636	5/61	CD5,CDKN1B,DGKA,LCK,DGKZ
16_Member	GO Biological Processes	GO:0046339	diacylglycerol metabolic process	-2.36376	-0.541066	3/25	DGKA,DGKZ,PLB1
16_Member	Reactome Gene Sets	R-HSA-114508	Effects of PIP2 hydrolysis	-2.26788	-0.472037	3/27	DGKA,TRPC3,DGKZ
17_Member	GO Biological Processes	GO:0043414	macromolecule methylation	-4.32206	-1.8613	13/258	FBL,ASH2L,EHMT2,WDR5,PAXIP1,TRMT112,PCMTD2,TRMT1,NSUN5,METTL3,PRDM16,GTPBP3,METTL18
17_Member	GO Biological Processes	GO:0006479	protein methylation	-3.99438	-1.68063	9/138	FBL,ASH2L,EHMT2,WDR5,PAXIP1,TRMT112,PCMTD2,PRDM16,METTL18
17_Member	GO Biological Processes	GO:0008213	protein alkylation	-3.99438	-1.68063	9/138	FBL,ASH2L,EHMT2,WDR5,PAXIP1,TRMT112,PCMTD2,PRDM16,METTL18
17_Member	GO Biological Processes	GO:0018022	peptidyl-lysine methylation	-3.72295	-1.47883	7/89	ASH2L,EHMT2,WDR5,PAXIP1,TRMT112,PRDM16,METTL18
17_Member	GO Biological Processes	GO:0032259	methylation	-3.58521	-1.37213	13/306	FBL,ASH2L,EHMT2,WDR5,PAXIP1,TRMT112,PCMTD2,TRMT1,NSUN5,METTL3,PRDM16,GTPBP3,METTL18
17_Member	GO Biological Processes	GO:0016571	histone methylation	-3.4918	-1.32485	7/97	FBL,ASH2L,EHMT2,WDR5,PAXIP1,TRMT112,PRDM16
17_Member	GO Biological Processes	GO:0034968	histone lysine methylation	-3.3671	-1.23898	6/73	ASH2L,EHMT2,WDR5,PAXIP1,TRMT112,PRDM16
17_Member	GO Biological Processes	GO:0018205	peptidyl-lysine modification	-3.25117	-1.15039	12/290	APBB1,MLLT1,RNF113A,MCM3AP,ASH2L,EHMT2,WDR5,PAXIP1,SIRT3,TRMT112,PRDM16,METTL18
18_Member	GO Biological Processes	GO:0002520	immune system development	-4.27992	-1.85364	23/683	CNN2,LCK,MFNG,TCF7,TOP2A,TP53,WNT10B,MCM3AP,ASH2L,CCNB2,TOX,MAEA,CCR9,NBEAL2,PATZ1,POLL,ANLN,ZFAT,BCL11B,NKAP,SYVN1,OCSTAMP,ZSWIM9
18_Member	GO Biological Processes	GO:0030097	hemopoiesis	-3.79457	-1.53822	20/594	CNN2,LCK,MFNG,TCF7,TOP2A,TP53,WNT10B,ASH2L,TOX,MAEA,CCR9,NBEAL2,PATZ1,ANLN,ZFAT,BCL11B,NKAP,SYVN1,OCSTAMP,ZSWIM9
18_Member	GO Biological Processes	GO:0048534	hematopoietic or lymphoid organ development	-3.77483	-1.5226	21/643	CNN2,LCK,MFNG,TCF7,TOP2A,TP53,WNT10B,ASH2L,CCNB2,TOX,MAEA,CCR9,NBEAL2,PATZ1,ANLN,ZFAT,BCL11B,NKAP,SYVN1,OCSTAMP,ZSWIM9
18_Member	GO Biological Processes	GO:0030217	T cell differentiation	-3.02935	-0.998718	8/150	LCK,TCF7,TP53,TOX,CCR9,PATZ1,BCL11B,NKAP
18_Member	GO Biological Processes	GO:0030098	lymphocyte differentiation	-2.64175	-0.738955	10/254	LCK,MFNG,TCF7,TP53,TOX,CCR9,PATZ1,BCL11B,NKAP,SYVN1
18_Member	GO Biological Processes	GO:0046649	lymphocyte activation	-2.46508	-0.617126	13/407	ITGAL,LCK,MFNG,TCF7,TP53,TOX,CCR9,CORO1A,PATZ1,CD244,BCL11B,NKAP,SYVN1
18_Member	GO Biological Processes	GO:0045321	leukocyte activation	-2.38586	-0.558566	15/515	CX3CR1,ITGAL,LCK,MFNG,ENPP3,TCF7,TP53,TOX,CCR9,CORO1A,PATZ1,CD244,BCL11B,NKAP,SYVN1
18_Member	GO Biological Processes	GO:0001775	cell activation	-2.26113	-0.469314	17/636	CX3CR1,DGKA,ITGAL,LCK,MFNG,ENPP3,TCF7,TP53,DGKZ,TOX,CCR9,CORO1A,PATZ1,CD244,BCL11B,NKAP,SYVN1
18_Member	GO Biological Processes	GO:1903131	mononuclear cell differentiation	-2.21685	-0.440364	10/292	LCK,MFNG,TCF7,TP53,TOX,CCR9,PATZ1,BCL11B,NKAP,SYVN1
18_Member	GO Biological Processes	GO:0042110	T cell activation	-2.12638	-0.384133	9/255	ITGAL,LCK,TCF7,TP53,TOX,CCR9,PATZ1,BCL11B,NKAP
18_Member	GO Biological Processes	GO:0002521	leukocyte differentiation	-2.07226	-0.342492	11/355	LCK,MFNG,TCF7,TP53,TOX,CCR9,PATZ1,BCL11B,NKAP,SYVN1,OCSTAMP
19_Member	KEGG Pathway	hsa04114	Oocyte meiosis	-4.16883	-1.78892	9/131	ADCY7,CAMK2A,CDK1,CDC20,MAPK13,CCNB2,ESPL1,ANAPC5,SGO1
19_Member	KEGG Pathway	hsa04914	Progesterone-mediated oocyte maturation	-2.60857	-0.717037	6/102	ADCY7,CDK1,CDC25B,MAPK13,CCNB2,ANAPC5
19_Member	KEGG Pathway	hsa05166	Human T-cell leukemia virus 1 infection	-2.51325	-0.650687	9/222	ADCY7,SLC25A4,CDC20,ITGAL,LCK,TP53,CCNB2,ESPL1,ANAPC5
19_Member	Reactome Gene Sets	R-HSA-174048	APC/C:Cdc20 mediated degradation of Cyclin B	-2.41502	-0.578384	3/24	CDK1,CDC20,ANAPC5
20_Member	KEGG Pathway	hsa04068	FoxO signaling pathway	-4.16883	-1.78892	9/131	CDKN1B,S1PR1,FOXO4,MAPK13,S1PR4,CCNB2,FBXO25,NLK,AGAP2

## Sheet: LD_Val_up
Group	Category	Term ID	Term Description	log(p-value)	log(q-value)	Ratio	Genes
1_Member	Reactome Gene Sets	R-HSA-6798695	Neutrophil degranulation	-28.5018	-24.2243	55/480	ANXA2,ARSB,ASAH1,BST2,CD44,CD63,CD68,CSTB,CTSB,CTSH,CTSS,FCER1G,FTL,FUCA1,GLA,GLB1,GM2A,HSP90AA1,LAMP2,LGALS3,MANBA,MNDA,NEU1,PECAM1,PLAU,CTSA,PRCP,MAPK1,PSMD2,PSMD7,PSMD11,PTPRJ,PYGL,SDCBP,TNFAIP6,TNFRSF1B,VCP,RAB7A,SNAP23,CREG1,GGH,PRDX6,TMEM63A,HUWE1,ATP6AP2,TCIRG1,VAT1,NPC2,RAB10,RAB31,NCSTN,KCMF1,VPS35L,OSCAR,NHLRC3
1_Member	KEGG Pathway	hsa04142	Lysosome	-27.1084	-23.1319	32/132	ACP2,ARSB,ASAH1,ATP6V0B,ATP6AP1,SCARB2,CD63,CD68,TPP1,CTNS,CTSB,CTSH,CTSS,FUCA1,GALC,GLA,GLB1,GM2A,LAMP2,LIPA,M6PR,MANBA,NEU1,NPC1,CTSA,PPT1,AP3D1,LITAF,LAPTM4A,TCIRG1,NPC2,SLC17A5
2_Member	GO Biological Processes	GO:0030163	protein catabolic process	-18.5062	-14.7058	52/693	CAPN2,TPP1,CTSB,CTSH,CTSS,EXT1,GPC1,HSPA5,HSP90AA1,LAMP2,MANBA,PPT1,PSMA6,PSMB2,PSMD2,PSMD7,PSMD11,ELOC,TNFAIP1,TNFAIP3,HSP90B1,UBE2A,UBE2D3,VCP,WFS1,XBP1,RAB7A,UBXN8,TRIP12,RNF14,TOM1L1,HUWE1,RNF41,TCIRG1,ARIH2,OS9,RNF13,ECPAS,ABHD12,TRPC4AP,RNF216,CLN6,SELENOS,UBQLN4,FEM1C,USP31,ADAMTS12,RHBDD1,FBXL20,RNF19B,FBXO39,NHLRC3
2_Member	GO Biological Processes	GO:0044257	cellular protein catabolic process	-15.7379	-12.1593	46/638	CAPN2,TPP1,CTSB,CTSH,CTSS,HSPA5,LAMP2,PPT1,PSMA6,PSMB2,PSMD2,PSMD7,PSMD11,ELOC,TNFAIP1,TNFAIP3,HSP90B1,UBE2A,UBE2D3,VCP,WFS1,XBP1,RAB7A,UBXN8,TRIP12,RNF14,TOM1L1,HUWE1,RNF41,TCIRG1,ARIH2,OS9,RNF13,ECPAS,TRPC4AP,RNF216,SELENOS,UBQLN4,FEM1C,USP31,ADAMTS12,RHBDD1,FBXL20,RNF19B,FBXO39,NHLRC3
2_Member	Reactome Gene Sets	R-HSA-1280218	Adaptive Immune System	-15.4001	-11.9007	50/763	ARF1,CAPZB,CD40,AP2M1,CTSB,CTSH,CTSS,FCGR1A,HSPA5,ICAM1,ITGB1,CTSA,PPP2R1B,PPP2R5B,PRKG1,PSMA6,PSMB2,PSMD2,PSMD7,PSMD11,PTPRJ,SOS1,TRIM21,ELOC,UBE2A,UBE2D3,VAV1,RAB7A,RIPK2,SNAP23,TRIP12,RNF14,SEC24C,HUWE1,BCAP31,RNF41,ARIH2,IFI30,LY96,DNM3,SEC61A1,DCTN4,HERC5,HERC6,TUBB1,FBXL20,TIRAP,OSCAR,RNF19B,TREML1
2_Member	GO Biological Processes	GO:0051603	proteolysis involved in cellular protein catabolic process	-13.0988	-9.82122	41/608	CAPN2,CTSB,CTSH,CTSS,HSPA5,PSMA6,PSMB2,PSMD2,PSMD7,PSMD11,ELOC,TNFAIP1,TNFAIP3,HSP90B1,UBE2A,UBE2D3,VCP,WFS1,XBP1,UBXN8,TRIP12,RNF14,TOM1L1,HUWE1,RNF41,ARIH2,OS9,RNF13,ECPAS,TRPC4AP,RNF216,SELENOS,UBQLN4,FEM1C,USP31,ADAMTS12,RHBDD1,FBXL20,RNF19B,FBXO39,NHLRC3
2_Member	Reactome Gene Sets	R-HSA-983169	Class I MHC mediated antigen processing & presentation	-9.37938	-6.5932	27/377	CTSS,FCGR1A,HSPA5,PSMA6,PSMB2,PSMD2,PSMD7,PSMD11,TRIM21,ELOC,UBE2A,UBE2D3,SNAP23,TRIP12,RNF14,SEC24C,HUWE1,BCAP31,RNF41,ARIH2,LY96,SEC61A1,HERC5,HERC6,FBXL20,TIRAP,RNF19B
2_Member	GO Biological Processes	GO:0006511	ubiquitin-dependent protein catabolic process	-9.20492	-6.45886	32/526	HSPA5,PSMD2,PSMD7,PSMD11,ELOC,TNFAIP1,TNFAIP3,HSP90B1,UBE2A,UBE2D3,VCP,WFS1,XBP1,UBXN8,TRIP12,RNF14,TOM1L1,HUWE1,ARIH2,OS9,RNF13,ECPAS,TRPC4AP,RNF216,SELENOS,UBQLN4,FEM1C,USP31,FBXL20,RNF19B,FBXO39,NHLRC3
2_Member	GO Biological Processes	GO:0019941	modification-dependent protein catabolic process	-9.00319	-6.26972	32/536	HSPA5,PSMD2,PSMD7,PSMD11,ELOC,TNFAIP1,TNFAIP3,HSP90B1,UBE2A,UBE2D3,VCP,WFS1,XBP1,UBXN8,TRIP12,RNF14,TOM1L1,HUWE1,ARIH2,OS9,RNF13,ECPAS,TRPC4AP,RNF216,SELENOS,UBQLN4,FEM1C,USP31,FBXL20,RNF19B,FBXO39,NHLRC3
2_Member	GO Biological Processes	GO:0043632	modification-dependent macromolecule catabolic process	-8.78722	-6.08947	32/547	HSPA5,PSMD2,PSMD7,PSMD11,ELOC,TNFAIP1,TNFAIP3,HSP90B1,UBE2A,UBE2D3,VCP,WFS1,XBP1,UBXN8,TRIP12,RNF14,TOM1L1,HUWE1,ARIH2,OS9,RNF13,ECPAS,TRPC4AP,RNF216,SELENOS,UBQLN4,FEM1C,USP31,FBXL20,RNF19B,FBXO39,NHLRC3
2_Member	GO Biological Processes	GO:0010498	proteasomal protein catabolic process	-8.18192	-5.60335	24/344	HSPA5,PSMA6,PSMB2,PSMD2,PSMD7,TNFAIP1,HSP90B1,UBE2A,UBE2D3,VCP,WFS1,UBXN8,HUWE1,RNF41,OS9,ECPAS,TRPC4AP,RNF216,SELENOS,FEM1C,RHBDD1,FBXL20,FBXO39,NHLRC3
2_Member	GO Biological Processes	GO:0043161	proteasome-mediated ubiquitin-dependent protein catabolic process	-6.55676	-4.23826	20/302	HSPA5,PSMD2,PSMD7,TNFAIP1,HSP90B1,UBE2A,UBE2D3,VCP,WFS1,UBXN8,HUWE1,OS9,ECPAS,TRPC4AP,RNF216,SELENOS,FEM1C,FBXL20,FBXO39,NHLRC3
2_Member	GO Biological Processes	GO:0016567	protein ubiquitination	-5.31187	-3.26986	29/670	CISH,TRIM21,ELOC,TNFAIP1,TNFAIP3,UBE2A,UBE2D3,VCP,TRIP12,RNF14,PDCD6,HUWE1,RNF41,ARIH2,TRAF3IP2,OS9,RNF13,SASH1,TRPC4AP,HERC5,RNF216,HERC6,WSB2,KCMF1,FEM1C,ARRDC4,MARCHF3,RNF19B,NHLRC3
2_Member	Reactome Gene Sets	R-HSA-983168	Antigen processing: Ubiquitination & Proteasome degradation	-5.18001	-3.15289	18/309	PSMA6,PSMB2,PSMD2,PSMD7,PSMD11,TRIM21,ELOC,UBE2A,UBE2D3,TRIP12,RNF14,HUWE1,RNF41,ARIH2,HERC5,HERC6,FBXL20,RNF19B
2_Member	GO Biological Processes	GO:0032446	protein modification by small protein conjugation	-4.71541	-2.79581	29/721	CISH,TRIM21,ELOC,TNFAIP1,TNFAIP3,UBE2A,UBE2D3,VCP,TRIP12,RNF14,PDCD6,HUWE1,RNF41,ARIH2,TRAF3IP2,OS9,RNF13,SASH1,TRPC4AP,HERC5,RNF216,HERC6,WSB2,KCMF1,FEM1C,ARRDC4,MARCHF3,RNF19B,NHLRC3
2_Member	GO Biological Processes	GO:0000209	protein polyubiquitination	-4.47231	-2.59444	14/225	TRIM21,TNFAIP3,UBE2A,UBE2D3,TRIP12,RNF14,HUWE1,RNF41,ARIH2,TRAF3IP2,SASH1,RNF216,RNF19B,NHLRC3
3_Member	WikiPathways	WP3888	VEGFA-VEGFR2 signaling pathway	-16.3955	-12.72	39/439	ATP6V1E1,BMX,CALU,CAPN2,CAPZB,TPP1,DUSP5,FN1,GPC1,GSK3B,HSP90AA1,ICAM1,ITGB1,LDHA,PGK1,PLAU,PRKG1,MAPK1,MAP2K1,PSMD11,PTPRJ,SDCBP,SOD2,STAT3,ELOC,TEAD4,EEA1,NRP2,P4HA2,PRDX6,MICAL2,UBAP2L,NDRG1,HYOU1,TRAF3IP2,ATF6,LRRC59,SPIRE1,FGD5
4_Member	Reactome Gene Sets	R-HSA-382551	Transport of small molecules	-14.8742	-11.4418	48/729	ABCA1,ABCA4,AQP9,ATP1B2,ATP6V1A,ATP6V1B2,ATP6V1E1,ATP6V0B,ATP6AP1,RUNX1,AP2M1,CLIC2,SLC31A1,CTNS,FTL,GNG10,LIPA,NPC1,PRKAR2A,PSMA6,PSMB2,PSMD2,PSMD7,PSMD11,SLC1A5,VCP,SLC39A7,ABCC3,ATP6V0E1,SLC16A7,ATP6V1F,ATP6V1G1,TCIRG1,NPC2,OS9,SLC39A14,TRPC4AP,SLC17A5,ATP2C1,SLC39A1,SLC15A3,ANO10,NCEH1,SLC8B1,SLC41A2,TTYH2,MLKL,SLC36A1
5_Member	KEGG Pathway	hsa04141	Protein processing in endoplasmic reticulum	-13.6769	-10.3024	23/171	CAPN2,DAD1,HSPA5,HSP90AA1,RPN1,HSP90B1,UBE2D3,VCP,WFS1,XBP1,UBXN8,PDIA4,SEC24C,PREB,BCAP31,SEC23B,HYOU1,OS9,ATF6,GANAB,SEC61A1,SELENOS,UBQLN4
5_Member	GO Biological Processes	GO:0034976	response to endoplasmic reticulum stress	-7.38715	-4.92253	18/218	GSK3B,HSPA5,HSP90B1,VCP,WFS1,XBP1,UBXN8,AIFM1,PDIA4,BCAP31,FLOT1,HYOU1,OS9,ATF6,ECPAS,SELENOS,RHBDD1,NIBAN1
5_Member	Reactome Gene Sets	R-HSA-381119	Unfolded Protein Response (UPR)	-7.17416	-4.74809	12/94	TPP1,EXTL3,HSPA5,PPP2R5B,SRPRA,HSP90B1,WFS1,XBP1,PREB,HYOU1,ATF6,DCSTAMP
5_Member	Reactome Gene Sets	R-HSA-381070	IRE1alpha activates chaperones	-6.68377	-4.35071	9/52	TPP1,EXTL3,HSPA5,PPP2R5B,SRPRA,WFS1,XBP1,PREB,HYOU1
5_Member	GO Biological Processes	GO:1905897	regulation of response to endoplasmic reticulum stress	-5.89077	-3.68878	10/82	HSPA5,WFS1,XBP1,MANF,BCAP31,LPCAT3,HYOU1,ATF6,NUPR1,SELENOS
5_Member	GO Biological Processes	GO:0032527	protein exit from endoplasmic reticulum	-5.74037	-3.5801	6/23	HSP90B1,VCP,PREB,OS9,SELENOS,RHBDD1
5_Member	Reactome Gene Sets	R-HSA-381038	XBP1(S) activates chaperone genes	-5.73241	-3.57544	8/50	TPP1,EXTL3,PPP2R5B,SRPRA,WFS1,XBP1,PREB,HYOU1
5_Member	GO Biological Processes	GO:0030970	retrograde protein transport, ER to cytosol	-5.14454	-3.13376	5/17	HSP90B1,VCP,OS9,SELENOS,RHBDD1
5_Member	GO Biological Processes	GO:1903513	endoplasmic reticulum to cytosol transport	-5.14454	-3.13376	5/17	HSP90B1,VCP,OS9,SELENOS,RHBDD1
5_Member	Reactome Gene Sets	R-HSA-381183	ATF6 (ATF6-alpha) activates chaperone genes	-4.80162	-2.85854	4/10	HSPA5,HSP90B1,XBP1,ATF6
5_Member	GO Biological Processes	GO:1903891	regulation of ATF6-mediated unfolded protein response	-4.71865	-2.79714	3/4	HSPA5,WFS1,ATF6
5_Member	GO Biological Processes	GO:0030968	endoplasmic reticulum unfolded protein response	-4.57409	-2.68572	7/52	HSPA5,VCP,WFS1,XBP1,OS9,ATF6,SELENOS
5_Member	GO Biological Processes	GO:0006983	ER overload response	-4.44096	-2.57379	4/12	GSK3B,HSPA5,WFS1,SELENOS
5_Member	Reactome Gene Sets	R-HSA-381033	ATF6 (ATF6-alpha) activates chaperones	-4.44096	-2.57379	4/12	HSPA5,HSP90B1,XBP1,ATF6
5_Member	GO Biological Processes	GO:0036503	ERAD pathway	-4.38694	-2.53429	9/97	HSPA5,HSP90B1,VCP,WFS1,UBXN8,OS9,ECPAS,SELENOS,RHBDD1
5_Member	GO Biological Processes	GO:0006986	response to unfolded protein	-4.37411	-2.52794	10/121	HSPA5,HSP90AA1,VCP,WFS1,XBP1,MANF,OS9,ATF6,SELENOS,RHBDD1
5_Member	GO Biological Processes	GO:0034620	cellular response to unfolded protein	-4.31275	-2.48109	8/77	HSPA5,VCP,WFS1,XBP1,OS9,ATF6,SELENOS,RHBDD1
5_Member	GO Biological Processes	GO:0030433	ubiquitin-dependent ERAD pathway	-4.1541	-2.36932	8/81	HSPA5,HSP90B1,VCP,WFS1,UBXN8,OS9,ECPAS,SELENOS
5_Member	GO Biological Processes	GO:1903573	negative regulation of response to endoplasmic reticulum stress	-4.0266	-2.27669	6/44	HSPA5,WFS1,XBP1,LPCAT3,HYOU1,SELENOS
5_Member	GO Biological Processes	GO:0006984	ER-nucleus signaling pathway	-3.7909	-2.09424	5/31	GSK3B,HSPA5,WFS1,ATF6,SELENOS
5_Member	GO Biological Processes	GO:0035966	response to topologically incorrect protein	-3.79086	-2.09424	10/142	HSPA5,HSP90AA1,VCP,WFS1,XBP1,MANF,OS9,ATF6,SELENOS,RHBDD1
5_Member	GO Biological Processes	GO:0035967	cellular response to topologically incorrect protein	-3.63488	-1.9847	8/96	HSPA5,VCP,WFS1,XBP1,OS9,ATF6,SELENOS,RHBDD1
5_Member	GO Biological Processes	GO:1902236	negative regulation of endoplasmic reticulum stress-induced intrinsic apoptotic signaling pathway	-3.49703	-1.89527	4/20	WFS1,XBP1,HYOU1,SELENOS
5_Member	WikiPathways	WP3613	Photodynamic therapy-induced unfolded protein response	-2.85899	-1.43697	4/29	HSPA5,HSP90B1,XBP1,ATF6
5_Member	GO Biological Processes	GO:1900101	regulation of endoplasmic reticulum unfolded protein response	-2.80265	-1.39843	4/30	HSPA5,WFS1,XBP1,ATF6
5_Member	GO Biological Processes	GO:1902235	regulation of endoplasmic reticulum stress-induced intrinsic apoptotic signaling pathway	-2.69624	-1.32879	4/32	WFS1,XBP1,HYOU1,SELENOS
5_Member	GO Biological Processes	GO:0006457	protein folding	-2.56026	-1.2329	10/205	HSPA5,HSP90AA1,PPIB,SDF2,HSP90B1,WFS1,MPDU1,PDIA4,ATF6,WDR83OS
5_Member	GO Biological Processes	GO:2001243	negative regulation of intrinsic apoptotic signaling pathway	-2.10295	-0.909272	6/102	CD44,SOD2,WFS1,XBP1,HYOU1,SELENOS
5_Member	WikiPathways	WP4925	Unfolded protein response	-2.07389	-0.889774	3/25	HSPA5,XBP1,ATF6
5_Member	GO Biological Processes	GO:2001242	regulation of intrinsic apoptotic signaling pathway	-2.04608	-0.868567	8/171	CD44,SOD2,WFS1,XBP1,BCAP31,HYOU1,NUPR1,SELENOS
6_Member	Reactome Gene Sets	R-HSA-8953897	Cellular responses to stimuli	-13.3307	-10.0074	47/771	ATP6V1A,ATP6V1B2,ATP6V1E1,ATP6V0B,CAPZB,TPP1,COX6A1,EXTL3,FOS,GPX3,GSK3B,H3-3B,HSPA5,HSP90AA1,MT1A,PPARA,PPP2R5B,MAPK1,PSMA6,PSMB2,PSMD2,PSMD7,PSMD11,RHEB,SOD2,SRPRA,STAT3,ELOC,HSP90B1,TXNRD1,UBE2D3,VCP,WFS1,XBP1,ATP6V0E1,ATP6V1F,ATP6V1G1,PRDX6,PREB,TCIRG1,HYOU1,ATF6,LY96,DCTN4,CLEC1B,TUBB1,DCSTAMP
6_Member	Reactome Gene Sets	R-HSA-2262752	Cellular responses to stress	-13.0051	-9.76892	46/757	ATP6V1A,ATP6V1B2,ATP6V1E1,ATP6V0B,CAPZB,TPP1,COX6A1,EXTL3,FOS,GPX3,GSK3B,H3-3B,HSPA5,HSP90AA1,PPARA,PPP2R5B,MAPK1,PSMA6,PSMB2,PSMD2,PSMD7,PSMD11,RHEB,SOD2,SRPRA,STAT3,ELOC,HSP90B1,TXNRD1,UBE2D3,VCP,WFS1,XBP1,ATP6V0E1,ATP6V1F,ATP6V1G1,PRDX6,PREB,TCIRG1,HYOU1,ATF6,LY96,DCTN4,CLEC1B,TUBB1,DCSTAMP
7_Member	Reactome Gene Sets	R-HSA-1280215	Cytokine Signaling in Immune system	-12.6434	-9.44506	44/715	ADAR,ANXA2,ARF1,BST2,CD40,CD44,CISH,CSF1,FCGR1A,FN1,FOS,HSP90AA1,ICAM1,IFNGR2,IL10,IL10RB,IRS1,ITGB1,MSN,PIM1,PPP2R1B,MAPK1,MAP2K1,PSMA6,PSMB2,PSMD2,PSMD7,PSMD11,PTPRJ,SOD2,SOS1,TRIM21,STAT2,STAT3,ELOC,TNFRSF1B,HSP90B1,UBE2D3,VAV1,RIPK2,IFI30,TNFSF13B,HERC5,IL27
7_Member	Reactome Gene Sets	R-HSA-449147	Signaling by Interleukins	-9.97333	-7.09373	31/462	ANXA2,ARF1,CISH,CSF1,FN1,FOS,HSP90AA1,ICAM1,IL10,IL10RB,IRS1,ITGB1,MSN,PIM1,PPP2R1B,MAPK1,MAP2K1,PSMA6,PSMB2,PSMD2,PSMD7,PSMD11,SOD2,SOS1,STAT2,STAT3,TNFRSF1B,HSP90B1,VAV1,RIPK2,IL27
7_Member	KEGG Pathway	hsa05200	Pathways in cancer	-5.27724	-3.23775	25/531	RUNX1,CEBPA,LPAR1,EDNRB,FN1,FOS,GNG10,GSK3B,HSP90AA1,IFNGR2,ITGB1,LAMC1,PIM1,MAPK1,MAP2K1,RALB,SOS1,STAT2,STAT3,ELOC,TGFB2,HSP90B1,TXNRD1,WNT7B,PLCB1
7_Member	WikiPathways	WP3932	Focal adhesion: PI3K-Akt-mTOR-signaling pathway	-4.60751	-2.71736	17/309	CSF1,LPAR1,FN1,GNG10,GSK3B,HSP90AA1,IRS1,ITGB1,LAMC1,PPP2R1B,PPP2R5B,MAPK1,MAP2K1,RHEB,SOS1,HSP90B1,RAB10
7_Member	KEGG Pathway	hsa04151	PI3K-Akt signaling pathway	-3.88038	-2.16394	17/354	CSF1,LPAR1,FN1,GNG10,GSK3B,HSP90AA1,IRS1,ITGB1,LAMC1,PPP2R1B,PPP2R5B,MAPK1,MAP2K1,RHEB,SOS1,HSP90B1,YWHAQ
7_Member	WikiPathways	WP4172	PI3K-Akt signaling pathway	-3.51754	-1.90521	16/345	CSF1,LPAR1,FN1,GNG10,GSK3B,HSP90AA1,IRS1,ITGB1,LAMC1,PPP2R1B,PPP2R5B,MAPK1,MAP2K1,RHEB,SOS1,HSP90B1
7_Member	WikiPathways	WP5087	Malignant pleural mesothelioma	-2.36008	-1.09368	16/447	CD44,CSF1,FN1,GSK3B,IL10,ITGB1,LAMC1,PLAU,MAPK1,MAP2K1,RHEB,SOS1,TEAD4,WNT7B,NDRG1,PORCN
8_Member	Reactome Gene Sets	R-HSA-109582	Hemostasis	-12.1547	-8.99109	40/621	ANXA2,ANXA5,ATP1B2,CALU,CAPZB,CD44,CD63,F5,FCER1G,FN1,GNG10,GPC1,H3-3B,HSPA5,ITGB1,LAMP2,P2RX4,PECAM1,PLAU,PLEK,PPP2R1B,PPP2R5B,PRCP,PRKAR2A,PRKG1,MAPK1,PROS1,S100A10,SDC2,SOS1,TGFB2,VAV1,MANF,RCOR1,ABHD12,BRPF3,F11R,CLEC1B,TUBB1,DOCK7
8_Member	Reactome Gene Sets	R-HSA-76002	Platelet activation, signaling and aggregation	-7.53619	-5.04398	20/263	ANXA5,CALU,CD63,F5,FCER1G,FN1,GNG10,HSPA5,LAMP2,PECAM1,PLEK,MAPK1,PROS1,SOS1,TGFB2,VAV1,MANF,ABHD12,BRPF3,CLEC1B
8_Member	Reactome Gene Sets	R-HSA-114608	Platelet degranulation	-6.49184	-4.18743	13/129	ANXA5,CALU,CD63,F5,FN1,HSPA5,LAMP2,PECAM1,PLEK,PROS1,TGFB2,MANF,BRPF3
8_Member	Reactome Gene Sets	R-HSA-76005	Response to elevated platelet cytosolic Ca2+	-6.30002	-4.03108	13/134	ANXA5,CALU,CD63,F5,FN1,HSPA5,LAMP2,PECAM1,PLEK,PROS1,TGFB2,MANF,BRPF3
8_Member	GO Biological Processes	GO:0042060	wound healing	-4.31586	-2.48109	17/326	ANXA5,DST,CD40,CD44,EXT1,F5,FN1,PLAU,PLEK,PPARA,PRCP,PROS1,TGFB2,VAV1,MYL9,HPS5,TREML1
8_Member	GO Biological Processes	GO:0050878	regulation of body fluid levels	-4.20538	-2.40811	18/366	ANXA5,CD40,EDNRB,EXT1,F5,FN1,NME1,PLAU,PLEK,PRKG1,PROS1,VAV1,WFS1,XBP1,MYL9,TRAF3IP2,HPS5,TREML1
8_Member	GO Biological Processes	GO:0009611	response to wounding	-3.79603	-2.09424	19/430	ANXA5,DST,CD40,CD44,EXT1,F5,FN1,P2RX4,PLAU,PLEK,PPARA,PRCP,PROS1,SOD2,TGFB2,VAV1,MYL9,HPS5,TREML1
8_Member	GO Biological Processes	GO:0007596	blood coagulation	-3.74175	-2.05465	11/172	ANXA5,CD40,F5,FN1,PLAU,PLEK,PROS1,VAV1,MYL9,HPS5,TREML1
8_Member	GO Biological Processes	GO:0050817	coagulation	-3.69795	-2.03213	11/174	ANXA5,CD40,F5,FN1,PLAU,PLEK,PROS1,VAV1,MYL9,HPS5,TREML1
8_Member	GO Biological Processes	GO:0007599	hemostasis	-3.6335	-1.98435	11/177	ANXA5,CD40,F5,FN1,PLAU,PLEK,PROS1,VAV1,MYL9,HPS5,TREML1
8_Member	GO Biological Processes	GO:0030168	platelet activation	-2.2285	-0.998622	6/96	CD40,FN1,PLEK,VAV1,MYL9,TREML1
9_Member	KEGG Pathway	hsa04145	Phagosome	-11.7917	-8.66027	20/152	ATP6V1A,ATP6V1B2,ATP6V1E1,ATP6V0B,ATP6AP1,CTSS,FCGR1A,ITGB1,LAMP2,M6PR,MSR1,RAB7A,EEA1,ATP6V0E1,ATP6V1F,ATP6V1G1,TCIRG1,SEC61A1,TUBB1,RAB7B
9_Member	KEGG Pathway	hsa05110	Vibrio cholerae infection	-10.4758	-7.50862	12/50	ARF1,ATP6V1A,ATP6V1B2,ATP6V1E1,ATP6V0B,ATP6AP1,ATP6V0E1,ATP6V1F,ATP6V1G1,PDIA4,TCIRG1,SEC61A1
9_Member	Reactome Gene Sets	R-HSA-77387	Insulin receptor recycling	-9.58485	-6.75446	9/26	ATP6V1A,ATP6V1B2,ATP6V1E1,ATP6V0B,ATP6AP1,ATP6V0E1,ATP6V1F,ATP6V1G1,TCIRG1
9_Member	KEGG Pathway	hsa05323	Rheumatoid arthritis	-9.22922	-6.47019	14/93	ATP6V1A,ATP6V1B2,ATP6V1E1,ATP6V0B,ATP6AP1,CSF1,FOS,ICAM1,TGFB2,ATP6V0E1,ATP6V1F,ATP6V1G1,TCIRG1,TNFSF13B
9_Member	Reactome Gene Sets	R-HSA-917977	Transferrin endocytosis and recycling	-8.80786	-6.09852	9/31	ATP6V1A,ATP6V1B2,ATP6V1E1,ATP6V0B,ATP6AP1,ATP6V0E1,ATP6V1F,ATP6V1G1,TCIRG1
9_Member	KEGG Pathway	hsa05165	Human papillomavirus infection	-8.50948	-5.8654	24/331	ATP6V1A,ATP6V1B2,ATP6V1E1,ATP6V0B,ATP6AP1,FN1,GSK3B,ITGB1,LAMC1,PPP2R1B,PPP2R5B,MAPK1,MAP2K1,RHEB,SOS1,STAT2,WNT7B,ATP6V0E1,ATP6V1F,ATP6V1G1,BCAP31,TCIRG1,PALS1,MAML2
9_Member	Reactome Gene Sets	R-HSA-74752	Signaling by Insulin receptor	-8.1089	-5.5593	12/78	ATP6V1A,ATP6V1B2,ATP6V1E1,ATP6V0B,ATP6AP1,IRS1,MAPK1,SOS1,ATP6V0E1,ATP6V1F,ATP6V1G1,TCIRG1
9_Member	Reactome Gene Sets	R-HSA-917937	Iron uptake and transport	-7.34585	-4.89439	10/58	ATP6V1A,ATP6V1B2,ATP6V1E1,ATP6V0B,ATP6AP1,FTL,ATP6V0E1,ATP6V1F,ATP6V1G1,TCIRG1
9_Member	Reactome Gene Sets	R-HSA-1222556	ROS and RNS production in phagocytes	-6.89107	-4.50563	8/36	ATP6V1A,ATP6V1B2,ATP6V1E1,ATP6V0B,ATP6V0E1,ATP6V1F,ATP6V1G1,TCIRG1
9_Member	Reactome Gene Sets	R-HSA-983712	Ion channel transport	-6.87967	-4.49975	16/186	ATP1B2,ATP6V1A,ATP6V1B2,ATP6V1E1,ATP6V0B,ATP6AP1,CLIC2,ATP6V0E1,ATP6V1F,ATP6V1G1,TCIRG1,TRPC4AP,ATP2C1,ANO10,TTYH2,MLKL
9_Member	KEGG Pathway	hsa04966	Collecting duct acid secretion	-6.59318	-4.26503	7/27	ATP6V1A,ATP6V1B2,ATP6V1E1,ATP6V0E1,ATP6V1F,ATP6V1G1,TCIRG1
9_Member	KEGG Pathway	hsa05120	Epithelial cell signaling in Helicobacter pylori infection	-6.54379	-4.23003	10/70	ATP6V1A,ATP6V1B2,ATP6V1E1,ATP6V0B,ATP6AP1,ATP6V0E1,ATP6V1F,ATP6V1G1,TCIRG1,F11R
9_Member	Reactome Gene Sets	R-HSA-9639288	Amino acids regulate mTORC1	-6.46573	-4.17046	9/55	ATP6V1A,ATP6V1B2,ATP6V1E1,ATP6V0B,RHEB,ATP6V0E1,ATP6V1F,ATP6V1G1,TCIRG1
9_Member	KEGG Pathway	hsa04721	Synaptic vesicle cycle	-6.095	-3.87483	10/78	ATP6V1A,ATP6V1B2,ATP6V1E1,ATP6V0B,AP2M1,ATP6V0E1,ATP6V1F,ATP6V1G1,TCIRG1,DNM3
9_Member	KEGG Pathway	hsa04150	mTOR signaling pathway	-5.5816	-3.45939	13/155	ATP6V1A,ATP6V1B2,ATP6V1E1,GSK3B,IRS1,MAPK1,MAP2K1,RHEB,SOS1,WNT7B,ATP6V1F,ATP6V1G1,LPIN3
9_Member	KEGG Pathway	hsa00190	Oxidative phosphorylation	-5.49412	-3.39268	12/134	ATP6V1A,ATP6V1B2,ATP6V1E1,ATP6V0B,ATP6AP1,COX6A1,ND1,ATP6V0E1,ATP6V1F,ATP6V1G1,TCIRG1,COX6B2
9_Member	GO Biological Processes	GO:1902600	proton transmembrane transport	-4.88236	-2.91445	11/129	ATP6V1A,ATP6V1B2,ATP6V1E1,COX6A1,CTNS,ATP6V0E1,ATP6V1F,ATP6V1G1,SLC17A5,SLC15A3,SLC36A1
9_Member	WikiPathways	WP4917	Proximal tubule transport	-3.35493	-1.78496	6/58	ATP6V1A,ATP6V1E1,ATP6V0B,ATP6V0E1,ATP6V1F,ATP6V1G1
9_Member	Reactome Gene Sets	R-HSA-9711097	Cellular response to starvation	-2.84598	-1.42757	9/156	ATP6V1A,ATP6V1B2,ATP6V1E1,ATP6V0B,RHEB,ATP6V0E1,ATP6V1F,ATP6V1G1,TCIRG1
10_Member	GO Biological Processes	GO:0061024	membrane organization	-11.4806	-8.40007	44/774	ABCA1,ABCA4,ANXA2,ARF1,AP2M1,FCGR1A,GSK3B,HSP90AA1,MFGE8,MSR1,NPC1,PPT1,S100A10,RAB7A,EEA1,GBF1,SNAP23,AP3D1,SEC24C,PDCD6,HUWE1,PREB,LPCAT3,FLOT1,NDRG1,SEC23B,NPC2,PLAAT3,EPB41L3,ATP2C1,GHITM,SEC61A1,SH3GLB1,WDR83OS,ANKFY1,TMED9,EMC3,SPIRE1,GBA2,PALS1,DCSTAMP,ARHGAP12,MICOS13,RAB7B
10_Member	GO Biological Processes	GO:0010256	endomembrane system organization	-2.95618	-1.50561	19/504	ABCA1,EEA1,BLZF1,GBF1,SNAP23,AP3D1,WASHC5,HUWE1,LPCAT3,FLOT1,NDRG1,RAB10,EPB41L3,RAB38,SEC61A1,WDR83OS,TMED9,EMC3,PALS1
11_Member	GO Biological Processes	GO:0016042	lipid catabolic process	-11.4735	-8.40007	26/282	ACADM,ASAH1,CYP7A1,FUCA1,GALC,GLA,GM2A,HADHB,HADH,LIPA,NEU1,PHYH,PPT1,RAB7A,SGPL1,PRDX6,PLAAT3,PLCB1,ABHD12,SMPDL3B,CROT,NCEH1,GBA2,LPIN3,ALDH1L2,PLBD2
11_Member	GO Biological Processes	GO:0044242	cellular lipid catabolic process	-10.9556	-7.9333	21/188	ACADM,ASAH1,FUCA1,GALC,GLA,GM2A,HADHB,HADH,NEU1,PHYH,PPT1,SGPL1,PRDX6,PLCB1,ABHD12,SMPDL3B,CROT,GBA2,LPIN3,ALDH1L2,PLBD2
11_Member	Reactome Gene Sets	R-HSA-556833	Metabolism of lipids	-10.3477	-7.41262	41/742	ABCA1,ACADM,PLIN2,ALAS1,ARF1,ARSB,ASAH1,BMX,CDS1,CYP7A1,ACSL1,KDSR,GALC,GLA,GLB1,GM2A,GPD2,GPX4,HADHB,HADH,FADS1,NEU1,OXCT1,PCYT1A,PHYH,PPARA,CTSA,PPT1,TXNRD1,ABCC3,SGPL1,SEC24C,LPCAT3,PLIN3,PLAAT3,TNFRSF21,CERS2,CROT,GBA2,LPIN3,MMAA
11_Member	GO Biological Processes	GO:0032787	monocarboxylic acid metabolic process	-5.8767	-3.68364	25/491	ACADM,ASAH1,CYP7A1,ACSL1,FAH,GPX4,HADHB,HADH,LDHA,FADS1,NPC1,PGK1,PHYH,PPARA,SLC6A8,XBP1,SGPL1,HAAO,MPC2,ABHD12,ACAD9,CROT,GBA2,LPIN3,ALDH1L2
11_Member	GO Biological Processes	GO:0044282	small molecule catabolic process	-4.92748	-2.95097	19/354	ACADM,ALDH2,CYP7A1,DLST,FAH,GALE,GLB1,GPD2,HADHB,HADH,OXCT1,PHYH,HAAO,CROT,NAGK,ENTPD7,RBKS,LPIN3,ALDH1L2
11_Member	Reactome Gene Sets	R-HSA-77348	Beta oxidation of octanoyl-CoA to hexanoyl-CoA	-4.32623	-2.48803	3/5	ACADM,HADHB,HADH
11_Member	Reactome Gene Sets	R-HSA-77346	Beta oxidation of decanoyl-CoA to octanoyl-CoA-CoA	-4.03072	-2.27822	3/6	ACADM,HADHB,HADH
11_Member	GO Biological Processes	GO:0006631	fatty acid metabolic process	-3.80859	-2.10508	16/325	ACADM,ASAH1,ACSL1,GPX4,HADHB,HADH,FADS1,PHYH,PPARA,XBP1,SGPL1,ABHD12,ACAD9,CROT,LPIN3,ALDH1L2
11_Member	WikiPathways	WP143	Fatty acid beta-oxidation	-3.59483	-1.96147	5/34	ACADM,ACSL1,GPD2,HADHB,HADH
11_Member	KEGG Pathway	hsa01212	Fatty acid metabolism	-3.39617	-1.8172	6/57	ACADM,ACSL1,HADHB,HADH,FADS1,PPT1
11_Member	GO Biological Processes	GO:0072329	monocarboxylic acid catabolic process	-3.28739	-1.73576	8/108	ACADM,FAH,HADHB,HADH,PHYH,CROT,LPIN3,ALDH1L2
11_Member	GO Biological Processes	GO:0009062	fatty acid catabolic process	-3.18482	-1.66593	7/86	ACADM,HADHB,HADH,PHYH,CROT,LPIN3,ALDH1L2
11_Member	Reactome Gene Sets	R-HSA-77286	mitochondrial fatty acid beta-oxidation of saturated fatty acids	-3.14176	-1.64454	3/11	ACADM,HADHB,HADH
11_Member	KEGG Pathway	hsa00071	Fatty acid degradation	-3.11016	-1.61856	5/43	ACADM,ALDH2,ACSL1,HADHB,HADH
11_Member	Reactome Gene Sets	R-HSA-8978868	Fatty acid metabolism	-3.03284	-1.56216	10/177	ACADM,ACSL1,GPX4,HADHB,HADH,FADS1,PHYH,PPT1,CROT,MMAA
11_Member	KEGG Pathway	hsa00280	Valine, leucine and isoleucine degradation	-2.89012	-1.45892	5/48	ACADM,ALDH2,HADHB,HADH,OXCT1
11_Member	GO Biological Processes	GO:0046395	carboxylic acid catabolic process	-2.8478	-1.42819	11/220	ACADM,DLST,FAH,HADHB,HADH,PHYH,HAAO,CROT,NAGK,LPIN3,ALDH1L2
11_Member	GO Biological Processes	GO:0016054	organic acid catabolic process	-2.78574	-1.38619	11/224	ACADM,DLST,FAH,HADHB,HADH,PHYH,HAAO,CROT,NAGK,LPIN3,ALDH1L2
11_Member	GO Biological Processes	GO:0051791	medium-chain fatty acid metabolic process	-2.72315	-1.34707	3/15	ACADM,ACAD9,CROT
11_Member	WikiPathways	WP368	Mitochondrial long chain fatty acid beta-oxidation	-2.55959	-1.2329	3/17	ACADM,ACSL1,HADH
11_Member	GO Biological Processes	GO:0019395	fatty acid oxidation	-2.53922	-1.21977	6/83	ACADM,HADHB,HADH,PHYH,CROT,ALDH1L2
11_Member	Reactome Gene Sets	R-HSA-77289	Mitochondrial Fatty Acid Beta-Oxidation	-2.46113	-1.16439	4/37	ACADM,HADHB,HADH,MMAA
11_Member	GO Biological Processes	GO:0006635	fatty acid beta-oxidation	-2.45834	-1.16439	5/60	ACADM,HADHB,HADH,CROT,ALDH1L2
11_Member	GO Biological Processes	GO:0030258	lipid modification	-2.45819	-1.16439	9/178	ACADM,HADHB,HADH,PHYH,LPCAT3,CROT,GBA2,PORCN,ALDH1L2
11_Member	GO Biological Processes	GO:0034440	lipid oxidation	-2.41276	-1.13305	6/88	ACADM,HADHB,HADH,PHYH,CROT,ALDH1L2
12_Member	Reactome Gene Sets	R-HSA-9006934	Signaling by Receptor Tyrosine Kinases	-11.2049	-8.15781	35/521	ATP6V1A,ATP6V1B2,ATP6V1E1,ATP6V0B,ATP6AP1,AP2M1,FN1,FOS,FOSB,HSP90AA1,ID2,IRS1,ITGB1,LAMC1,PPP2R1B,MAPK1,MAP2K1,PTBP1,PTPRJ,RALB,SOS1,STAT3,VAV1,NRP2,ATP6V0E1,ATP6V1F,ATP6V1G1,RNF41,TCIRG1,NCSTN,FLRT2,DNM3,PSENEN,EPS15L1,DOCK7
12_Member	WikiPathways	WP2037	Prolactin signaling pathway	-7.19952	-4.76707	11/76	CISH,FOS,GSK3B,IRS1,ITGB1,PPIB,MAPK1,MAP2K1,SOS1,STAT3,VAV1
12_Member	KEGG Pathway	hsa05132	Salmonella infection	-6.51719	-4.20813	18/249	ANXA2,ARF1,FOS,HSP90AA1,M6PR,MAPK1,MAP2K1,S100A10,HSP90B1,RAB7A,RIPK2,MYL9,LY96,DCTN4,TUBB1,TIRAP,MLKL,RAB7B
12_Member	Reactome Gene Sets	R-HSA-187037	Signaling by NTRK1 (TRKA)	-6.20267	-3.94632	12/115	AP2M1,FOS,FOSB,ID2,IRS1,PPP2R1B,MAPK1,MAP2K1,RALB,SOS1,STAT3,DNM3
12_Member	WikiPathways	WP286	IL-3 signaling pathway	-5.80168	-3.62995	8/49	CD69,FOS,MAPK1,MAP2K1,SOS1,STAT3,VAV1,YWHAQ
12_Member	Reactome Gene Sets	R-HSA-168898	Toll-like Receptor Cascades	-5.51958	-3.40936	13/157	CTSB,CTSS,FOS,PPP2R1B,MAPK1,MAP2K1,HSP90B1,UBE2D3,EEA1,RIPK2,LY96,DNM3,TIRAP
12_Member	Reactome Gene Sets	R-HSA-166520	Signaling by NTRKs	-5.49412	-3.39268	12/134	AP2M1,FOS,FOSB,ID2,IRS1,PPP2R1B,MAPK1,MAP2K1,RALB,SOS1,STAT3,DNM3
12_Member	WikiPathways	WP581	EPO receptor signaling	-5.40105	-3.32653	6/26	CISH,IRS1,MAPK1,MAP2K1,SOS1,STAT3
12_Member	WikiPathways	WP4659	Gastrin signaling pathway	-5.39995	-3.32653	11/114	ANXA2,CD44,FOS,GSK3B,IRS1,ITGB1,MAPK1,MAP2K1,SOS1,STAT3,KLF4
12_Member	WikiPathways	WP2324	AGE/RAGE pathway	-4.80606	-2.85854	8/66	IRS1,LGALS3,MSN,MSR1,MAPK1,MAP2K1,STAT3,TIRAP
12_Member	KEGG Pathway	hsa05221	Acute myeloid leukemia	-4.75726	-2.82573	8/67	RUNX1,CEBPA,FCGR1A,PIM1,MAPK1,MAP2K1,SOS1,STAT3
12_Member	WikiPathways	WP313	Hepatocyte growth factor receptor signaling	-4.68443	-2.77238	6/34	FOS,ITGB1,MAPK1,MAP2K1,SOS1,STAT3
12_Member	WikiPathways	WP127	IL-5 signaling pathway	-4.26633	-2.45268	6/40	FOS,GSK3B,MAPK1,MAP2K1,SOS1,STAT3
12_Member	WikiPathways	WP2526	PDGF pathway	-4.26633	-2.45268	6/40	FOS,MAPK1,MAP2K1,SOS1,STAT3,VAV1
12_Member	KEGG Pathway	hsa04380	Osteoclast differentiation	-4.16623	-2.37865	10/128	CSF1,FCGR1A,FOS,FOSB,IFNGR2,MAPK1,MAP2K1,STAT2,TGFB2,OSCAR
12_Member	WikiPathways	WP49	IL-2 signaling pathway	-4.1431	-2.36111	6/42	CISH,FOS,MAPK1,MAP2K1,SOS1,STAT3
12_Member	Reactome Gene Sets	R-HSA-5675221	Negative regulation of MAPK pathway	-4.08405	-2.3184	6/43	DUSP5,MARK3,PPP2R1B,PPP2R5B,MAPK1,MAP2K1
12_Member	WikiPathways	WP364	IL-6 signaling pathway	-4.08405	-2.3184	6/43	GSK3B,MAPK1,MAP2K1,SOS1,STAT3,VAV1
12_Member	WikiPathways	WP481	Insulin signaling	-3.9953	-2.25178	11/161	ARF1,FOS,GSK3B,IRS1,MAPK1,MAP2K1,RHEB,SOS1,XBP1,SNAP23,FLOT1
12_Member	WikiPathways	WP437	EGF/EGFR signaling pathway	-3.94753	-2.21157	11/163	AP2M1,EPS8,FOS,FOSB,MAPK1,MAP2K1,RALB,SOS1,STAT3,VAV1,EPS15L1
12_Member	WikiPathways	WP2643	Nanoparticle-mediated activation of receptor signaling	-3.93435	-2.20212	5/29	FN1,ITGB1,MAPK1,MAP2K1,SOS1
12_Member	KEGG Pathway	hsa04910	Insulin signaling pathway	-3.91924	-2.19315	10/137	GSK3B,IRS1,PRKAR2A,MAPK1,MAP2K1,PYGL,RHEB,SOS1,TRIP10,FLOT1
12_Member	WikiPathways	WP3929	Chemokine signaling pathway	-3.90052	-2.18002	11/165	GNG10,XCR1,GSK3B,MAPK1,MAP2K1,SOS1,STAT2,STAT3,VAV1,CXCL14,PLCB1
12_Member	KEGG Pathway	hsa04917	Prolactin signaling pathway	-3.73558	-2.05133	7/70	CISH,FOS,GSK3B,MAPK1,MAP2K1,SOS1,STAT3
12_Member	Reactome Gene Sets	R-HSA-2871796	FCERI mediated MAPK activation	-3.72317	-2.04551	5/32	FCER1G,FOS,MAPK1,SOS1,VAV1
12_Member	WikiPathways	WP1449	Regulation of toll-like receptor signaling pathway	-3.7166	-2.0422	10/145	CD40,CISH,FOS,MAPK1,MAP2K1,TNFAIP3,RNF41,LY96,RNF216,TIRAP
12_Member	KEGG Pathway	hsa04657	IL-17 signaling pathway	-3.6981	-2.03213	8/94	FOS,FOSB,GSK3B,HSP90AA1,MAPK1,TNFAIP3,HSP90B1,TRAF3IP2
12_Member	KEGG Pathway	hsa04072	Phospholipase D signaling pathway	-3.64432	-1.99095	10/148	ARF1,LPAR1,FCER1G,MAPK1,MAP2K1,RALB,RHEB,SOS1,PLCB1,DNM3
12_Member	WikiPathways	WP4747	Netrin-UNC5B signaling pathway	-3.61623	-1.97115	6/52	ICAM1,IL10,PPP2R1B,MAPK1,MAP2K1,DCSTAMP
12_Member	WikiPathways	WP2034	Leptin signaling pathway	-3.51246	-1.9033	7/76	CISH,GSK3B,IRS1,MAPK1,MAP2K1,SOS1,STAT3
12_Member	WikiPathways	WP4666	Hepatitis B infection	-3.50536	-1.90041	10/154	ATP6AP1,FOS,MAPK1,MAP2K1,SOS1,STAT2,STAT3,TGFB2,YWHAQ,TIRAP
12_Member	WikiPathways	WP395	IL-4 signaling pathway	-3.48132	-1.88592	6/55	CEBPA,FOS,IRS1,MAPK1,SOS1,STAT3
12_Member	WikiPathways	WP3915	Angiopoietin-like protein 8 regulatory pathway	-3.36373	-1.79034	9/132	CYP7A1,GSK3B,IRS1,MAPK1,MAP2K1,RHEB,SOS1,TRIP10,FLOT1
12_Member	WikiPathways	WP366	TGF-beta signaling pathway	-3.33974	-1.77569	9/133	FN1,FOS,FOSB,ITGB1,NEDD9,PRKAR2A,MAPK1,MAP2K1,SOS1
12_Member	KEGG Pathway	hsa04062	Chemokine signaling pathway	-3.332	-1.76963	11/192	GNG10,XCR1,GSK3B,MAPK1,MAP2K1,SOS1,STAT2,STAT3,VAV1,CXCL14,PLCB1
12_Member	KEGG Pathway	hsa05161	Hepatitis B	-3.33083	-1.76929	10/162	ATP6AP1,FOS,MAPK1,MAP2K1,SOS1,STAT2,STAT3,TGFB2,YWHAQ,TIRAP
12_Member	Reactome Gene Sets	R-HSA-166016	Toll Like Receptor 4 (TLR4) Cascade	-3.29245	-1.74001	9/135	FOS,PPP2R1B,MAPK1,MAP2K1,UBE2D3,RIPK2,LY96,DNM3,TIRAP
12_Member	WikiPathways	WP304	Kit receptor signaling pathway	-3.27496	-1.73184	6/60	FOS,MAPK1,MAP2K1,SOS1,STAT3,VAV1
12_Member	GO Biological Processes	GO:0060439	trachea morphogenesis	-3.27458	-1.73184	3/10	MAPK1,MAP2K1,WNT7B
12_Member	Reactome Gene Sets	R-HSA-74749	Signal attenuation	-3.27458	-1.73184	3/10	IRS1,MAPK1,SOS1
12_Member	Reactome Gene Sets	R-HSA-112409	RAF-independent MAPK1/3 activation	-3.25262	-1.71544	4/23	DUSP5,MAPK1,MAP2K1,PEA15
12_Member	KEGG Pathway	hsa05210	Colorectal cancer	-3.18482	-1.66593	7/86	FOS,GSK3B,MAPK1,MAP2K1,RALB,SOS1,TGFB2
12_Member	KEGG Pathway	hsa04668	TNF signaling pathway	-3.1823	-1.66593	8/112	CSF1,FOS,ICAM1,MAPK1,MAP2K1,TNFAIP3,TNFRSF1B,MLKL
12_Member	Reactome Gene Sets	R-HSA-982772	Growth hormone receptor signaling	-3.17926	-1.66514	4/24	CISH,IRS1,MAPK1,STAT3
12_Member	GO Biological Processes	GO:0060425	lung morphogenesis	-3.11016	-1.61856	5/43	CTSH,EXT1,MAPK1,MAP2K1,WNT7B
12_Member	WikiPathways	WP205	IL-7 signaling pathway	-3.10935	-1.61856	4/25	GSK3B,MAPK1,MAP2K1,STAT3
12_Member	WikiPathways	WP710	DNA damage response (only ATM dependent)	-3.10658	-1.61721	8/115	GSK3B,IRS1,PLAU,MAPK1,SOD2,SOS1,WNT7B,MLKL
12_Member	KEGG Pathway	hsa05235	PD-L1 expression and PD-1 checkpoint pathway in cancer	-3.09566	-1.60981	7/89	FOS,IFNGR2,MAPK1,MAP2K1,STAT3,BATF3,TIRAP
12_Member	WikiPathways	WP2374	Oncostatin M signaling pathway	-3.05316	-1.57815	6/66	FOS,IRS1,MAPK1,MAP2K1,SOS1,STAT3
12_Member	Reactome Gene Sets	R-HSA-6802952	Signaling by BRAF and RAF1 fusions	-3.01859	-1.55463	6/67	FN1,MARK3,MAPK1,MAP2K1,PAPSS1,TRAK1
12_Member	KEGG Pathway	hsa04935	Growth hormone synthesis, secretion and action	-3.0095	-1.54887	8/119	FOS,GSK3B,IRS1,MAPK1,MAP2K1,SOS1,STAT3,PLCB1
12_Member	WikiPathways	WP2355	Corticotropin-releasing hormone signaling pathway	-2.98248	-1.52382	7/93	ECE1,FOS,FOSB,GSK3B,HSP90AA1,MAPK1,MAP2K1
12_Member	WikiPathways	WP1434	Osteopontin signaling	-2.91385	-1.47767	3/13	PLAU,MAPK1,MAP2K1
12_Member	Reactome Gene Sets	R-HSA-168138	Toll Like Receptor 9 (TLR9) Cascade	-2.90155	-1.46787	7/96	FOS,PPP2R1B,MAPK1,MAP2K1,EEA1,RIPK2,LY96
12_Member	KEGG Pathway	hsa05215	Prostate cancer	-2.87529	-1.44839	7/97	GSK3B,HSP90AA1,PLAU,MAPK1,MAP2K1,SOS1,HSP90B1
12_Member	WikiPathways	WP3972	PDGFR-beta pathway	-2.85899	-1.43697	4/29	FOS,MAP2K1,SOS1,STAT3
12_Member	KEGG Pathway	hsa05160	Hepatitis C	-2.82675	-1.4104	9/157	GSK3B,PPARA,PPP2R1B,MAPK1,MAP2K1,SOS1,STAT2,STAT3,YWHAQ
12_Member	Reactome Gene Sets	R-HSA-166166	MyD88-independent TLR4 cascade	-2.82378	-1.4104	7/99	FOS,PPP2R1B,MAPK1,MAP2K1,UBE2D3,RIPK2,LY96
12_Member	Reactome Gene Sets	R-HSA-937061	TRIF(TICAM1)-mediated TLR4 signaling	-2.82378	-1.4104	7/99	FOS,PPP2R1B,MAPK1,MAP2K1,UBE2D3,RIPK2,LY96
12_Member	WikiPathways	WP4216	Chromosomal and microsatellite instability in colorectal cancer	-2.79305	-1.39288	6/74	FOS,GSK3B,MAPK1,MAP2K1,RALB,TGFB2
12_Member	Reactome Gene Sets	R-HSA-166058	MyD88:MAL(TIRAP) cascade initiated on plasma membrane	-2.77359	-1.37629	7/101	FOS,PPP2R1B,MAPK1,MAP2K1,RIPK2,LY96,TIRAP
12_Member	Reactome Gene Sets	R-HSA-168188	Toll Like Receptor TLR6:TLR2 Cascade	-2.77359	-1.37629	7/101	FOS,PPP2R1B,MAPK1,MAP2K1,RIPK2,LY96,TIRAP
12_Member	KEGG Pathway	hsa04068	FoxO signaling pathway	-2.74211	-1.35162	8/131	IL10,IRS1,MAPK1,MAP2K1,SOD2,SOS1,STAT3,TGFB2
12_Member	KEGG Pathway	hsa05133	Pertussis	-2.73342	-1.34859	6/76	FOS,IL10,ITGB1,MAPK1,LY96,TIRAP
12_Member	Reactome Gene Sets	R-HSA-168179	Toll Like Receptor TLR1:TLR2 Cascade	-2.70064	-1.33052	7/104	FOS,PPP2R1B,MAPK1,MAP2K1,RIPK2,LY96,TIRAP
12_Member	Reactome Gene Sets	R-HSA-181438	Toll Like Receptor 2 (TLR2) Cascade	-2.70064	-1.33052	7/104	FOS,PPP2R1B,MAPK1,MAP2K1,RIPK2,LY96,TIRAP
12_Member	KEGG Pathway	hsa04660	T cell receptor signaling pathway	-2.70064	-1.33052	7/104	FOS,GSK3B,IL10,MAPK1,MAP2K1,SOS1,VAV1
12_Member	WikiPathways	WP3676	BDNF-TrkB signaling	-2.64592	-1.2885	4/33	MAPK1,MAP2K1,RHEB,SOS1
12_Member	WikiPathways	WP4928	MAPK pathway in congenital thyroid cancer	-2.63844	-1.2857	3/16	FOS,MAP2K1,SOS1
12_Member	KEGG Pathway	hsa04510	Focal adhesion	-2.62202	-1.27543	10/201	CAPN2,FN1,GSK3B,ITGB1,LAMC1,MAPK1,MAP2K1,SOS1,VAV1,MYL9
12_Member	KEGG Pathway	hsa05135	Yersinia infection	-2.62029	-1.27476	8/137	FN1,FOS,GSK3B,IL10,ITGB1,MAPK1,MAP2K1,VAV1
12_Member	KEGG Pathway	hsa04659	Th17 cell differentiation	-2.60752	-1.26346	7/108	RUNX1,FOS,HSP90AA1,IFNGR2,MAPK1,STAT3,IL27
12_Member	WikiPathways	WP306	Focal adhesion	-2.60641	-1.26287	10/202	CAPN2,FN1,GSK3B,ITGB1,LAMC1,MAPK1,MAP2K1,SOS1,VAV1,MYL9
12_Member	Reactome Gene Sets	R-HSA-187687	Signalling to ERKs	-2.59734	-1.25632	4/34	MAPK1,MAP2K1,RALB,SOS1
12_Member	KEGG Pathway	hsa04066	HIF-1 signaling pathway	-2.58493	-1.24841	7/109	IFNGR2,LDHA,PGK1,MAPK1,MAP2K1,STAT3,ELOC
12_Member	KEGG Pathway	hsa04662	B cell receptor signaling pathway	-2.56568	-1.2329	6/82	FOS,GSK3B,MAPK1,MAP2K1,SOS1,VAV1
12_Member	WikiPathways	WP244	Alpha 6 beta 4 signaling pathway	-2.55042	-1.22953	4/35	IRS1,LAMC1,MAPK1,SOS1
12_Member	Reactome Gene Sets	R-HSA-6802957	Oncogenic MAPK signaling	-2.51317	-1.19894	6/84	FN1,MARK3,MAPK1,MAP2K1,PAPSS1,TRAK1
12_Member	Reactome Gene Sets	R-HSA-5673000	RAF activation	-2.50505	-1.19505	4/36	MARK3,PPP2R1B,PPP2R5B,MAP2K1
12_Member	Reactome Gene Sets	R-HSA-6802948	Signaling by high-kinase activity BRAF mutants	-2.50505	-1.19505	4/36	FN1,MARK3,MAPK1,MAP2K1
12_Member	WikiPathways	WP4877	Host-pathogen interaction of human coronaviruses - MAPK signaling	-2.50505	-1.19505	4/36	BST2,FOS,MAPK1,MAP2K1
12_Member	WikiPathways	WP4205	MET in type 1 papillary renal cell carcinoma	-2.49015	-1.18329	5/59	MAPK1,MAP2K1,SOS1,STAT3,STRN
12_Member	GO Biological Processes	GO:0060438	trachea development	-2.48586	-1.18329	3/18	MAPK1,MAP2K1,WNT7B
12_Member	GO Biological Processes	GO:2000641	regulation of early endosome to late endosome transport	-2.48586	-1.18329	3/18	MSN,MAPK1,MAP2K1
12_Member	GO Biological Processes	GO:0070371	ERK1 and ERK2 cascade	-2.46113	-1.16439	4/37	CTSH,DUSP5,MAPK1,MAP2K1
12_Member	KEGG Pathway	hsa05207	Chemical carcinogenesis - receptor activation	-2.45626	-1.16325	10/212	FOS,HSP90AA1,PPARA,MAPK1,MAP2K1,SOS1,STAT3,HSP90B1,KLF4,KPNA6
12_Member	WikiPathways	WP5098	T-cell activation SARS-CoV-2	-2.43731	-1.14654	6/87	FOS,GSK3B,MAPK1,MAP2K1,RHEB,SOS1
12_Member	Reactome Gene Sets	R-HSA-198725	Nuclear Events (kinase and transcription factor activation)	-2.42717	-1.13997	5/61	FOS,FOSB,ID2,PPP2R1B,MAPK1
12_Member	WikiPathways	WP22	IL-9 signaling pathway	-2.41668	-1.1339	3/19	MAPK1,MAP2K1,STAT3
12_Member	WikiPathways	WP3863	T-cell antigen receptor (TCR) pathway during Staphylococcus aureus infection	-2.39663	-1.12083	5/62	FOS,GSK3B,IL10,MAP2K1,SOS1
12_Member	WikiPathways	WP3931	Embryonic stem cell pluripotency pathways	-2.37311	-1.10204	7/119	FOS,GSK3B,MAPK1,MAP2K1,SOS1,STAT3,WNT7B
12_Member	WikiPathways	WP4155	Endometrial cancer	-2.36669	-1.0986	5/63	FOS,GSK3B,MAPK1,MAP2K1,SOS1
12_Member	Reactome Gene Sets	R-HSA-9671555	Signaling by PDGFR in disease	-2.35155	-1.08853	3/20	SOS1,STAT3,STRN
12_Member	Reactome Gene Sets	R-HSA-975138	TRAF6 mediated induction of NFkB and MAP kinases upon TLR7/8 or 9 activation	-2.34122	-1.08198	6/91	FOS,PPP2R1B,MAPK1,MAP2K1,RIPK2,LY96
12_Member	WikiPathways	WP69	T-cell receptor (TCR) signaling pathway	-2.34122	-1.08198	6/91	FOS,MAPK1,MAP2K1,SOS1,VAV1,RIPK2
12_Member	Reactome Gene Sets	R-HSA-5674135	MAP2K and MAPK activation	-2.33738	-1.08181	4/40	FN1,MARK3,MAPK1,MAP2K1
12_Member	Reactome Gene Sets	R-HSA-450294	MAP kinase activation	-2.33734	-1.08181	5/64	FOS,PPP2R1B,MAPK1,MAP2K1,RIPK2
12_Member	Reactome Gene Sets	R-HSA-975155	MyD88 dependent cascade initiated on endosome	-2.31804	-1.06546	6/92	FOS,PPP2R1B,MAPK1,MAP2K1,RIPK2,LY96
12_Member	Reactome Gene Sets	R-HSA-168181	Toll Like Receptor 7/8 (TLR7/8) Cascade	-2.29519	-1.04824	6/93	FOS,PPP2R1B,MAPK1,MAP2K1,RIPK2,LY96
12_Member	WikiPathways	WP4549	Fragile X syndrome	-2.2949	-1.04824	7/123	AP2M1,PPP2R5B,MAPK1,MAP2K1,RHEB,SOS1,PLCB1
12_Member	Reactome Gene Sets	R-HSA-445144	Signal transduction by L1	-2.29004	-1.04593	3/21	ITGB1,MAPK1,MAP2K1
12_Member	Reactome Gene Sets	R-HSA-168164	Toll Like Receptor 3 (TLR3) Cascade	-2.27265	-1.03134	6/94	FOS,PPP2R1B,MAPK1,MAP2K1,UBE2D3,RIPK2
12_Member	WikiPathways	WP4746	Thyroid hormones production and peripheral downstream signaling effects	-2.25042	-1.01467	6/95	GSK3B,MAPK1,MAP2K1,RHEB,SOS1,PLCB1
12_Member	WikiPathways	WP2032	Thyroid stimulating hormone (TSH) signaling pathway	-2.22536	-0.998586	5/68	FOS,MAPK1,MAP2K1,STAT3,PLCB1
12_Member	WikiPathways	WP3680	Physico-chemical features and toxicity-associated pathways	-2.22536	-0.998586	5/68	FN1,GSK3B,MAPK1,MAP2K1,SOS1
12_Member	KEGG Pathway	hsa04664	Fc epsilon RI signaling pathway	-2.22536	-0.998586	5/68	FCER1G,MAPK1,MAP2K1,SOS1,VAV1
12_Member	Reactome Gene Sets	R-HSA-9656223	Signaling by RAF1 mutants	-2.2242	-0.998581	4/43	FN1,MARK3,MAPK1,MAP2K1
12_Member	KEGG Pathway	hsa05211	Renal cell carcinoma	-2.19865	-0.976102	5/69	MAPK1,MAP2K1,SOS1,ELOC,TGFB2
12_Member	WikiPathways	WP2332	Interleukin-11 signaling pathway	-2.18856	-0.967919	4/44	ICAM1,MAPK1,MAP2K1,STAT3
12_Member	KEGG Pathway	hsa05231	Choline metabolism in cancer	-2.18553	-0.966415	6/98	FOS,PCYT1A,MAPK1,MAP2K1,RHEB,SOS1
12_Member	KEGG Pathway	hsa04926	Relaxin signaling pathway	-2.18381	-0.965831	7/129	EDNRB,FOS,GNG10,MAPK1,MAP2K1,SOS1,PLCB1
12_Member	WikiPathways	WP712	Estrogen signaling pathway	-2.17655	-0.961591	3/23	FOS,MAPK1,MAP2K1
12_Member	KEGG Pathway	hsa04650	Natural killer cell mediated cytotoxicity	-2.14833	-0.941563	7/131	FCER1G,ICAM1,IFNGR2,MAPK1,MAP2K1,SOS1,VAV1
12_Member	GO Biological Processes	GO:0038095	Fc-epsilon receptor signaling pathway	-2.12399	-0.923193	3/24	FCER1G,SOS1,VAV1
12_Member	WikiPathways	WP1544	MicroRNAs in cardiomyocyte hypertrophy	-2.12319	-0.923193	6/101	CISH,GSK3B,PRKG1,MAPK1,MAP2K1,STAT3
12_Member	Reactome Gene Sets	R-HSA-448424	Interleukin-17 signaling	-2.12134	-0.923193	5/72	FOS,PPP2R1B,MAPK1,MAP2K1,RIPK2
12_Member	WikiPathways	WP4535	Envelope proteins and their potential roles in EDMD physiopathology	-2.12011	-0.923193	4/46	MAPK1,MAP2K1,SOS1,TGFB2
12_Member	GO Biological Processes	GO:0060711	labyrinthine layer development	-2.08722	-0.897812	4/47	IL10,MAPK1,MAP2K1,WNT7B
12_Member	Reactome Gene Sets	R-HSA-6802946	Signaling by moderate kinase activity BRAF mutants	-2.08722	-0.897812	4/47	FN1,MARK3,MAPK1,MAP2K1
12_Member	Reactome Gene Sets	R-HSA-6802949	Signaling by RAS mutants	-2.08722	-0.897812	4/47	FN1,MARK3,MAPK1,MAP2K1
12_Member	Reactome Gene Sets	R-HSA-6802955	Paradoxical activation of RAF signaling by kinase inactive BRAF	-2.08722	-0.897812	4/47	FN1,MARK3,MAPK1,MAP2K1
12_Member	Reactome Gene Sets	R-HSA-9649948	Signaling downstream of RAS mutants	-2.08722	-0.897812	4/47	FN1,MARK3,MAPK1,MAP2K1
12_Member	WikiPathways	WP2203	Thymic stromal lymphopoietin (TSLP) signaling pathway	-2.08722	-0.897812	4/47	CISH,MAPK1,MAP2K1,STAT3
12_Member	WikiPathways	WP1528	Physiological and pathological hypertrophy of the heart	-2.07389	-0.889774	3/25	FOS,MAPK1,STAT3
12_Member	WikiPathways	WP75	Toll-like receptor signaling pathway	-2.06325	-0.881814	6/104	CD40,FOS,MAPK1,MAP2K1,LY96,TIRAP
12_Member	KEGG Pathway	hsa04620	Toll-like receptor signaling pathway	-2.06325	-0.881814	6/104	CD40,FOS,MAPK1,MAP2K1,LY96,TIRAP
12_Member	KEGG Pathway	hsa04915	Estrogen signaling pathway	-2.02979	-0.856961	7/138	FOS,HSP90AA1,MAPK1,MAP2K1,SOS1,HSP90B1,PLCB1
12_Member	KEGG Pathway	hsa05212	Pancreatic cancer	-2.02439	-0.856961	5/76	MAPK1,MAP2K1,RALB,STAT3,TGFB2
12_Member	KEGG Pathway	hsa05220	Chronic myeloid leukemia	-2.02439	-0.856961	5/76	RUNX1,MAPK1,MAP2K1,SOS1,TGFB2
12_Member	GO Biological Processes	GO:0030324	lung development	-2.00321	-0.838273	8/174	CEBPA,CTSH,ACE,EXT1,LIPA,MAPK1,MAP2K1,WNT7B
12_Member	Reactome Gene Sets	R-HSA-9009391	Extra-nuclear estrogen signaling	-2.00116	-0.837565	5/77	FOS,GNG10,HSP90AA1,MAPK1,STRN
13_Member	GO Biological Processes	GO:0034097	response to cytokine	-10.4652	-7.50862	43/799	ADAR,ASAH1,BST2,CAPN2,CD40,CD44,CEBPA,CSF1,EPS8,EXT1,ACSL1,FCER1G,FOS,XCR1,GSK3B,HSPA5,ICAM1,IFNGR2,IL10RB,MNDA,MAPK1,PTPRJ,SOS1,TRIM21,STAT2,STAT3,TNFRSF1B,XBP1,RIPK2,NRP2,KLF4,GFPT2,TCIRG1,TNFSF13B,B3GNT2,TRAF3IP2,LRCH1,PLCB1,TNFRSF21,DCSTAMP,ADAMTS12,TXNDC17,RAB7B
13_Member	GO Biological Processes	GO:0071345	cellular response to cytokine stimulus	-9.35632	-6.58393	38/703	ASAH1,CAPN2,CD40,CD44,CEBPA,CSF1,EPS8,EXT1,ACSL1,FCER1G,XCR1,GSK3B,HSPA5,ICAM1,IFNGR2,IL10RB,MNDA,MAPK1,PTPRJ,SOS1,STAT2,STAT3,TNFRSF1B,XBP1,NRP2,KLF4,GFPT2,TCIRG1,TNFSF13B,B3GNT2,TRAF3IP2,LRCH1,PLCB1,TNFRSF21,DCSTAMP,ADAMTS12,TXNDC17,RAB7B
13_Member	GO Biological Processes	GO:0019221	cytokine-mediated signaling pathway	-4.42364	-2.56274	18/352	CD44,CEBPA,CSF1,EXT1,ACSL1,FCER1G,XCR1,IFNGR2,IL10RB,PTPRJ,SOS1,STAT2,STAT3,TNFRSF1B,TNFSF13B,TRAF3IP2,PLCB1,TXNDC17
13_Member	GO Biological Processes	GO:0071356	cellular response to tumor necrosis factor	-4.24968	-2.44635	12/178	ASAH1,CD40,CEBPA,EXT1,MAPK1,TNFRSF1B,TNFSF13B,TRAF3IP2,TNFRSF21,DCSTAMP,ADAMTS12,TXNDC17
13_Member	GO Biological Processes	GO:0034612	response to tumor necrosis factor	-3.72875	-2.04781	12/202	ASAH1,CD40,CEBPA,EXT1,MAPK1,TNFRSF1B,TNFSF13B,TRAF3IP2,TNFRSF21,DCSTAMP,ADAMTS12,TXNDC17
13_Member	GO Biological Processes	GO:0033209	tumor necrosis factor-mediated signaling pathway	-2.58967	-1.25264	5/56	EXT1,TNFRSF1B,TNFSF13B,TRAF3IP2,TXNDC17
14_Member	GO Biological Processes	GO:0048534	hematopoietic or lymphoid organ development	-10.4639	-7.50862	38/643	ADAR,ALAS1,ANXA2,ATP6AP1,RUNX1,CEBPA,CSF1,ACE,EXT1,FCER1G,ID2,IL10,ITGB1,LGALS1,PGM3,PLEK,MAPK1,MAP2K1,PTPRJ,SOD2,STAT3,TGFB2,VAV1,SGPL1,KLF4,TSPAN2,TCIRG1,ARIH2,TNFSF13B,TRAF3IP2,RCOR1,CLEC1B,HERC6,BATF3,ENTPD7,DCSTAMP,TIRAP,OSCAR
14_Member	GO Biological Processes	GO:0002520	immune system development	-10.2836	-7.36775	39/683	ADAR,ALAS1,ANXA2,ATP6AP1,RUNX1,CEBPA,CSF1,ACE,EXT1,FCER1G,ID2,IL10,ITGB1,LGALS1,PGM3,PLEK,MAPK1,MAP2K1,PTPRJ,SOD2,STAT3,TGFB2,TNFAIP3,VAV1,SGPL1,KLF4,TSPAN2,TCIRG1,ARIH2,TNFSF13B,TRAF3IP2,RCOR1,CLEC1B,HERC6,BATF3,ENTPD7,DCSTAMP,TIRAP,OSCAR
14_Member	GO Biological Processes	GO:0030097	hemopoiesis	-10.2427	-7.34538	36/594	ADAR,ALAS1,ANXA2,ATP6AP1,RUNX1,CEBPA,CSF1,ACE,EXT1,FCER1G,ID2,IL10,ITGB1,LGALS1,PGM3,PLEK,PTPRJ,SOD2,STAT3,TGFB2,VAV1,SGPL1,KLF4,TSPAN2,TCIRG1,ARIH2,TNFSF13B,TRAF3IP2,RCOR1,CLEC1B,HERC6,BATF3,ENTPD7,DCSTAMP,TIRAP,OSCAR
14_Member	GO Biological Processes	GO:0030099	myeloid cell differentiation	-5.61913	-3.4846	16/231	ADAR,ALAS1,ANXA2,ATP6AP1,RUNX1,CEBPA,CSF1,ID2,TSPAN2,TCIRG1,RCOR1,CLEC1B,BATF3,DCSTAMP,TIRAP,OSCAR
14_Member	GO Biological Processes	GO:0002573	myeloid leukocyte differentiation	-4.53209	-2.64549	10/116	ANXA2,ATP6AP1,RUNX1,CEBPA,CSF1,TSPAN2,TCIRG1,BATF3,DCSTAMP,OSCAR
14_Member	GO Biological Processes	GO:0030316	osteoclast differentiation	-4.20383	-2.40811	6/41	ANXA2,ATP6AP1,CSF1,TCIRG1,DCSTAMP,OSCAR
15_Member	GO Biological Processes	GO:0046466	membrane lipid catabolic process	-9.64801	-6.78544	10/35	ASAH1,FUCA1,GALC,GLA,GM2A,NEU1,PPT1,SGPL1,SMPDL3B,GBA2
15_Member	GO Biological Processes	GO:0030149	sphingolipid catabolic process	-8.95026	-6.22902	9/30	ASAH1,GALC,GLA,GM2A,NEU1,PPT1,SGPL1,SMPDL3B,GBA2
15_Member	Reactome Gene Sets	R-HSA-428157	Sphingolipid metabolism	-7.38898	-4.92253	12/90	ARSB,ASAH1,KDSR,GALC,GLA,GLB1,GM2A,NEU1,CTSA,SGPL1,CERS2,GBA2
15_Member	Reactome Gene Sets	R-HSA-1660662	Glycosphingolipid metabolism	-7.16829	-4.74809	9/46	ARSB,ASAH1,GALC,GLA,GLB1,GM2A,NEU1,CTSA,GBA2
15_Member	GO Biological Processes	GO:0019377	glycolipid catabolic process	-6.99499	-4.59251	6/15	FUCA1,GALC,GLA,GM2A,NEU1,GBA2
15_Member	KEGG Pathway	hsa00600	Sphingolipid metabolism	-6.91724	-4.52619	9/49	ASAH1,KDSR,GALC,GLA,GLB1,NEU1,SGPL1,CERS2,GBA2
15_Member	GO Biological Processes	GO:0046514	ceramide catabolic process	-6.13732	-3.90117	6/20	ASAH1,GALC,GLA,GM2A,NEU1,GBA2
15_Member	GO Biological Processes	GO:1901136	carbohydrate derivative catabolic process	-6.02479	-3.81171	14/165	CD44,FUCA1,GALC,GLA,GLB1,GM2A,GPC1,MANBA,NEU1,PDE4A,NAGK,ENTPD7,GBA2,ADAMTS12
15_Member	GO Biological Processes	GO:0046479	glycosphingolipid catabolic process	-5.80214	-3.62995	5/13	GALC,GLA,GM2A,NEU1,GBA2
15_Member	GO Biological Processes	GO:0006665	sphingolipid metabolic process	-5.55047	-3.43429	13/156	ASAH1,KDSR,GALC,GLA,GLB1,GM2A,NEU1,PPT1,SGPL1,SMPDL3B,CERS2,CLN6,GBA2
15_Member	KEGG Pathway	hsa00511	Other glycan degradation	-5.0093	-3.02004	5/18	FUCA1,GLB1,MANBA,NEU1,GBA2
15_Member	GO Biological Processes	GO:0006643	membrane lipid metabolic process	-4.99556	-3.01027	14/202	ASAH1,FUCA1,KDSR,GALC,GLA,GLB1,GM2A,NEU1,PPT1,SGPL1,SMPDL3B,CERS2,CLN6,GBA2
15_Member	WikiPathways	WP4153	Degradation pathway of sphingolipids, including diseases	-4.80162	-2.85854	4/10	GLA,GLB1,GM2A,NEU1
15_Member	GO Biological Processes	GO:0006672	ceramide metabolic process	-4.38694	-2.53429	9/97	ASAH1,GALC,GLA,GM2A,NEU1,SGPL1,CERS2,CLN6,GBA2
15_Member	GO Biological Processes	GO:0009313	oligosaccharide catabolic process	-4.28712	-2.46746	4/13	GM2A,MANBA,NEU1,TREH
15_Member	GO Biological Processes	GO:0006687	glycosphingolipid metabolic process	-4.2604	-2.45021	7/58	GALC,GLA,GLB1,GM2A,NEU1,CLN6,GBA2
15_Member	GO Biological Processes	GO:0046477	glycosylceramide catabolic process	-4.03072	-2.27822	3/6	GALC,GLA,GBA2
15_Member	GO Biological Processes	GO:0006664	glycolipid metabolic process	-3.48379	-1.88592	8/101	FUCA1,GALC,GLA,GLB1,GM2A,NEU1,CLN6,GBA2
15_Member	GO Biological Processes	GO:1903509	liposaccharide metabolic process	-3.45469	-1.86557	8/102	FUCA1,GALC,GLA,GLB1,GM2A,NEU1,CLN6,GBA2
15_Member	GO Biological Processes	GO:0016139	glycoside catabolic process	-3.27458	-1.73184	3/10	FUCA1,GLA,GBA2
15_Member	GO Biological Processes	GO:0009311	oligosaccharide metabolic process	-3.16086	-1.65291	6/63	GLA,GM2A,MANBA,NEU1,MPDU1,TREH
15_Member	GO Biological Processes	GO:0006677	glycosylceramide metabolic process	-2.72315	-1.34707	3/15	GALC,GLA,GBA2
15_Member	GO Biological Processes	GO:0016137	glycoside metabolic process	-2.23181	-1.00038	3/22	FUCA1,GLA,GBA2
15_Member	GO Biological Processes	GO:0001573	ganglioside metabolic process	-2.02607	-0.856961	3/26	GM2A,NEU1,CLN6
16_Member	Reactome Gene Sets	R-HSA-9012999	RHO GTPase cycle	-9.62556	-6.77938	30/449	ABR,ATP6AP1,DST,CAPZB,HSP90AA1,ITGB1,ITSN1,SLC1A5,SOS1,TNFAIP1,TRIO,VAV1,VCP,RAB7A,SNAP23,TRIP10,ARHGAP29,STARD8,BCAP31,FLOT1,ARHGAP26,ANKFY1,DDX4,EMC3,CDC42SE2,ARHGAP10,PEAK1,DOCK7,ARHGAP12,FGD5
16_Member	Reactome Gene Sets	R-HSA-9716542	Signaling by Rho GTPases, Miro GTPases and RHOBTB3	-9.56357	-6.74843	39/723	ABR,ATP6AP1,DST,CAPZB,H3-3B,HSP90AA1,ITGB1,PPP2R1B,PPP2R5B,MAPK1,ITSN1,SLC1A5,SOS1,TNFAIP1,TRIO,VAV1,VCP,RAB7A,SNAP23,TRIP10,ARHGAP29,STARD8,BCAP31,FLOT1,PLIN3,MYL9,YWHAQ,TRAK1,ARHGAP26,ANKFY1,DDX4,EMC3,CDC42SE2,ARHGAP10,PEAK1,TUBB1,DOCK7,ARHGAP12,FGD5
16_Member	Reactome Gene Sets	R-HSA-194315	Signaling by Rho GTPases	-8.74248	-6.05601	37/707	ABR,ATP6AP1,DST,CAPZB,H3-3B,HSP90AA1,ITGB1,PPP2R1B,PPP2R5B,MAPK1,ITSN1,SLC1A5,SOS1,TNFAIP1,TRIO,VAV1,VCP,RAB7A,SNAP23,TRIP10,ARHGAP29,STARD8,BCAP31,FLOT1,MYL9,YWHAQ,ARHGAP26,ANKFY1,DDX4,EMC3,CDC42SE2,ARHGAP10,PEAK1,TUBB1,DOCK7,ARHGAP12,FGD5
16_Member	Reactome Gene Sets	R-HSA-9013149	RAC1 GTPase cycle	-5.43549	-3.3507	14/185	ABR,ITGB1,SLC1A5,SOS1,TRIO,VAV1,RAB7A,SNAP23,ARHGAP29,ARHGAP26,ARHGAP10,DOCK7,ARHGAP12,FGD5
16_Member	Reactome Gene Sets	R-HSA-8980692	RHOA GTPase cycle	-5.07767	-3.07888	12/147	ABR,ATP6AP1,TRIO,VAV1,SNAP23,ARHGAP29,STARD8,BCAP31,FLOT1,ARHGAP26,EMC3,ARHGAP10
16_Member	Reactome Gene Sets	R-HSA-9013148	CDC42 GTPase cycle	-4.14338	-2.36111	11/155	ABR,ITSN1,TRIO,RAB7A,SNAP23,ARHGAP29,STARD8,ARHGAP26,CDC42SE2,ARHGAP10,DOCK7
16_Member	Reactome Gene Sets	R-HSA-9013406	RHOQ GTPase cycle	-3.31454	-1.75798	6/59	ITSN1,SLC1A5,RAB7A,SNAP23,TRIP10,ARHGAP26
16_Member	Reactome Gene Sets	R-HSA-9013423	RAC3 GTPase cycle	-2.95514	-1.50561	7/94	ABR,ITGB1,SLC1A5,TRIO,RAB7A,SNAP23,ARHGAP26
16_Member	Reactome Gene Sets	R-HSA-9013409	RHOJ GTPase cycle	-2.62429	-1.27719	5/55	SLC1A5,TRIO,RAB7A,SNAP23,ARHGAP26
16_Member	Reactome Gene Sets	R-HSA-9013026	RHOB GTPase cycle	-2.17242	-0.959707	5/70	ABR,SNAP23,STARD8,FLOT1,ARHGAP26
17_Member	GO Biological Processes	GO:0051056	regulation of small GTPase mediated signal transduction	-9.3926	-6.5932	24/299	ABCA1,ABR,CSF1,LPAR1,EPS8,ITGB1,ITSN1,SOS1,TGFB2,TNFAIP1,TRIO,VAV1,GBF1,ARHGAP29,STARD8,FLOT1,ARHGAP26,IQSEC2,F11R,LRRC59,CDC42SE2,ARHGAP10,ARHGAP12,FGD5
17_Member	GO Biological Processes	GO:0046578	regulation of Ras protein signal transduction	-5.38106	-3.31571	14/187	ABCA1,CSF1,LPAR1,EPS8,ITGB1,TGFB2,TNFAIP1,GBF1,STARD8,FLOT1,IQSEC2,F11R,LRRC59,CDC42SE2
17_Member	GO Biological Processes	GO:0035023	regulation of Rho protein signal transduction	-4.76715	-2.82806	9/87	ABCA1,LPAR1,EPS8,ITGB1,TNFAIP1,STARD8,FLOT1,F11R,CDC42SE2
17_Member	GO Biological Processes	GO:0051057	positive regulation of small GTPase mediated signal transduction	-2.17242	-0.959707	5/70	CSF1,LPAR1,SOS1,F11R,LRRC59
18_Member	Reactome Gene Sets	R-HSA-5663202	Diseases of signal transduction by growth factor receptors and second messengers	-8.70624	-6.03709	28/433	FN1,GSK3B,HSP90AA1,IRS1,MARK3,MSN,PIM1,PPP2R1B,PPP2R5B,MAPK1,MAP2K1,PSMA6,PSMB2,PSMD2,PSMD7,PSMD11,SOS1,STAT3,STRN,VAV1,VCP,PAPSS1,OS9,TRAK1,NCSTN,PSENEN,PORCN,MAML2
18_Member	KEGG Pathway	hsa05010	Alzheimer disease	-7.26914	-4.83045	24/384	CAPN2,COX6A1,CSF1,GSK3B,IRS1,ND1,MAPK1,MAP2K1,PSMA6,PSMB2,PSMD2,PSMD7,PSMD11,WNT7B,XBP1,SLC39A7,ATF6,PLCB1,NCSTN,SLC39A14,SLC39A1,PSENEN,TUBB1,COX6B2
18_Member	Reactome Gene Sets	R-HSA-5357801	Programmed Cell Death	-6.16399	-3.91175	16/210	BMX,HSP90AA1,MAPK1,PSMA6,PSMB2,PSMD2,PSMD7,PSMD11,SDCBP,STAT3,BCAP31,FLOT1,YWHAQ,LY96,ARHGAP10,MLKL
18_Member	Reactome Gene Sets	R-HSA-1236975	Antigen processing-Cross presentation	-5.75266	-3.58906	11/105	CTSS,FCGR1A,PSMA6,PSMB2,PSMD2,PSMD7,PSMD11,SNAP23,LY96,SEC61A1,TIRAP
18_Member	KEGG Pathway	hsa05022	Pathways of neurodegeneration - multiple diseases	-5.59241	-3.46409	24/476	CAPN2,COX6A1,CSF1,GPX3,GSK3B,HSPA5,ND1,MAPK1,MAP2K1,PSMA6,PSMB2,PSMD2,PSMD7,PSMD11,TNFRSF1B,VCP,WNT7B,XBP1,ATF6,PLCB1,DNAH1,DCTN4,TUBB1,COX6B2
18_Member	WikiPathways	WP5124	Alzheimer's disease	-5.43512	-3.3507	17/267	CAPN2,CSF1,GSK3B,IRS1,MAPK1,MAP2K1,PSMA6,PSMB2,PSMD2,PSMD7,WNT7B,XBP1,ATF6,PLCB1,NCSTN,PSENEN,TUBB1
18_Member	Reactome Gene Sets	R-HSA-9711123	Cellular response to chemical stress	-4.70536	-2.78765	12/160	COX6A1,GPX3,PPARA,PSMA6,PSMB2,PSMD2,PSMD7,PSMD11,SOD2,STAT3,TXNRD1,PRDX6
18_Member	Reactome Gene Sets	R-HSA-1236974	ER-Phagosome pathway	-4.64769	-2.74673	9/90	PSMA6,PSMB2,PSMD2,PSMD7,PSMD11,SNAP23,LY96,SEC61A1,TIRAP
18_Member	Reactome Gene Sets	R-HSA-5362768	Hh mutants are degraded by ERAD	-4.3605	-2.51753	7/56	PSMA6,PSMB2,PSMD2,PSMD7,PSMD11,VCP,OS9
18_Member	Reactome Gene Sets	R-HSA-5619084	ABC transporter disorders	-4.27217	-2.45553	8/78	ABCA1,PSMA6,PSMB2,PSMD2,PSMD7,PSMD11,VCP,OS9
18_Member	KEGG Pathway	hsa05012	Parkinson disease	-4.25619	-2.44994	15/266	COX6A1,HSPA5,ND1,PSMA6,PSMB2,PSMD2,PSMD7,PSMD11,XBP1,SLC39A7,ATF6,SLC39A14,SLC39A1,TUBB1,COX6B2
18_Member	KEGG Pathway	hsa05014	Amyotrophic lateral sclerosis	-4.2358	-2.43539	18/364	COX6A1,GPX3,HSPA5,ND1,PSMA6,PSMB2,PSMD2,PSMD7,PSMD11,TNFRSF1B,VCP,XBP1,ATF6,DNAH1,DCTN4,UBQLN4,TUBB1,COX6B2
18_Member	Reactome Gene Sets	R-HSA-5387390	Hh mutants abrogate ligand secretion	-4.21188	-2.4129	7/59	PSMA6,PSMB2,PSMD2,PSMD7,PSMD11,VCP,OS9
18_Member	Reactome Gene Sets	R-HSA-109581	Apoptosis	-4.20278	-2.40811	12/180	BMX,MAPK1,PSMA6,PSMB2,PSMD2,PSMD7,PSMD11,STAT3,BCAP31,YWHAQ,LY96,ARHGAP10
18_Member	Reactome Gene Sets	R-HSA-382556	ABC-family proteins mediated transport	-4.18124	-2.38942	9/103	ABCA4,PSMA6,PSMB2,PSMD2,PSMD7,PSMD11,VCP,ABCC3,OS9
18_Member	WikiPathways	WP2059	Alzheimer's disease and miRNA effects	-4.1385	-2.35789	17/337	CAPN2,CSF1,GSK3B,IRS1,MAPK1,MAP2K1,PSMA6,PSMB2,PSMD2,PSMD7,WNT7B,XBP1,ATF6,PLCB1,NCSTN,PSENEN,TUBB1
18_Member	Reactome Gene Sets	R-HSA-5678895	Defective CFTR causes cystic fibrosis	-4.11772	-2.34354	7/61	PSMA6,PSMB2,PSMD2,PSMD7,PSMD11,VCP,OS9
18_Member	Reactome Gene Sets	R-HSA-9013694	Signaling by NOTCH4	-4.11593	-2.34354	8/82	PSMA6,PSMB2,PSMD2,PSMD7,PSMD11,NCSTN,PSENEN,MAML2
18_Member	KEGG Pathway	hsa05016	Huntington disease	-4.11049	-2.3408	16/306	AP2M1,COX6A1,GPX3,ND1,PSMA6,PSMB2,PSMD2,PSMD7,PSMD11,SOD2,RCOR1,PLCB1,DNAH1,DCTN4,TUBB1,COX6B2
18_Member	Reactome Gene Sets	R-HSA-195253	Degradation of beta-catenin by the destruction complex	-4.07832	-2.31532	8/83	GSK3B,PPP2R1B,PPP2R5B,PSMA6,PSMB2,PSMD2,PSMD7,PSMD11
18_Member	Reactome Gene Sets	R-HSA-5673001	RAF/MAP kinase cascade	-4.00654	-2.25791	15/280	DUSP5,FN1,IRS1,MARK3,PPP2R1B,PPP2R5B,MAPK1,MAP2K1,PSMA6,PSMB2,PSMD2,PSMD7,PSMD11,SOS1,PEA15
18_Member	Reactome Gene Sets	R-HSA-2454202	Fc epsilon receptor (FCERI) signaling	-3.99921	-2.25315	10/134	FCER1G,FOS,MAPK1,PSMA6,PSMB2,PSMD2,PSMD7,PSMD11,SOS1,VAV1
18_Member	WikiPathways	WP183	Proteasome degradation	-3.98319	-2.24095	7/64	PSMA6,PSMB2,PSMD2,PSMD7,PSMD11,RPN1,UBE2D3
18_Member	Reactome Gene Sets	R-HSA-5358346	Hedgehog ligand biogenesis	-3.94003	-2.20598	7/65	PSMA6,PSMB2,PSMD2,PSMD7,PSMD11,VCP,OS9
18_Member	Reactome Gene Sets	R-HSA-5684996	MAPK1/MAPK3 signaling	-3.90487	-2.18122	15/286	DUSP5,FN1,IRS1,MARK3,PPP2R1B,PPP2R5B,MAPK1,MAP2K1,PSMA6,PSMB2,PSMD2,PSMD7,PSMD11,SOS1,PEA15
18_Member	Reactome Gene Sets	R-HSA-1234176	Oxygen-dependent proline hydroxylation of Hypoxia-inducible Factor Alpha	-3.89765	-2.18002	7/66	PSMA6,PSMB2,PSMD2,PSMD7,PSMD11,ELOC,UBE2D3
18_Member	Reactome Gene Sets	R-HSA-1236978	Cross-presentation of soluble exogenous antigens (endosomes)	-3.76075	-2.07093	6/49	FCGR1A,PSMA6,PSMB2,PSMD2,PSMD7,PSMD11
18_Member	Reactome Gene Sets	R-HSA-1257604	PIP3 activates AKT signaling	-3.6822	-2.02166	14/267	GSK3B,IRS1,PPP2R1B,PPP2R5B,MAPK1,PSMA6,PSMB2,PSMD2,PSMD7,PSMD11,RHEB,STRN,VAV1,RCOR1
18_Member	Reactome Gene Sets	R-HSA-8878166	Transcriptional regulation by RUNX2	-3.64421	-1.99095	9/121	RUNX1,GSK3B,LGALS3,MAPK1,PSMA6,PSMB2,PSMD2,PSMD7,PSMD11
18_Member	Reactome Gene Sets	R-HSA-8878159	Transcriptional regulation by RUNX3	-3.63488	-1.9847	8/96	RUNX1,PSMA6,PSMB2,PSMD2,PSMD7,PSMD11,TEAD4,MAML2
18_Member	Reactome Gene Sets	R-HSA-5358351	Signaling by Hedgehog	-3.62065	-1.97354	10/149	GSK3B,PRKAR2A,PSMA6,PSMB2,PSMD2,PSMD7,PSMD11,VCP,OS9,TUBB1
18_Member	Reactome Gene Sets	R-HSA-75815	Ubiquitin-dependent degradation of Cyclin D	-3.61623	-1.97115	6/52	GSK3B,PSMA6,PSMB2,PSMD2,PSMD7,PSMD11
18_Member	Reactome Gene Sets	R-HSA-169911	Regulation of Apoptosis	-3.57025	-1.94009	6/53	PSMA6,PSMB2,PSMD2,PSMD7,PSMD11,ARHGAP10
18_Member	Reactome Gene Sets	R-HSA-1234174	Cellular response to hypoxia	-3.54812	-1.92308	7/75	PSMA6,PSMB2,PSMD2,PSMD7,PSMD11,ELOC,UBE2D3
18_Member	Reactome Gene Sets	R-HSA-9006925	Intracellular signaling by second messengers	-3.54187	-1.91946	15/309	GSK3B,IRS1,PPP2R1B,PPP2R5B,PRKAR2A,MAPK1,PSMA6,PSMB2,PSMD2,PSMD7,PSMD11,RHEB,STRN,VAV1,RCOR1
18_Member	Reactome Gene Sets	R-HSA-180585	Vif-mediated degradation of APOBEC3G	-3.52529	-1.91051	6/54	PSMA6,PSMB2,PSMD2,PSMD7,PSMD11,ELOC
18_Member	Reactome Gene Sets	R-HSA-8852276	The role of GTSE1 in G2/M progression after G2 checkpoint	-3.47736	-1.88377	7/77	HSP90AA1,PSMA6,PSMB2,PSMD2,PSMD7,PSMD11,TUBB1
18_Member	Reactome Gene Sets	R-HSA-5668541	TNFR2 non-canonical NF-kB pathway	-3.45469	-1.86557	8/102	CD40,PSMA6,PSMB2,PSMD2,PSMD7,PSMD11,TNFRSF1B,TNFSF13B
18_Member	Reactome Gene Sets	R-HSA-5683057	MAPK family signaling cascades	-3.31187	-1.75614	15/325	DUSP5,FN1,IRS1,MARK3,PPP2R1B,PPP2R5B,MAPK1,MAP2K1,PSMA6,PSMB2,PSMD2,PSMD7,PSMD11,SOS1,PEA15
18_Member	Reactome Gene Sets	R-HSA-5610783	Degradation of GLI2 by the proteasome	-3.27496	-1.73184	6/60	GSK3B,PSMA6,PSMB2,PSMD2,PSMD7,PSMD11
18_Member	Reactome Gene Sets	R-HSA-5610785	GLI3 is processed to GLI3R by the proteasome	-3.27496	-1.73184	6/60	GSK3B,PSMA6,PSMB2,PSMD2,PSMD7,PSMD11
18_Member	Reactome Gene Sets	R-HSA-195721	Signaling by WNT	-3.2165	-1.68792	15/332	AP2M1,GNG10,GSK3B,H3-3B,PPP2R1B,PPP2R5B,PRKG1,PSMA6,PSMB2,PSMD2,PSMD7,PSMD11,WNT7B,PLCB1,PORCN
18_Member	Reactome Gene Sets	R-HSA-5610787	Hedgehog 'off' state	-3.15677	-1.65291	8/113	GSK3B,PRKAR2A,PSMA6,PSMB2,PSMD2,PSMD7,PSMD11,TUBB1
18_Member	KEGG Pathway	hsa05020	Prion disease	-3.06866	-1.5877	13/273	COX6A1,GSK3B,HSPA5,LAMC1,ND1,MAPK1,PSMA6,PSMB2,PSMD2,PSMD7,PSMD11,TUBB1,COX6B2
18_Member	Reactome Gene Sets	R-HSA-3858494	Beta-catenin independent WNT signaling	-3.0479	-1.57382	9/146	AP2M1,GNG10,PRKG1,PSMA6,PSMB2,PSMD2,PSMD7,PSMD11,PLCB1
18_Member	KEGG Pathway	hsa03050	Proteasome	-2.97471	-1.5213	5/46	PSMA6,PSMB2,PSMD2,PSMD7,PSMD11
18_Member	Reactome Gene Sets	R-HSA-9707564	Cytoprotection by HMOX1	-2.89396	-1.46152	8/124	COX6A1,PPARA,PSMA6,PSMB2,PSMD2,PSMD7,PSMD11,STAT3
18_Member	Reactome Gene Sets	R-HSA-8939902	Regulation of RUNX2 expression and activity	-2.82362	-1.4104	6/73	GSK3B,PSMA6,PSMB2,PSMD2,PSMD7,PSMD11
18_Member	Reactome Gene Sets	R-HSA-211733	Regulation of activated PAK-2p34 by proteasome mediated degradation	-2.80964	-1.40367	5/50	PSMA6,PSMB2,PSMD2,PSMD7,PSMD11
18_Member	Reactome Gene Sets	R-HSA-350562	Regulation of ornithine decarboxylase (ODC)	-2.77083	-1.37467	5/51	PSMA6,PSMB2,PSMD2,PSMD7,PSMD11
18_Member	Reactome Gene Sets	R-HSA-162909	Host Interactions of HIV factors	-2.76314	-1.36854	8/130	ARF1,AP2M1,PSMA6,PSMB2,PSMD2,PSMD7,PSMD11,ELOC
18_Member	Reactome Gene Sets	R-HSA-180534	Vpu mediated degradation of CD4	-2.73293	-1.34859	5/52	PSMA6,PSMB2,PSMD2,PSMD7,PSMD11
18_Member	Reactome Gene Sets	R-HSA-349425	Autodegradation of the E3 ubiquitin ligase COP1	-2.73293	-1.34859	5/52	PSMA6,PSMB2,PSMD2,PSMD7,PSMD11
18_Member	Reactome Gene Sets	R-HSA-69601	Ubiquitin Mediated Degradation of Phosphorylated Cdc25A	-2.73293	-1.34859	5/52	PSMA6,PSMB2,PSMD2,PSMD7,PSMD11
18_Member	Reactome Gene Sets	R-HSA-69610	p53-Independent DNA Damage Response	-2.73293	-1.34859	5/52	PSMA6,PSMB2,PSMD2,PSMD7,PSMD11
18_Member	Reactome Gene Sets	R-HSA-69613	p53-Independent G1/S DNA damage checkpoint	-2.73293	-1.34859	5/52	PSMA6,PSMB2,PSMD2,PSMD7,PSMD11
18_Member	Reactome Gene Sets	R-HSA-9020702	Interleukin-1 signaling	-2.72465	-1.34707	7/103	MAP2K1,PSMA6,PSMB2,PSMD2,PSMD7,PSMD11,RIPK2
18_Member	Reactome Gene Sets	R-HSA-8854050	FBXL7 down-regulates AURKA during mitotic entry and in early mitosis	-2.65969	-1.29861	5/54	PSMA6,PSMB2,PSMD2,PSMD7,PSMD11
18_Member	Reactome Gene Sets	R-HSA-9604323	Negative regulation of NOTCH4 signaling	-2.65969	-1.29861	5/54	PSMA6,PSMB2,PSMD2,PSMD7,PSMD11
18_Member	Reactome Gene Sets	R-HSA-8951664	Neddylation	-2.63736	-1.28513	11/234	CISH,PSMA6,PSMB2,PSMD2,PSMD7,PSMD11,ELOC,UBE2D3,WSB2,FEM1C,FBXL20
18_Member	Reactome Gene Sets	R-HSA-174113	SCF-beta-TrCP mediated degradation of Emi1	-2.62429	-1.27719	5/55	PSMA6,PSMB2,PSMD2,PSMD7,PSMD11
18_Member	Reactome Gene Sets	R-HSA-4641257	Degradation of AXIN	-2.62429	-1.27719	5/55	PSMA6,PSMB2,PSMD2,PSMD7,PSMD11
18_Member	Reactome Gene Sets	R-HSA-8941858	Regulation of RUNX3 expression and activity	-2.62429	-1.27719	5/55	PSMA6,PSMB2,PSMD2,PSMD7,PSMD11
18_Member	Reactome Gene Sets	R-HSA-450408	AUF1 (hnRNP D0) binds and destabilizes mRNA	-2.58967	-1.25264	5/56	PSMA6,PSMB2,PSMD2,PSMD7,PSMD11
18_Member	Reactome Gene Sets	R-HSA-2871837	FCERI mediated NF-kB activation	-2.56568	-1.2329	6/82	FCER1G,PSMA6,PSMB2,PSMD2,PSMD7,PSMD11
18_Member	Reactome Gene Sets	R-HSA-6807070	PTEN Regulation	-2.56203	-1.2329	8/140	MAPK1,PSMA6,PSMB2,PSMD2,PSMD7,PSMD11,RHEB,RCOR1
18_Member	Reactome Gene Sets	R-HSA-4641258	Degradation of DVL	-2.55579	-1.23201	5/57	PSMA6,PSMB2,PSMD2,PSMD7,PSMD11
18_Member	Reactome Gene Sets	R-HSA-69541	Stabilization of p53	-2.55579	-1.23201	5/57	PSMA6,PSMB2,PSMD2,PSMD7,PSMD11
18_Member	Reactome Gene Sets	R-HSA-8932339	ROS sensing by NFE2L2	-2.55579	-1.23201	5/57	PSMA6,PSMB2,PSMD2,PSMD7,PSMD11
18_Member	Reactome Gene Sets	R-HSA-446652	Interleukin-1 family signaling	-2.54298	-1.22257	8/141	MAP2K1,PSMA6,PSMB2,PSMD2,PSMD7,PSMD11,STAT3,RIPK2
18_Member	Reactome Gene Sets	R-HSA-68827	CDT1 association with the CDC6:ORC:origin complex	-2.52262	-1.20579	5/58	PSMA6,PSMB2,PSMD2,PSMD7,PSMD11
18_Member	Reactome Gene Sets	R-HSA-983705	Signaling by the B Cell Receptor (BCR)	-2.51878	-1.20266	7/112	PSMA6,PSMB2,PSMD2,PSMD7,PSMD11,SOS1,VAV1
18_Member	Reactome Gene Sets	R-HSA-5619115	Disorders of transmembrane transporters	-2.49062	-1.18329	9/176	ABCA1,PSMA6,PSMB2,PSMD2,PSMD7,PSMD11,VCP,OS9,SLC17A5
18_Member	Reactome Gene Sets	R-HSA-351202	Metabolism of polyamines	-2.49015	-1.18329	5/59	PSMA6,PSMB2,PSMD2,PSMD7,PSMD11
18_Member	Reactome Gene Sets	R-HSA-5676590	NIK-->noncanonical NF-kB signaling	-2.49015	-1.18329	5/59	PSMA6,PSMB2,PSMD2,PSMD7,PSMD11
18_Member	Reactome Gene Sets	R-HSA-187577	SCF(Skp2)-mediated degradation of p27/p21	-2.45834	-1.16439	5/60	PSMA6,PSMB2,PSMD2,PSMD7,PSMD11
18_Member	Reactome Gene Sets	R-HSA-5607761	Dectin-1 mediated noncanonical NF-kB signaling	-2.45834	-1.16439	5/60	PSMA6,PSMB2,PSMD2,PSMD7,PSMD11
18_Member	Reactome Gene Sets	R-HSA-5610780	Degradation of GLI1 by the proteasome	-2.45834	-1.16439	5/60	PSMA6,PSMB2,PSMD2,PSMD7,PSMD11
18_Member	Reactome Gene Sets	R-HSA-202403	TCR signaling	-2.35324	-1.08853	7/120	PSMA6,PSMB2,PSMD2,PSMD7,PSMD11,PTPRJ,RIPK2
18_Member	Reactome Gene Sets	R-HSA-174084	Autodegradation of Cdh1 by Cdh1:APC/C	-2.33734	-1.08181	5/64	PSMA6,PSMB2,PSMD2,PSMD7,PSMD11
18_Member	Reactome Gene Sets	R-HSA-4608870	Asymmetric localization of PCP proteins	-2.33734	-1.08181	5/64	PSMA6,PSMB2,PSMD2,PSMD7,PSMD11
18_Member	Reactome Gene Sets	R-HSA-4086400	PCP/CE pathway	-2.31804	-1.06546	6/92	AP2M1,PSMA6,PSMB2,PSMD2,PSMD7,PSMD11
18_Member	Reactome Gene Sets	R-HSA-9707587	Regulation of HMOX1 expression and activity	-2.30854	-1.05753	5/65	PSMA6,PSMB2,PSMD2,PSMD7,PSMD11
18_Member	Reactome Gene Sets	R-HSA-69563	p53-Dependent G1 DNA Damage Response	-2.28029	-1.03698	5/66	PSMA6,PSMB2,PSMD2,PSMD7,PSMD11
18_Member	Reactome Gene Sets	R-HSA-69580	p53-Dependent G1/S DNA damage checkpoint	-2.28029	-1.03698	5/66	PSMA6,PSMB2,PSMD2,PSMD7,PSMD11
18_Member	Reactome Gene Sets	R-HSA-1169091	Activation of NF-kappaB in B cells	-2.25257	-1.01603	5/67	PSMA6,PSMB2,PSMD2,PSMD7,PSMD11
18_Member	Reactome Gene Sets	R-HSA-174154	APC/C:Cdc20 mediated degradation of Securin	-2.22536	-0.998586	5/68	PSMA6,PSMB2,PSMD2,PSMD7,PSMD11
18_Member	Reactome Gene Sets	R-HSA-5658442	Regulation of RAS by GAPs	-2.22536	-0.998586	5/68	PSMA6,PSMB2,PSMD2,PSMD7,PSMD11
18_Member	Reactome Gene Sets	R-HSA-69615	G1/S DNA Damage Checkpoints	-2.22536	-0.998586	5/68	PSMA6,PSMB2,PSMD2,PSMD7,PSMD11
18_Member	Reactome Gene Sets	R-HSA-8948751	Regulation of PTEN stability and activity	-2.19865	-0.976102	5/69	PSMA6,PSMB2,PSMD2,PSMD7,PSMD11
18_Member	Reactome Gene Sets	R-HSA-202424	Downstream TCR signaling	-2.18553	-0.966415	6/98	PSMA6,PSMB2,PSMD2,PSMD7,PSMD11,RIPK2
18_Member	Reactome Gene Sets	R-HSA-68949	Orc1 removal from chromatin	-2.17242	-0.959707	5/70	PSMA6,PSMB2,PSMD2,PSMD7,PSMD11
18_Member	WikiPathways	WP2359	Parkin-ubiquitin proteasomal system pathway	-2.17242	-0.959707	5/70	HSPA5,PSMD2,PSMD7,PSMD11,TUBB1
18_Member	Reactome Gene Sets	R-HSA-68867	Assembly of the pre-replicative complex	-2.16597	-0.955061	7/130	H3-3B,PSMA6,PSMB2,PSMD2,PSMD7,PSMD11,KPNA6
18_Member	Reactome Gene Sets	R-HSA-8939236	RUNX1 regulates transcription of genes involved in differentiation of HSCs	-2.16597	-0.955061	7/130	RUNX1,H3-3B,PSMA6,PSMB2,PSMD2,PSMD7,PSMD11
18_Member	Reactome Gene Sets	R-HSA-157118	Signaling by NOTCH	-2.13494	-0.930754	10/236	RUNX1,H3-3B,PSMA6,PSMB2,PSMD2,PSMD7,PSMD11,NCSTN,PSENEN,MAML2
18_Member	Reactome Gene Sets	R-HSA-174184	Cdc20:Phospho-APC/C mediated degradation of Cyclin A	-2.09647	-0.903507	5/73	PSMA6,PSMB2,PSMD2,PSMD7,PSMD11
18_Member	Reactome Gene Sets	R-HSA-69017	CDK-mediated phosphorylation and removal of Cdc6	-2.09647	-0.903507	5/73	PSMA6,PSMB2,PSMD2,PSMD7,PSMD11
18_Member	Reactome Gene Sets	R-HSA-174178	APC/C:Cdh1 mediated degradation of Cdc20 and other APC/C:Cdh1 targeted proteins in late mitosis/early G1	-2.07203	-0.889311	5/74	PSMA6,PSMB2,PSMD2,PSMD7,PSMD11
18_Member	Reactome Gene Sets	R-HSA-179419	APC:Cdc20 mediated degradation of cell cycle proteins prior to satisfation of the cell cycle checkpoint	-2.07203	-0.889311	5/74	PSMA6,PSMB2,PSMD2,PSMD7,PSMD11
18_Member	Reactome Gene Sets	R-HSA-176409	APC/C:Cdc20 mediated degradation of mitotic proteins	-2.02439	-0.856961	5/76	PSMA6,PSMB2,PSMD2,PSMD7,PSMD11
18_Member	Reactome Gene Sets	R-HSA-176814	Activation of APC/C and APC/C:Cdc20 mediated degradation of mitotic proteins	-2.00116	-0.837565	5/77	PSMA6,PSMB2,PSMD2,PSMD7,PSMD11
19_Member	GO Biological Processes	GO:0005975	carbohydrate metabolic process	-8.70185	-6.03709	29/462	ACADM,ALDH2,EXT1,FUCA1,GALE,GLA,GLB1,GM2A,GPD2,GSK3B,LDHA,MANBA,NEU1,PGK1,PGM3,PYGL,RGN,MPDU1,SLC23A2,B3GNT2,TREH,GANAB,SLC39A14,PGLS,SIAE,NAGK,MYORG,GBA2,RBKS
19_Member	GO Biological Processes	GO:0016052	carbohydrate catabolic process	-5.87852	-3.68364	11/102	GALE,GLB1,GM2A,GPD2,LDHA,MANBA,NEU1,PGK1,PYGL,TREH,RBKS
19_Member	GO Biological Processes	GO:0005996	monosaccharide metabolic process	-2.1659	-0.955061	8/163	FUCA1,GALE,GLB1,PGK1,RGN,SLC23A2,SLC39A14,RBKS
20_Member	Reactome Gene Sets	R-HSA-446203	Asparagine N-linked glycosylation	-8.53135	-5.87706	23/304	ARF1,CAPZB,DAD1,F5,FUCA1,GLB1,NEU1,PGM3,CTSA,RPN1,VCP,GBF1,MPDU1,SEC24C,GFPT2,PREB,OS9,GANAB,SLC17A5,DCTN4,TMED9,NAGK,TUBB1
20_Member	Reactome Gene Sets	R-HSA-5653656	Vesicle-mediated transport	-8.22895	-5.64161	35/673	ARF1,CAPZB,SCARB2,AP2M1,F5,FTL,AGFG1,HSP90AA1,M6PR,MSR1,MYO5A,ITSN1,HSP90B1,RAB7A,GBF1,SNAP23,TRIP10,SEC24C,PREB,PLIN3,HYOU1,RAB10,YWHAQ,RAB35,RAB31,RABGAP1,RAB38,DNM3,DCTN4,RIN2,TMED9,EPS15L1,TUBB1,DENND1B,RAB7B
20_Member	Reactome Gene Sets	R-HSA-199991	Membrane Trafficking	-6.75856	-4.3895	31/634	ARF1,CAPZB,SCARB2,AP2M1,F5,FTL,AGFG1,M6PR,MYO5A,ITSN1,RAB7A,GBF1,SNAP23,TRIP10,SEC24C,PREB,PLIN3,RAB10,YWHAQ,RAB35,RAB31,RABGAP1,RAB38,DNM3,DCTN4,RIN2,TMED9,EPS15L1,TUBB1,DENND1B,RAB7B
20_Member	Reactome Gene Sets	R-HSA-2132295	MHC class II antigen presentation	-6.73444	-4.37598	13/123	ARF1,CAPZB,AP2M1,CTSB,CTSH,CTSS,CTSA,RAB7A,SEC24C,IFI30,DNM3,DCTN4,TUBB1
20_Member	KEGG Pathway	hsa04144	Endocytosis	-5.13582	-3.13376	16/252	ARF1,CAPZB,AP2M1,RAB7A,EEA1,GBF1,WASHC5,RNF41,RAB10,RAB35,RAB31,IQSEC2,DNM3,SH3GLB1,ASAP3,EPS15L1
20_Member	Reactome Gene Sets	R-HSA-948021	Transport to the Golgi and subsequent modification	-2.88766	-1.45707	10/185	ARF1,CAPZB,F5,FUCA1,GBF1,SEC24C,PREB,DCTN4,TMED9,TUBB1
20_Member	Reactome Gene Sets	R-HSA-199977	ER to Golgi Anterograde Transport	-2.88494	-1.45497	9/154	ARF1,CAPZB,F5,GBF1,SEC24C,PREB,DCTN4,TMED9,TUBB1
20_Member	Reactome Gene Sets	R-HSA-6807878	COPI-mediated anterograde transport	-2.12319	-0.923193	6/101	ARF1,CAPZB,GBF1,DCTN4,TMED9,TUBB1

## Sheet: LD_Val_down
Group	Category	Term ID	Term Description	log(p-value)	log(q-value)	Ratio	Genes
1_Member	Reactome Gene Sets	R-HSA-69278	Cell Cycle, Mitotic	-18.2727	-13.9952	37/560	CCNB1,CDC20,CDKN1B,CDKN2C,CENPA,CENPF,MCM4,ORC1,ORC5,POLA1,POLE,RFC3,RFC5,SKP2,TFDP1,TK1,TOP2A,XPO1,CDC45,ESPL1,GINS1,SMC4,KIF20A,PLK4,NUP50,HAUS5,NCAPH,NSL1,FBXO5,ERCC6L,MCM10,NCAPG,DSN1,CENPT,CDCA5,ESCO1,SPC24
1_Member	Reactome Gene Sets	R-HSA-1640170	Cell Cycle	-17.7166	-13.7401	40/691	CCNB1,CDC20,CDKN1B,CDKN2C,CENPA,CENPF,MCM4,ORC1,ORC5,POLA1,POLE,RFC3,RFC5,SKP2,TFDP1,TK1,TOP2A,XPO1,CDC45,ESPL1,GINS1,SMC4,KIF20A,PLK4,NUP50,HAUS5,NCAPH,SUN2,NSL1,FBXO5,MIS18A,ERCC6L,MCM10,NCAPG,DSN1,CENPT,MND1,CDCA5,ESCO1,SPC24
1_Member	GO Biological Processes	GO:0000278	mitotic cell cycle	-15.8909	-12.0904	35/588	CAMK2A,CCNB1,CDC20,CDKN1B,CENPA,CENPF,KIF22,MCM4,ORC1,POLA1,POLE,SKP2,TFDP1,WNT10B,YEATS4,CDC45,ESPL1,GINS1,KIF14,SMC4,KIF20A,PLK4,NCAPH,KIF4A,SUN2,NSL1,TUBE1,CEP55,KIF15,NCAPG,DSN1,CENPT,CCNB3,CDCA5,KIF18B
1_Member	GO Biological Processes	GO:1903047	mitotic cell cycle process	-13.7556	-10.0801	30/500	CAMK2A,CCNB1,CDC20,CDKN1B,CENPA,CENPF,KIF22,MCM4,ORC1,POLA1,POLE,SKP2,TFDP1,WNT10B,CDC45,ESPL1,GINS1,KIF14,SMC4,KIF20A,NCAPH,KIF4A,SUN2,NSL1,CEP55,NCAPG,DSN1,CCNB3,CDCA5,KIF18B
1_Member	GO Biological Processes	GO:0051301	cell division	-13.1144	-9.53587	29/492	CCNB1,CDC20,CENPA,CENPF,CETN3,HELLS,TOP2A,ESPL1,KIF14,DCLRE1A,SMC4,KIF20A,HAUS5,NCAPH,KIF4A,NSL1,FBXO5,MIS18A,ERCC6L,CEP55,NCAPG,DSN1,CENPT,CCNB3,CDCA5,CCSAP,KIF18B,SPC24,ASPM
1_Member	GO Biological Processes	GO:0007059	chromosome segregation	-10.5951	-7.16267	20/283	CCNB1,CDC20,CENPF,KIF22,TOP2A,ESPL1,KIF14,SMC4,NCAPH,KIF4A,NSL1,MIS18A,FANCM,NCAPG,DSN1,CENPT,CDCA5,ESCO1,KIF18B,SPC24
1_Member	GO Biological Processes	GO:0000819	sister chromatid segregation	-10.4469	-7.0888	15/144	CCNB1,CDC20,KIF22,TOP2A,ESPL1,KIF14,SMC4,NCAPH,KIF4A,NSL1,NCAPG,DSN1,CDCA5,ESCO1,KIF18B
1_Member	GO Biological Processes	GO:0098813	nuclear chromosome segregation	-10.4121	-7.0888	18/227	CCNB1,CDC20,CENPF,KIF22,TOP2A,ESPL1,KIF14,SMC4,NCAPH,KIF4A,NSL1,FANCM,NCAPG,DSN1,CDCA5,ESCO1,KIF18B,SPC24
1_Member	GO Biological Processes	GO:0000070	mitotic sister chromatid segregation	-9.4844	-6.28604	13/117	CCNB1,CDC20,KIF22,ESPL1,KIF14,SMC4,NCAPH,KIF4A,NSL1,NCAPG,DSN1,CDCA5,KIF18B
1_Member	Reactome Gene Sets	R-HSA-68877	Mitotic Prometaphase	-9.24914	-6.11773	16/204	CCNB1,CDC20,CENPA,CENPF,XPO1,SMC4,PLK4,HAUS5,NCAPH,NSL1,ERCC6L,NCAPG,DSN1,CENPT,CDCA5,SPC24
1_Member	Reactome Gene Sets	R-HSA-69620	Cell Cycle Checkpoints	-8.61723	-5.61845	18/293	CCNB1,CDC20,CDKN1B,CENPA,CENPF,MCM4,ORC1,ORC5,RFC3,RFC5,XPO1,CDC45,NSL1,ERCC6L,MCM10,DSN1,CENPT,SPC24
1_Member	GO Biological Processes	GO:0048285	organelle fission	-8.55518	-5.57867	19/332	CCNB1,CDC20,KIF22,TOP2A,PEX11A,ESPL1,KIF14,SMC4,NCAPH,KIF4A,NSL1,FBXO5,FANCM,NCAPG,DSN1,MND1,CDCA5,KIF18B,ASPM
1_Member	GO Biological Processes	GO:0000280	nuclear division	-8.29873	-5.34341	18/307	CCNB1,CDC20,KIF22,TOP2A,ESPL1,KIF14,SMC4,NCAPH,KIF4A,NSL1,FBXO5,FANCM,NCAPG,DSN1,MND1,CDCA5,KIF18B,ASPM
1_Member	Reactome Gene Sets	R-HSA-68886	M Phase	-7.66057	-4.8067	20/418	CCNB1,CDC20,CENPA,CENPF,XPO1,ESPL1,SMC4,KIF20A,PLK4,NUP50,HAUS5,NCAPH,NSL1,FBXO5,ERCC6L,NCAPG,DSN1,CENPT,CDCA5,SPC24
1_Member	GO Biological Processes	GO:0140014	mitotic nuclear division	-7.58588	-4.75549	13/167	CCNB1,CDC20,KIF22,ESPL1,KIF14,SMC4,NCAPH,KIF4A,NSL1,NCAPG,DSN1,CDCA5,KIF18B
1_Member	Reactome Gene Sets	R-HSA-2500257	Resolution of Sister Chromatid Cohesion	-7.01656	-4.24743	11/126	CCNB1,CDC20,CENPA,CENPF,XPO1,NSL1,ERCC6L,DSN1,CENPT,CDCA5,SPC24
1_Member	Reactome Gene Sets	R-HSA-141424	Amplification of signal from the kinetochores	-6.10716	-3.44241	9/96	CDC20,CENPA,CENPF,XPO1,NSL1,ERCC6L,DSN1,CENPT,SPC24
1_Member	Reactome Gene Sets	R-HSA-141444	Amplification of signal from unattached kinetochores via a MAD2 inhibitory signal	-6.10716	-3.44241	9/96	CDC20,CENPA,CENPF,XPO1,NSL1,ERCC6L,DSN1,CENPT,SPC24
1_Member	Reactome Gene Sets	R-HSA-2555396	Mitotic Metaphase and Anaphase	-5.83018	-3.17589	13/237	CCNB1,CDC20,CENPA,CENPF,XPO1,ESPL1,NSL1,FBXO5,ERCC6L,DSN1,CENPT,CDCA5,SPC24
1_Member	Reactome Gene Sets	R-HSA-69618	Mitotic Spindle Checkpoint	-5.51137	-2.9328	9/113	CDC20,CENPA,CENPF,XPO1,NSL1,ERCC6L,DSN1,CENPT,SPC24
1_Member	Reactome Gene Sets	R-HSA-9648025	EML4 and NUDC in mitotic spindle formation	-5.38627	-2.82474	9/117	CDC20,CENPA,CENPF,XPO1,NSL1,ERCC6L,DSN1,CENPT,SPC24
1_Member	Reactome Gene Sets	R-HSA-2467813	Separation of Sister Chromatids	-5.22254	-2.70088	11/191	CDC20,CENPA,CENPF,XPO1,ESPL1,NSL1,ERCC6L,DSN1,CENPT,CDCA5,SPC24
1_Member	Reactome Gene Sets	R-HSA-68882	Mitotic Anaphase	-5.09053	-2.61233	12/236	CCNB1,CDC20,CENPA,CENPF,XPO1,ESPL1,NSL1,ERCC6L,DSN1,CENPT,CDCA5,SPC24
1_Member	Reactome Gene Sets	R-HSA-5663220	RHO GTPases Activate Formins	-4.75282	-2.30779	9/140	CDC20,CENPA,CENPF,XPO1,NSL1,ERCC6L,DSN1,CENPT,SPC24
1_Member	Reactome Gene Sets	R-HSA-194315	Signaling by Rho GTPases	-4.19265	-1.83419	20/707	ADD3,CDC20,CDKN1B,CENPA,CENPF,GRB7,XPO1,AKAP12,KIF14,NSL1,ARHGEF16,DEF6,ERCC6L,MACO1,VANGL2,DSN1,CENPT,ARHGEF39,UBXN11,SPC24
1_Member	Reactome Gene Sets	R-HSA-9716542	Signaling by Rho GTPases, Miro GTPases and RHOBTB3	-4.06088	-1.71784	20/723	ADD3,CDC20,CDKN1B,CENPA,CENPF,GRB7,XPO1,AKAP12,KIF14,NSL1,ARHGEF16,DEF6,ERCC6L,MACO1,VANGL2,DSN1,CENPT,ARHGEF39,UBXN11,SPC24
1_Member	Reactome Gene Sets	R-HSA-195258	RHO GTPase Effectors	-3.14313	-0.959014	11/327	CDC20,CDKN1B,CENPA,CENPF,XPO1,KIF14,NSL1,ERCC6L,DSN1,CENPT,SPC24
2_Member	WikiPathways	WP2446	Retinoblastoma gene in cancer	-12.3452	-8.84579	14/88	CCNB1,CDKN1B,MCM4,ORC1,POLA1,POLE,RFC3,RFC5,SKP2,TFDP1,TOP2A,CDC45,PLK4,KIF4A
2_Member	Reactome Gene Sets	R-HSA-453279	Mitotic G1 phase and G1/S transition	-10.2756	-7.01495	15/148	CCNB1,CDKN1B,CDKN2C,MCM4,ORC1,ORC5,POLA1,POLE,SKP2,TFDP1,TK1,TOP2A,CDC45,FBXO5,MCM10
2_Member	WikiPathways	WP466	DNA replication	-9.35606	-6.19246	9/42	MCM4,ORC1,ORC5,POLA1,POLE,RFC3,RFC5,CDC45,MCM10
2_Member	GO Biological Processes	GO:0006261	DNA-dependent DNA replication	-8.9112	-5.83778	13/130	MCM4,ORC1,ORC5,POLA1,POLE,RFC3,RFC5,CDC45,GINS1,MCM10,FANCM,ATAD5,MMS22L
2_Member	Reactome Gene Sets	R-HSA-69206	G1/S Transition	-8.9112	-5.83778	13/130	CCNB1,CDKN1B,MCM4,ORC1,ORC5,POLA1,POLE,SKP2,TFDP1,TK1,CDC45,FBXO5,MCM10
2_Member	Reactome Gene Sets	R-HSA-69242	S Phase	-8.74787	-5.70077	14/161	CDKN1B,MCM4,ORC1,ORC5,POLA1,POLE,RFC3,RFC5,SKP2,TFDP1,CDC45,GINS1,CDCA5,ESCO1
2_Member	WikiPathways	WP179	Cell cycle	-8.18864	-5.25352	12/122	CCNB1,CDC20,CDKN1B,CDKN2C,MCM4,ORC1,ORC5,SKP2,TFDP1,CDC45,ESPL1,CCNB3
2_Member	KEGG Pathway	hsa04110	Cell cycle	-8.02872	-5.11853	12/126	CCNB1,CDC20,CDKN1B,CDKN2C,MCM4,ORC1,ORC5,SKP2,TFDP1,CDC45,ESPL1,CCNB3
2_Member	GO Biological Processes	GO:0006260	DNA replication	-7.67595	-4.8067	14/195	MCM4,ORC1,ORC5,POLA1,POLE,RFC3,RFC5,CDC45,GINS1,CHAF1A,MCM10,FANCM,ATAD5,MMS22L
2_Member	WikiPathways	WP45	G1 to S cell cycle control	-7.65287	-4.8067	9/64	CCNB1,CDKN1B,CDKN2C,MCM4,ORC1,ORC5,POLE,TFDP1,CDC45
2_Member	Reactome Gene Sets	R-HSA-68962	Activation of the pre-replicative complex	-7.4625	-4.64736	7/32	MCM4,ORC1,ORC5,POLA1,POLE,CDC45,MCM10
2_Member	Reactome Gene Sets	R-HSA-176187	Activation of ATR in response to replication stress	-7.0836	-4.29743	7/36	MCM4,ORC1,ORC5,RFC3,RFC5,CDC45,MCM10
2_Member	Reactome Gene Sets	R-HSA-69205	G1/S-Specific Transcription	-6.41163	-3.69039	6/28	ORC1,POLA1,TFDP1,TK1,CDC45,FBXO5
2_Member	GO Biological Processes	GO:0006270	DNA replication initiation	-6.31478	-3.60544	6/29	MCM4,ORC1,ORC5,POLA1,CDC45,MCM10
2_Member	Reactome Gene Sets	R-HSA-69239	Synthesis of DNA	-6.27652	-3.57876	10/119	MCM4,ORC1,ORC5,POLA1,POLE,RFC3,RFC5,SKP2,CDC45,GINS1
2_Member	Reactome Gene Sets	R-HSA-69190	DNA strand elongation	-6.1321	-3.44562	6/31	MCM4,POLA1,RFC3,RFC5,CDC45,GINS1
2_Member	Reactome Gene Sets	R-HSA-113510	E2F mediated regulation of DNA replication	-5.66729	-3.0332	5/21	CCNB1,ORC1,ORC5,POLA1,TFDP1
2_Member	GO Biological Processes	GO:0033260	nuclear DNA replication	-5.35859	-2.80532	5/24	MCM4,POLA1,CDC45,GINS1,ATAD5
2_Member	GO Biological Processes	GO:0044786	cell cycle DNA replication	-5.2654	-2.72711	5/25	MCM4,POLA1,CDC45,GINS1,ATAD5
2_Member	GO Biological Processes	GO:1902969	mitotic DNA replication	-5.26429	-2.72711	4/12	MCM4,POLA1,CDC45,GINS1
2_Member	Reactome Gene Sets	R-HSA-69306	DNA Replication	-5.2443	-2.71494	11/190	MCM4,ORC1,ORC5,POLA1,POLE,RFC3,RFC5,SKP2,CDC45,GINS1,MCM10
2_Member	GO Biological Processes	GO:0032392	DNA geometric change	-5.20916	-2.69505	8/93	MCM4,RFC3,RFC5,MTERF1,CDC45,GINS1,ERCC6L,FANCM
2_Member	GO Biological Processes	GO:0032508	DNA duplex unwinding	-4.43636	-2.03963	7/87	MCM4,RFC3,RFC5,CDC45,GINS1,ERCC6L,FANCM
2_Member	Reactome Gene Sets	R-HSA-113507	E2F-enabled inhibition of pre-replication complex formation	-4.21426	-1.85041	3/8	CCNB1,ORC1,ORC5
2_Member	Reactome Gene Sets	R-HSA-176974	Unwinding of DNA	-3.7551	-1.44604	3/11	MCM4,CDC45,GINS1
2_Member	Reactome Gene Sets	R-HSA-69481	G2/M Checkpoints	-3.40399	-1.17177	8/167	CCNB1,MCM4,ORC1,ORC5,RFC3,RFC5,CDC45,MCM10
2_Member	Reactome Gene Sets	R-HSA-69002	DNA Replication Pre-Initiation	-3.02821	-0.864612	7/147	MCM4,ORC1,ORC5,POLA1,POLE,CDC45,MCM10
2_Member	GO Biological Processes	GO:0006268	DNA unwinding involved in DNA replication	-2.82209	-0.723524	3/22	MCM4,CDC45,GINS1
2_Member	Reactome Gene Sets	R-HSA-68949	Orc1 removal from chromatin	-2.20302	-0.283121	4/70	MCM4,ORC1,ORC5,SKP2
3_Member	GO Biological Processes	GO:0010564	regulation of cell cycle process	-10.2511	-7.01495	30/688	APBB1,CCNB1,CDC20,CDKN1B,CDKN2C,CENPF,TRIM37,ORC1,TFAP4,TFDP1,WNT10B,XPO1,CDC45,ESPL1,KIF14,KIF20A,RBM14,RAD51AP1,PLK4,FBXO5,CRLF3,KIF15,ATAD5,JADE1,SLF1,CCNB3,CDCA5,CCSAP,PPP1R35,MBLAC1
3_Member	GO Biological Processes	GO:1901990	regulation of mitotic cell cycle phase transition	-7.2245	-4.42408	17/321	CCNB1,CDKN1B,CDKN2C,CENPF,ORC1,TFAP4,TFDP1,WNT10B,ESPL1,KIF14,FBXO5,CRLF3,ATAD5,JADE1,CCNB3,CDCA5,MBLAC1
3_Member	GO Biological Processes	GO:1901987	regulation of cell cycle phase transition	-7.00645	-4.24743	19/415	APBB1,CCNB1,CDKN1B,CDKN2C,CENPF,ORC1,TFAP4,TFDP1,WNT10B,CDC45,ESPL1,KIF14,FBXO5,CRLF3,ATAD5,JADE1,CCNB3,CDCA5,MBLAC1
3_Member	GO Biological Processes	GO:0090068	positive regulation of cell cycle process	-5.63127	-3.01494	13/247	CCNB1,TFDP1,WNT10B,ESPL1,KIF14,RAD51AP1,PLK4,FBXO5,ATAD5,SLF1,CDCA5,PPP1R35,MBLAC1
3_Member	GO Biological Processes	GO:0045787	positive regulation of cell cycle	-5.62972	-3.01494	15/329	CCNB1,CDKN1B,TFDP1,WNT10B,ESPL1,KIF14,CITED2,RAD51AP1,PLK4,FBXO5,ATAD5,SLF1,CDCA5,PPP1R35,MBLAC1
3_Member	GO Biological Processes	GO:0007346	regulation of mitotic cell cycle	-4.87378	-2.42232	17/477	CCNB1,CDKN1B,CDKN2C,CENPF,ORC1,TFAP4,TFDP1,WNT10B,ESPL1,KIF14,FBXO5,CRLF3,ATAD5,JADE1,CCNB3,CDCA5,MBLAC1
3_Member	GO Biological Processes	GO:1902749	regulation of cell cycle G2/M phase transition	-4.72932	-2.29063	8/108	CCNB1,CENPF,ORC1,WNT10B,KIF14,FBXO5,ATAD5,CCNB3
3_Member	Reactome Gene Sets	R-HSA-176417	Phosphorylation of Emi1	-4.65465	-2.22221	3/6	CCNB1,CDC20,FBXO5
3_Member	GO Biological Processes	GO:1901989	positive regulation of cell cycle phase transition	-4.32182	-1.93638	8/123	CCNB1,TFDP1,WNT10B,ESPL1,FBXO5,ATAD5,CDCA5,MBLAC1
3_Member	GO Biological Processes	GO:0010389	regulation of G2/M transition of mitotic cell cycle	-4.13289	-1.77962	7/97	CCNB1,CENPF,ORC1,WNT10B,KIF14,FBXO5,CCNB3
3_Member	GO Biological Processes	GO:1901992	positive regulation of mitotic cell cycle phase transition	-4.04892	-1.71586	7/100	CCNB1,TFDP1,WNT10B,ESPL1,FBXO5,CDCA5,MBLAC1
3_Member	GO Biological Processes	GO:1902751	positive regulation of cell cycle G2/M phase transition	-3.52916	-1.26661	4/31	CCNB1,WNT10B,FBXO5,ATAD5
3_Member	GO Biological Processes	GO:0045931	positive regulation of mitotic cell cycle	-3.38554	-1.15722	7/128	CCNB1,TFDP1,WNT10B,ESPL1,FBXO5,CDCA5,MBLAC1
3_Member	GO Biological Processes	GO:0000212	meiotic spindle organization	-3.32806	-1.11122	3/15	ESPL1,FBXO5,ASPM
3_Member	GO Biological Processes	GO:0010971	positive regulation of G2/M transition of mitotic cell cycle	-2.51437	-0.496902	3/28	CCNB1,WNT10B,FBXO5
3_Member	GO Biological Processes	GO:0051783	regulation of nuclear division	-2.45471	-0.446684	6/139	CCNB1,CDC20,CENPF,ESPL1,RAD51AP1,FBXO5
3_Member	GO Biological Processes	GO:0030071	regulation of mitotic metaphase/anaphase transition	-2.44195	-0.443167	4/60	CCNB1,CENPF,ESPL1,FBXO5
3_Member	GO Biological Processes	GO:1902099	regulation of metaphase/anaphase transition of cell cycle	-2.36565	-0.384772	4/63	CCNB1,CENPF,ESPL1,FBXO5
3_Member	GO Biological Processes	GO:0010965	regulation of mitotic sister chromatid separation	-2.3171	-0.35629	4/65	CCNB1,CENPF,ESPL1,FBXO5
3_Member	GO Biological Processes	GO:0033045	regulation of sister chromatid segregation	-2.16005	-0.253582	4/72	CCNB1,CENPF,ESPL1,FBXO5
3_Member	GO Biological Processes	GO:1905818	regulation of chromosome separation	-2.16005	-0.253582	4/72	CCNB1,CENPF,ESPL1,FBXO5
3_Member	GO Biological Processes	GO:2001251	negative regulation of chromosome organization	-2.0982	-0.204473	4/75	CENPF,TOP2A,ESPL1,FBXO5
4_Member	GO Biological Processes	GO:0006259	DNA metabolic process	-8.72007	-5.6978	28/703	CENPF,ERCC8,EYA1,HELLS,KIF22,MCM4,ORC1,ORC5,POLA1,POLE,RFC3,RFC5,TK1,TOP2A,RNF113A,CDC45,GINS1,DCLRE1A,CHAF1A,RAD51AP1,UHRF1,AP5S1,MCM10,FANCM,ATAD5,MND1,CDCA5,MMS22L
4_Member	GO Biological Processes	GO:0006974	cellular response to DNA damage stimulus	-8.01586	-5.11853	27/709	APBB1,CDKN1B,ERCC8,EYA1,KIF22,MCM4,POLA1,POLE,RFC3,RFC5,TFAP4,TOP2A,RNF113A,CDC45,ASH2L,DCLRE1A,CHAF1A,RAD51AP1,SIRT4,UHRF1,AP5S1,MCM10,FANCM,ATAD5,SLF1,CDCA5,MMS22L
4_Member	GO Biological Processes	GO:0006281	DNA repair	-5.56977	-2.96433	18/469	ERCC8,EYA1,KIF22,MCM4,POLA1,POLE,RFC3,RFC5,RNF113A,CDC45,DCLRE1A,CHAF1A,RAD51AP1,UHRF1,AP5S1,FANCM,CDCA5,MMS22L
4_Member	GO Biological Processes	GO:0006302	double-strand break repair	-5.17945	-2.68724	11/193	ERCC8,EYA1,MCM4,POLA1,CDC45,DCLRE1A,RAD51AP1,AP5S1,FANCM,CDCA5,MMS22L
4_Member	GO Biological Processes	GO:0006310	DNA recombination	-3.24515	-1.03949	9/221	MCM4,TOP2A,CDC45,RAD51AP1,AP5S1,FANCM,ATAD5,MND1,MMS22L
4_Member	GO Biological Processes	GO:0000724	double-strand break repair via homologous recombination	-3.11733	-0.936704	6/103	MCM4,CDC45,RAD51AP1,AP5S1,FANCM,MMS22L
4_Member	GO Biological Processes	GO:0000725	recombinational repair	-3.07352	-0.899782	6/105	MCM4,CDC45,RAD51AP1,AP5S1,FANCM,MMS22L
5_Member	GO Biological Processes	GO:0071103	DNA conformation change	-6.60706	-3.861	16/314	HELLS,MCM4,RFC3,RFC5,TOP2A,MTERF1,CDC45,GINS1,CHAF1A,SMC4,NCAPH,MIS18A,ERCC6L,FANCM,NCAPG,CDCA5
5_Member	GO Biological Processes	GO:0033044	regulation of chromosome organization	-5.54592	-2.94962	12/213	CCNB1,CENPF,PRKCQ,TOP2A,ESPL1,SMC4,TASOR,NCAPH,FBXO5,NCAPG,SLF1,CDCA5
5_Member	Reactome Gene Sets	R-HSA-2514853	Condensation of Prometaphase Chromosomes	-5.43679	-2.86682	4/11	CCNB1,SMC4,NCAPH,NCAPG
5_Member	GO Biological Processes	GO:1905821	positive regulation of chromosome condensation	-4.9523	-2.4943	3/5	SMC4,NCAPH,NCAPG
5_Member	GO Biological Processes	GO:0007076	mitotic chromosome condensation	-4.60028	-2.174	4/17	SMC4,NCAPH,NCAPG,CDCA5
5_Member	GO Biological Processes	GO:0030261	chromosome condensation	-4.07423	-1.7261	5/43	TOP2A,SMC4,NCAPH,NCAPG,CDCA5
5_Member	GO Biological Processes	GO:0060623	regulation of chromosome condensation	-3.7551	-1.44604	3/11	SMC4,NCAPH,NCAPG
5_Member	GO Biological Processes	GO:2001252	positive regulation of chromosome organization	-3.42929	-1.18149	6/90	PRKCQ,SMC4,TASOR,NCAPH,NCAPG,SLF1
5_Member	GO Biological Processes	GO:0010638	positive regulation of organelle organization	-3.17503	-0.983853	14/486	SLC25A4,CDKN1B,EPHA1,PRKCQ,ESPL1,SMC4,RAD51AP1,PLK4,TASOR,NCAPH,ATL3,NCAPG,SLF1,PPP1R35
5_Member	GO Biological Processes	GO:0006323	DNA packaging	-2.6584	-0.608288	8/218	HELLS,TOP2A,CHAF1A,SMC4,NCAPH,MIS18A,NCAPG,CDCA5
6_Member	GO Biological Processes	GO:0006271	DNA strand elongation involved in DNA replication	-6.47589	-3.74241	5/15	MCM4,POLA1,POLE,RFC3,GINS1
6_Member	GO Biological Processes	GO:0022616	DNA strand elongation	-5.78166	-3.13759	5/20	MCM4,POLA1,POLE,RFC3,GINS1
6_Member	GO Biological Processes	GO:0006275	regulation of DNA replication	-4.98495	-2.52032	9/131	ORC5,RFC3,RFC5,GINS1,FBXO5,OBI1,ATAD5,JADE1,ESCO1
6_Member	KEGG Pathway	hsa03030	DNA replication	-4.45534	-2.04359	5/36	MCM4,POLA1,POLE,RFC3,RFC5
6_Member	GO Biological Processes	GO:2000278	regulation of DNA biosynthetic process	-3.57815	-1.30061	7/119	FGF2,PRKCQ,RFC3,RFC5,TFDP1,GINS1,JADE1
6_Member	GO Biological Processes	GO:1900262	regulation of DNA-directed DNA polymerase activity	-3.52296	-1.26661	3/13	RFC3,RFC5,GINS1
6_Member	GO Biological Processes	GO:1900264	positive regulation of DNA-directed DNA polymerase activity	-3.52296	-1.26661	3/13	RFC3,RFC5,GINS1
6_Member	Reactome Gene Sets	R-HSA-69091	Polymerase switching	-3.4216	-1.18149	3/14	POLA1,RFC3,RFC5
6_Member	Reactome Gene Sets	R-HSA-69109	Leading Strand Synthesis	-3.4216	-1.18149	3/14	POLA1,RFC3,RFC5
6_Member	GO Biological Processes	GO:2000573	positive regulation of DNA biosynthetic process	-2.99189	-0.841454	5/73	FGF2,PRKCQ,RFC3,RFC5,GINS1
6_Member	Reactome Gene Sets	R-HSA-69186	Lagging Strand Synthesis	-2.94599	-0.805167	3/20	POLA1,RFC3,RFC5
6_Member	WikiPathways	WP4753	Nucleotide excision repair	-2.94057	-0.804382	4/44	ERCC8,POLE,RFC3,RFC5
6_Member	Reactome Gene Sets	R-HSA-5651801	PCNA-Dependent Long Patch Base Excision Repair	-2.8824	-0.761255	3/21	POLE,RFC3,RFC5
6_Member	KEGG Pathway	hsa03420	Nucleotide excision repair	-2.83267	-0.725389	4/47	ERCC8,POLE,RFC3,RFC5
6_Member	WikiPathways	WP531	DNA mismatch repair	-2.76474	-0.688602	3/23	POLE,RFC3,RFC5
6_Member	GO Biological Processes	GO:0090329	regulation of DNA-dependent DNA replication	-2.66919	-0.611762	4/52	RFC3,RFC5,GINS1,FBXO5
6_Member	Reactome Gene Sets	R-HSA-5696397	Gap-filling DNA repair synthesis and ligation in GG-NER	-2.65794	-0.608288	3/25	POLE,RFC3,RFC5
6_Member	Reactome Gene Sets	R-HSA-110373	Resolution of AP sites via the multiple-nucleotide patch replacement pathway	-2.60805	-0.574518	3/26	POLE,RFC3,RFC5
6_Member	Reactome Gene Sets	R-HSA-174411	Polymerase switching on the C-strand of the telomere	-2.60805	-0.574518	3/26	POLA1,RFC3,RFC5
6_Member	GO Biological Processes	GO:0071897	DNA biosynthetic process	-2.58809	-0.558519	5/90	CENPF,POLA1,POLE,RFC3,TK1
6_Member	Reactome Gene Sets	R-HSA-110314	Recognition of DNA damage by PCNA-containing replication complex	-2.42788	-0.436787	3/30	POLE,RFC3,RFC5
6_Member	Reactome Gene Sets	R-HSA-73886	Chromosome Maintenance	-2.42429	-0.436787	6/141	CENPA,POLA1,RFC3,RFC5,MIS18A,CENPT
6_Member	Reactome Gene Sets	R-HSA-5656169	Termination of translesion DNA synthesis	-2.3476	-0.373258	3/32	POLE,RFC3,RFC5
6_Member	Reactome Gene Sets	R-HSA-6782210	Gap-filling DNA repair synthesis and ligation in TC-NER	-2.3171	-0.35629	4/65	ERCC8,POLE,RFC3,RFC5
6_Member	Reactome Gene Sets	R-HSA-6782135	Dual incision in TC-NER	-2.29347	-0.342267	4/66	ERCC8,POLE,RFC3,RFC5
6_Member	Reactome Gene Sets	R-HSA-174417	Telomere C-strand (Lagging Strand) Synthesis	-2.27277	-0.325234	3/34	POLA1,RFC3,RFC5
6_Member	Reactome Gene Sets	R-HSA-5685942	HDR through Homologous Recombination (HRR)	-2.27026	-0.325234	4/67	POLE,RFC3,RFC5,RAD51AP1
6_Member	GO Biological Processes	GO:0000731	DNA synthesis involved in DNA repair	-2.16933	-0.257282	3/37	POLA1,POLE,RFC3
6_Member	Reactome Gene Sets	R-HSA-110313	Translesion synthesis by Y family DNA polymerases bypasses lesions on DNA template	-2.10551	-0.20999	3/39	POLE,RFC3,RFC5
6_Member	Reactome Gene Sets	R-HSA-73933	Resolution of Abasic Sites (AP sites)	-2.10551	-0.20999	3/39	POLE,RFC3,RFC5
6_Member	WikiPathways	WP5114	Nucleotide excision repair in xeroderma pigmentosum	-2.07823	-0.188081	4/76	ERCC8,POLE,RFC3,RFC5
6_Member	Reactome Gene Sets	R-HSA-5693532	DNA Double-Strand Break Repair	-2.07302	-0.184642	6/167	APBB1,EYA1,POLE,RFC3,RFC5,RAD51AP1
6_Member	WikiPathways	WP4946	DNA repair pathways, full network	-2.04582	-0.162215	5/121	ERCC8,POLE,RFC3,RFC5,FANCM
6_Member	Reactome Gene Sets	R-HSA-5696400	Dual Incision in GG-NER	-2.0453	-0.162215	3/41	POLE,RFC3,RFC5
6_Member	Reactome Gene Sets	R-HSA-73894	DNA Repair	-2.03917	-0.161307	9/335	APBB1,ERCC8,EYA1,POLE,RFC3,RFC5,DCLRE1A,RAD51AP1,FANCM
6_Member	Reactome Gene Sets	R-HSA-6781827	Transcription-Coupled Nucleotide Excision Repair (TC-NER)	-2.02017	-0.15052	4/79	ERCC8,POLE,RFC3,RFC5
6_Member	Reactome Gene Sets	R-HSA-5693579	Homologous DNA Pairing and Strand Exchange	-2.01644	-0.15052	3/42	RFC3,RFC5,RAD51AP1
7_Member	GO Biological Processes	GO:0000226	microtubule cytoskeleton organization	-5.52464	-2.9373	19/521	BICD1,CCNB1,CDC20,CENPA,CETN3,GCC2,ESPL1,KIF20A,RBM14,PLK4,HAUS5,KIF4A,SUN2,FBXO5,TUBE1,CFAP46,CCSAP,KIF18B,ASPM
7_Member	GO Biological Processes	GO:0007017	microtubule-based process	-5.1797	-2.68724	23/763	BICD1,CCNB1,CDC20,CENPA,CETN3,KIF22,GCC2,ESPL1,KIF14,KIF20A,RBM14,PLK4,HAUS5,KIF4A,SUN2,FBXO5,TUBE1,CFAP46,IFT46,KIF15,CCSAP,KIF18B,ASPM
7_Member	GO Biological Processes	GO:0070925	organelle assembly	-4.22991	-1.85546	21/760	BICD1,CDC20,CENPA,CENPF,GRB7,TBPL1,RBM14,PLK4,HAUS5,KIF4A,WIPI2,FBXO5,CFAP46,IFT46,VANGL2,BBS10,TCTN2,CENPT,ASPM,STING1,RAB19
7_Member	GO Biological Processes	GO:0140694	non-membrane-bounded organelle assembly	-3.93649	-1.60834	12/310	BICD1,CDC20,CENPA,CENPF,GRB7,RBM14,PLK4,HAUS5,KIF4A,FBXO5,CENPT,ASPM
7_Member	GO Biological Processes	GO:0031023	microtubule organizing center organization	-3.16218	-0.974546	6/101	CETN3,GCC2,RBM14,PLK4,HAUS5,TUBE1
8_Member	GO Biological Processes	GO:0051052	regulation of DNA metabolic process	-5.18388	-2.68724	16/404	ERCC8,EYA1,FGF2,FUS,PRKCQ,RFC3,RFC5,TFDP1,YEATS4,GINS1,RAD51AP1,MIS18A,WDR70,ATAD5,JADE1,SLF1
8_Member	GO Biological Processes	GO:0051054	positive regulation of DNA metabolic process	-4.45189	-2.04359	11/231	EYA1,FGF2,FUS,PRKCQ,RFC3,RFC5,YEATS4,GINS1,RAD51AP1,ATAD5,SLF1
8_Member	GO Biological Processes	GO:0045739	positive regulation of DNA repair	-2.50619	-0.491105	5/94	EYA1,FUS,YEATS4,RAD51AP1,SLF1
8_Member	GO Biological Processes	GO:2000781	positive regulation of double-strand break repair	-2.34115	-0.372222	4/64	FUS,YEATS4,RAD51AP1,SLF1
8_Member	GO Biological Processes	GO:2001020	regulation of response to DNA damage stimulus	-2.34013	-0.372222	8/246	ERCC8,EYA1,FUS,YEATS4,RAD51AP1,FBXO5,ATAD5,SLF1
8_Member	GO Biological Processes	GO:0006282	regulation of DNA repair	-2.26625	-0.325174	6/152	ERCC8,EYA1,FUS,YEATS4,RAD51AP1,SLF1
8_Member	GO Biological Processes	GO:0045911	positive regulation of DNA recombination	-2.20302	-0.283121	4/70	FUS,YEATS4,RAD51AP1,ATAD5
8_Member	GO Biological Processes	GO:1905168	positive regulation of double-strand break repair via homologous recombination	-2.16933	-0.257282	3/37	FUS,YEATS4,RAD51AP1
9_Member	GO Biological Processes	GO:0034508	centromere complex assembly	-5.09116	-2.61233	5/27	CENPA,CENPF,HELLS,MIS18A,CENPT
9_Member	GO Biological Processes	GO:0051383	kinetochore organization	-4.30232	-1.92241	4/20	CENPA,CENPF,SMC4,CENPT
9_Member	GO Biological Processes	GO:0051382	kinetochore assembly	-3.32806	-1.11122	3/15	CENPA,CENPF,CENPT
9_Member	GO Biological Processes	GO:0065004	protein-DNA complex assembly	-2.43573	-0.439223	7/187	CENPA,CENPF,HELLS,CDC45,CHAF1A,MIS18A,CENPT
9_Member	GO Biological Processes	GO:0071824	protein-DNA complex subunit organization	-2.40407	-0.418783	8/240	CENPA,CENPF,HELLS,CDC45,CHAF1A,MIS18A,ACTR6,CENPT
10_Member	KEGG Pathway	hsa04068	FoxO signaling pathway	-4.98495	-2.52032	9/131	CCNB1,CDKN1B,SKP2,S1PR4,KLF2,PLK4,FBXO25,NLK,CCNB3
10_Member	GO Biological Processes	GO:0044772	mitotic cell cycle phase transition	-3.49245	-1.24022	8/162	CAMK2A,CCNB1,CDKN1B,POLE,SKP2,TFDP1,WNT10B,CCNB3
10_Member	GO Biological Processes	GO:0044770	cell cycle phase transition	-3.33556	-1.11122	8/171	CAMK2A,CCNB1,CDKN1B,POLE,SKP2,TFDP1,WNT10B,CCNB3
10_Member	Reactome Gene Sets	R-HSA-69231	Cyclin D associated events in G1	-2.83267	-0.725389	4/47	CDKN1B,CDKN2C,SKP2,TFDP1
10_Member	Reactome Gene Sets	R-HSA-69236	G1 Phase	-2.83267	-0.725389	4/47	CDKN1B,CDKN2C,SKP2,TFDP1
10_Member	GO Biological Processes	GO:0000082	G1/S transition of mitotic cell cycle	-2.81339	-0.720541	5/80	CAMK2A,CDKN1B,POLE,SKP2,TFDP1
10_Member	GO Biological Processes	GO:0044843	cell cycle G1/S phase transition	-2.76575	-0.688602	5/82	CAMK2A,CDKN1B,POLE,SKP2,TFDP1
10_Member	WikiPathways	WP707	DNA damage response	-2.22505	-0.289933	4/69	CCNB1,CDKN1B,SESN1,CCNB3
10_Member	Reactome Gene Sets	R-HSA-9687139	Aberrant regulation of mitotic cell cycle due to RB1 defects	-2.20273	-0.283121	3/36	CDKN1B,SKP2,TFDP1
10_Member	Reactome Gene Sets	R-HSA-9675126	Diseases of mitotic cell cycle	-2.13695	-0.234156	3/38	CDKN1B,SKP2,TFDP1
11_Member	Reactome Gene Sets	R-HSA-983189	Kinesins	-4.45215	-2.04359	6/59	KIF22,KIF20A,KIF4A,KIF26B,KIF15,KIF18B
11_Member	Reactome Gene Sets	R-HSA-8856688	Golgi-to-ER retrograde transport	-3.28549	-1.07241	7/133	BICD1,KIF22,KIF20A,KIF4A,KIF26B,KIF15,KIF18B
11_Member	Reactome Gene Sets	R-HSA-6811434	COPI-dependent Golgi-to-ER retrograde traffic	-3.2081	-1.00611	6/99	KIF22,KIF20A,KIF4A,KIF26B,KIF15,KIF18B
11_Member	Reactome Gene Sets	R-HSA-6811442	Intra-Golgi and retrograde Golgi-to-ER traffic	-2.86584	-0.749671	8/202	BICD1,KIF22,GCC2,KIF20A,KIF4A,KIF26B,KIF15,KIF18B
11_Member	Reactome Gene Sets	R-HSA-109582	Hemostasis	-2.20797	-0.283121	14/621	VEGFD,GRB7,ITGA4,KIF22,PRKCQ,PRTN3,KIF20A,KIF4A,CD244,KIF26B,KIF15,PCYOX1L,CD99L2,KIF18B
11_Member	Reactome Gene Sets	R-HSA-983231	Factors involved in megakaryocyte development and platelet production	-2.06094	-0.174339	6/168	KIF22,KIF20A,KIF4A,KIF26B,KIF15,KIF18B
12_Member	GO Biological Processes	GO:0045786	negative regulation of cell cycle	-4.44248	-2.04	14/366	APBB1,CDKN1B,CDKN2C,CENPF,TRIM37,ORC1,TFAP4,CDC45,ESPL1,RBM14,FBXO5,PDCD4,CRLF3,JADE1
12_Member	GO Biological Processes	GO:0010948	negative regulation of cell cycle process	-3.72333	-1.41892	11/279	APBB1,CDKN1B,CENPF,TRIM37,ORC1,CDC45,ESPL1,RBM14,FBXO5,CRLF3,JADE1
12_Member	GO Biological Processes	GO:1902806	regulation of cell cycle G1/S phase transition	-3.0657	-0.895371	8/188	APBB1,CDKN1B,CDKN2C,TFDP1,KIF14,CRLF3,JADE1,MBLAC1
12_Member	GO Biological Processes	GO:2000045	regulation of G1/S transition of mitotic cell cycle	-2.81518	-0.720541	7/160	CDKN1B,CDKN2C,TFDP1,KIF14,CRLF3,JADE1,MBLAC1
12_Member	GO Biological Processes	GO:1901988	negative regulation of cell cycle phase transition	-2.51561	-0.496902	8/230	APBB1,CDKN1B,CENPF,ORC1,CDC45,FBXO5,CRLF3,JADE1
12_Member	GO Biological Processes	GO:1901991	negative regulation of mitotic cell cycle phase transition	-2.03708	-0.160943	6/170	CDKN1B,CENPF,ORC1,FBXO5,CRLF3,JADE1
13_Member	GO Biological Processes	GO:0051321	meiotic cell cycle	-4.36733	-1.97628	11/236	TOP2A,ESPL1,SMC4,RAD51AP1,NCAPH,SUN2,FBXO5,FANCM,MND1,CCNB3,ASPM
13_Member	GO Biological Processes	GO:0051307	meiotic chromosome separation	-4.21414	-1.85041	4/21	TOP2A,ESPL1,NCAPH,FANCM
13_Member	GO Biological Processes	GO:0051304	chromosome separation	-3.70504	-1.40522	4/28	TOP2A,ESPL1,NCAPH,FANCM
13_Member	GO Biological Processes	GO:0140013	meiotic nuclear division	-3.5288	-1.26661	8/160	TOP2A,ESPL1,SMC4,NCAPH,FBXO5,FANCM,MND1,ASPM
13_Member	GO Biological Processes	GO:1903046	meiotic cell cycle process	-3.25279	-1.04343	8/176	TOP2A,ESPL1,SMC4,NCAPH,FBXO5,FANCM,MND1,ASPM
13_Member	GO Biological Processes	GO:0045132	meiotic chromosome segregation	-2.52627	-0.504001	5/93	TOP2A,ESPL1,SMC4,NCAPH,FANCM
13_Member	GO Biological Processes	GO:0007143	female meiotic nuclear division	-2.30955	-0.35629	3/33	TOP2A,NCAPH,FBXO5
13_Member	GO Biological Processes	GO:0007127	meiosis I	-2.00264	-0.141451	5/124	TOP2A,ESPL1,FBXO5,FANCM,MND1
14_Member	GO Biological Processes	GO:0046599	regulation of centriole replication	-4.05118	-1.71586	4/23	TRIM37,RBM14,PLK4,PPP1R35
14_Member	GO Biological Processes	GO:0010824	regulation of centrosome duplication	-3.8867	-1.5634	5/47	TRIM37,XPO1,RBM14,PLK4,PPP1R35
14_Member	GO Biological Processes	GO:0046605	regulation of centrosome cycle	-3.67623	-1.38096	5/52	TRIM37,XPO1,RBM14,PLK4,PPP1R35
14_Member	GO Biological Processes	GO:0032886	regulation of microtubule-based process	-2.88043	-0.761255	9/249	BICD1,CDKN1B,TRIM37,XPO1,RBM14,PLK4,KIF15,CCSAP,PPP1R35
14_Member	GO Biological Processes	GO:0051493	regulation of cytoskeleton organization	-2.00842	-0.144182	12/525	ADD3,BICD1,CDKN1B,EPHA1,TRIM37,RBM14,PLK4,AP1AR,KIF15,CCSAP,PPP1R35,PEAK3
15_Member	GO Biological Processes	GO:0051348	negative regulation of transferase activity	-3.84701	-1.52852	11/270	CDC20,CDKN1B,CDKN2C,COX11,EPHA1,IFNG,TFAP4,MAPK8IP1,FBXO5,PDCD4,SH3BP5L
15_Member	GO Biological Processes	GO:0033673	negative regulation of kinase activity	-3.04267	-0.875717	9/236	CDKN1B,CDKN2C,COX11,EPHA1,IFNG,TFAP4,MAPK8IP1,PDCD4,SH3BP5L
15_Member	GO Biological Processes	GO:0006469	negative regulation of protein kinase activity	-2.72102	-0.650305	8/213	CDKN1B,CDKN2C,EPHA1,IFNG,TFAP4,MAPK8IP1,PDCD4,SH3BP5L
15_Member	GO Biological Processes	GO:0000079	regulation of cyclin-dependent protein serine/threonine kinase activity	-2.4284	-0.436787	5/98	CCNB1,CDKN1B,CDKN2C,TFAP4,CCNB3
15_Member	GO Biological Processes	GO:1904029	regulation of cyclin-dependent protein kinase activity	-2.37253	-0.389461	5/101	CCNB1,CDKN1B,CDKN2C,TFAP4,CCNB3
15_Member	GO Biological Processes	GO:0045736	negative regulation of cyclin-dependent protein serine/threonine kinase activity	-2.30955	-0.35629	3/33	CDKN1B,CDKN2C,TFAP4
15_Member	GO Biological Processes	GO:1904030	negative regulation of cyclin-dependent protein kinase activity	-2.30955	-0.35629	3/33	CDKN1B,CDKN2C,TFAP4
15_Member	GO Biological Processes	GO:0071900	regulation of protein serine/threonine kinase activity	-2.2122	-0.283121	10/372	CCNB1,CDKN1B,CDKN2C,ELANE,FGF2,IFNG,TFAP4,MAPK8IP1,PDCD4,CCNB3
15_Member	GO Biological Processes	GO:0043086	negative regulation of catalytic activity	-2.03969	-0.161307	16/786	BICD1,CAMK2A,CDC20,CDKN1B,CDKN2C,COX11,EPHA1,IFNG,TFAP4,MAPK8IP1,FBXO5,PDCD4,OAZ3,SH3BP5L,PABIR2,PPP1R35
15_Member	GO Biological Processes	GO:0071901	negative regulation of protein serine/threonine kinase activity	-2.03128	-0.158548	5/122	CDKN1B,CDKN2C,TFAP4,MAPK8IP1,PDCD4
16_Member	GO Biological Processes	GO:0007051	spindle organization	-3.66054	-1.36977	8/153	CCNB1,CDC20,ESPL1,HAUS5,KIF4A,SUN2,FBXO5,ASPM
16_Member	GO Biological Processes	GO:0051445	regulation of meiotic cell cycle	-2.70041	-0.637713	4/51	CDC20,RAD51AP1,FBXO5,ASPM
16_Member	GO Biological Processes	GO:0051225	spindle assembly	-2.52627	-0.504001	5/93	CDC20,HAUS5,KIF4A,FBXO5,ASPM
16_Member	GO Biological Processes	GO:0040020	regulation of meiotic nuclear division	-2.3476	-0.373258	3/32	CDC20,RAD51AP1,FBXO5
17_Member	WikiPathways	WP2361	Gastric cancer network 1	-3.64416	-1.35784	4/29	CENPF,MCM4,TOP2A,KIF15
18_Member	GO Biological Processes	GO:1990253	cellular response to leucine starvation	-3.63353	-1.35163	3/12	RRAGB,SESN1,SESN3
18_Member	Reactome Gene Sets	R-HSA-5628897	TP53 Regulates Metabolic Genes	-2.65242	-0.60533	5/87	COX11,SCO2,RRAGB,SESN1,SESN3
18_Member	Reactome Gene Sets	R-HSA-3700989	Transcriptional Regulation by TP53	-2.26832	-0.325234	10/365	CCNB1,CDKN1B,COX11,RFC3,RFC5,TFDP1,SCO2,RRAGB,SESN1,SESN3
18_Member	GO Biological Processes	GO:0016241	regulation of macroautophagy	-2.1861	-0.270292	6/158	SLC25A4,SESN1,SESN3,EXOC8,SNX32,STING1
18_Member	GO Biological Processes	GO:0016239	positive regulation of macroautophagy	-2.1391	-0.234472	4/73	SLC25A4,SESN1,SESN3,STING1
18_Member	GO Biological Processes	GO:1901031	regulation of response to reactive oxygen species	-2.10551	-0.20999	3/39	PYCR1,SESN1,SESN3
18_Member	GO Biological Processes	GO:0010506	regulation of autophagy	-2.03126	-0.158548	9/336	SLC25A4,IFNG,RRAGB,SESN1,KAT8,SESN3,EXOC8,SNX32,STING1
19_Member	GO Biological Processes	GO:0051656	establishment of organelle localization	-3.54383	-1.27061	12/342	BICD1,CCNB1,CENPA,CENPF,ITGA4,KIF22,XPO1,ESPL1,KIF14,SUN2,AP1AR,CDCA5
19_Member	GO Biological Processes	GO:0051310	metaphase plate congression	-3.41739	-1.18125	5/59	CCNB1,CENPF,KIF22,KIF14,CDCA5
19_Member	GO Biological Processes	GO:0051303	establishment of chromosome localization	-2.93891	-0.804382	5/75	CCNB1,CENPF,KIF22,KIF14,CDCA5
19_Member	GO Biological Processes	GO:0050000	chromosome localization	-2.88755	-0.761255	5/77	CCNB1,CENPF,KIF22,KIF14,CDCA5
19_Member	GO Biological Processes	GO:0051640	organelle localization	-2.82937	-0.725012	13/470	BICD1,CCNB1,CENPA,CENPF,ITGA4,KIF22,XPO1,ESPL1,KIF14,SUN2,AP1AR,CDCA5,ASPM
19_Member	GO Biological Processes	GO:0007080	mitotic metaphase plate congression	-2.765	-0.688602	4/49	CCNB1,KIF22,KIF14,CDCA5
20_Member	GO Biological Processes	GO:0000281	mitotic cytokinesis	-3.19158	-0.993219	5/66	CENPA,ESPL1,KIF20A,KIF4A,CEP55
20_Member	GO Biological Processes	GO:1902850	microtubule cytoskeleton organization involved in mitosis	-2.77404	-0.688602	6/120	CCNB1,CDC20,CENPA,ESPL1,KIF4A,SUN2
20_Member	GO Biological Processes	GO:0061640	cytoskeleton-dependent cytokinesis	-2.48637	-0.473652	5/95	CENPA,ESPL1,KIF20A,KIF4A,CEP55
20_Member	GO Biological Processes	GO:0000910	cytokinesis	-2.44748	-0.444099	5/97	CENPA,ESPL1,KIF20A,KIF4A,CEP55
