# Supplementary material for: Glucocorticoid receptor hypersensitivity enhances inflammatory signaling and inhibits cell cycle progression in porcine PBMCs
Source: Front Immunol. 2022 Nov 24;13:976454. doi: 10.3389/fimmu.2022.976454 (PMC9730246; doi:10.3389/fimmu.2022.976454)
Supplement: Supplementary file 4 [file Table_4.xlsx]

## Sheet: CON_specific
Supplementary Table 4. Metascape pathway and process enrichment analysis of treatment-specific genes.
Group	Category	Term ID	Term Description	log(p-value)	log(q-value)	Ratio	Genes
1_Member	GO Biological Processes	GO:0006325	chromatin organization	-4.41649	-0.382877	15/569	HDAC2,HNRNPU,ARID4A,RBL2,VPS72,CBX4,KAT5,SMCHD1,CBX6,ATAD2,PRMT6,SMYD2,IPO4,ABRAXAS1,ZNF518B
1_Member	GO Biological Processes	GO:0016570	histone modification	-3.07285	-0.0568353	10/385	HDAC2,ARID4A,VPS72,PRDM2,KAT5,LEF1,PRMT6,SMYD2,RIOX2,LEO1
1_Member	Reactome Gene Sets	R-HSA-3247509	Chromatin modifying enzymes	-2.2633	0	7/274	HDAC2,ARID4A,VPS72,KAT5,PRMT6,SMYD2,RIOX2
1_Member	Reactome Gene Sets	R-HSA-4839726	Chromatin organization	-2.2633	0	7/274	HDAC2,ARID4A,VPS72,KAT5,PRMT6,SMYD2,RIOX2
1_Member	GO Biological Processes	GO:0016571	histone methylation	-2.17218	0	4/97	ARID4A,PRDM2,PRMT6,SMYD2
1_Member	GO Biological Processes	GO:0018205	peptidyl-lysine modification	-2.13315	0	7/290	ARID4A,VPS72,CBX4,KAT5,LEF1,SMYD2,SENP7
1_Member	GO Biological Processes	GO:0032259	methylation	-2.01239	0	7/306	ARID4A,TYMS,PRDM2,FTSJ1,PRMT6,MRM3,SMYD2
2_Member	GO Biological Processes	GO:0006281	DNA repair	-4.11558	-0.382877	13/469	MCM5,KAT5,RNASEH2A,SMCHD1,ASCC1,PRMT6,USP28,DCLRE1B,AUNIP,PALB2,ABRAXAS1,ATP23,CGAS
2_Member	GO Biological Processes	GO:0006259	DNA metabolic process	-3.92439	-0.382877	16/703	MCM5,TYMS,KAT5,RNASEH2A,SMCHD1,ASCC1,LEF1,PRMT6,USP28,DCLRE1B,AUNIP,PALB2,ABRAXAS1,ATP23,CGAS,LIN9
2_Member	GO Biological Processes	GO:0006302	double-strand break repair	-3.8834	-0.382877	8/193	MCM5,KAT5,SMCHD1,DCLRE1B,AUNIP,PALB2,ABRAXAS1,ATP23
2_Member	GO Biological Processes	GO:0006974	cellular response to DNA damage stimulus	-3.88229	-0.382877	16/709	DDIT3,IRF7,MCM5,KAT5,RNASEH2A,SMCHD1,INTS7,ASCC1,PRMT6,USP28,DCLRE1B,AUNIP,PALB2,ABRAXAS1,ATP23,CGAS
2_Member	GO Biological Processes	GO:2000780	negative regulation of double-strand break repair	-3.88227	-0.382877	4/34	SMCHD1,AUNIP,NUDT16L1,CGAS
2_Member	GO Biological Processes	GO:0045738	negative regulation of DNA repair	-3.78363	-0.367463	4/36	SMCHD1,AUNIP,NUDT16L1,CGAS
2_Member	GO Biological Processes	GO:0006282	regulation of DNA repair	-3.74191	-0.367463	7/152	VPS72,KAT5,SMCHD1,AUNIP,ABRAXAS1,NUDT16L1,CGAS
2_Member	GO Biological Processes	GO:2000779	regulation of double-strand break repair	-3.67428	-0.350985	6/110	VPS72,KAT5,SMCHD1,AUNIP,NUDT16L1,CGAS
2_Member	GO Biological Processes	GO:0080135	regulation of cellular response to stress	-3.48735	-0.274901	15/692	DDIT3,FKBP1B,PTGS2,VPS72,KAT5,ARL6IP5,SMCHD1,PBK,SMYD2,AUNIP,ABRAXAS1,NUDT16L1,AJUBA,CREB3L1,CGAS
2_Member	GO Biological Processes	GO:2001020	regulation of response to DNA damage stimulus	-3.17664	-0.0751901	8/246	VPS72,KAT5,SMCHD1,SMYD2,AUNIP,ABRAXAS1,NUDT16L1,CGAS
2_Member	GO Biological Processes	GO:0051052	regulation of DNA metabolic process	-2.91571	-0.049743	10/404	HNRNPU,PTPRC,VPS72,KAT5,SMCHD1,TBX21,AUNIP,ABRAXAS1,NUDT16L1,CGAS
2_Member	GO Biological Processes	GO:2001032	regulation of double-strand break repair via nonhomologous end joining	-2.85095	-0.033908	3/29	SMCHD1,AUNIP,NUDT16L1
2_Member	GO Biological Processes	GO:0010569	regulation of double-strand break repair via homologous recombination	-2.67987	0	4/70	VPS72,KAT5,SMCHD1,CGAS
2_Member	GO Biological Processes	GO:0051053	negative regulation of DNA metabolic process	-2.57637	0	5/123	HNRNPU,SMCHD1,AUNIP,NUDT16L1,CGAS
2_Member	GO Biological Processes	GO:2001021	negative regulation of response to DNA damage stimulus	-2.43041	0	4/82	SMCHD1,AUNIP,NUDT16L1,CGAS
2_Member	GO Biological Processes	GO:0045739	positive regulation of DNA repair	-2.21992	0	4/94	VPS72,KAT5,SMCHD1,ABRAXAS1
3_Member	Reactome Gene Sets	R-HSA-6807505	RNA polymerase II transcribes snRNA genes	-3.57227	-0.294726	5/74	SNAPC2,RPRD2,INTS7,INTS6,ICE2
3_Member	GO Biological Processes	GO:0031123	RNA 3'-end processing	-2.9726	-0.0568353	5/100	RPRD2,INTS7,INTS6,CPSF7,LEO1
3_Member	GO Biological Processes	GO:0031124	mRNA 3'-end processing	-2.27402	0	3/46	RPRD2,CPSF7,LEO1
4_Member	GO Biological Processes	GO:0001819	positive regulation of cytokine production	-3.47326	-0.274901	12/475	AIRE,DDIT3,FFAR2,HDAC2,IRF1,IRF7,PIK3CD,PTGS2,PTPRC,TBX21,NLRP12,CGAS
4_Member	GO Biological Processes	GO:1903706	regulation of hemopoiesis	-3.19548	-0.0751901	10/371	IRF1,IRF7,PTPRC,TAL1,SOCS5,HAX1,TBX21,LEF1,PRMT6,LEO1
4_Member	GO Biological Processes	GO:0030217	T cell differentiation	-2.95997	-0.0568353	6/150	AIRE,IRF1,PIK3CD,PTPRC,TBX21,LEF1
4_Member	GO Biological Processes	GO:1902105	regulation of leukocyte differentiation	-2.78768	-0.0152944	8/283	IRF1,IRF7,PTPRC,TAL1,SOCS5,HAX1,TBX21,LEF1
4_Member	GO Biological Processes	GO:0002819	regulation of adaptive immune response	-2.46668	0	6/188	IRF1,IRF7,PTPRC,SOCS5,TBX21,FBXO38
4_Member	GO Biological Processes	GO:0042110	T cell activation	-2.43164	0	7/255	AIRE,FKBP1B,IRF1,PIK3CD,PTPRC,TBX21,LEF1
4_Member	GO Biological Processes	GO:0045058	T cell selection	-2.38559	0	3/42	AIRE,PTPRC,TBX21
4_Member	GO Biological Processes	GO:0045581	negative regulation of T cell differentiation	-2.27402	0	3/46	IRF1,SOCS5,TBX21
4_Member	GO Biological Processes	GO:0045637	regulation of myeloid cell differentiation	-2.25441	0	6/208	IRF7,TAL1,HAX1,LEF1,PRMT6,LEO1
4_Member	GO Biological Processes	GO:0045580	regulation of T cell differentiation	-2.19901	0	5/151	IRF1,PTPRC,SOCS5,TBX21,LEF1
4_Member	GO Biological Processes	GO:0045620	negative regulation of lymphocyte differentiation	-2.05831	0	3/55	IRF1,SOCS5,TBX21
4_Member	GO Biological Processes	GO:0046634	regulation of alpha-beta T cell activation	-2.05296	0	4/105	IRF1,PTPRC,SOCS5,TBX21
5_Member	GO Biological Processes	GO:0000018	regulation of DNA recombination	-3.26712	-0.103518	6/131	PTPRC,VPS72,KAT5,SMCHD1,TBX21,CGAS
5_Member	GO Biological Processes	GO:0032703	negative regulation of interleukin-2 production	-2.89592	-0.049743	3/28	PTPRC,KAT5,TBX21
5_Member	GO Biological Processes	GO:0045911	positive regulation of DNA recombination	-2.67987	0	4/70	PTPRC,VPS72,KAT5,TBX21
5_Member	GO Biological Processes	GO:0010212	response to ionizing radiation	-2.32325	0	5/141	PTPRC,KAT5,INTS7,USP28,ABRAXAS1
5_Member	GO Biological Processes	GO:0001818	negative regulation of cytokine production	-2.13774	0	8/363	DDIT3,PTPRC,IL1R2,SOCS5,KAT5,TBX21,LEF1,NLRP12
5_Member	GO Biological Processes	GO:0051054	positive regulation of DNA metabolic process	-2.04047	0	6/231	PTPRC,VPS72,KAT5,SMCHD1,TBX21,ABRAXAS1
6_Member	GO Biological Processes	GO:0035966	response to topologically incorrect protein	-3.08332	-0.0568353	6/142	DDIT3,TOR1A,MFN2,DNAJB12,CHAC1,CREB3L1
6_Member	GO Biological Processes	GO:0006458	'de novo' protein folding	-2.35662	0	3/43	TOR1A,FKBP1B,DNAJB12
6_Member	GO Biological Processes	GO:0035967	cellular response to topologically incorrect protein	-2.1879	0	4/96	DDIT3,TOR1A,DNAJB12,CREB3L1
7_Member	GO Biological Processes	GO:0060998	regulation of dendritic spine development	-3.07046	-0.0568353	4/55	ARF6,HDAC2,CAPRIN1,CAPRIN2
7_Member	GO Biological Processes	GO:0010976	positive regulation of neuron projection development	-2.21097	0	5/150	FKBP1B,CAPRIN1,AMIGO1,CAPRIN2,FBXO38
7_Member	GO Biological Processes	GO:0050803	regulation of synapse structure or activity	-2.20537	0	6/213	ARF6,CAPRIN1,NLGN3,SLC17A7,AMIGO1,CAPRIN2
8_Member	GO Biological Processes	GO:0009147	pyrimidine nucleoside triphosphate metabolic process	-3.04217	-0.0568353	3/25	DUT,TYMS,CTPS2
8_Member	Reactome Gene Sets	R-HSA-69205	G1/S-Specific Transcription	-2.89592	-0.049743	3/28	RBL2,TYMS,LIN9
8_Member	Reactome Gene Sets	R-HSA-499943	Interconversion of nucleotide di- and triphosphates	-2.80764	-0.0214656	3/30	DUT,TYMS,CTPS2
8_Member	GO Biological Processes	GO:0006221	pyrimidine nucleotide biosynthetic process	-2.72559	0	3/32	DUT,TYMS,CTPS2
8_Member	GO Biological Processes	GO:0072528	pyrimidine-containing compound biosynthetic process	-2.54289	0	3/37	DUT,TYMS,CTPS2
8_Member	GO Biological Processes	GO:0006220	pyrimidine nucleotide metabolic process	-2.12551	0	3/52	DUT,TYMS,CTPS2
9_Member	GO Biological Processes	GO:0051640	organelle localization	-2.95845	-0.0568353	11/470	TOR1A,LIMK2,PIK3CD,PSEN2,MFN2,DCTN2,PLEKHM2,CEP83,BLOC1S4,CLMN,NUF2
9_Member	GO Biological Processes	GO:0051656	establishment of organelle localization	-2.28807	0	8/342	TOR1A,LIMK2,PIK3CD,DCTN2,CEP83,BLOC1S4,CLMN,NUF2
9_Member	GO Biological Processes	GO:0007051	spindle organization	-2.17537	0	5/153	LIMK2,DCTN2,AUNIP,NUF2,ABRAXAS1
10_Member	KEGG Pathway	hsa04330	Notch signaling pathway	-2.95554	-0.0568353	4/59	HDAC2,PSEN2,HEYL,ATXN1L
11_Member	KEGG Pathway	hsa05165	Human papillomavirus infection	-2.95416	-0.0568353	9/331	COL6A1,HDAC2,IRF1,PIK3CD,PTGS2,RBL2,WNT9A,HEYL,CREB3L1
11_Member	KEGG Pathway	hsa04625	C-type lectin receptor signaling pathway	-2.06726	0	4/104	IRF1,PIK3CD,PTGS2,CCL17
11_Member	KEGG Pathway	hsa04923	Regulation of lipolysis in adipocytes	-2.03683	0	3/56	NPY1R,PIK3CD,PTGS2
12_Member	Reactome Gene Sets	R-HSA-446219	Synthesis of substrates in N-glycan biosythesis	-2.84905	-0.033908	4/63	MPI,ST8SIA4,DOLK,ALG5
12_Member	Reactome Gene Sets	R-HSA-446203	Asparagine N-linked glycosylation	-2.5951	0	8/304	AREG,MPI,ST8SIA4,ACTR1A,DCTN2,DOLK,ANKRD28,ALG5
12_Member	Reactome Gene Sets	R-HSA-446193	Biosynthesis of the N-glycan precursor (dolichol lipid-linked oligosaccharide, LLO) and transfer to a nascent protein	-2.50864	0	4/78	MPI,ST8SIA4,DOLK,ALG5
13_Member	GO Biological Processes	GO:0090407	organophosphate biosynthetic process	-2.82888	-0.0284601	11/488	DUT,PIK3CD,TYMS,SOCS5,DOLK,MOCS3,IP6K2,CTPS2,PGAP4,SERAC1,AJUBA
13_Member	GO Biological Processes	GO:0006650	glycerophospholipid metabolic process	-2.70292	0	8/292	PIK3CD,SOCS5,IP6K2,GDE1,PGAP4,SERAC1,AJUBA,OSBPL5
13_Member	GO Biological Processes	GO:0006644	phospholipid metabolic process	-2.67221	0	9/364	PIK3CD,SOCS5,DOLK,IP6K2,GDE1,PGAP4,SERAC1,AJUBA,OSBPL5
13_Member	GO Biological Processes	GO:0008654	phospholipid biosynthetic process	-2.54665	0	7/243	PIK3CD,SOCS5,DOLK,IP6K2,PGAP4,SERAC1,AJUBA
13_Member	GO Biological Processes	GO:0046486	glycerolipid metabolic process	-2.17943	0	8/357	PIK3CD,SOCS5,IP6K2,GDE1,PGAP4,SERAC1,AJUBA,OSBPL5
14_Member	GO Biological Processes	GO:2000648	positive regulation of stem cell proliferation	-2.76589	-0.00686615	3/31	HNRNPU,PTPRC,ATXN1L
14_Member	GO Biological Processes	GO:0051209	release of sequestered calcium ion into cytosol	-2.19722	0	3/49	DDIT3,FKBP1B,PTPRC
14_Member	GO Biological Processes	GO:0051283	negative regulation of sequestering of calcium ion	-2.17278	0	3/50	DDIT3,FKBP1B,PTPRC
14_Member	GO Biological Processes	GO:0072091	regulation of stem cell proliferation	-2.14888	0	3/51	HNRNPU,PTPRC,ATXN1L
15_Member	GO Biological Processes	GO:0001704	formation of primary germ layer	-2.72014	0	5/114	COL6A1,COL11A1,TAL1,LEF1,LEO1
15_Member	GO Biological Processes	GO:0035987	endodermal cell differentiation	-2.41533	0	3/41	COL6A1,COL11A1,LEO1
15_Member	GO Biological Processes	GO:0001503	ossification	-2.28884	0	7/271	COL6A1,COL11A1,HNRNPU,PTGS2,LEF1,CREB3L1,PKDCC
15_Member	GO Biological Processes	GO:0001706	endoderm formation	-2.14888	0	3/51	COL6A1,COL11A1,LEO1
15_Member	GO Biological Processes	GO:0007369	gastrulation	-2.08452	0	5/161	COL6A1,COL11A1,TAL1,LEF1,LEO1
16_Member	GO Biological Processes	GO:0072698	protein localization to microtubule cytoskeleton	-2.50962	0	3/38	HNRNPU,DCTN2,CEP83
16_Member	GO Biological Processes	GO:0044380	protein localization to cytoskeleton	-2.38559	0	3/42	HNRNPU,DCTN2,CEP83
16_Member	WikiPathways	WP5085	Vasopressin-regulated water reabsorption	-2.3284	0	3/44	ARHGDIB,DCTN2,CREB3L1
16_Member	KEGG Pathway	hsa04962	Vasopressin-regulated water reabsorption	-2.3284	0	3/44	ARHGDIB,DCTN2,CREB3L1
16_Member	Reactome Gene Sets	R-HSA-5620912	Anchoring of the basal body to the plasma membrane	-2.15665	0	4/98	ACTR1A,DCTN2,CEP83,AHI1
17_Member	KEGG Pathway	hsa03018	RNA degradation	-2.48866	0	4/79	ENO3,PABPC4,MPHOSPH6,BTG4
18_Member	KEGG Pathway	hsa05132	Salmonella infection	-2.48825	0	7/249	ARF6,PIK3CD,PTPRC,ACTR1A,DCTN2,PLEKHM2,LEF1
18_Member	KEGG Pathway	hsa04666	Fc gamma R-mediated phagocytosis	-2.17218	0	4/97	ARF6,LIMK2,PIK3CD,PTPRC
19_Member	GO Biological Processes	GO:0034097	response to cytokine	-2.43021	0	14/799	GHR,HNRNPU,IRF1,IRF7,ITIH4,PTGS2,CCL17,TYMS,IL1R2,IL18RAP,SOCS5,HAX1,LEF1,NLRP12
19_Member	GO Biological Processes	GO:0051384	response to glucocorticoid	-2.3494	0	5/139	AREG,GHR,HNRNPU,PTGS2,TYMS
19_Member	GO Biological Processes	GO:0031960	response to corticosteroid	-2.12923	0	5/157	AREG,GHR,HNRNPU,PTGS2,TYMS
20_Member	GO Biological Processes	GO:0007423	sensory organ development	-2.42433	0	11/551	ASCL2,COL11A1,HDAC2,LIMK2,WNT9A,MFN2,PPP1R13L,SMCHD1,LEF1,AHI1,SLC17A7

## Sheet: DEX_specific
Group	Category	Term ID	Term Description	log(p-value)	log(q-value)	Ratio	Genes
1_Member	Reactome Gene Sets	R-HSA-5653656	Vesicle-mediated transport	-11.3331	-7.07456	45/673	AP1B1,CALR,AP1S1,AP2S1,CLTA,CLTB,CLTC,DNM2,EGFR,GDI2,GNS,NEDD8,NSF,OCRL,RAB1A,RAB6A,SPTBN2,STXBP3,WNT5A,DYNLL1,GBF1,NAPG,SEC24D,ACTR3,HYOU1,DCTN6,KIF1C,KDELR2,RAB31,AAK1,GGA2,RHOQ,SEC22A,SH3KBP1,RAB39A,ACTR10,DENND1A,EPS15L1,SBF2,MON1A,MVB12B,MCFD2,MVB12A,CNIH3,SH3D19
1_Member	Reactome Gene Sets	R-HSA-199991	Membrane Trafficking	-11.0511	-7.07456	43/634	AP1B1,AP1S1,AP2S1,CLTA,CLTB,CLTC,DNM2,EGFR,GDI2,GNS,NEDD8,NSF,OCRL,RAB1A,RAB6A,SPTBN2,STXBP3,WNT5A,DYNLL1,GBF1,NAPG,SEC24D,ACTR3,DCTN6,KIF1C,KDELR2,RAB31,AAK1,GGA2,RHOQ,SEC22A,SH3KBP1,RAB39A,ACTR10,DENND1A,EPS15L1,SBF2,MON1A,MVB12B,MCFD2,MVB12A,CNIH3,SH3D19
1_Member	Reactome Gene Sets	R-HSA-446203	Asparagine N-linked glycosylation	-5.26385	-2.53037	20/304	CALR,NSF,PGM3,RAB1A,SEL1L,ST6GAL1,ST3GAL1,SPTBN2,DYNLL1,B4GALT4,GBF1,NAPG,SEC24D,DCTN6,KDELR2,SEC22A,DERL2,ACTR10,MCFD2,CNIH3
1_Member	Reactome Gene Sets	R-HSA-948021	Transport to the Golgi and subsequent modification	-5.16154	-2.47507	15/185	NSF,RAB1A,ST6GAL1,SPTBN2,DYNLL1,B4GALT4,GBF1,NAPG,SEC24D,DCTN6,KDELR2,SEC22A,ACTR10,MCFD2,CNIH3
1_Member	Reactome Gene Sets	R-HSA-199977	ER to Golgi Anterograde Transport	-4.73962	-2.24741	13/154	NSF,RAB1A,SPTBN2,DYNLL1,GBF1,NAPG,SEC24D,DCTN6,KDELR2,SEC22A,ACTR10,MCFD2,CNIH3
1_Member	Reactome Gene Sets	R-HSA-6807878	COPI-mediated anterograde transport	-3.6336	-1.64609	9/101	NSF,RAB1A,SPTBN2,DYNLL1,GBF1,NAPG,DCTN6,KDELR2,ACTR10
1_Member	Reactome Gene Sets	R-HSA-8856688	Golgi-to-ER retrograde transport	-3.37268	-1.47535	10/133	NSF,RAB1A,RAB6A,DYNLL1,GBF1,NAPG,DCTN6,KIF1C,KDELR2,ACTR10
1_Member	Reactome Gene Sets	R-HSA-204005	COPII-mediated vesicle transport	-3.32139	-1.44211	7/68	NSF,RAB1A,NAPG,SEC24D,SEC22A,MCFD2,CNIH3
1_Member	Reactome Gene Sets	R-HSA-6811442	Intra-Golgi and retrograde Golgi-to-ER traffic	-2.50564	-0.929666	11/202	NSF,RAB1A,RAB6A,DYNLL1,GBF1,NAPG,DCTN6,KIF1C,KDELR2,RAB39A,ACTR10
2_Member	KEGG Pathway	hsa04144	Endocytosis	-9.27075	-5.47033	24/252	RHOA,AP2S1,CLTA,CLTB,CLTC,DNM2,EGFR,IGF1R,NEDD4,PRKCI,TRAF6,CXCR4,SNX3,GBF1,ZFYVE16,ACTR3,RAB31,RAB11FIP2,SNX12,SH3KBP1,VPS35,EPS15L1,MVB12B,MVB12A
2_Member	WikiPathways	WP4549	Fragile X syndrome	-6.61618	-3.48477	14/123	AP2S1,CLTA,CLTB,CLTC,DAG1,DNM2,EIF4A1,EIF4G1,GAB1,ITPR1,PPP2R5B,PRKACA,MAP2K2,CAMK1
2_Member	KEGG Pathway	hsa04961	Endocrine and other factor-regulated calcium reabsorption	-5.92965	-2.88256	9/53	ADCY9,ATP1B1,AP2S1,CLTA,CLTB,CLTC,DNM2,PLCB3,PRKACA
2_Member	Reactome Gene Sets	R-HSA-2132295	MHC class II antigen presentation	-5.8175	-2.87025	13/123	AP1B1,AP1S1,AP2S1,CLTA,CLTC,DNM2,LGMN,SPTBN2,DYNLL1,SEC24D,DCTN6,ACTR10,OSBPL1A
2_Member	Reactome Gene Sets	R-HSA-422475	Axon guidance	-5.81623	-2.87025	30/552	RHOA,AP2S1,CLTA,CLTB,CLTC,DAG1,DNM2,DPYSL3,EGFR,EIF4G1,ETF1,GAB1,ARHGAP35,GSK3B,PITPNA,PRKACA,PRKCQ,MAP2K2,PSMB10,PSMC5,RPL38,SCN5A,SCN8A,SPTBN2,CXCR4,RPS6KA4,ACTR3,FRS2,SH3KBP1,MAGOHB
2_Member	Reactome Gene Sets	R-HSA-199992	trans-Golgi Network Vesicle Budding	-5.68888	-2.80928	10/72	AP1B1,AP1S1,CLTA,CLTB,CLTC,DNM2,GNS,OCRL,GBF1,SH3D19
2_Member	Reactome Gene Sets	R-HSA-9675108	Nervous system development	-5.43073	-2.63031	30/577	RHOA,AP2S1,CLTA,CLTB,CLTC,DAG1,DNM2,DPYSL3,EGFR,EIF4G1,ETF1,GAB1,ARHGAP35,GSK3B,PITPNA,PRKACA,PRKCQ,MAP2K2,PSMB10,PSMC5,RPL38,SCN5A,SCN8A,SPTBN2,CXCR4,RPS6KA4,ACTR3,FRS2,SH3KBP1,MAGOHB
2_Member	Reactome Gene Sets	R-HSA-5140745	WNT5A-dependent internalization of FZD2, FZD5 and ROR2	-5.40237	-2.62163	5/13	AP2S1,CLTA,CLTB,CLTC,WNT5A
2_Member	Reactome Gene Sets	R-HSA-432720	Lysosome Vesicle Biogenesis	-5.22747	-2.51813	7/35	AP1B1,AP1S1,CLTA,CLTB,CLTC,DNM2,GNS
2_Member	Reactome Gene Sets	R-HSA-5099900	WNT5A-dependent internalization of FZD4	-5.04915	-2.43436	5/15	AP2S1,CLTA,CLTB,CLTC,WNT5A
2_Member	Reactome Gene Sets	R-HSA-8856828	Clathrin-mediated endocytosis	-4.98909	-2.42755	13/146	AP2S1,CLTA,CLTB,CLTC,DNM2,EGFR,NEDD8,OCRL,WNT5A,ACTR3,AAK1,SH3KBP1,EPS15L1
2_Member	Reactome Gene Sets	R-HSA-9006934	Signaling by Receptor Tyrosine Kinases	-4.48518	-2.14325	26/521	RHOA,ATP6V0A1,ATP6AP1,AP2S1,CLTA,CLTC,CRK,DNM2,DUSP4,EGFR,ERBB4,GAB1,NCKAP1L,IGF1R,ITPR1,JAK3,MEF2A,NEDD4,PRKACA,PRKCD,MAP2K2,PTPRJ,FRS2,SH3KBP1,ATP6V1D,EPS15L1
2_Member	Reactome Gene Sets	R-HSA-196025	Formation of annular gap junctions	-4.29207	-2.03156	4/11	CLTA,CLTB,CLTC,DNM2
2_Member	Reactome Gene Sets	R-HSA-8856825	Cargo recognition for clathrin-mediated endocytosis	-4.18471	-1.99353	10/106	AP2S1,CLTA,CLTB,CLTC,EGFR,NEDD8,WNT5A,AAK1,SH3KBP1,EPS15L1
2_Member	Reactome Gene Sets	R-HSA-190873	Gap junction degradation	-4.12307	-1.95274	4/12	CLTA,CLTB,CLTC,DNM2
2_Member	KEGG Pathway	hsa04142	Lysosome	-4.05021	-1.903	11/132	AP1B1,AGA,ATP6V0A1,ATP6AP1,AP1S1,CLTA,CLTB,CLTC,GNS,LGMN,GGA2
2_Member	Reactome Gene Sets	R-HSA-166520	Signaling by NTRKs	-3.99142	-1.86922	11/134	RHOA,AP2S1,CLTA,CLTC,CRK,DNM2,DUSP4,GAB1,MEF2A,MAP2K2,FRS2
2_Member	Reactome Gene Sets	R-HSA-187037	Signaling by NTRK1 (TRKA)	-3.88659	-1.79089	10/115	RHOA,AP2S1,CLTA,CLTC,CRK,DNM2,DUSP4,MEF2A,MAP2K2,FRS2
2_Member	Reactome Gene Sets	R-HSA-432722	Golgi Associated Vesicle Biogenesis	-3.85096	-1.76654	7/56	AP1B1,AP1S1,CLTA,CLTC,DNM2,OCRL,SH3D19
2_Member	Reactome Gene Sets	R-HSA-177504	Retrograde neurotrophin signalling	-3.8314	-1.75251	4/14	AP2S1,CLTA,CLTC,DNM2
2_Member	Reactome Gene Sets	R-HSA-373760	L1CAM interactions	-3.76362	-1.71653	10/119	AP2S1,CLTA,CLTC,DNM2,EGFR,MAP2K2,SCN5A,SCN8A,SPTBN2,RPS6KA4
2_Member	KEGG Pathway	hsa05100	Bacterial invasion of epithelial cells	-3.74853	-1.71137	8/77	RHOA,CLTA,CLTB,CLTC,CRK,DNM2,GAB1,ACTR3
2_Member	Reactome Gene Sets	R-HSA-195721	Signaling by WNT	-3.71875	-1.69163	18/332	RHOA,AP2S1,CLTA,CLTB,CLTC,GSK3B,ITPR1,LRP6,PLCB3,PPP2R5B,PSMB10,PSMC5,WNT5A,H2BC21,SNX3,BTRC,LGR4,VPS35
2_Member	KEGG Pathway	hsa04721	Synaptic vesicle cycle	-3.70928	-1.68459	8/78	ATP6V0A1,AP2S1,CLTA,CLTB,CLTC,DNM2,NSF,ATP6V1D
2_Member	GO Biological Processes	GO:0048268	clathrin coat assembly	-3.37437	-1.47535	4/18	AP2S1,CLTA,CLTB,CLTC
2_Member	Reactome Gene Sets	R-HSA-8964038	LDL clearance	-3.27876	-1.41937	4/19	AP2S1,CLTA,CLTC,SOAT1
2_Member	Reactome Gene Sets	R-HSA-4086400	PCP/CE pathway	-3.21871	-1.38988	8/92	RHOA,AP2S1,CLTA,CLTB,CLTC,PSMB10,PSMC5,WNT5A
2_Member	Reactome Gene Sets	R-HSA-3858494	Beta-catenin independent WNT signaling	-3.05611	-1.2755	10/146	RHOA,AP2S1,CLTA,CLTB,CLTC,ITPR1,PLCB3,PSMB10,PSMC5,WNT5A
2_Member	GO Biological Processes	GO:0006897	endocytosis	-2.89411	-1.17407	21/489	AP1S1,AP2S1,CLTA,CLTB,CLTC,DNM2,LRP6,NEDD4,RAB1A,VTN,RAB31,AAK1,EHBP1,FKBP15,RHOQ,SH3KBP1,ANKFY1,CARMIL1,DENND1A,EPS15L1,OCIAD2
2_Member	WikiPathways	WP4217	Ebola virus pathway in host	-2.81351	-1.11803	9/131	RHOA,CLTA,CLTB,CLTC,EGFR,IGF1R,NEDD4,MERTK,VPS11
2_Member	Reactome Gene Sets	R-HSA-8866427	VLDLR internalisation and degradation	-2.78707	-1.10941	3/12	AP2S1,CLTA,CLTC
2_Member	Reactome Gene Sets	R-HSA-437239	Recycling pathway of L1	-2.57495	-0.981312	5/47	AP2S1,CLTA,CLTC,DNM2,RPS6KA4
2_Member	GO Biological Processes	GO:0072583	clathrin-dependent endocytosis	-2.50655	-0.929712	4/30	AP2S1,CLTA,CLTB,CLTC
2_Member	WikiPathways	WP2267	Synaptic vesicle pathway	-2.38217	-0.85745	5/52	AP2S1,CLTA,CLTC,DNM2,NSF
2_Member	Reactome Gene Sets	R-HSA-8964043	Plasma lipoprotein clearance	-2.3534	-0.836282	4/33	AP2S1,CLTA,CLTC,SOAT1
2_Member	GO Biological Processes	GO:0006898	receptor-mediated endocytosis	-2.34077	-0.828895	9/154	AP1S1,AP2S1,CLTA,CLTB,CLTC,DNM2,LRP6,NEDD4,RAB31
3_Member	Reactome Gene Sets	R-HSA-1280218	Adaptive Immune System	-8.54982	-4.87434	43/763	AP1B1,BLMH,CALR,AP1S1,AP2S1,CLTA,CLTC,MAP3K8,DNM2,ITPR1,NEDD4,PPP2R5B,PRKACA,PRKCQ,LGMN,PSMB10,PSMC5,PTPRJ,SKP2,SPTBN2,THOP1,TRAF6,UBE2A,DYNLL1,BTRC,UBE2L6,NPEPPS,DZIP3,SEC24D,DCTN6,UBR4,FBXL4,SH3KBP1,ANAPC7,BTBD1,KLHL11,ACTR10,KLHL25,SLAMF6,OSBPL1A,OSCAR,ASB7,CDC26
3_Member	GO Biological Processes	GO:0032446	protein modification by small protein conjugation	-5.56346	-2.73308	35/721	BLMH,ERCC8,NEDD4,NEDD8,NFE2L2,SEL1L,SKP2,THOP1,TNFAIP1,TRAF6,UBE2A,BTRC,UBE2L6,NPEPPS,DZIP3,SAE1,SASH1,UBR4,ANAPC7,BTBD1,PAF1,G2E3,VPS11,IFIH1,COP1,KLHL25,ATG3,OBI1,URM1,TRIM7,CDCA3,OTULIN,ASB7,C18orf25,CDC26
3_Member	GO Biological Processes	GO:0044257	cellular protein catabolic process	-5.00307	-2.42755	31/638	BNIP3,CALR,ERCC8,IDE,DNAJB9,NEDD4,NEDD8,NFE2L2,LGMN,PSMB10,PSMC5,SEL1L,SKP2,TNFAIP1,UBE2A,BTRC,UBE2L6,UBXN4,UBR4,FBXL4,DERL2,ANAPC7,TP53INP2,COP1,KLHL25,HM13,CCDC115,MVB12B,MVB12A,C18orf25,OTUD7A
3_Member	GO Biological Processes	GO:0016567	protein ubiquitination	-4.9952	-2.42755	32/670	BLMH,ERCC8,NEDD4,NFE2L2,SEL1L,SKP2,THOP1,TNFAIP1,TRAF6,UBE2A,BTRC,UBE2L6,NPEPPS,DZIP3,SAE1,SASH1,UBR4,ANAPC7,BTBD1,PAF1,G2E3,VPS11,COP1,KLHL25,ATG3,OBI1,TRIM7,CDCA3,OTULIN,ASB7,C18orf25,CDC26
3_Member	GO Biological Processes	GO:0030163	protein catabolic process	-4.70554	-2.23418	32/693	BNIP3,CALR,ERCC8,ELANE,IDE,DNAJB9,NEDD4,NEDD8,NFE2L2,LGMN,PSMB10,PSMC5,SEL1L,SKP2,TNFAIP1,UBE2A,BTRC,UBE2L6,UBXN4,UBR4,FBXL4,DERL2,ANAPC7,TP53INP2,COP1,KLHL25,HM13,CCDC115,MVB12B,MVB12A,C18orf25,OTUD7A
3_Member	Reactome Gene Sets	R-HSA-983168	Antigen processing: Ubiquitination & Proteasome degradation	-4.62159	-2.20404	19/309	BLMH,NEDD4,PSMB10,PSMC5,SKP2,THOP1,UBE2A,BTRC,UBE2L6,NPEPPS,DZIP3,UBR4,FBXL4,ANAPC7,BTBD1,KLHL11,KLHL25,ASB7,CDC26
3_Member	GO Biological Processes	GO:0051603	proteolysis involved in cellular protein catabolic process	-4.57212	-2.1922	29/608	CALR,ERCC8,IDE,DNAJB9,NEDD4,NEDD8,NFE2L2,LGMN,PSMB10,PSMC5,SEL1L,SKP2,TNFAIP1,UBE2A,BTRC,UBE2L6,UBXN4,UBR4,FBXL4,DERL2,ANAPC7,TP53INP2,COP1,KLHL25,HM13,MVB12B,MVB12A,C18orf25,OTUD7A
3_Member	KEGG Pathway	hsa04120	Ubiquitin mediated proteolysis	-4.42535	-2.12094	12/142	ERCC8,NEDD4,SKP2,TRAF6,UBE2A,BTRC,UBE2L6,SAE1,ANAPC15,ANAPC7,COP1,CDC26
3_Member	Reactome Gene Sets	R-HSA-983169	Class I MHC mediated antigen processing & presentation	-4.40737	-2.11002	21/377	BLMH,CALR,NEDD4,PSMB10,PSMC5,SKP2,THOP1,UBE2A,BTRC,UBE2L6,NPEPPS,DZIP3,SEC24D,UBR4,FBXL4,ANAPC7,BTBD1,KLHL11,KLHL25,ASB7,CDC26
3_Member	GO Biological Processes	GO:0006511	ubiquitin-dependent protein catabolic process	-3.99973	-1.87141	25/526	CALR,ERCC8,DNAJB9,NEDD4,NEDD8,NFE2L2,PSMC5,SEL1L,SKP2,TNFAIP1,UBE2A,BTRC,UBE2L6,UBXN4,UBR4,FBXL4,DERL2,ANAPC7,TP53INP2,COP1,KLHL25,MVB12B,MVB12A,C18orf25,OTUD7A
3_Member	GO Biological Processes	GO:0019941	modification-dependent protein catabolic process	-3.8728	-1.78278	25/536	CALR,ERCC8,DNAJB9,NEDD4,NEDD8,NFE2L2,PSMC5,SEL1L,SKP2,TNFAIP1,UBE2A,BTRC,UBE2L6,UBXN4,UBR4,FBXL4,DERL2,ANAPC7,TP53INP2,COP1,KLHL25,MVB12B,MVB12A,C18orf25,OTUD7A
3_Member	GO Biological Processes	GO:0043632	modification-dependent macromolecule catabolic process	-3.73771	-1.70372	25/547	CALR,ERCC8,DNAJB9,NEDD4,NEDD8,NFE2L2,PSMC5,SEL1L,SKP2,TNFAIP1,UBE2A,BTRC,UBE2L6,UBXN4,UBR4,FBXL4,DERL2,ANAPC7,TP53INP2,COP1,KLHL25,MVB12B,MVB12A,C18orf25,OTUD7A
3_Member	GO Biological Processes	GO:0000209	protein polyubiquitination	-3.6149	-1.63824	14/225	BLMH,ERCC8,NEDD4,SKP2,THOP1,TRAF6,UBE2A,BTRC,UBE2L6,NPEPPS,DZIP3,SASH1,ANAPC7,CDC26
3_Member	GO Biological Processes	GO:0010498	proteasomal protein catabolic process	-3.53162	-1.58174	18/344	CALR,ERCC8,DNAJB9,NEDD4,NFE2L2,PSMB10,PSMC5,SEL1L,SKP2,TNFAIP1,UBE2A,BTRC,UBXN4,FBXL4,DERL2,ANAPC7,COP1,HM13
3_Member	GO Biological Processes	GO:0043161	proteasome-mediated ubiquitin-dependent protein catabolic process	-3.26189	-1.41086	16/302	CALR,ERCC8,DNAJB9,NEDD4,NFE2L2,PSMC5,SEL1L,SKP2,TNFAIP1,UBE2A,BTRC,UBXN4,FBXL4,DERL2,ANAPC7,COP1
3_Member	Reactome Gene Sets	R-HSA-8951664	Neddylation	-2.9404	-1.19689	13/234	ERCC8,NEDD8,PSMB10,PSMC5,SKP2,BTRC,PUM2,FBXL4,BTBD1,KLHL11,COP1,KLHL25,ASB7
4_Member	Reactome Gene Sets	R-HSA-9012999	RHO GTPase cycle	-8.30591	-4.72734	31/449	RHOA,ATP6AP1,CLTC,DIAPH2,NIPSNAP2,ARHGAP35,NCKAP1L,OCRL,TMPO,TNFAIP1,SLC4A7,AKAP12,DOCK4,FLOT1,FRS2,SPEN,UHRF1BP1L,RHOQ,CDC42EP4,TIAM2,SENP1,ARHGEF3,ANKFY1,DDX4,ARHGAP17,MACO1,PEAK1,PREX2,CCDC115,FGD5,MOSPD2
4_Member	Reactome Gene Sets	R-HSA-9716542	Signaling by Rho GTPases, Miro GTPases and RHOBTB3	-7.7705	-4.33805	40/723	RHOA,ATP6AP1,CLTC,DIAPH2,NIPSNAP2,ARHGAP35,NCKAP1L,NF2,OCRL,PPP2R5B,PRKCD,TMPO,TNFAIP1,H2BC21,DYNLL1,SLC4A7,AKAP12,DOCK4,ACTR3,FLOT1,NCOA2,FRS2,SPEN,UHRF1BP1L,RHOQ,CDC42EP4,TIAM2,SENP1,ARHGEF3,ANKFY1,DDX4,ARHGAP17,MACO1,RHOT1,PEAK1,DSN1,PREX2,CCDC115,FGD5,MOSPD2
4_Member	Reactome Gene Sets	R-HSA-194315	Signaling by Rho GTPases	-7.55614	-4.18169	39/707	RHOA,ATP6AP1,CLTC,DIAPH2,NIPSNAP2,ARHGAP35,NCKAP1L,NF2,OCRL,PPP2R5B,PRKCD,TMPO,TNFAIP1,H2BC21,DYNLL1,SLC4A7,AKAP12,DOCK4,ACTR3,FLOT1,NCOA2,FRS2,SPEN,UHRF1BP1L,RHOQ,CDC42EP4,TIAM2,SENP1,ARHGEF3,ANKFY1,DDX4,ARHGAP17,MACO1,PEAK1,DSN1,PREX2,CCDC115,FGD5,MOSPD2
4_Member	Reactome Gene Sets	R-HSA-8980692	RHOA GTPase cycle	-2.47354	-0.906958	9/147	RHOA,ATP6AP1,ARHGAP35,TMPO,FLOT1,ARHGEF3,MACO1,PREX2,CCDC115
5_Member	GO Biological Processes	GO:0006886	intracellular protein transport	-7.82949	-4.33805	38/662	AP1B1,ATP1B1,ATP6AP1,CALR,AP1S1,AP2S1,CLTA,CLTB,CLTC,NEDD4,NSF,PRKCI,RAB1A,RAB6A,SEL1L,STXBP3,NCOA4,NAPG,AIFM1,ZFYVE16,SEC24D,SNUPN,TIMM17A,TOMM40,GIPC1,NUP50,RAB31,GGA2,TIMM8B,DESI1,DERL2,RAB23,VPS35,VPS11,ATG3,HM13,MON1A,STRADA
5_Member	GO Biological Processes	GO:0033365	protein localization to organelle	-3.57011	-1.60644	28/661	CALR,HK1,NEDD4,YBX1,PRKACA,RAB6A,NCOA4,GBF1,AIFM1,ZFYVE16,SUPT7L,SNUPN,TIMM17A,TOMM40,NUP50,KDELR2,CEP68,CTDNEP1,TIMM8B,MTBP,ATP6V1D,WDR83OS,PAF1,VPS35,DCP1A,RIPOR1,MON1A,TAF8
6_Member	WikiPathways	WP3888	VEGFA-VEGFR2 signaling pathway	-7.39122	-4.06792	29/439	ACACA,RHOA,CALR,AP2S1,CLTC,CRK,EIF4G1,GAB1,GLUD1,GSK3B,HLX,IGFBP7,DNAJB9,MMP14,OCRL,PLCB3,PRKCD,PRKCI,MAP2K2,PTPRJ,ELOA,TFCP2,TKT,HYOU1,GIPC1,FRS2,ACOT9,DLL4,FGD5
7_Member	GO Biological Processes	GO:0043434	response to peptide hormone	-7.17181	-3.89427	25/347	ZFP36L1,BTG1,CRK,DAG1,GAB1,GCNT1,GHSR,GCLC,GSK3B,IDE,IGF1R,JAK3,LRP6,LTA4H,MARS1,NFE2L2,PPARA,PRKCD,PRKCI,STXBP3,OGT,RAB31,RHOQ,CPEB2,SESN3
7_Member	GO Biological Processes	GO:0009725	response to hormone	-7.00551	-3.7859	39/742	ACACA,RHOA,ZFP36L1,BTG1,CALR,CRK,DAG1,GAB1,GCNT1,GHSR,GCLC,GPI,GSK3B,HMGB2,IDE,IGF1R,IGFBP7,JAK3,LRP6,LTA4H,MARS1,MMP14,NEDD4,NFE2L2,PPARA,PRKACA,PRKCD,PRKCI,STXBP3,NCOA4,OGT,PLPP1,AIFM1,NCOA2,RAB31,RHOQ,LGR4,CPEB2,SESN3
7_Member	GO Biological Processes	GO:1901652	response to peptide	-6.94462	-3.78102	28/434	ZFP36L1,BTG1,CRK,DAG1,GAB1,GCNT1,GHSR,GCLC,GSK3B,IDE,IGF1R,JAK3,LRP6,LTA4H,MARS1,NFE2L2,PPARA,PRKCD,PRKCI,LGMN,STXBP3,OGT,RAB31,RHOQ,BACE1,SMPD3,CPEB2,SESN3
7_Member	GO Biological Processes	GO:0032870	cellular response to hormone stimulus	-6.24337	-3.14192	28/470	ACACA,RHOA,ZFP36L1,CALR,CRK,GAB1,GHSR,GCLC,GSK3B,IDE,IGF1R,IGFBP7,JAK3,MARS1,NEDD4,NFE2L2,PPARA,PRKACA,PRKCD,PRKCI,NCOA4,PLPP1,AIFM1,NCOA2,RAB31,RHOQ,LGR4,CPEB2
7_Member	GO Biological Processes	GO:0032868	response to insulin	-5.84385	-2.87025	17/207	ZFP36L1,GAB1,GCNT1,GHSR,GCLC,GSK3B,IDE,IGF1R,MARS1,PPARA,PRKCI,STXBP3,OGT,RAB31,RHOQ,CPEB2,SESN3
7_Member	GO Biological Processes	GO:1901699	cellular response to nitrogen compound	-5.08372	-2.44127	31/632	ZFP36L1,CRK,DNM2,DNMT3A,EGFR,GAB1,GHSR,GCLC,GNA11,GSK3B,IDE,IGF1R,JAK3,MARS1,NFE2L2,PRKACA,PRKCD,PRKCI,LGMN,SCNN1A,AIFM1,FLOT1,RAB31,RHOQ,BACE1,SMPD3,RRAGC,IFIH1,CPEB4,CPEB2,SESN3
7_Member	GO Biological Processes	GO:1901653	cellular response to peptide	-4.83988	-2.31821	19/298	ZFP36L1,CRK,GAB1,GHSR,GCLC,GSK3B,IDE,IGF1R,JAK3,MARS1,NFE2L2,PRKCD,PRKCI,LGMN,RAB31,RHOQ,BACE1,SMPD3,CPEB2
7_Member	GO Biological Processes	GO:0071417	cellular response to organonitrogen compound	-4.62043	-2.20404	28/573	ZFP36L1,CRK,DNM2,DNMT3A,EGFR,GAB1,GHSR,GCLC,GNA11,GSK3B,IDE,IGF1R,JAK3,MARS1,NFE2L2,PRKACA,PRKCD,PRKCI,LGMN,SCNN1A,RAB31,RHOQ,BACE1,SMPD3,RRAGC,CPEB4,CPEB2,SESN3
7_Member	GO Biological Processes	GO:0071375	cellular response to peptide hormone stimulus	-4.60369	-2.20121	16/231	ZFP36L1,CRK,GAB1,GHSR,GCLC,GSK3B,IDE,IGF1R,JAK3,MARS1,NFE2L2,PRKCD,PRKCI,RAB31,RHOQ,CPEB2
7_Member	GO Biological Processes	GO:0032869	cellular response to insulin stimulus	-4.22062	-2.01862	12/149	ZFP36L1,GAB1,GHSR,GCLC,GSK3B,IDE,IGF1R,MARS1,PRKCI,RAB31,RHOQ,CPEB2
7_Member	GO Biological Processes	GO:0008286	insulin receptor signaling pathway	-2.11739	-0.690522	5/60	GAB1,GSK3B,IDE,IGF1R,RHOQ
8_Member	KEGG Pathway	hsa01200	Carbon metabolism	-6.98426	-3.7859	14/115	ACOX1,CS,GLUD1,GPI,HK1,IDH3A,MDH1,MDH2,PGAM1,SDHB,SDHD,TKT,PSAT1,ACSS2
8_Member	WikiPathways	WP4290	Metabolic reprogramming in colon cancer	-5.56642	-2.73308	8/44	GLUD1,GPI,IDH3A,MDH2,PGAM1,SDHB,TKT,PSAT1
8_Member	Reactome Gene Sets	R-HSA-71403	Citric acid cycle (TCA cycle)	-5.39402	-2.62163	6/22	CS,IDH3A,MDH2,SDHB,SDHD,FAHD1
8_Member	WikiPathways	WP78	TCA cycle (aka Krebs or citric acid cycle)	-4.61593	-2.20404	5/18	CS,IDH3A,MDH2,SDHB,SDHD
8_Member	KEGG Pathway	hsa00020	Citrate cycle (TCA cycle)	-4.55366	-2.17921	6/30	CS,IDH3A,MDH1,MDH2,SDHB,SDHD
8_Member	GO Biological Processes	GO:0006099	tricarboxylic acid cycle	-4.46779	-2.13964	6/31	CS,IDH3A,MDH1,MDH2,SDHB,SDHD
8_Member	GO Biological Processes	GO:0006091	generation of precursor metabolites and energy	-4.22819	-2.02146	21/388	ACOX1,CS,NIPSNAP2,GPI,GSK3B,HK1,IDH3A,MDH1,MDH2,NDUFS8,NDUFV2,PGAM1,PGM1,PHKG1,SDHB,SDHD,TKT,SLC25A13,PDIA5,ACSS2,MTFR2
8_Member	Reactome Gene Sets	R-HSA-71406	Pyruvate metabolism and Citric Acid (TCA) cycle	-3.9013	-1.79985	7/55	CS,IDH3A,MDH2,SDHB,SDHD,VDAC1,FAHD1
8_Member	GO Biological Processes	GO:0009060	aerobic respiration	-2.94446	-1.1984	10/151	CS,NIPSNAP2,IDH3A,MDH1,MDH2,NDUFS8,NDUFV2,SDHB,SDHD,MTFR2
8_Member	GO Biological Processes	GO:0045333	cellular respiration	-2.89826	-1.17461	11/180	CS,NIPSNAP2,IDH3A,MDH1,MDH2,NDUFS8,NDUFV2,SDHB,SDHD,SLC25A13,MTFR2
8_Member	GO Biological Processes	GO:0015980	energy derivation by oxidation of organic compounds	-2.79353	-1.11038	13/243	CS,NIPSNAP2,GSK3B,IDH3A,MDH1,MDH2,NDUFS8,NDUFV2,PHKG1,SDHB,SDHD,SLC25A13,MTFR2
8_Member	GO Biological Processes	GO:0072350	tricarboxylic acid metabolic process	-2.58163	-0.981312	3/14	CS,GLUD1,IDH3A
8_Member	WikiPathways	WP2453	TCA cycle and deficiency of pyruvate dehydrogenase complex (PDHc)	-2.40775	-0.871357	3/16	CS,IDH3A,MDH1
9_Member	WikiPathways	WP35	G protein signaling pathways	-6.19971	-3.12629	12/96	ADCY9,RHOA,GNA11,ITPR1,PDE7A,PLCB3,PRKACA,PRKCD,PRKCI,PRKCQ,AKAP7,AKAP12
9_Member	KEGG Pathway	hsa04928	Parathyroid hormone synthesis, secretion and action	-5.73329	-2.81748	12/106	ADCY9,RHOA,EGFR,GNA11,ITPR1,LRP6,MEF2A,MMP14,PLCB3,PRKACA,TNFSF11,CREB3L2
9_Member	WikiPathways	WP4540	Hippo signaling regulation pathways	-4.43993	-2.12751	10/99	RHOA,EGFR,GNA11,IGF1R,NF2,PLCB3,PRKACA,PRKCD,PRKCI,PRKCQ
9_Member	KEGG Pathway	hsa04912	GnRH signaling pathway	-3.90769	-1.80333	9/93	ADCY9,EGFR,GNA11,ITPR1,MMP14,PLCB3,PRKACA,PRKCD,MAP2K2
9_Member	KEGG Pathway	hsa04935	Growth hormone synthesis, secretion and action	-3.76362	-1.71653	10/119	ADCY9,CRK,GHSR,GNA11,GSK3B,ITPR1,PLCB3,PRKACA,MAP2K2,CREB3L2
9_Member	KEGG Pathway	hsa04022	cGMP-PKG signaling pathway	-3.74836	-1.71137	12/167	ADCY9,RHOA,ATP1B1,GNA11,ITPR1,MEF2A,PLCB3,MAP2K2,VDAC1,VDAC2,PPIF,CREB3L2
9_Member	KEGG Pathway	hsa05163	Human cytomegalovirus infection	-3.6149	-1.63824	14/225	ADCY9,RHOA,CALR,CCR1,CRK,EGFR,GNA11,GSK3B,ITPR1,PLCB3,PRKACA,MAP2K2,CXCR4,CREB3L2
9_Member	WikiPathways	WP536	Calcium regulation in cardiac cells	-3.51002	-1.56894	11/152	ADCY9,ATP1B1,CALR,GNA11,ITPR1,PLCB3,PRKACA,PKIB,PRKCD,PRKCQ,CAMK1
9_Member	KEGG Pathway	hsa04020	Calcium signaling pathway	-3.3317	-1.44685	14/240	ADCY9,EGFR,ERBB4,F2R,GNA11,ITPR1,PHKG1,PLCB3,PRKACA,VDAC1,VDAC2,CXCR4,CAMK1,PPIF
9_Member	KEGG Pathway	hsa04915	Estrogen signaling pathway	-3.24614	-1.40341	10/138	ADCY9,EGFR,ITPR1,PLCB3,PRKACA,PRKCD,MAP2K2,EBAG9,NCOA2,CREB3L2
9_Member	Reactome Gene Sets	R-HSA-112043	PLC beta mediated events	-3.22959	-1.39453	6/51	ADCY9,GNA11,ITPR1,PLCB3,PRKACA,PRKCD
9_Member	KEGG Pathway	hsa04925	Aldosterone synthesis and secretion	-3.03691	-1.2618	8/98	ADCY9,ATP1B1,GNA11,ITPR1,PLCB3,PRKACA,CAMK1,CREB3L2
9_Member	Reactome Gene Sets	R-HSA-112040	G-protein mediated events	-3.011	-1.24401	6/56	ADCY9,GNA11,ITPR1,PLCB3,PRKACA,PRKCD
9_Member	KEGG Pathway	hsa04934	Cushing syndrome	-2.85878	-1.14709	10/155	ADCY9,EGFR,GNA11,GSK3B,ITPR1,PLCB3,PRKACA,MAP2K2,WNT5A,CREB3L2
9_Member	KEGG Pathway	hsa05200	Pathways in cancer	-2.80768	-1.11738	22/531	ADCY9,RHOA,CRK,EGFR,F2R,GNA11,GSK3B,IGF1R,JAK3,LRP6,NFE2L2,PLCB3,PRKACA,MAP2K2,SKP2,TRAF6,TXNRD1,WNT5A,CXCR4,NCOA4,SUFU,DLL4
9_Member	KEGG Pathway	hsa04922	Glucagon signaling pathway	-2.78991	-1.11006	8/107	ACACA,ITPR1,PGAM1,PHKG1,PLCB3,PPARA,PRKACA,CREB3L2
9_Member	KEGG Pathway	hsa04270	Vascular smooth muscle contraction	-2.7455	-1.07541	9/134	ADCY9,RHOA,GNA11,ITPR1,PLCB3,PRKACA,PRKCD,PRKCQ,MAP2K2
9_Member	KEGG Pathway	hsa04062	Chemokine signaling pathway	-2.67592	-1.03252	11/192	ADCY9,RHOA,CCR1,CRK,GSK3B,JAK3,PLCB3,PRKACA,PRKCD,CCL8,CXCR4
9_Member	KEGG Pathway	hsa04927	Cortisol synthesis and secretion	-2.67257	-1.03252	6/65	ADCY9,GNA11,ITPR1,PLCB3,PRKACA,CREB3L2
9_Member	KEGG Pathway	hsa04540	Gap junction	-2.65716	-1.02602	7/88	ADCY9,EGFR,GNA11,ITPR1,PLCB3,PRKACA,MAP2K2
9_Member	WikiPathways	WP4941	GPR143 in melanocytes and retinal pigment epithelium cells	-2.50655	-0.929712	4/30	ADCY9,ITPR1,PLCB3,PRKACA
9_Member	KEGG Pathway	hsa04611	Platelet activation	-2.39158	-0.86378	8/124	ADCY9,RHOA,F2R,ARHGAP35,ITPR1,PLCB3,PRKACA,PRKCI
9_Member	KEGG Pathway	hsa04918	Thyroid hormone synthesis	-2.3598	-0.838135	6/75	ADCY9,ATP1B1,ITPR1,PLCB3,PRKACA,CREB3L2
9_Member	KEGG Pathway	hsa04916	Melanogenesis	-2.32247	-0.820176	7/101	ADCY9,GSK3B,PLCB3,PRKACA,MAP2K2,WNT5A,CREB3L2
9_Member	Reactome Gene Sets	R-HSA-163685	Integration of energy metabolism	-2.16531	-0.713198	7/108	ACACA,ADCY9,GNA11,ITPR1,PLCB3,PRKACA,TKT
9_Member	WikiPathways	WP3929	Chemokine signaling pathway	-2.14887	-0.702304	9/165	ADCY9,CCR1,CRK,GSK3B,JAK3,PLCB3,PRKCD,CXCR4,TIAM2
9_Member	KEGG Pathway	hsa04730	Long-term depression	-2.11739	-0.690522	5/60	GNA11,IGF1R,ITPR1,PLCB3,MAP2K2
9_Member	KEGG Pathway	hsa04911	Insulin secretion	-2.0728	-0.663902	6/86	ADCY9,ATP1B1,GNA11,PLCB3,PRKACA,CREB3L2
9_Member	WikiPathways	WP4760	PKC-gamma calcium signaling pathway in ataxia	-2.00786	-0.634494	3/22	GNA11,ITPR1,PLCB3
10_Member	GO Biological Processes	GO:0006259	DNA metabolic process	-5.80805	-2.87025	35/703	ERCC8,DNMT3A,DNMT3B,ERCC4,HMGB2,MCM2,MCM4,ORC1,ORC4,RAD52,RFC5,TK1,UBE2A,CHAF1B,MTA2,TRIP13,MARF1,CIB1,RAD51AP1,TDRKH,ZFYVE26,PLD3,TFIP11,DDX4,GATAD2A,TIPIN,NEIL3,SMPD3,ATF7IP,NYNRIN,ACTR5,TICRR,RAD9B,EME1,STPG4
10_Member	GO Biological Processes	GO:0006974	cellular response to DNA damage stimulus	-3.77525	-1.72302	30/709	ERCC8,ERCC4,HMGB2,MCM2,MCM4,NEDD4,RAD52,RFC5,TRAF6,UBE2A,CHAF1B,TP63,TRIP13,MARF1,CIB1,RAD51AP1,ZFYVE26,TFIP11,ZNF385A,HIPK2,TIPIN,NEIL3,CDKN2AIP,AEN,ACTR5,TICRR,E2F7,RAD9B,EME1,OARD1
10_Member	GO Biological Processes	GO:0006302	double-strand break repair	-3.73197	-1.7024	13/193	ERCC8,ERCC4,HMGB2,MCM2,MCM4,RAD52,TRIP13,MARF1,CIB1,RAD51AP1,ZFYVE26,ACTR5,EME1
10_Member	GO Biological Processes	GO:0006281	DNA repair	-2.3965	-0.864033	19/469	ERCC8,ERCC4,HMGB2,MCM2,MCM4,RAD52,RFC5,UBE2A,CHAF1B,TRIP13,MARF1,CIB1,RAD51AP1,ZFYVE26,NEIL3,ACTR5,TICRR,RAD9B,EME1
11_Member	GO Biological Processes	GO:0048193	Golgi vesicle transport	-5.80537	-2.87025	20/280	DNM2,NSF,PRKCI,RAB1A,RAB6A,SNX3,GBF1,NAPG,SEC24D,HYOU1,KIF1C,KDELR2,RAB31,GGA2,SEC22A,SNX12,ANKFY1,CCDC93,CREB3L2,YIPF5
11_Member	GO Biological Processes	GO:0016050	vesicle organization	-2.70494	-1.05065	14/279	F2R,PRKCI,RAB1A,SNX3,GBF1,TBPL1,ZFYVE16,SEC24D,ZNF385A,ANKFY1,RAB39A,VPS11,YIPF5,MVB12A
11_Member	GO Biological Processes	GO:0006888	endoplasmic reticulum to Golgi vesicle-mediated transport	-2.45627	-0.897704	8/121	RAB1A,GBF1,SEC24D,HYOU1,KDELR2,SEC22A,CREB3L2,YIPF5
11_Member	GO Biological Processes	GO:0006900	vesicle budding from membrane	-2.17923	-0.719912	5/58	PRKCI,RAB1A,SNX3,GBF1,SEC24D
12_Member	GO Biological Processes	GO:0061024	membrane organization	-5.69325	-2.80928	37/774	RHOA,ATP1B1,BNIP3,DNM2,EGFR,GCLC,GSK3B,NSF,OCRL,PITPNA,PRKCD,PRKCI,RAB1A,VDAC2,CXCR4,SNX3,GBF1,NAPG,SEC24D,PPIF,FLOT1,NEK6,AAK1,CTDNEP1,TARDBP,TIMM8B,PRELID1,WDR83OS,ANKFY1,RAB39A,RHOT1,VPS11,GBA2,TMEM43,YIPF5,TMEM102,TNFAIP8L3
13_Member	GO Biological Processes	GO:0010564	regulation of cell cycle process	-5.58871	-2.73308	34/688	RHOA,ZFP36L1,CALR,CLTC,EGFR,EIF4G1,IGF1R,ORC1,PPP2R5B,WEE1,WNT5A,ZNF207,DYRK3,TRIP13,MAD2L1BP,RAD51AP1,GIPC1,NEK6,ZFYVE26,ANAPC15,MTBP,ANAPC7,PAF1,TIPIN,SMPD3,RPRD1B,E2F8,MAP9,LSM10,TICRR,E2F7,RAD9B,EME1,CDC26
13_Member	GO Biological Processes	GO:0000278	mitotic cell cycle	-5.26939	-2.53037	30/588	RHOA,CCNG2,CLTC,DNM2,DNMT3A,MCM2,MCM4,ORC1,SKP2,WEE1,ZNF207,TRIP13,TUBGCP3,CIB1,DCTN6,NEK6,CTDNEP1,ZFYVE26,TUBE1,ANAPC7,TIPIN,SMPD3,E2F8,MAP9,DSN1,TICRR,EFHC1,E2F7,RAD9B,EME1
13_Member	GO Biological Processes	GO:0007346	regulation of mitotic cell cycle	-4.24163	-2.02479	24/477	ZFP36L1,BTG1,EGFR,EIF4G1,ORC1,LGMN,WEE1,ZNF207,GBF1,TRIP13,MAD2L1BP,NEK6,TTLL12,ANAPC15,MTBP,ANAPC7,TIPIN,SMPD3,LSM10,TICRR,E2F7,RAD9B,EME1,CDC26
13_Member	GO Biological Processes	GO:0051301	cell division	-4.03441	-1.89359	24/492	RHOA,CCNG2,CLTA,CLTC,FGF13,NEDD9,WEE1,ZNF207,EVI5,DYRK3,TP63,ACTR3,CIB1,NEK6,ZFYVE26,ANAPC15,ANAPC7,TIPIN,MAP9,DSN1,CDCA3,NEK9,EFHC1,CDC26
13_Member	GO Biological Processes	GO:1903047	mitotic cell cycle process	-3.92807	-1.81946	24/500	RHOA,CCNG2,DNM2,MCM2,MCM4,ORC1,SKP2,WEE1,ZNF207,TRIP13,DCTN6,NEK6,CTDNEP1,ZFYVE26,ANAPC7,TIPIN,SMPD3,MAP9,DSN1,TICRR,EFHC1,E2F7,RAD9B,EME1
13_Member	GO Biological Processes	GO:1901987	regulation of cell cycle phase transition	-3.82009	-1.74773	21/415	ZFP36L1,EGFR,EIF4G1,ORC1,WEE1,ZNF207,DYRK3,TRIP13,MAD2L1BP,NEK6,ANAPC15,MTBP,ANAPC7,PAF1,TIPIN,LSM10,TICRR,E2F7,RAD9B,EME1,CDC26
13_Member	GO Biological Processes	GO:1901990	regulation of mitotic cell cycle phase transition	-2.9808	-1.22309	16/321	ZFP36L1,EGFR,EIF4G1,ORC1,WEE1,ZNF207,TRIP13,MAD2L1BP,NEK6,ANAPC15,MTBP,ANAPC7,LSM10,TICRR,E2F7,CDC26
13_Member	GO Biological Processes	GO:0045930	negative regulation of mitotic cell cycle	-2.70678	-1.05065	12/219	ZFP36L1,BTG1,ORC1,WEE1,ZNF207,TRIP13,MTBP,TIPIN,TICRR,E2F7,RAD9B,EME1
13_Member	GO Biological Processes	GO:0010948	negative regulation of cell cycle process	-2.70494	-1.05065	14/279	ZFP36L1,ORC1,PPP2R5B,WEE1,ZNF207,TRIP13,MAD2L1BP,MTBP,TIPIN,E2F8,TICRR,E2F7,RAD9B,EME1
13_Member	GO Biological Processes	GO:0045786	negative regulation of cell cycle	-2.41081	-0.871357	16/366	ALOX15B,ZFP36L1,BTG1,ORC1,PPP2R5B,WEE1,ZNF207,TRIP13,MAD2L1BP,MTBP,TIPIN,E2F8,TICRR,E2F7,RAD9B,EME1
14_Member	GO Biological Processes	GO:0060341	regulation of cellular localization	-5.5144	-2.69926	37/788	ZFP36L1,CLTC,DAG1,EGFR,ERBB4,F2R,GDI2,GHSR,GSK3B,MMP14,NEDD4,NF2,PRKACA,PRKCD,PRKCI,MAP2K2,CCT3,CAMK1,SNX3,GBF1,MAGED1,NPEPPS,SAE1,CIB1,MESD,RHOQ,TARDBP,SNX12,MDFIC,DERL2,SUFU,RAB23,CEP72,VPS35,VPS11,RIPOR1,YIPF5
14_Member	GO Biological Processes	GO:0032386	regulation of intracellular transport	-4.66711	-2.21564	20/334	GSK3B,NEDD4,PRKACA,PRKCD,MAP2K2,CAMK1,SNX3,NPEPPS,SAE1,CIB1,TARDBP,SNX12,MDFIC,DERL2,SUFU,RAB23,VPS35,VPS11,RIPOR1,YIPF5
14_Member	GO Biological Processes	GO:0033157	regulation of intracellular protein transport	-3.63475	-1.64609	14/224	GSK3B,PRKACA,PRKCD,CAMK1,NPEPPS,SAE1,CIB1,TARDBP,MDFIC,DERL2,SUFU,RAB23,VPS11,RIPOR1
14_Member	GO Biological Processes	GO:0046822	regulation of nucleocytoplasmic transport	-3.53791	-1.58465	9/104	GSK3B,NEDD4,PRKACA,PRKCD,CAMK1,TARDBP,MDFIC,SUFU,RAB23
14_Member	GO Biological Processes	GO:0070201	regulation of establishment of protein localization	-3.28868	-1.41938	23/520	F2R,GHSR,GLUD1,GSK3B,PRKACA,PRKCD,CCT3,CAMK1,SNX3,MYOM1,STXBP5L,NPEPPS,SAE1,CIB1,TARDBP,SNX12,MDFIC,DERL2,SUFU,RAB23,VPS35,VPS11,RIPOR1
14_Member	GO Biological Processes	GO:0051223	regulation of protein transport	-3.19838	-1.37759	22/495	F2R,GHSR,GLUD1,GSK3B,PRKACA,PRKCD,CAMK1,SNX3,MYOM1,STXBP5L,NPEPPS,SAE1,CIB1,TARDBP,SNX12,MDFIC,DERL2,SUFU,RAB23,VPS35,VPS11,RIPOR1
14_Member	GO Biological Processes	GO:0046824	positive regulation of nucleocytoplasmic transport	-2.85278	-1.14579	6/60	GSK3B,NEDD4,PRKACA,PRKCD,CAMK1,TARDBP
14_Member	GO Biological Processes	GO:0090316	positive regulation of intracellular protein transport	-2.83784	-1.13549	10/156	GSK3B,PRKACA,PRKCD,CAMK1,NPEPPS,SAE1,CIB1,TARDBP,VPS11,RIPOR1
14_Member	GO Biological Processes	GO:1903829	positive regulation of protein localization	-2.6335	-1.00821	19/446	EGFR,ERBB4,GLUD1,GSK3B,PRKACA,PRKCD,PRKCI,CCT3,WNT5A,CAMK1,MYOM1,NPEPPS,SAE1,CIB1,MESD,TARDBP,VPS35,VPS11,RIPOR1
14_Member	GO Biological Processes	GO:0032388	positive regulation of intracellular transport	-2.57222	-0.981312	11/198	GSK3B,NEDD4,PRKACA,PRKCD,CAMK1,NPEPPS,SAE1,CIB1,TARDBP,VPS11,RIPOR1
14_Member	GO Biological Processes	GO:0046827	positive regulation of protein export from nucleus	-2.33002	-0.826993	3/17	GSK3B,PRKACA,CAMK1
14_Member	GO Biological Processes	GO:1904951	positive regulation of establishment of protein localization	-2.30916	-0.813574	14/309	GLUD1,GSK3B,PRKACA,PRKCD,CCT3,CAMK1,MYOM1,NPEPPS,SAE1,CIB1,TARDBP,VPS35,VPS11,RIPOR1
14_Member	GO Biological Processes	GO:0051222	positive regulation of protein transport	-2.10945	-0.684995	13/293	GLUD1,GSK3B,PRKACA,PRKCD,CAMK1,MYOM1,NPEPPS,SAE1,CIB1,TARDBP,VPS35,VPS11,RIPOR1
15_Member	GO Biological Processes	GO:0070232	regulation of T cell apoptotic process	-5.31668	-2.55765	7/34	CD27,TSC22D3,JAK3,PRKCQ,ST3GAL1,WNT5A,PRELID1
15_Member	GO Biological Processes	GO:2000107	negative regulation of leukocyte apoptotic process	-5.1319	-2.46715	8/50	CD27,TSC22D3,GHSR,JAK3,PRKCQ,ST6GAL1,ST3GAL1,MERTK
15_Member	GO Biological Processes	GO:2000106	regulation of leukocyte apoptotic process	-5.02607	-2.42755	10/85	CD27,TSC22D3,GHSR,JAK3,PRKCQ,ST6GAL1,ST3GAL1,WNT5A,MERTK,PRELID1
15_Member	GO Biological Processes	GO:0070233	negative regulation of T cell apoptotic process	-4.37308	-2.09986	5/20	CD27,TSC22D3,JAK3,PRKCQ,ST3GAL1
15_Member	GO Biological Processes	GO:0070228	regulation of lymphocyte apoptotic process	-3.8017	-1.73635	7/57	CD27,TSC22D3,JAK3,PRKCQ,ST3GAL1,WNT5A,PRELID1
15_Member	GO Biological Processes	GO:0070229	negative regulation of lymphocyte apoptotic process	-3.28348	-1.41937	5/33	CD27,TSC22D3,JAK3,PRKCQ,ST3GAL1
16_Member	Reactome Gene Sets	R-HSA-69278	Cell Cycle, Mitotic	-5.23663	-2.51813	29/560	GSK3B,MCM2,MCM4,ORC1,ORC4,PPP2R5B,PRKACA,PSMB10,PSMC5,RAB1A,RFC5,SKP2,TK1,TMPO,WEE1,H2BC21,DYNLL1,BTRC,TUBGCP3,NUP50,NEK6,CTDNEP1,ANAPC15,GORASP2,ANAPC7,CEP72,DSN1,NEK9,CDC26
16_Member	Reactome Gene Sets	R-HSA-69052	Switching of origins to a post-replicative state	-4.80371	-2.29144	10/90	MCM2,MCM4,ORC1,ORC4,PSMB10,PSMC5,SKP2,ANAPC15,ANAPC7,CDC26
16_Member	Reactome Gene Sets	R-HSA-1640170	Cell Cycle	-4.73007	-2.24493	32/691	GSK3B,MCM2,MCM4,ORC1,ORC4,PPP2R5B,PRKACA,PSMB10,PSMC5,RAB1A,RFC5,SKP2,TK1,TMPO,WEE1,H2BC21,DYNLL1,BTRC,TUBGCP3,NUP50,NEK6,CTDNEP1,ANAPC15,ZNF385A,GORASP2,ANAPC7,CEP72,COP1,DSN1,NEK9,RAD9B,CDC26
16_Member	Reactome Gene Sets	R-HSA-69242	S Phase	-4.53494	-2.17316	13/161	GSK3B,MCM2,MCM4,ORC1,ORC4,PSMB10,PSMC5,RFC5,SKP2,WEE1,ANAPC15,ANAPC7,CDC26
16_Member	Reactome Gene Sets	R-HSA-69239	Synthesis of DNA	-4.46294	-2.13964	11/119	MCM2,MCM4,ORC1,ORC4,PSMB10,PSMC5,RFC5,SKP2,ANAPC15,ANAPC7,CDC26
16_Member	Reactome Gene Sets	R-HSA-69620	Cell Cycle Checkpoints	-4.40529	-2.11002	18/293	MCM2,MCM4,ORC1,ORC4,PPP2R5B,PSMB10,PSMC5,RFC5,WEE1,H2BC21,DYNLL1,ANAPC15,ZNF385A,ANAPC7,COP1,DSN1,RAD9B,CDC26
16_Member	Reactome Gene Sets	R-HSA-176187	Activation of ATR in response to replication stress	-4.08296	-1.92635	6/36	MCM2,MCM4,ORC1,ORC4,RFC5,RAD9B
16_Member	KEGG Pathway	hsa04110	Cell cycle	-3.56095	-1.59938	10/126	GSK3B,MCM2,MCM4,ORC1,ORC4,SKP2,WEE1,ANAPC15,ANAPC7,CDC26
16_Member	Reactome Gene Sets	R-HSA-68949	Orc1 removal from chromatin	-3.24441	-1.40341	7/70	MCM2,MCM4,ORC1,ORC4,PSMB10,PSMC5,SKP2
16_Member	Reactome Gene Sets	R-HSA-69306	DNA Replication	-3.23755	-1.40092	12/190	MCM2,MCM4,ORC1,ORC4,PSMB10,PSMC5,RFC5,SKP2,H2BC21,ANAPC15,ANAPC7,CDC26
16_Member	Reactome Gene Sets	R-HSA-68886	M Phase	-2.95269	-1.20407	19/418	PPP2R5B,PRKACA,PSMB10,PSMC5,RAB1A,TMPO,H2BC21,DYNLL1,TUBGCP3,NUP50,NEK6,CTDNEP1,ANAPC15,GORASP2,ANAPC7,CEP72,DSN1,NEK9,CDC26
16_Member	Reactome Gene Sets	R-HSA-69206	G1/S Transition	-2.83665	-1.13545	9/130	MCM2,MCM4,ORC1,ORC4,PSMB10,PSMC5,SKP2,TK1,WEE1
16_Member	WikiPathways	WP466	DNA replication	-2.79469	-1.11044	5/42	MCM2,MCM4,ORC1,ORC4,RFC5
16_Member	WikiPathways	WP45	G1 to S cell cycle control	-2.70719	-1.05065	6/64	CCNG2,MCM2,MCM4,ORC1,ORC4,WEE1
16_Member	WikiPathways	WP2446	Retinoblastoma gene in cancer	-2.65716	-1.02602	7/88	HMGB2,MCM4,ORC1,RFC5,SKP2,WEE1,SAP30
16_Member	Reactome Gene Sets	R-HSA-69481	G2/M Checkpoints	-2.61939	-0.999864	10/167	MCM2,MCM4,ORC1,ORC4,PSMB10,PSMC5,RFC5,WEE1,H2BC21,RAD9B
16_Member	GO Biological Processes	GO:0006270	DNA replication initiation	-2.5617	-0.973469	4/29	MCM2,MCM4,ORC1,ORC4
16_Member	Reactome Gene Sets	R-HSA-453279	Mitotic G1 phase and G1/S transition	-2.45402	-0.897704	9/148	MCM2,MCM4,ORC1,ORC4,PSMB10,PSMC5,SKP2,TK1,WEE1
16_Member	WikiPathways	WP179	Cell cycle	-2.43446	-0.88365	8/122	GSK3B,MCM2,MCM4,ORC1,ORC4,SKP2,WEE1,ANAPC7
16_Member	Reactome Gene Sets	R-HSA-68962	Activation of the pre-replicative complex	-2.40254	-0.868505	4/32	MCM2,MCM4,ORC1,ORC4
16_Member	GO Biological Processes	GO:0006260	DNA replication	-2.14689	-0.702304	10/195	MCM2,MCM4,ORC1,ORC4,RFC5,CHAF1B,REPIN1,TIPIN,TICRR,EME1
17_Member	GO Biological Processes	GO:0045785	positive regulation of cell adhesion	-5.17753	-2.47977	25/446	RHOA,ZFHX3,CALR,CD27,CD70,MAP3K8,CRK,DAG1,DNM2,ELANE,GSK3B,NCKAP1L,HLX,JAK3,NEDD9,PRKCQ,PTPRJ,TRAF6,WNT5A,TNFSF11,FLOT1,CIB1,CARMIL1,CCDC80,TMEM102
17_Member	GO Biological Processes	GO:0030155	regulation of cell adhesion	-4.68098	-2.22298	34/760	RHOA,ZFHX3,CALR,CD27,CD70,MAP3K8,CRK,DAG1,DNM2,ELANE,GSK3B,NCKAP1L,HLX,JAK3,MMP14,NEDD9,NF2,PPARA,PRKCD,PRKCQ,PTPRJ,ST6GAL1,TRAF6,VTN,WNT5A,CXCR4,TNFSF11,CYTIP,FLOT1,CIB1,CARMIL1,PEAK1,CCDC80,TMEM102
17_Member	GO Biological Processes	GO:0022409	positive regulation of cell-cell adhesion	-2.13312	-0.69167	13/291	RHOA,CD27,CD70,MAP3K8,ELANE,NCKAP1L,HLX,JAK3,PRKCQ,TRAF6,WNT5A,TNFSF11,FLOT1
18_Member	GO Biological Processes	GO:1901215	negative regulation of neuron death	-5.14501	-2.46953	16/209	AARS1,RHOA,EIF4G1,F2R,GCLC,GPI,GSK3B,PPARA,PRKCI,LGMN,HYOU1,HIPK2,NENF,RETREG1,VPS35,CPEB4
18_Member	GO Biological Processes	GO:1901214	regulation of neuron death	-5.07616	-2.44127	20/313	AARS1,RHOA,EIF4G1,F2R,GCLC,GPI,GSK3B,PPARA,PRKCI,LGMN,WNT5A,AIFM1,LANCL1,HYOU1,BACE1,HIPK2,NENF,RETREG1,VPS35,CPEB4
18_Member	GO Biological Processes	GO:0043523	regulation of neuron apoptotic process	-3.99281	-1.86922	14/207	AARS1,RHOA,F2R,GCLC,GPI,PRKCI,LGMN,AIFM1,LANCL1,HYOU1,BACE1,HIPK2,RETREG1,CPEB4
18_Member	GO Biological Processes	GO:0043524	negative regulation of neuron apoptotic process	-3.68768	-1.67478	11/145	AARS1,RHOA,F2R,GCLC,GPI,PRKCI,LGMN,HYOU1,HIPK2,RETREG1,CPEB4
19_Member	GO Biological Processes	GO:0006305	DNA alkylation	-5.0656	-2.44127	8/51	DNMT3A,DNMT3B,MTA2,TDRKH,DDX4,GATAD2A,ATF7IP,STPG4
19_Member	GO Biological Processes	GO:0006306	DNA methylation	-5.0656	-2.44127	8/51	DNMT3A,DNMT3B,MTA2,TDRKH,DDX4,GATAD2A,ATF7IP,STPG4
19_Member	GO Biological Processes	GO:0043414	macromolecule methylation	-4.57496	-2.1922	17/258	BTG1,DNMT3A,DNMT3B,ETF1,RAB6A,OGT,MTA2,TDRKH,TRMT6,DDX4,GATAD2A,TRMT10C,ATF7IP,TFB2M,JMJD4,NSUN6,STPG4
19_Member	KEGG Pathway	hsa00270	Cysteine and methionine metabolism	-4.17085	-1.98322	7/50	DNMT3A,DNMT3B,GCLC,MDH1,MDH2,PSAT1,ENOPH1
19_Member	GO Biological Processes	GO:0032259	methylation	-4.16199	-1.98136	18/306	BTG1,DNMT3A,DNMT3B,ETF1,RAB6A,OGT,MTA2,TDRKH,TRMT6,DDX4,GATAD2A,TRMT10C,ATF7IP,AS3MT,TFB2M,JMJD4,NSUN6,STPG4
19_Member	GO Biological Processes	GO:0090116	C-5 methylation of cytosine	-4.08296	-1.92635	3/5	DNMT3A,DNMT3B,STPG4
19_Member	GO Biological Processes	GO:0044728	DNA methylation or demethylation	-4.04236	-1.89836	8/70	DNMT3A,DNMT3B,MTA2,TDRKH,DDX4,GATAD2A,ATF7IP,STPG4
19_Member	GO Biological Processes	GO:0006304	DNA modification	-3.94406	-1.83087	9/92	DNMT3A,DNMT3B,MTA2,TDRKH,DDX4,GATAD2A,NEIL3,ATF7IP,STPG4
19_Member	GO Biological Processes	GO:0032776	DNA methylation on cytosine	-3.78859	-1.73229	3/6	DNMT3A,DNMT3B,STPG4
19_Member	WikiPathways	WP4288	MTHFR deficiency	-2.6791	-1.03281	4/27	DNMT3A,DNMT3B,MARS1,PCYT1A
19_Member	WikiPathways	WP2525	Trans-sulfuration and one-carbon metabolism	-2.40254	-0.868505	4/32	DNMT3A,DNMT3B,GCLC,PSAT1
19_Member	GO Biological Processes	GO:0043046	DNA methylation involved in gamete generation	-2.12536	-0.69167	3/20	DNMT3A,TDRKH,DDX4
19_Member	WikiPathways	WP3657	Hematopoietic stem cell gene regulation by GABP alpha/beta complex	-2.00786	-0.634494	3/22	DNMT3A,DNMT3B,GABPB1
20_Member	GO Biological Processes	GO:0006468	protein phosphorylation	-5.01671	-2.42755	33/700	MAP3K8,EGFR,ERBB4,GSK3B,IGF1R,ILF3,JAK3,PHKG1,PRKACA,PRKCD,PRKCI,PRKCQ,MAP2K2,CCL8,ST3GAL1,TXK,WEE1,WNT5A,DYRK3,CAMK1,RPS6KA4,MERTK,HTATIP2,NEK6,AAK1,DSTYK,RPS6KC1,STK39,HIPK2,SNRK,PEAK1,NEK9,TAF8
20_Member	GO Biological Processes	GO:0018108	peptidyl-tyrosine phosphorylation	-4.98909	-2.42755	13/146	EGFR,ERBB4,IGF1R,JAK3,PRKCD,MAP2K2,TXK,WEE1,DYRK3,MERTK,DSTYK,HIPK2,PEAK1
20_Member	GO Biological Processes	GO:0018212	peptidyl-tyrosine modification	-4.89349	-2.35631	13/149	EGFR,ERBB4,IGF1R,JAK3,PRKCD,MAP2K2,TXK,WEE1,DYRK3,MERTK,DSTYK,HIPK2,PEAK1
20_Member	GO Biological Processes	GO:0018105	peptidyl-serine phosphorylation	-3.38346	-1.47535	12/183	GSK3B,PRKACA,PRKCD,PRKCI,PRKCQ,MAP2K2,DYRK3,CAMK1,RPS6KA4,NEK6,STK39,HIPK2
20_Member	GO Biological Processes	GO:0046777	protein autophosphorylation	-3.31998	-1.44211	12/186	EGFR,ERBB4,GSK3B,IGF1R,PRKACA,MAP2K2,TXK,HTATIP2,NEK6,AAK1,STK39,PEAK1
20_Member	GO Biological Processes	GO:0018209	peptidyl-serine modification	-2.93118	-1.18943	12/206	GSK3B,PRKACA,PRKCD,PRKCI,PRKCQ,MAP2K2,DYRK3,CAMK1,RPS6KA4,NEK6,STK39,HIPK2
20_Member	GO Biological Processes	GO:0018107	peptidyl-threonine phosphorylation	-2.41792	-0.874375	6/73	GSK3B,PRKACA,PRKCD,DYRK3,STK39,HIPK2
20_Member	GO Biological Processes	GO:0018210	peptidyl-threonine modification	-2.17127	-0.7172	6/82	GSK3B,PRKACA,PRKCD,DYRK3,STK39,HIPK2

## Sheet: LPS_specific
Group	Category	Term ID	Term Description	log(p-value)	log(q-value)	Ratio	Genes
1_Member	Reactome Gene Sets	R-HSA-1280215	Cytokine Signaling in Immune system	-18.1072	-13.8296	58/715	ADAR,ANXA1,BST2,CAPZA1,CASP3,CD86,CD40,CISH,CSF1,S1PR1,FCGR1A,FN1,IFI6,HSPA9,IFNGR1,IL2RA,IL10,JAK2,LCK,MSN,MX2,MYD88,NRAS,OAS1,OAS2,PIK3CB,PIM1,PPP2R1B,EIF2AK2,PSMA1,PSMA3,PSMA5,PSMA6,PSMB2,PSMB4,PSMC6,PSMD11,PTPN7,SOD2,TRIM21,STAT2,UBE2D3,SUMO1,YES1,TRIM26,SOCS1,TNFSF13,RIPK2,MAPKAPK2,EIF4E2,TNFSF13B,DDX58,HERC5,PELI1,NOD2,NUP37,PDE12,IL27
1_Member	Reactome Gene Sets	R-HSA-449147	Signaling by Interleukins	-10.902	-6.9255	36/462	ANXA1,CAPZA1,CASP3,CD86,CISH,CSF1,S1PR1,FN1,HSPA9,IL2RA,IL10,JAK2,LCK,MSN,MYD88,PIK3CB,PIM1,PPP2R1B,PSMA1,PSMA3,PSMA5,PSMA6,PSMB2,PSMB4,PSMC6,PSMD11,PTPN7,SOD2,STAT2,YES1,SOCS1,RIPK2,MAPKAPK2,PELI1,NOD2,IL27
1_Member	Reactome Gene Sets	R-HSA-1640170	Cell Cycle	-8.19695	-4.96323	40/691	BLM,CDK1,E2F3,FOXM1,CENPI,HMMR,JAK2,MCM7,ORC5,POLD1,POLR2K,PPP2R1B,PSMA1,PSMA3,PSMA5,PSMA6,PSMB2,PSMB4,PSMC6,PSMD11,RAB2A,RAD9A,RFC3,SUMO1,BLZF1,YWHAQ,DIDO1,CEP250,TPX2,PHF8,SYNE2,CHMP2B,TUBGCP4,TUBA8,RCC2,GINS3,NUP37,RMI1,CEP41,H2BU1
1_Member	Reactome Gene Sets	R-HSA-69481	G2/M Checkpoints	-7.88464	-4.78319	18/167	BLM,CDK1,MCM7,ORC5,PSMA1,PSMA3,PSMA5,PSMA6,PSMB2,PSMB4,PSMC6,PSMD11,RAD9A,RFC3,SUMO1,YWHAQ,RMI1,H2BU1
1_Member	Reactome Gene Sets	R-HSA-1280218	Adaptive Immune System	-7.48338	-4.54826	41/763	CAPZA1,CD86,CD40,FCGR1A,ITGAL,LCK,LCP2,MYD88,NRAS,PIK3CB,PPP2R1B,PRKG1,PSMA1,PSMA3,PSMA5,PSMA6,PSMB2,PSMB4,PSMC6,PSMD11,SIPA1,TRIM21,TAP1,UBE2D3,YES1,SOCS1,RIPK2,CLEC2B,CD274,HERC5,UBE2D4,TUBA8,HERC6,KIF15,RNF123,RNF34,TRIM11,KBTBD7,RNF19B,AP1S3,HECTD2
1_Member	Reactome Gene Sets	R-HSA-69278	Cell Cycle, Mitotic	-7.04223	-4.24174	33/560	CDK1,E2F3,FOXM1,CENPI,HMMR,JAK2,MCM7,ORC5,POLD1,PPP2R1B,PSMA1,PSMA3,PSMA5,PSMA6,PSMB2,PSMB4,PSMC6,PSMD11,RAB2A,RFC3,SUMO1,BLZF1,CEP250,TPX2,PHF8,CHMP2B,TUBGCP4,TUBA8,RCC2,GINS3,NUP37,CEP41,H2BU1
1_Member	Reactome Gene Sets	R-HSA-5663202	Diseases of signal transduction by growth factor receptors and second messengers	-6.87938	-4.13332	28/433	BCL2A1,CD86,FN1,JAK2,LCK,FOXO4,MSN,NRAS,PIK3CB,PIM1,POLR2K,PPP2R1B,PRKAR1A,PSMA1,PSMA3,PSMA5,PSMA6,PSMB2,PSMB4,PSMC6,PSMD11,YES1,MAML1,FAM114A2,HEY1,BIN2,ZC3HAV1,SYVN1
1_Member	Reactome Gene Sets	R-HSA-5658442	Regulation of RAS by GAPs	-6.85044	-4.11697	11/68	NRAS,PSMA1,PSMA3,PSMA5,PSMA6,PSMB2,PSMB4,PSMC6,PSMD11,RASA1,KBTBD7
1_Member	KEGG Pathway	hsa05010	Alzheimer disease	-6.81783	-4.09659	26/384	SLC25A4,ATP5F1A,ATP5PB,CASP3,COX7A2,COX7C,CSF1,NDUFA1,NDUFC2,NRAS,PIK3CB,EIF2AK2,PSMA1,PSMA3,PSMA5,PSMA6,PSMB2,PSMB4,PSMC6,PSMD11,SDHC,WNT10B,COX5A,SLC39A14,SLC39A2,TUBA8
1_Member	Reactome Gene Sets	R-HSA-453274	Mitotic G2-G2/M phases	-6.74403	-4.03469	18/198	CDK1,E2F3,FOXM1,HMMR,PPP2R1B,PSMA1,PSMA3,PSMA5,PSMA6,PSMB2,PSMB4,PSMC6,PSMD11,CEP250,TPX2,TUBGCP4,TUBA8,CEP41
1_Member	KEGG Pathway	hsa05012	Parkinson disease	-6.71166	-4.01391	21/266	SLC25A4,ATP5F1A,ATP5PB,CASP3,COX7A2,COX7C,NDUFA1,NDUFC2,PSMA1,PSMA3,PSMA5,PSMA6,PSMB2,PSMB4,PSMC6,PSMD11,SDHC,COX5A,SLC39A14,SLC39A2,TUBA8
1_Member	Reactome Gene Sets	R-HSA-69620	Cell Cycle Checkpoints	-6.62275	-3.99842	22/293	BLM,CDK1,CENPI,MCM7,ORC5,PPP2R1B,PSMA1,PSMA3,PSMA5,PSMA6,PSMB2,PSMB4,PSMC6,PSMD11,RAD9A,RFC3,SUMO1,YWHAQ,RCC2,NUP37,RMI1,H2BU1
1_Member	Reactome Gene Sets	R-HSA-5688426	Deubiquitination	-6.49668	-3.8819	22/298	CDK1,FOXO4,PSMA1,PSMA3,PSMA5,PSMA6,PSMB2,PSMB4,PSMC6,PSMD11,RIPK2,USP10,TOMM20,USP15,DDX58,OTUD5,RNF123,NOD2,VCPIP1,MBD6,H2BU1,FOXK1
1_Member	Reactome Gene Sets	R-HSA-351202	Metabolism of polyamines	-6.47819	-3.87274	10/59	OAZ1,PSMA1,PSMA3,PSMA5,PSMA6,PSMB2,PSMB4,PSMC6,PSMD11,SAT1
1_Member	KEGG Pathway	hsa05016	Huntington disease	-6.30094	-3.73941	22/306	SLC25A4,ATP5F1A,ATP5PB,CASP3,COX7A2,COX7C,NDUFA1,NDUFC2,POLR2K,PSMA1,PSMA3,PSMA5,PSMA6,PSMB2,PSMB4,PSMC6,PSMD11,SDHC,SOD2,COX5A,DNAH1,TUBA8
1_Member	Reactome Gene Sets	R-HSA-1236978	Cross-presentation of soluble exogenous antigens (endosomes)	-6.19705	-3.67296	9/49	FCGR1A,PSMA1,PSMA3,PSMA5,PSMA6,PSMB2,PSMB4,PSMC6,PSMD11
1_Member	Reactome Gene Sets	R-HSA-5610787	Hedgehog 'off' state	-6.19463	-3.67296	13/113	ADCY7,PRKAR1A,PSMA1,PSMA3,PSMA5,PSMA6,PSMB2,PSMB4,PSMC6,PSMD11,IFT88,RPGRIP1L,DYNC2H1
1_Member	Reactome Gene Sets	R-HSA-69275	G2/M Transition	-6.11641	-3.63084	17/196	CDK1,FOXM1,HMMR,PPP2R1B,PSMA1,PSMA3,PSMA5,PSMA6,PSMB2,PSMB4,PSMC6,PSMD11,CEP250,TPX2,TUBGCP4,TUBA8,CEP41
1_Member	Reactome Gene Sets	R-HSA-350562	Regulation of ornithine decarboxylase (ODC)	-6.0425	-3.59103	9/51	OAZ1,PSMA1,PSMA3,PSMA5,PSMA6,PSMB2,PSMB4,PSMC6,PSMD11
1_Member	Reactome Gene Sets	R-HSA-69239	Synthesis of DNA	-5.93525	-3.50281	13/119	MCM7,ORC5,POLD1,PSMA1,PSMA3,PSMA5,PSMA6,PSMB2,PSMB4,PSMC6,PSMD11,RFC3,GINS3
1_Member	KEGG Pathway	hsa05020	Prion disease	-5.91142	-3.48514	20/273	SLC25A4,ATP5F1A,ATP5PB,CASP3,COX7A2,COX7C,NDUFA1,NDUFC2,PIK3CB,PSMA1,PSMA3,PSMA5,PSMA6,PSMB2,PSMB4,PSMC6,PSMD11,SDHC,COX5A,TUBA8
1_Member	Reactome Gene Sets	R-HSA-5683057	MAPK family signaling cascades	-5.86345	-3.44924	22/325	CDK1,DUSP5,FN1,IL2RA,JAK2,NRAS,PIK3CB,PPP2R1B,MAPK6,PSMA1,PSMA3,PSMA5,PSMA6,PSMB2,PSMB4,PSMC6,PSMD11,PTPN7,RASA1,GOLGA7,TNRC6C,KBTBD7
1_Member	Reactome Gene Sets	R-HSA-8878166	Transcriptional regulation by RUNX2	-5.85242	-3.44412	13/121	RUNX2,CDK1,PSMA1,PSMA3,PSMA5,PSMA6,PSMB2,PSMB4,PSMC6,PSMD11,YES1,RBM14,HEY1
1_Member	Reactome Gene Sets	R-HSA-9020702	Interleukin-1 signaling	-5.82378	-3.42706	12/103	MYD88,PSMA1,PSMA3,PSMA5,PSMA6,PSMB2,PSMB4,PSMC6,PSMD11,RIPK2,PELI1,NOD2
1_Member	Reactome Gene Sets	R-HSA-68949	Orc1 removal from chromatin	-5.76632	-3.37527	10/70	MCM7,ORC5,PSMA1,PSMA3,PSMA5,PSMA6,PSMB2,PSMB4,PSMC6,PSMD11
1_Member	Reactome Gene Sets	R-HSA-450531	Regulation of mRNA stability by proteins that bind AU-rich elements	-5.69265	-3.32782	11/88	PSMA1,PSMA3,PSMA5,PSMA6,PSMB2,PSMB4,PSMC6,PSMD11,TNFSF13,MAPKAPK2,PABPC1
1_Member	Reactome Gene Sets	R-HSA-450408	AUF1 (hnRNP D0) binds and destabilizes mRNA	-5.68612	-3.32782	9/56	PSMA1,PSMA3,PSMA5,PSMA6,PSMB2,PSMB4,PSMC6,PSMD11,PABPC1
1_Member	Reactome Gene Sets	R-HSA-5362768	Hh mutants are degraded by ERAD	-5.68612	-3.32782	9/56	PSMA1,PSMA3,PSMA5,PSMA6,PSMB2,PSMB4,PSMC6,PSMD11,SYVN1
1_Member	Reactome Gene Sets	R-HSA-162906	HIV Infection	-5.68159	-3.32782	18/234	SLC25A4,GTF2B,GTF2H1,LCK,POLR2K,PSMA1,PSMA3,PSMA5,PSMA6,PSMB2,PSMB4,PSMC6,PSMD11,CHMP2B,CHMP5,PACS1,NUP37,AP1S3
1_Member	Reactome Gene Sets	R-HSA-5687128	MAPK6/MAPK4 signaling	-5.64344	-3.3004	11/89	CDK1,MAPK6,PSMA1,PSMA3,PSMA5,PSMA6,PSMB2,PSMB4,PSMC6,PSMD11,TNRC6C
1_Member	Reactome Gene Sets	R-HSA-5684996	MAPK1/MAPK3 signaling	-5.60084	-3.27269	20/286	CDK1,DUSP5,FN1,IL2RA,JAK2,NRAS,PIK3CB,PPP2R1B,PSMA1,PSMA3,PSMA5,PSMA6,PSMB2,PSMB4,PSMC6,PSMD11,PTPN7,RASA1,GOLGA7,KBTBD7
1_Member	Reactome Gene Sets	R-HSA-453279	Mitotic G1 phase and G1/S transition	-5.58742	-3.26413	14/148	CDK1,E2F3,JAK2,MCM7,ORC5,PPP2R1B,PSMA1,PSMA3,PSMA5,PSMA6,PSMB2,PSMB4,PSMC6,PSMD11
1_Member	Reactome Gene Sets	R-HSA-68827	CDT1 association with the CDC6:ORC:origin complex	-5.55419	-3.23901	9/58	ORC5,PSMA1,PSMA3,PSMA5,PSMA6,PSMB2,PSMB4,PSMC6,PSMD11
1_Member	Reactome Gene Sets	R-HSA-5358351	Signaling by Hedgehog	-5.55276	-3.23901	14/149	ADCY7,PRKAR1A,PSMA1,PSMA3,PSMA5,PSMA6,PSMB2,PSMB4,PSMC6,PSMD11,IFT88,RPGRIP1L,DYNC2H1,SYVN1
1_Member	Reactome Gene Sets	R-HSA-162909	Host Interactions of HIV factors	-5.50004	-3.19099	13/130	SLC25A4,LCK,PSMA1,PSMA3,PSMA5,PSMA6,PSMB2,PSMB4,PSMC6,PSMD11,PACS1,NUP37,AP1S3
1_Member	Reactome Gene Sets	R-HSA-5387390	Hh mutants abrogate ligand secretion	-5.49027	-3.18586	9/59	PSMA1,PSMA3,PSMA5,PSMA6,PSMB2,PSMB4,PSMC6,PSMD11,SYVN1
1_Member	Reactome Gene Sets	R-HSA-2262752	Cellular responses to stress	-5.41035	-3.12404	36/757	ATP6V1B2,CAPZA1,COX7C,E2F3,FKBP5,GSR,HSPA9,NFYB,PSMA1,PSMA3,PSMA5,PSMA6,PSMB2,PSMB4,PSMC6,PSMD11,SOD2,UBE2D3,MAPKAPK2,COX5A,EDEM1,TCIRG1,PTGES3,RAI1,EHMT2,SCMH1,CLEC1B,TUBA8,DNAJA4,MYDGF,TNRC6C,CCAR2,NUP37,SYVN1,COX20,H2BU1
1_Member	KEGG Pathway	hsa03050	Proteasome	-5.38323	-3.11185	8/46	PSMA1,PSMA3,PSMA5,PSMA6,PSMB2,PSMB4,PSMC6,PSMD11
1_Member	Reactome Gene Sets	R-HSA-8852276	The role of GTSE1 in G2/M progression after G2 checkpoint	-5.38079	-3.11185	10/77	CDK1,PSMA1,PSMA3,PSMA5,PSMA6,PSMB2,PSMB4,PSMC6,PSMD11,TUBA8
1_Member	Reactome Gene Sets	R-HSA-983169	Class I MHC mediated antigen processing & presentation	-5.3397	-3.07919	23/377	FCGR1A,MYD88,PSMA1,PSMA3,PSMA5,PSMA6,PSMB2,PSMB4,PSMC6,PSMD11,TRIM21,TAP1,UBE2D3,SOCS1,HERC5,UBE2D4,HERC6,RNF123,RNF34,TRIM11,KBTBD7,RNF19B,HECTD2
1_Member	Reactome Gene Sets	R-HSA-8878159	Transcriptional regulation by RUNX3	-5.31711	-3.06076	11/96	ITGAL,PSMA1,PSMA3,PSMA5,PSMA6,PSMB2,PSMB4,PSMC6,PSMD11,TCF7,MAML1
1_Member	Reactome Gene Sets	R-HSA-8953897	Cellular responses to stimuli	-5.2343	-3.00984	36/771	ATP6V1B2,CAPZA1,COX7C,E2F3,FKBP5,GSR,HSPA9,NFYB,PSMA1,PSMA3,PSMA5,PSMA6,PSMB2,PSMB4,PSMC6,PSMD11,SOD2,UBE2D3,MAPKAPK2,COX5A,EDEM1,TCIRG1,PTGES3,RAI1,EHMT2,SCMH1,CLEC1B,TUBA8,DNAJA4,MYDGF,TNRC6C,CCAR2,NUP37,SYVN1,COX20,H2BU1
1_Member	Reactome Gene Sets	R-HSA-202424	Downstream TCR signaling	-5.22927	-3.00864	11/98	LCK,PIK3CB,PSMA1,PSMA3,PSMA5,PSMA6,PSMB2,PSMB4,PSMC6,PSMD11,RIPK2
1_Member	Reactome Gene Sets	R-HSA-4608870	Asymmetric localization of PCP proteins	-5.18929	-2.9762	9/64	PSMA1,PSMA3,PSMA5,PSMA6,PSMB2,PSMB4,PSMC6,PSMD11,VANGL2
1_Member	WikiPathways	WP183	Proteasome degradation	-5.18929	-2.9762	9/64	PSMA1,PSMA3,PSMA5,PSMA6,PSMB2,PSMB4,PSMC6,PSMD11,UBE2D3
1_Member	Reactome Gene Sets	R-HSA-5673001	RAF/MAP kinase cascade	-5.16389	-2.96189	19/280	DUSP5,FN1,IL2RA,JAK2,NRAS,PIK3CB,PPP2R1B,PSMA1,PSMA3,PSMA5,PSMA6,PSMB2,PSMB4,PSMC6,PSMD11,PTPN7,RASA1,GOLGA7,KBTBD7
1_Member	Reactome Gene Sets	R-HSA-5358346	Hedgehog ligand biogenesis	-5.13252	-2.9432	9/65	PSMA1,PSMA3,PSMA5,PSMA6,PSMB2,PSMB4,PSMC6,PSMD11,SYVN1
1_Member	Reactome Gene Sets	R-HSA-9013694	Signaling by NOTCH4	-5.13083	-2.9432	10/82	PSMA1,PSMA3,PSMA5,PSMA6,PSMB2,PSMB4,PSMC6,PSMD11,MAML1,HEY1
1_Member	Reactome Gene Sets	R-HSA-202403	TCR signaling	-5.12333	-2.93921	12/120	LCK,LCP2,PIK3CB,PSMA1,PSMA3,PSMA5,PSMA6,PSMB2,PSMB4,PSMC6,PSMD11,RIPK2
1_Member	Reactome Gene Sets	R-HSA-446652	Interleukin-1 family signaling	-5.10946	-2.93229	13/141	MYD88,PSMA1,PSMA3,PSMA5,PSMA6,PSMB2,PSMB4,PSMC6,PSMD11,PTPN7,RIPK2,PELI1,NOD2
1_Member	Reactome Gene Sets	R-HSA-211733	Regulation of activated PAK-2p34 by proteasome mediated degradation	-5.10139	-2.92766	8/50	PSMA1,PSMA3,PSMA5,PSMA6,PSMB2,PSMB4,PSMC6,PSMD11
1_Member	Reactome Gene Sets	R-HSA-983168	Antigen processing: Ubiquitination & Proteasome degradation	-5.09729	-2.92696	20/309	PSMA1,PSMA3,PSMA5,PSMA6,PSMB2,PSMB4,PSMC6,PSMD11,TRIM21,UBE2D3,SOCS1,HERC5,UBE2D4,HERC6,RNF123,RNF34,TRIM11,KBTBD7,RNF19B,HECTD2
1_Member	Reactome Gene Sets	R-HSA-195253	Degradation of beta-catenin by the destruction complex	-5.08309	-2.91615	10/83	PPP2R1B,PSMA1,PSMA3,PSMA5,PSMA6,PSMB2,PSMB4,PSMC6,PSMD11,TCF7
1_Member	Reactome Gene Sets	R-HSA-1234176	Oxygen-dependent proline hydroxylation of Hypoxia-inducible Factor Alpha	-5.0768	-2.91615	9/66	PSMA1,PSMA3,PSMA5,PSMA6,PSMB2,PSMB4,PSMC6,PSMD11,UBE2D3
1_Member	KEGG Pathway	hsa05014	Amyotrophic lateral sclerosis	-5.07047	-2.91615	22/364	ATP5F1A,ATP5PB,CASP3,COX7A2,COX7C,NDUFA1,NDUFC2,PSMA1,PSMA3,PSMA5,PSMA6,PSMB2,PSMB4,PSMC6,PSMD11,SDHC,COX5A,CHMP2B,DNAH1,TUBA8,NUP37,C9orf72
1_Member	Reactome Gene Sets	R-HSA-8951664	Neddylation	-5.07015	-2.91615	17/234	CISH,PSMA1,PSMA3,PSMA5,PSMA6,PSMB2,PSMB4,PSMC6,PSMD11,UBE2D3,WDR5,DTL,DCUN1D2,WSB2,FEM1C,COPS7B,KBTBD7
1_Member	Reactome Gene Sets	R-HSA-5357801	Programmed Cell Death	-5.06662	-2.91615	16/210	CASP3,PMAIP1,PSMA1,PSMA3,PSMA5,PSMA6,PSMB2,PSMB4,PSMC6,PSMD11,SDCBP,CFLAR,YWHAQ,RIPK3,CHMP2B,PELI1
1_Member	Reactome Gene Sets	R-HSA-5668541	TNFR2 non-canonical NF-kB pathway	-5.06016	-2.91615	11/102	CD40,PSMA1,PSMA3,PSMA5,PSMA6,PSMB2,PSMB4,PSMC6,PSMD11,TNFSF13,TNFSF13B
1_Member	Reactome Gene Sets	R-HSA-5689603	UCH proteinases	-5.06016	-2.91615	11/102	PSMA1,PSMA3,PSMA5,PSMA6,PSMB2,PSMB4,PSMC6,PSMD11,USP15,MBD6,FOXK1
1_Member	Reactome Gene Sets	R-HSA-69306	DNA Replication	-4.97216	-2.86026	15/190	E2F3,MCM7,ORC5,POLD1,PSMA1,PSMA3,PSMA5,PSMA6,PSMB2,PSMB4,PSMC6,PSMD11,RFC3,GINS3,H2BU1
1_Member	Reactome Gene Sets	R-HSA-180534	Vpu mediated degradation of CD4	-4.97048	-2.86026	8/52	PSMA1,PSMA3,PSMA5,PSMA6,PSMB2,PSMB4,PSMC6,PSMD11
1_Member	Reactome Gene Sets	R-HSA-349425	Autodegradation of the E3 ubiquitin ligase COP1	-4.97048	-2.86026	8/52	PSMA1,PSMA3,PSMA5,PSMA6,PSMB2,PSMB4,PSMC6,PSMD11
1_Member	Reactome Gene Sets	R-HSA-69601	Ubiquitin Mediated Degradation of Phosphorylated Cdc25A	-4.97048	-2.86026	8/52	PSMA1,PSMA3,PSMA5,PSMA6,PSMB2,PSMB4,PSMC6,PSMD11
1_Member	Reactome Gene Sets	R-HSA-69610	p53-Independent DNA Damage Response	-4.97048	-2.86026	8/52	PSMA1,PSMA3,PSMA5,PSMA6,PSMB2,PSMB4,PSMC6,PSMD11
1_Member	Reactome Gene Sets	R-HSA-69613	p53-Independent G1/S DNA damage checkpoint	-4.97048	-2.86026	8/52	PSMA1,PSMA3,PSMA5,PSMA6,PSMB2,PSMB4,PSMC6,PSMD11
1_Member	Reactome Gene Sets	R-HSA-75815	Ubiquitin-dependent degradation of Cyclin D	-4.97048	-2.86026	8/52	PSMA1,PSMA3,PSMA5,PSMA6,PSMB2,PSMB4,PSMC6,PSMD11
1_Member	Reactome Gene Sets	R-HSA-8878171	Transcriptional regulation by RUNX1	-4.94973	-2.843	17/239	RUNX2,IL2RA,NFE2,PSMA1,PSMA3,PSMA5,PSMA6,PSMB2,PSMB4,PSMC6,PSMD11,SMARCC2,WDR5,SCMH1,RYBP,TNRC6C,H2BU1
1_Member	Reactome Gene Sets	R-HSA-3858494	Beta-catenin independent WNT signaling	-4.94472	-2.843	13/146	PRKG1,PSMA1,PSMA3,PSMA5,PSMA6,PSMB2,PSMB4,PSMC6,PSMD11,TCF7,DAAM1,VANGL2,TNRC6C
1_Member	Reactome Gene Sets	R-HSA-1236975	Antigen processing-Cross presentation	-4.93869	-2.843	11/105	FCGR1A,MYD88,PSMA1,PSMA3,PSMA5,PSMA6,PSMB2,PSMB4,PSMC6,PSMD11,TAP1
1_Member	Reactome Gene Sets	R-HSA-169911	Regulation of Apoptosis	-4.90729	-2.82008	8/53	PSMA1,PSMA3,PSMA5,PSMA6,PSMB2,PSMB4,PSMC6,PSMD11
1_Member	Reactome Gene Sets	R-HSA-180585	Vif-mediated degradation of APOBEC3G	-4.84552	-2.7721	8/54	PSMA1,PSMA3,PSMA5,PSMA6,PSMB2,PSMB4,PSMC6,PSMD11
1_Member	Reactome Gene Sets	R-HSA-8854050	FBXL7 down-regulates AURKA during mitotic entry and in early mitosis	-4.84552	-2.7721	8/54	PSMA1,PSMA3,PSMA5,PSMA6,PSMB2,PSMB4,PSMC6,PSMD11
1_Member	Reactome Gene Sets	R-HSA-9604323	Negative regulation of NOTCH4 signaling	-4.84552	-2.7721	8/54	PSMA1,PSMA3,PSMA5,PSMA6,PSMB2,PSMB4,PSMC6,PSMD11
1_Member	Reactome Gene Sets	R-HSA-174113	SCF-beta-TrCP mediated degradation of Emi1	-4.78512	-2.73289	8/55	PSMA1,PSMA3,PSMA5,PSMA6,PSMB2,PSMB4,PSMC6,PSMD11
1_Member	Reactome Gene Sets	R-HSA-4641257	Degradation of AXIN	-4.78512	-2.73289	8/55	PSMA1,PSMA3,PSMA5,PSMA6,PSMB2,PSMB4,PSMC6,PSMD11
1_Member	Reactome Gene Sets	R-HSA-8941858	Regulation of RUNX3 expression and activity	-4.78512	-2.73289	8/55	PSMA1,PSMA3,PSMA5,PSMA6,PSMB2,PSMB4,PSMC6,PSMD11
1_Member	Reactome Gene Sets	R-HSA-1236974	ER-Phagosome pathway	-4.76776	-2.72829	10/90	MYD88,PSMA1,PSMA3,PSMA5,PSMA6,PSMB2,PSMB4,PSMC6,PSMD11,TAP1
1_Member	Reactome Gene Sets	R-HSA-69052	Switching of origins to a post-replicative state	-4.76776	-2.72829	10/90	MCM7,ORC5,PSMA1,PSMA3,PSMA5,PSMA6,PSMB2,PSMB4,PSMC6,PSMD11
1_Member	Reactome Gene Sets	R-HSA-68867	Assembly of the pre-replicative complex	-4.76767	-2.72829	12/130	E2F3,MCM7,ORC5,PSMA1,PSMA3,PSMA5,PSMA6,PSMB2,PSMB4,PSMC6,PSMD11,H2BU1
1_Member	Reactome Gene Sets	R-HSA-69206	G1/S Transition	-4.76767	-2.72829	12/130	CDK1,MCM7,ORC5,PPP2R1B,PSMA1,PSMA3,PSMA5,PSMA6,PSMB2,PSMB4,PSMC6,PSMD11
1_Member	Reactome Gene Sets	R-HSA-174184	Cdc20:Phospho-APC/C mediated degradation of Cyclin A	-4.71366	-2.68897	9/73	CDK1,PSMA1,PSMA3,PSMA5,PSMA6,PSMB2,PSMB4,PSMC6,PSMD11
1_Member	Reactome Gene Sets	R-HSA-8939902	Regulation of RUNX2 expression and activity	-4.71366	-2.68897	9/73	RUNX2,PSMA1,PSMA3,PSMA5,PSMA6,PSMB2,PSMB4,PSMC6,PSMD11
1_Member	Reactome Gene Sets	R-HSA-4086400	PCP/CE pathway	-4.68324	-2.66815	10/92	PSMA1,PSMA3,PSMA5,PSMA6,PSMB2,PSMB4,PSMC6,PSMD11,DAAM1,VANGL2
1_Member	Reactome Gene Sets	R-HSA-4641258	Degradation of DVL	-4.66822	-2.6665	8/57	PSMA1,PSMA3,PSMA5,PSMA6,PSMB2,PSMB4,PSMC6,PSMD11
1_Member	Reactome Gene Sets	R-HSA-69541	Stabilization of p53	-4.66822	-2.6665	8/57	PSMA1,PSMA3,PSMA5,PSMA6,PSMB2,PSMB4,PSMC6,PSMD11
1_Member	Reactome Gene Sets	R-HSA-8932339	ROS sensing by NFE2L2	-4.66822	-2.6665	8/57	PSMA1,PSMA3,PSMA5,PSMA6,PSMB2,PSMB4,PSMC6,PSMD11
1_Member	Reactome Gene Sets	R-HSA-179419	APC:Cdc20 mediated degradation of cell cycle proteins prior to satisfation of the cell cycle checkpoint	-4.66528	-2.6665	9/74	CDK1,PSMA1,PSMA3,PSMA5,PSMA6,PSMB2,PSMB4,PSMC6,PSMD11
1_Member	KEGG Pathway	hsa05022	Pathways of neurodegeneration - multiple diseases	-4.62984	-2.64676	25/476	SLC25A4,ATP5F1A,ATP5PB,CASP3,COX7A2,COX7C,CSF1,NDUFA1,NDUFC2,NRAS,PSMA1,PSMA3,PSMA5,PSMA6,PSMB2,PSMB4,PSMC6,PSMD11,SDHC,WNT10B,COX5A,CHMP2B,DNAH1,TUBA8,C9orf72
1_Member	Reactome Gene Sets	R-HSA-68886	M Phase	-4.61981	-2.63902	23/418	CDK1,CENPI,PPP2R1B,PSMA1,PSMA3,PSMA5,PSMA6,PSMB2,PSMB4,PSMC6,PSMD11,RAB2A,SUMO1,BLZF1,CEP250,PHF8,CHMP2B,TUBGCP4,TUBA8,RCC2,NUP37,CEP41,H2BU1
1_Member	Reactome Gene Sets	R-HSA-1234174	Cellular response to hypoxia	-4.61771	-2.63902	9/75	PSMA1,PSMA3,PSMA5,PSMA6,PSMB2,PSMB4,PSMC6,PSMD11,UBE2D3
1_Member	Reactome Gene Sets	R-HSA-176409	APC/C:Cdc20 mediated degradation of mitotic proteins	-4.57091	-2.5944	9/76	CDK1,PSMA1,PSMA3,PSMA5,PSMA6,PSMB2,PSMB4,PSMC6,PSMD11
1_Member	Reactome Gene Sets	R-HSA-9006925	Intracellular signaling by second messengers	-4.56457	-2.59023	19/309	ADCY7,CD86,CHD3,LCK,FOXO4,MYD88,PIK3CB,PPP2R1B,PRKAR1A,PSMA1,PSMA3,PSMA5,PSMA6,PSMB2,PSMB4,PSMC6,PSMD11,SCMH1,TNRC6C
1_Member	Reactome Gene Sets	R-HSA-5676590	NIK-->noncanonical NF-kB signaling	-4.5562	-2.58401	8/59	PSMA1,PSMA3,PSMA5,PSMA6,PSMB2,PSMB4,PSMC6,PSMD11
1_Member	Reactome Gene Sets	R-HSA-176814	Activation of APC/C and APC/C:Cdc20 mediated degradation of mitotic proteins	-4.52486	-2.55695	9/77	CDK1,PSMA1,PSMA3,PSMA5,PSMA6,PSMB2,PSMB4,PSMC6,PSMD11
1_Member	Reactome Gene Sets	R-HSA-9711123	Cellular response to chemical stress	-4.52019	-2.5544	13/160	COX7C,GSR,PSMA1,PSMA3,PSMA5,PSMA6,PSMB2,PSMB4,PSMC6,PSMD11,SOD2,COX5A,COX20
1_Member	Reactome Gene Sets	R-HSA-187577	SCF(Skp2)-mediated degradation of p27/p21	-4.50191	-2.54658	8/60	PSMA1,PSMA3,PSMA5,PSMA6,PSMB2,PSMB4,PSMC6,PSMD11
1_Member	Reactome Gene Sets	R-HSA-5607761	Dectin-1 mediated noncanonical NF-kB signaling	-4.50191	-2.54658	8/60	PSMA1,PSMA3,PSMA5,PSMA6,PSMB2,PSMB4,PSMC6,PSMD11
1_Member	Reactome Gene Sets	R-HSA-5610780	Degradation of GLI1 by the proteasome	-4.50191	-2.54658	8/60	PSMA1,PSMA3,PSMA5,PSMA6,PSMB2,PSMB4,PSMC6,PSMD11
1_Member	Reactome Gene Sets	R-HSA-5610783	Degradation of GLI2 by the proteasome	-4.50191	-2.54658	8/60	PSMA1,PSMA3,PSMA5,PSMA6,PSMB2,PSMB4,PSMC6,PSMD11
1_Member	Reactome Gene Sets	R-HSA-5610785	GLI3 is processed to GLI3R by the proteasome	-4.50191	-2.54658	8/60	PSMA1,PSMA3,PSMA5,PSMA6,PSMB2,PSMB4,PSMC6,PSMD11
1_Member	Reactome Gene Sets	R-HSA-69242	S Phase	-4.49175	-2.5385	13/161	MCM7,ORC5,POLD1,PSMA1,PSMA3,PSMA5,PSMA6,PSMB2,PSMB4,PSMC6,PSMD11,RFC3,GINS3
1_Member	Reactome Gene Sets	R-HSA-5619084	ABC transporter disorders	-4.47955	-2.53298	9/78	PSMA1,PSMA3,PSMA5,PSMA6,PSMB2,PSMB4,PSMC6,PSMD11,LMBRD1
1_Member	Reactome Gene Sets	R-HSA-8953854	Metabolism of RNA	-4.47762	-2.53298	31/673	ADAR,GTF2H1,METTL1,POLR2K,PSMA1,PSMA3,PSMA5,PSMA6,PSMB2,PSMB4,PSMC6,PSMD11,PTBP1,SRSF4,TRA2B,SNRPA,TNFSF13,MAPKAPK2,PAIP1,IGF2BP3,SMG5,ADAT1,PABPC1,POP5,TRMT112,TRIT1,TRMT1,TRMU,NUP37,GTPBP3,TYW3
1_Member	Reactome Gene Sets	R-HSA-5678895	Defective CFTR causes cystic fibrosis	-4.44871	-2.50933	8/61	PSMA1,PSMA3,PSMA5,PSMA6,PSMB2,PSMB4,PSMC6,PSMD11
1_Member	Reactome Gene Sets	R-HSA-157118	Signaling by NOTCH	-4.44052	-2.50933	16/236	E2F3,B4GALT1,MFNG,PSMA1,PSMA3,PSMA5,PSMA6,PSMB2,PSMB4,PSMC6,PSMD11,ST3GAL3,MAML1,HEY1,TNRC6C,H2BU1
1_Member	Reactome Gene Sets	R-HSA-68882	Mitotic Anaphase	-4.44052	-2.50933	16/236	CDK1,CENPI,PPP2R1B,PSMA1,PSMA3,PSMA5,PSMA6,PSMB2,PSMB4,PSMC6,PSMD11,SUMO1,CHMP2B,TUBA8,RCC2,NUP37
1_Member	Reactome Gene Sets	R-HSA-2555396	Mitotic Metaphase and Anaphase	-4.41837	-2.49108	16/237	CDK1,CENPI,PPP2R1B,PSMA1,PSMA3,PSMA5,PSMA6,PSMB2,PSMB4,PSMC6,PSMD11,SUMO1,CHMP2B,TUBA8,RCC2,NUP37
1_Member	Reactome Gene Sets	R-HSA-176408	Regulation of APC/C activators between G1/S and early anaphase	-4.34783	-2.44136	9/81	CDK1,PSMA1,PSMA3,PSMA5,PSMA6,PSMB2,PSMB4,PSMC6,PSMD11
1_Member	Reactome Gene Sets	R-HSA-1257604	PIP3 activates AKT signaling	-4.33526	-2.4343	17/267	CD86,CHD3,LCK,FOXO4,MYD88,PIK3CB,PPP2R1B,PSMA1,PSMA3,PSMA5,PSMA6,PSMB2,PSMB4,PSMC6,PSMD11,SCMH1,TNRC6C
1_Member	Reactome Gene Sets	R-HSA-174084	Autodegradation of Cdh1 by Cdh1:APC/C	-4.29529	-2.40868	8/64	PSMA1,PSMA3,PSMA5,PSMA6,PSMB2,PSMB4,PSMC6,PSMD11
1_Member	Reactome Gene Sets	R-HSA-1168372	Downstream signaling events of B Cell Receptor (BCR)	-4.26335	-2.38039	9/83	NRAS,PSMA1,PSMA3,PSMA5,PSMA6,PSMB2,PSMB4,PSMC6,PSMD11
1_Member	Reactome Gene Sets	R-HSA-9707564	Cytoprotection by HMOX1	-4.25999	-2.38039	11/124	COX7C,PSMA1,PSMA3,PSMA5,PSMA6,PSMB2,PSMB4,PSMC6,PSMD11,COX5A,COX20
1_Member	Reactome Gene Sets	R-HSA-382556	ABC-family proteins mediated transport	-4.25643	-2.37857	10/103	PSMA1,PSMA3,PSMA5,PSMA6,PSMB2,PSMB4,PSMC6,PSMD11,ABCC3,ABCG4
1_Member	Reactome Gene Sets	R-HSA-9707587	Regulation of HMOX1 expression and activity	-4.2461	-2.37312	8/65	PSMA1,PSMA3,PSMA5,PSMA6,PSMB2,PSMB4,PSMC6,PSMD11
1_Member	Reactome Gene Sets	R-HSA-69002	DNA Replication Pre-Initiation	-4.23777	-2.36677	12/147	E2F3,MCM7,ORC5,PSMA1,PSMA3,PSMA5,PSMA6,PSMB2,PSMB4,PSMC6,PSMD11,H2BU1
1_Member	Reactome Gene Sets	R-HSA-5689880	Ub-specific processing proteases	-4.22847	-2.36176	15/220	FOXO4,PSMA1,PSMA3,PSMA5,PSMA6,PSMB2,PSMB4,PSMC6,PSMD11,USP10,TOMM20,USP15,DDX58,RNF123,H2BU1
1_Member	Reactome Gene Sets	R-HSA-69563	p53-Dependent G1 DNA Damage Response	-4.19782	-2.34024	8/66	PSMA1,PSMA3,PSMA5,PSMA6,PSMB2,PSMB4,PSMC6,PSMD11
1_Member	Reactome Gene Sets	R-HSA-69580	p53-Dependent G1/S DNA damage checkpoint	-4.19782	-2.34024	8/66	PSMA1,PSMA3,PSMA5,PSMA6,PSMB2,PSMB4,PSMC6,PSMD11
1_Member	Reactome Gene Sets	R-HSA-1169091	Activation of NF-kappaB in B cells	-4.15044	-2.29941	8/67	PSMA1,PSMA3,PSMA5,PSMA6,PSMB2,PSMB4,PSMC6,PSMD11
1_Member	Reactome Gene Sets	R-HSA-174154	APC/C:Cdc20 mediated degradation of Securin	-4.10393	-2.26886	8/68	PSMA1,PSMA3,PSMA5,PSMA6,PSMB2,PSMB4,PSMC6,PSMD11
1_Member	Reactome Gene Sets	R-HSA-69615	G1/S DNA Damage Checkpoints	-4.10393	-2.26886	8/68	PSMA1,PSMA3,PSMA5,PSMA6,PSMB2,PSMB4,PSMC6,PSMD11
1_Member	Reactome Gene Sets	R-HSA-174143	APC/C-mediated degradation of cell cycle proteins	-4.06284	-2.24015	9/88	CDK1,PSMA1,PSMA3,PSMA5,PSMA6,PSMB2,PSMB4,PSMC6,PSMD11
1_Member	Reactome Gene Sets	R-HSA-453276	Regulation of mitotic cell cycle	-4.06284	-2.24015	9/88	CDK1,PSMA1,PSMA3,PSMA5,PSMA6,PSMB2,PSMB4,PSMC6,PSMD11
1_Member	Reactome Gene Sets	R-HSA-8948751	Regulation of PTEN stability and activity	-4.05824	-2.23707	8/69	PSMA1,PSMA3,PSMA5,PSMA6,PSMB2,PSMB4,PSMC6,PSMD11
1_Member	Reactome Gene Sets	R-HSA-422475	Axon guidance	-4.00507	-2.18993	26/552	EFNB1,EPHA1,MSN,NRAS,PIK3CB,PSMA1,PSMA3,PSMA5,PSMA6,PSMB2,PSMB4,PSMC6,PSMD11,RASA1,SDCBP,ITSN1,YES1,SEMA7A,NRP2,ARPC3,MYL12A,PABPC1,TUBA8,SEMA6A,SHTN1,AGAP2
1_Member	Reactome Gene Sets	R-HSA-2454202	Fc epsilon receptor (FCERI) signaling	-3.95463	-2.15421	11/134	LCP2,NRAS,PIK3CB,PSMA1,PSMA3,PSMA5,PSMA6,PSMB2,PSMB4,PSMC6,PSMD11
1_Member	Reactome Gene Sets	R-HSA-69017	CDK-mediated phosphorylation and removal of Cdc6	-3.88339	-2.10278	8/73	PSMA1,PSMA3,PSMA5,PSMA6,PSMB2,PSMB4,PSMC6,PSMD11
1_Member	Reactome Gene Sets	R-HSA-174178	APC/C:Cdh1 mediated degradation of Cdc20 and other APC/C:Cdh1 targeted proteins in late mitosis/early G1	-3.84153	-2.07319	8/74	PSMA1,PSMA3,PSMA5,PSMA6,PSMB2,PSMB4,PSMC6,PSMD11
1_Member	Reactome Gene Sets	R-HSA-6807070	PTEN Regulation	-3.78547	-2.02645	11/140	CHD3,PSMA1,PSMA3,PSMA5,PSMA6,PSMB2,PSMB4,PSMC6,PSMD11,SCMH1,TNRC6C
1_Member	Reactome Gene Sets	R-HSA-2467813	Separation of Sister Chromatids	-3.73583	-1.98465	13/191	CENPI,PPP2R1B,PSMA1,PSMA3,PSMA5,PSMA6,PSMB2,PSMB4,PSMC6,PSMD11,TUBA8,RCC2,NUP37
1_Member	KEGG Pathway	hsa05017	Spinocerebellar ataxia	-3.70448	-1.95969	11/143	SLC25A4,GTF2B,PIK3CB,PSMA1,PSMA3,PSMA5,PSMA6,PSMB2,PSMB4,PSMC6,PSMD11
1_Member	Reactome Gene Sets	R-HSA-9675108	Nervous system development	-3.70149	-1.95891	26/577	EFNB1,EPHA1,MSN,NRAS,PIK3CB,PSMA1,PSMA3,PSMA5,PSMA6,PSMB2,PSMB4,PSMC6,PSMD11,RASA1,SDCBP,ITSN1,YES1,SEMA7A,NRP2,ARPC3,MYL12A,PABPC1,TUBA8,SEMA6A,SHTN1,AGAP2
1_Member	Reactome Gene Sets	R-HSA-195721	Signaling by WNT	-3.66785	-1.93313	18/332	PPP2R1B,PRKG1,PSMA1,PSMA3,PSMA5,PSMA6,PSMB2,PSMB4,PSMC6,PSMD11,TCF7,WNT10B,DAAM1,VANGL2,TNRC6C,WLS,H2BU1,BCL9L
1_Member	Reactome Gene Sets	R-HSA-2871837	FCERI mediated NF-kB activation	-3.53028	-1.82445	8/82	PSMA1,PSMA3,PSMA5,PSMA6,PSMB2,PSMB4,PSMC6,PSMD11
1_Member	Reactome Gene Sets	R-HSA-382551	Transport of small molecules	-3.50029	-1.80191	30/729	ADCY7,SLC25A4,AQP9,ATP6V1B2,AVPR2,CLIC2,HFE,PRKAR1A,PSMA1,PSMA3,PSMA5,PSMA6,PSMB2,PSMB4,PSMC6,PSMD11,ABCC3,NR1H3,TCIRG1,RIPK3,SLC39A14,SGK3,OSTM1,SLC39A2,SLC40A1,TPCN1,SLC12A5,ABCG4,SLC30A5,ATP8B4
1_Member	Reactome Gene Sets	R-HSA-5619115	Disorders of transmembrane transporters	-3.49967	-1.80191	12/176	AVPR2,PSMA1,PSMA3,PSMA5,PSMA6,PSMB2,PSMB4,PSMC6,PSMD11,SLC40A1,LMBRD1,NUP37
1_Member	Reactome Gene Sets	R-HSA-69202	Cyclin E associated events during G1/S transition	-3.49407	-1.79746	8/83	PSMA1,PSMA3,PSMA5,PSMA6,PSMB2,PSMB4,PSMC6,PSMD11
1_Member	Reactome Gene Sets	R-HSA-5632684	Hedgehog 'on' state	-3.42329	-1.74595	8/85	PSMA1,PSMA3,PSMA5,PSMA6,PSMB2,PSMB4,PSMC6,PSMD11
1_Member	Reactome Gene Sets	R-HSA-69656	Cyclin A:Cdk2-associated events at S phase entry	-3.42329	-1.74595	8/85	PSMA1,PSMA3,PSMA5,PSMA6,PSMB2,PSMB4,PSMC6,PSMD11
1_Member	Reactome Gene Sets	R-HSA-109581	Apoptosis	-3.41097	-1.73765	12/180	CASP3,PMAIP1,PSMA1,PSMA3,PSMA5,PSMA6,PSMB2,PSMB4,PSMC6,PSMD11,CFLAR,YWHAQ
1_Member	WikiPathways	WP5124	Alzheimer's disease	-3.3127	-1.6615	15/267	SLC25A4,CASP3,CSF1,NRAS,PIK3CB,EIF2AK2,PSMA1,PSMA3,PSMA5,PSMA6,PSMB2,PSMB4,PSMC6,WNT10B,TUBA8
1_Member	Reactome Gene Sets	R-HSA-983705	Signaling by the B Cell Receptor (BCR)	-3.26933	-1.6269	9/112	NRAS,PSMA1,PSMA3,PSMA5,PSMA6,PSMB2,PSMB4,PSMC6,PSMD11
1_Member	Reactome Gene Sets	R-HSA-5607764	CLEC7A (Dectin-1) signaling	-2.9247	-1.36649	8/101	PSMA1,PSMA3,PSMA5,PSMA6,PSMB2,PSMB4,PSMC6,PSMD11
1_Member	Reactome Gene Sets	R-HSA-8939236	RUNX1 regulates transcription of genes involved in differentiation of HSCs	-2.80797	-1.27598	9/130	PSMA1,PSMA3,PSMA5,PSMA6,PSMB2,PSMB4,PSMC6,PSMD11,H2BU1
1_Member	Reactome Gene Sets	R-HSA-5621481	C-type lectin receptors (CLRs)	-2.54621	-1.09733	9/142	NRAS,PSMA1,PSMA3,PSMA5,PSMA6,PSMB2,PSMB4,PSMC6,PSMD11
1_Member	Reactome Gene Sets	R-HSA-201681	TCF dependent signaling in response to WNT	-2.45307	-1.03044	12/233	PPP2R1B,PSMA1,PSMA3,PSMA5,PSMA6,PSMB2,PSMB4,PSMC6,PSMD11,TCF7,H2BU1,BCL9L
1_Member	WikiPathways	WP2059	Alzheimer's disease and miRNA effects	-2.3269	-0.944407	15/337	SLC25A4,CASP3,CSF1,NRAS,PIK3CB,EIF2AK2,PSMA1,PSMA3,PSMA5,PSMA6,PSMB2,PSMB4,PSMC6,WNT10B,TUBA8
1_Member	Reactome Gene Sets	R-HSA-71291	Metabolism of amino acids and derivatives	-2.28239	-0.919195	16/374	CTH,GLUL,GSR,OAZ1,PSMA1,PSMA3,PSMA5,PSMA6,PSMB2,PSMB4,PSMC6,PSMD11,SAT1,KMO,DUOX2,SECISBP2
1_Member	Reactome Gene Sets	R-HSA-9010553	Regulation of expression of SLITs and ROBOs	-2.02629	-0.750052	9/171	PSMA1,PSMA3,PSMA5,PSMA6,PSMB2,PSMB4,PSMC6,PSMD11,PABPC1
2_Member	GO Biological Processes	GO:0002683	negative regulation of immune system process	-10.6378	-6.83734	34/425	ADAR,ANXA1,BST2,SERPING1,CASP3,CD86,CX3CR1,HFE,HSPA9,ID2,IL2RA,IL10,MNDA,OAS1,PAWR,PRKAR1A,PSMA1,PSMB4,PTGER4,TRIM21,STAT2,TNFAIP6,YES1,DGKZ,SOCS1,USP15,PARP3,NR1H3,LRCH1,GREM1,CD274,PELI1,NOD2,CLEC12B
2_Member	GO Biological Processes	GO:0031347	regulation of defense response	-6.06994	-3.61195	34/648	ADAR,ANXA1,SERPING1,IL2RA,IL10,JAK2,MNDA,MYD88,OAS1,PLSCR1,PSMA1,PSMA6,PSMB4,PTGER4,TRIM21,STAT2,TNFAIP6,YES1,SEMA7A,SOCS1,RIPK2,N4BP1,USP15,NR1H3,RBM14,DDX58,ABHD12,NUPR1,HERC5,NOD2,ZBP1,IL27,CLEC12B,MIR142
2_Member	GO Biological Processes	GO:0050777	negative regulation of immune response	-5.96664	-3.52795	16/179	ADAR,ANXA1,SERPING1,HFE,IL10,OAS1,PSMA1,PSMB4,TRIM21,STAT2,YES1,USP15,PARP3,NR1H3,NOD2,CLEC12B
2_Member	GO Biological Processes	GO:0002831	regulation of response to biotic stimulus	-4.80204	-2.73935	21/351	ADAR,SERPING1,MNDA,OAS1,PLSCR1,TRIM21,STAT2,SOCS1,RIPK2,N4BP1,USP15,NR1H3,RBM14,DDX58,CD274,HERC5,TIGAR,NOD2,ZBP1,IL27,CLEC12B
2_Member	GO Biological Processes	GO:0032102	negative regulation of response to external stimulus	-4.47607	-2.53298	23/427	ADAR,SERPING1,IL2RA,IL10,OAS1,PRKG1,PSMA1,PSMB4,PTGER4,TRIM21,STAT2,TNFAIP6,YES1,SEMA7A,USP15,NR1H3,SEMA4B,SEMA3C,GREM1,SEMA6A,NOD2,CLEC12B,MIR142
2_Member	GO Biological Processes	GO:0031348	negative regulation of defense response	-4.31503	-2.41951	17/268	ADAR,SERPING1,IL2RA,IL10,OAS1,PSMA1,PSMB4,PTGER4,TRIM21,STAT2,TNFAIP6,YES1,USP15,NR1H3,NOD2,CLEC12B,MIR142
2_Member	GO Biological Processes	GO:0045088	regulation of innate immune response	-3.99025	-2.1766	15/231	ADAR,SERPING1,MNDA,OAS1,PLSCR1,TRIM21,STAT2,SOCS1,N4BP1,USP15,NR1H3,RBM14,NOD2,ZBP1,CLEC12B
2_Member	GO Biological Processes	GO:0045824	negative regulation of innate immune response	-3.88339	-2.10278	8/73	ADAR,SERPING1,OAS1,TRIM21,STAT2,USP15,NR1H3,CLEC12B
2_Member	GO Biological Processes	GO:0002832	negative regulation of response to biotic stimulus	-2.6143	-1.14294	8/113	ADAR,SERPING1,OAS1,TRIM21,STAT2,USP15,NR1H3,CLEC12B
3_Member	GO Biological Processes	GO:0034097	response to cytokine	-9.76969	-6.09421	47/799	ADAR,ANXA1,AVPR2,BST2,CASP3,CD40,CMKLR1,CSF1,CTH,CX3CR1,CYP1B1,ACSL1,GCH1,CXCR3,HK2,IFNGR1,IL2RA,JAK2,MNDA,MX2,MYD88,NFYB,OAS1,OAS2,PLSCR1,EIF2AK2,RARG,CXCL11,TRIM21,STAT2,TCF7,UGCG,KMO,SOCS1,RIPK2,NRP2,USP10,MAPKAPK2,TCIRG1,TNFSF13B,LRCH1,CD274,DUOX2,ABCG4,PNPT1,PDE12,MIR142
3_Member	GO Biological Processes	GO:0071345	cellular response to cytokine stimulus	-4.8935	-2.80913	33/703	CD40,CMKLR1,CSF1,CTH,CX3CR1,CYP1B1,ACSL1,CXCR3,HK2,IFNGR1,IL2RA,JAK2,MNDA,MYD88,NFYB,OAS1,OAS2,RARG,CXCL11,STAT2,TCF7,UGCG,KMO,SOCS1,NRP2,USP10,TCIRG1,TNFSF13B,LRCH1,DUOX2,ABCG4,PNPT1,PDE12
3_Member	GO Biological Processes	GO:0019221	cytokine-mediated signaling pathway	-2.93622	-1.37132	17/352	CMKLR1,CSF1,CX3CR1,ACSL1,CXCR3,IFNGR1,IL2RA,JAK2,MYD88,OAS1,OAS2,CXCL11,STAT2,UGCG,SOCS1,TNFSF13B,DUOX2
4_Member	GO Biological Processes	GO:0006974	cellular response to DNA damage stimulus	-9.38519	-5.80662	43/709	BCL2A1,BLM,CASP3,CDK1,FOXM1,GTF2H1,MCM7,FOXO4,MNDA,PMAIP1,POLD1,RAD9A,RFC3,SOD2,TDG,TFAP4,UBE2D3,SUMO1,RNF113A,USP10,MAPKAPK2,PARP3,TOPORS,NDRG1,MORC2,PAXIP1,SMUG1,IFFO1,NUPR1,POLL,DTL,SLF2,TIGAR,CCAR2,FAM111A,INTS3,RMI1,VCPIP1,SLX4,ZNF830,ZSWIM7,SHLD1,MEIOB
4_Member	GO Biological Processes	GO:0006259	DNA metabolic process	-7.04216	-4.24174	38/703	BLM,CDK1,CYP1B1,FOXM1,GTF2H1,MCM7,NME1,ORC5,POLD1,RAD9A,RFC3,TCF7,TDG,TOP1,UBE2D3,SUMO1,RNF113A,USP10,PARP3,PTGES3,EHMT2,PAXIP1,SMUG1,IFFO1,POLL,DTL,FAM111A,GINS3,BCL11B,INTS3,RMI1,VCPIP1,SLX4,ZNF830,ZSWIM7,SHLD1,MEIOB,REC114
4_Member	GO Biological Processes	GO:0006281	DNA repair	-5.68108	-3.32782	27/469	BLM,CDK1,FOXM1,GTF2H1,MCM7,POLD1,RAD9A,RFC3,TDG,UBE2D3,SUMO1,RNF113A,USP10,PARP3,PAXIP1,SMUG1,IFFO1,POLL,DTL,FAM111A,INTS3,RMI1,VCPIP1,SLX4,ZSWIM7,SHLD1,MEIOB
4_Member	Reactome Gene Sets	R-HSA-73894	DNA Repair	-4.09328	-2.26116	19/335	BLM,GTF2H1,POLD1,POLR2K,RAD9A,RFC3,TDG,SUMO1,USP10,PAXIP1,SMUG1,POLL,DTL,COPS7B,RMI1,SLX4,ZNF830,H2BU1,PPP4R2
5_Member	GO Biological Processes	GO:0050865	regulation of cell activation	-8.88029	-5.39806	41/681	ANXA1,PRDM1,CASP3,CD86,CD40,EFNB1,FN1,HFE,ID2,IL2RA,IL10,JAK2,LCK,MNDA,MYD88,PAWR,PLEK,PLSCR1,PRKAR1A,PRKG1,TCF7,YES1,SOCS1,TNFSF13,RIPK2,THEMIS2,PARP3,NR1H3,TNFSF13B,RIPK3,PAXIP1,CD274,SASH3,PELI1,NOD2,NKAP,PRAM1,DCAF15,SHLD1,IL27,MIR142
5_Member	GO Biological Processes	GO:0002694	regulation of leukocyte activation	-8.8305	-5.39806	39/629	ANXA1,PRDM1,CASP3,CD86,CD40,EFNB1,FN1,HFE,ID2,IL2RA,IL10,JAK2,LCK,MNDA,MYD88,PAWR,PLSCR1,PRKAR1A,TCF7,YES1,SOCS1,TNFSF13,RIPK2,THEMIS2,PARP3,NR1H3,TNFSF13B,RIPK3,PAXIP1,CD274,SASH3,PELI1,NOD2,NKAP,PRAM1,DCAF15,SHLD1,IL27,MIR142
5_Member	GO Biological Processes	GO:0051249	regulation of lymphocyte activation	-8.09654	-4.93294	34/532	ANXA1,PRDM1,CASP3,CD86,CD40,EFNB1,HFE,ID2,IL2RA,IL10,JAK2,LCK,MNDA,MYD88,PAWR,PRKAR1A,TCF7,YES1,SOCS1,TNFSF13,RIPK2,THEMIS2,PARP3,TNFSF13B,RIPK3,PAXIP1,CD274,SASH3,PELI1,NOD2,NKAP,DCAF15,SHLD1,IL27
5_Member	GO Biological Processes	GO:0070663	regulation of leukocyte proliferation	-7.718	-4.6709	22/254	ANXA1,BST2,CASP3,CD86,CD40,CSF1,EFNB1,IL2RA,IL10,JAK2,MNDA,MYD88,PAWR,PRKAR1A,RIPK2,TNFSF13B,RIPK3,GREM1,CD274,SASH3,PELI1,IL27
5_Member	GO Biological Processes	GO:0032944	regulation of mononuclear cell proliferation	-7.00995	-4.23756	20/233	ANXA1,CASP3,CD86,CD40,CSF1,EFNB1,IL2RA,IL10,JAK2,MNDA,MYD88,PAWR,PRKAR1A,RIPK2,TNFSF13B,RIPK3,CD274,SASH3,PELI1,IL27
5_Member	GO Biological Processes	GO:0030155	regulation of cell adhesion	-6.63099	-3.99842	39/760	ANXA1,CASP3,CD86,CSF1,CYP1B1,DAB2,S1PR1,EFNB1,EPHA1,FN1,CXCR3,HFE,IL2RA,IL10,JAK2,JUP,LCK,PAWR,PIK3CB,PRKAR1A,PRKG1,RASA1,SIPA1,YES1,SOCS1,CD164,RIPK2,ONECUT2,KIF14,TNFSF13B,PRKD2,GREM1,CD274,SASH3,RCC2,PELI1,SEMA6A,NOD2,NKAP
5_Member	GO Biological Processes	GO:0050863	regulation of T cell activation	-6.62343	-3.99842	24/342	ANXA1,PRDM1,CASP3,CD86,EFNB1,HFE,IL2RA,IL10,JAK2,LCK,PAWR,PRKAR1A,TCF7,YES1,SOCS1,RIPK2,TNFSF13B,RIPK3,CD274,SASH3,PELI1,NOD2,NKAP,IL27
5_Member	GO Biological Processes	GO:0050670	regulation of lymphocyte proliferation	-6.4333	-3.837	19/230	ANXA1,CASP3,CD86,CD40,EFNB1,IL2RA,IL10,JAK2,MNDA,MYD88,PAWR,PRKAR1A,RIPK2,TNFSF13B,RIPK3,CD274,SASH3,PELI1,IL27
5_Member	GO Biological Processes	GO:0042129	regulation of T cell proliferation	-6.13117	-3.63178	16/174	ANXA1,CASP3,CD86,EFNB1,IL2RA,IL10,JAK2,PAWR,PRKAR1A,RIPK2,TNFSF13B,RIPK3,CD274,SASH3,PELI1,IL27
5_Member	GO Biological Processes	GO:0070665	positive regulation of leukocyte proliferation	-5.25378	-3.01763	14/158	ANXA1,BST2,CD86,CD40,CSF1,EFNB1,IL2RA,JAK2,MYD88,RIPK2,TNFSF13B,CD274,SASH3,PELI1
5_Member	GO Biological Processes	GO:0032946	positive regulation of mononuclear cell proliferation	-5.04267	-2.90501	13/143	ANXA1,CD86,CD40,CSF1,EFNB1,IL2RA,JAK2,MYD88,RIPK2,TNFSF13B,CD274,SASH3,PELI1
5_Member	GO Biological Processes	GO:0046634	regulation of alpha-beta T cell activation	-4.93869	-2.843	11/105	ANXA1,PRDM1,CD86,HFE,JAK2,SOCS1,RIPK2,CD274,SASH3,NKAP,IL27
5_Member	GO Biological Processes	GO:0051251	positive regulation of lymphocyte activation	-4.44792	-2.50933	21/371	ANXA1,CD86,CD40,EFNB1,IL2RA,IL10,JAK2,LCK,MYD88,YES1,SOCS1,TNFSF13,RIPK2,TNFSF13B,PAXIP1,CD274,SASH3,PELI1,NOD2,NKAP,SHLD1
5_Member	GO Biological Processes	GO:1903037	regulation of leukocyte cell-cell adhesion	-4.42689	-2.49765	20/344	ANXA1,CASP3,CD86,EFNB1,HFE,IL2RA,IL10,JAK2,LCK,PAWR,PRKAR1A,YES1,SOCS1,RIPK2,TNFSF13B,CD274,SASH3,PELI1,NOD2,NKAP
5_Member	GO Biological Processes	GO:0050671	positive regulation of lymphocyte proliferation	-4.41519	-2.48983	12/141	ANXA1,CD86,CD40,EFNB1,IL2RA,JAK2,MYD88,RIPK2,TNFSF13B,CD274,SASH3,PELI1
5_Member	GO Biological Processes	GO:0050867	positive regulation of cell activation	-4.33699	-2.4343	23/436	ANXA1,CD86,CD40,EFNB1,IL2RA,IL10,JAK2,LCK,MYD88,PLEK,YES1,SOCS1,TNFSF13,RIPK2,TNFSF13B,PAXIP1,CD274,SASH3,PELI1,NOD2,NKAP,SHLD1,MIR142
5_Member	GO Biological Processes	GO:0032743	positive regulation of interleukin-2 production	-4.20556	-2.34466	6/34	ANXA1,CD86,PDE4B,RIPK2,PRKD2,SASH3
5_Member	GO Biological Processes	GO:0046637	regulation of alpha-beta T cell differentiation	-4.15044	-2.29941	8/67	ANXA1,PRDM1,CD86,SOCS1,RIPK2,SASH3,NKAP,IL27
5_Member	GO Biological Processes	GO:0002696	positive regulation of leukocyte activation	-4.11493	-2.27355	22/421	ANXA1,CD86,CD40,EFNB1,IL2RA,IL10,JAK2,LCK,MYD88,YES1,SOCS1,TNFSF13,RIPK2,TNFSF13B,PAXIP1,CD274,SASH3,PELI1,NOD2,NKAP,SHLD1,MIR142
5_Member	GO Biological Processes	GO:0050870	positive regulation of T cell activation	-3.61218	-1.88609	14/223	ANXA1,CD86,EFNB1,IL2RA,JAK2,LCK,YES1,SOCS1,RIPK2,TNFSF13B,CD274,SASH3,NOD2,NKAP
5_Member	GO Biological Processes	GO:0042102	positive regulation of T cell proliferation	-3.53869	-1.83052	9/103	ANXA1,CD86,EFNB1,IL2RA,JAK2,RIPK2,TNFSF13B,CD274,SASH3
5_Member	GO Biological Processes	GO:0032663	regulation of interleukin-2 production	-3.50156	-1.80191	7/63	ANXA1,CD86,PDE4B,RIPK2,PRKD2,SASH3,NOD2
5_Member	GO Biological Processes	GO:0045619	regulation of lymphocyte differentiation	-3.38922	-1.72181	12/181	ANXA1,PRDM1,CD86,ID2,IL2RA,IL10,TCF7,SOCS1,RIPK2,SASH3,NKAP,IL27
5_Member	GO Biological Processes	GO:2000514	regulation of CD4-positive, alpha-beta T cell activation	-3.37619	-1.71354	7/66	ANXA1,CD86,SOCS1,RIPK2,CD274,SASH3,IL27
5_Member	GO Biological Processes	GO:0045785	positive regulation of cell adhesion	-3.34641	-1.68797	21/446	ANXA1,CD86,CSF1,DAB2,EFNB1,EPHA1,FN1,IL2RA,IL10,JAK2,JUP,LCK,YES1,SOCS1,RIPK2,TNFSF13B,PRKD2,CD274,SASH3,NOD2,NKAP
5_Member	GO Biological Processes	GO:0043372	positive regulation of CD4-positive, alpha-beta T cell differentiation	-3.32842	-1.67413	5/32	ANXA1,CD86,SOCS1,RIPK2,SASH3
5_Member	GO Biological Processes	GO:0046635	positive regulation of alpha-beta T cell activation	-3.29648	-1.64835	7/68	ANXA1,CD86,JAK2,SOCS1,RIPK2,SASH3,NKAP
5_Member	GO Biological Processes	GO:0043370	regulation of CD4-positive, alpha-beta T cell differentiation	-3.25444	-1.61936	6/50	ANXA1,CD86,SOCS1,RIPK2,SASH3,IL27
5_Member	GO Biological Processes	GO:0046638	positive regulation of alpha-beta T cell differentiation	-3.25444	-1.61936	6/50	ANXA1,CD86,SOCS1,RIPK2,SASH3,NKAP
5_Member	GO Biological Processes	GO:0022407	regulation of cell-cell adhesion	-3.22209	-1.59096	21/456	ANXA1,CASP3,CD86,EFNB1,HFE,IL2RA,IL10,JAK2,LCK,PAWR,PRKAR1A,PRKG1,YES1,SOCS1,RIPK2,TNFSF13B,CD274,SASH3,PELI1,NOD2,NKAP
5_Member	GO Biological Processes	GO:1903039	positive regulation of leukocyte cell-cell adhesion	-3.20216	-1.5746	14/245	ANXA1,CD86,EFNB1,IL2RA,JAK2,LCK,YES1,SOCS1,RIPK2,TNFSF13B,CD274,SASH3,NOD2,NKAP
5_Member	GO Biological Processes	GO:0045625	regulation of T-helper 1 cell differentiation	-3.0249	-1.44277	3/10	ANXA1,RIPK2,IL27
5_Member	GO Biological Processes	GO:2000516	positive regulation of CD4-positive, alpha-beta T cell activation	-2.976	-1.40302	5/38	ANXA1,CD86,SOCS1,RIPK2,SASH3
5_Member	GO Biological Processes	GO:0022409	positive regulation of cell-cell adhesion	-2.93253	-1.37099	15/291	ANXA1,CD86,EFNB1,IL2RA,IL10,JAK2,LCK,YES1,SOCS1,RIPK2,TNFSF13B,CD274,SASH3,NOD2,NKAP
5_Member	GO Biological Processes	GO:0045580	regulation of T cell differentiation	-2.91318	-1.35828	10/151	ANXA1,PRDM1,CD86,IL2RA,TCF7,SOCS1,RIPK2,SASH3,NKAP,IL27
5_Member	GO Biological Processes	GO:1902107	positive regulation of leukocyte differentiation	-2.78626	-1.26077	10/157	ANXA1,CD86,CSF1,ID2,IL2RA,IL10,SOCS1,RIPK2,SASH3,NKAP
5_Member	GO Biological Processes	GO:1903708	positive regulation of hemopoiesis	-2.78626	-1.26077	10/157	ANXA1,CD86,CSF1,ID2,IL2RA,IL10,SOCS1,RIPK2,SASH3,NKAP
5_Member	GO Biological Processes	GO:0045621	positive regulation of lymphocyte differentiation	-2.76368	-1.2443	8/107	ANXA1,CD86,IL2RA,IL10,SOCS1,RIPK2,SASH3,NKAP
5_Member	GO Biological Processes	GO:1902105	regulation of leukocyte differentiation	-2.61038	-1.1397	14/283	ANXA1,PRDM1,CD86,CSF1,ID2,IL2RA,IL10,TCF7,TNFAIP6,SOCS1,RIPK2,SASH3,NKAP,IL27
5_Member	GO Biological Processes	GO:0045582	positive regulation of T cell differentiation	-2.47205	-1.04576	7/94	ANXA1,CD86,IL2RA,SOCS1,RIPK2,SASH3,NKAP
5_Member	GO Biological Processes	GO:1903706	regulation of hemopoiesis	-2.31522	-0.942392	16/371	ANXA1,PRDM1,CD86,CSF1,HSPA9,ID2,IL2RA,IL10,RARG,TCF7,TNFAIP6,SOCS1,RIPK2,SASH3,NKAP,IL27
5_Member	GO Biological Processes	GO:0045622	regulation of T-helper cell differentiation	-2.11752	-0.806186	4/38	ANXA1,CD86,RIPK2,IL27
6_Member	GO Biological Processes	GO:0051607	defense response to virus	-8.33633	-4.97888	22/235	ADAR,BST2,CD40,IFI6,IFNGR1,MX2,MYD88,OAS1,OAS2,PLSCR1,PMAIP1,EIF2AK2,TRIM21,STAT2,TRIM26,RIPK3,DDX58,HERC5,ZC3HAV1,ZBP1,TRIM11,PDE12
6_Member	GO Biological Processes	GO:0140546	defense response to symbiont	-8.30218	-4.97888	22/236	ADAR,BST2,CD40,IFI6,IFNGR1,MX2,MYD88,OAS1,OAS2,PLSCR1,PMAIP1,EIF2AK2,TRIM21,STAT2,TRIM26,RIPK3,DDX58,HERC5,ZC3HAV1,ZBP1,TRIM11,PDE12
6_Member	Reactome Gene Sets	R-HSA-913531	Interferon Signaling	-8.16159	-4.96323	20/199	ADAR,BST2,FCGR1A,IFI6,IFNGR1,JAK2,MX2,OAS1,OAS2,EIF2AK2,TRIM21,STAT2,SUMO1,TRIM26,SOCS1,EIF4E2,DDX58,HERC5,NUP37,PDE12
6_Member	GO Biological Processes	GO:0045069	regulation of viral genome replication	-7.55619	-4.57318	13/87	ADAR,BST2,OAS1,OAS2,PLSCR1,EIF2AK2,SLPI,N4BP1,MORC2,PABPC1,ZC3HAV1,FAM111A,PDE12
6_Member	GO Biological Processes	GO:1903900	regulation of viral life cycle	-7.48369	-4.54826	16/139	ADAR,BST2,OAS1,OAS2,PLSCR1,EIF2AK2,SLPI,TRIM21,TRIM26,N4BP1,MORC2,PABPC1,ZC3HAV1,FAM111A,TRIM11,PDE12
6_Member	GO Biological Processes	GO:0048525	negative regulation of viral process	-7.31625	-4.45368	13/91	BST2,OAS1,OAS2,PLSCR1,EIF2AK2,SLPI,TRIM21,TRIM26,N4BP1,MORC2,ZC3HAV1,FAM111A,TRIM11
6_Member	GO Biological Processes	GO:0009615	response to virus	-7.21347	-4.3673	25/342	ADAR,BST2,CD40,IFI6,IFNGR1,LGALS8,MX2,MYD88,OAS1,OAS2,PLSCR1,PMAIP1,EIF2AK2,TRIM21,STAT2,TRIM26,XPR1,RIPK3,DDX58,DUOX2,HERC5,ZC3HAV1,ZBP1,TRIM11,PDE12
6_Member	GO Biological Processes	GO:0045087	innate immune response	-7.01469	-4.23756	40/764	ADAR,ANXA1,PRDM1,BST2,SERPING1,CD40,CSF1,CX3CR1,FCGR1A,IFI6,GCH1,JAK2,LCK,MX2,MYD88,OAS1,OAS2,EIF2AK2,MAP4K2,SLPI,TRIM21,STAT2,YES1,TRIM26,RIPK2,N4BP1,RBM14,DDX58,HERC5,OTUD4,ZC3HAV1,NOD2,ZBP1,TRIM11,TMEM106A,RNF166,RNF19B,PDE12,IL27,SSC5D
6_Member	GO Biological Processes	GO:0050792	regulation of viral process	-6.66401	-3.99842	16/159	ADAR,BST2,OAS1,OAS2,PLSCR1,EIF2AK2,SLPI,TRIM21,TRIM26,N4BP1,MORC2,PABPC1,ZC3HAV1,FAM111A,TRIM11,PDE12
6_Member	GO Biological Processes	GO:0045071	negative regulation of viral genome replication	-6.62493	-3.99842	10/57	BST2,OAS1,OAS2,PLSCR1,EIF2AK2,SLPI,N4BP1,MORC2,ZC3HAV1,FAM111A
6_Member	GO Biological Processes	GO:0035455	response to interferon-alpha	-4.35312	-2.44294	5/20	ADAR,BST2,MX2,EIF2AK2,PDE12
6_Member	Reactome Gene Sets	R-HSA-909733	Interferon alpha/beta signaling	-4.01337	-2.19523	8/70	ADAR,BST2,IFI6,MX2,OAS1,OAS2,STAT2,SOCS1
7_Member	GO Biological Processes	GO:0051090	regulation of DNA-binding transcription factor activity	-8.1629	-4.96323	31/451	CD40,CMKLR1,CTH,CX3CR1,CYP1B1,ID2,IL10,JAK2,JUP,MYD88,ENPP1,PIM1,EIF2AK2,PSMA6,TRIM21,SUMO1,WNT10B,TRIM26,BHLHE40,RIPK2,CFLAR,RIPK3,PAXIP1,DDX58,SGK3,PRKD2,NUPR1,GREM1,CAMK1D,PELI1,NOD2
7_Member	GO Biological Processes	GO:0051091	positive regulation of DNA-binding transcription factor activity	-6.13869	-3.632	20/264	CD40,CTH,CX3CR1,IL10,JAK2,JUP,MYD88,EIF2AK2,PSMA6,TRIM21,WNT10B,TRIM26,RIPK2,CFLAR,RIPK3,DDX58,PRKD2,GREM1,CAMK1D,NOD2
7_Member	GO Biological Processes	GO:0051092	positive regulation of NF-kappaB transcription factor activity	-4.72605	-2.69564	13/153	CD40,CTH,CX3CR1,MYD88,EIF2AK2,PSMA6,TRIM21,RIPK2,CFLAR,RIPK3,PRKD2,GREM1,NOD2
7_Member	GO Biological Processes	GO:0043123	positive regulation of I-kappaB kinase/NF-kappaB signaling	-4.39974	-2.47822	14/188	BST2,CASP10,CD40,CTH,MYD88,TRIM21,RIPK2,CFLAR,LITAF,GOLT1B,PELI1,NOD2,WLS,TMEM106A
7_Member	GO Biological Processes	GO:0043122	regulation of I-kappaB kinase/NF-kappaB signaling	-3.54103	-1.83092	15/254	BST2,CASP10,CD40,CTH,MYD88,TRIM21,RIPK2,CFLAR,USP10,LITAF,GOLT1B,PELI1,NOD2,WLS,TMEM106A
8_Member	GO Biological Processes	GO:0002237	response to molecule of bacterial origin	-7.90039	-4.78319	26/339	CASP3,CD86,CX3CR1,GCH1,IL10,JAK2,MYD88,PDE4B,PTGER4,CXCL11,SLPI,SOD2,KMO,RIPK2,MAPKAPK2,PLAA,LITAF,NR1H3,NOCT,CD274,CHMP5,OTUD5,PELI1,NOD2,SSC5D,MIR142
8_Member	GO Biological Processes	GO:0032496	response to lipopolysaccharide	-7.83321	-4.75979	25/318	CASP3,CD86,CX3CR1,GCH1,IL10,JAK2,MYD88,PDE4B,PTGER4,CXCL11,SLPI,SOD2,KMO,RIPK2,MAPKAPK2,PLAA,LITAF,NR1H3,NOCT,CD274,CHMP5,OTUD5,PELI1,NOD2,MIR142
8_Member	GO Biological Processes	GO:0009617	response to bacterium	-5.4051	-3.1232	35/726	CASP3,CD86,CX3CR1,FKBP5,GCH1,IL10,JAK2,MYD88,OAS1,OAS2,PDE4B,PTGER4,RGS1,CXCL11,SLPI,SOD2,TRAV6,PLA2G6,KMO,RIPK2,MAPKAPK2,PLAA,LITAF,NR1H3,NOCT,CD274,CHMP5,HERC6,OTUD5,TENT5A,PELI1,NOD2,IL27,SSC5D,MIR142
8_Member	GO Biological Processes	GO:0071396	cellular response to lipid	-5.18422	-2.97487	27/499	ANXA1,ATP5F1A,CD86,CX3CR1,CYP1B1,IL10,JAK2,MSN,MYD88,PDE4B,PIM1,RARG,CXCL11,TFAP4,WNT10B,YES1,KMO,RIPK2,CFLAR,PLAA,LITAF,NR1H3,PTGES3,ADNP2,CD274,CHMP5,NOD2
8_Member	GO Biological Processes	GO:0071222	cellular response to lipopolysaccharide	-4.70736	-2.6875	15/200	CD86,CX3CR1,IL10,JAK2,MYD88,PDE4B,CXCL11,KMO,RIPK2,PLAA,LITAF,NR1H3,CD274,CHMP5,NOD2
8_Member	GO Biological Processes	GO:0071219	cellular response to molecule of bacterial origin	-4.4125	-2.48907	15/212	CD86,CX3CR1,IL10,JAK2,MYD88,PDE4B,CXCL11,KMO,RIPK2,PLAA,LITAF,NR1H3,CD274,CHMP5,NOD2
8_Member	GO Biological Processes	GO:0071216	cellular response to biotic stimulus	-4.37447	-2.46054	16/239	CD86,CX3CR1,IL10,JAK2,MYD88,PDE4B,CXCL11,KMO,RIPK2,PLAA,LITAF,NR1H3,CD274,CHMP5,NOD2,SLX4
9_Member	GO Biological Processes	GO:2000147	positive regulation of cell motility	-7.61422	-4.59195	35/584	ANXA1,ATP5F1A,CD40,CMKLR1,CSF1,CX3CR1,CYP1B1,DAB2,S1PR1,EPHA1,FN1,JAK2,MAZ,FOXO4,PIK3CB,SDCBP,SOD2,TNFAIP6,PTP4A1,SEMA7A,NRP2,PLAA,ONECUT2,PDCD6,SEMA4B,SEMA3C,SYNE2,PRKD2,CD274,DUOX2,CAMK1D,SEMA6A,SHTN1,CARMIL2,WDR62
9_Member	GO Biological Processes	GO:0030335	positive regulation of cell migration	-7.54969	-4.57318	34/560	ANXA1,ATP5F1A,CD40,CMKLR1,CSF1,CX3CR1,CYP1B1,DAB2,S1PR1,EPHA1,FN1,JAK2,MAZ,FOXO4,PIK3CB,SDCBP,SOD2,TNFAIP6,PTP4A1,SEMA7A,NRP2,PLAA,ONECUT2,PDCD6,SEMA4B,SEMA3C,SYNE2,PRKD2,CD274,CAMK1D,SEMA6A,SHTN1,CARMIL2,WDR62
9_Member	GO Biological Processes	GO:0051272	positive regulation of cellular component movement	-7.39625	-4.49892	35/596	ANXA1,ATP5F1A,CD40,CMKLR1,CSF1,CX3CR1,CYP1B1,DAB2,S1PR1,EPHA1,FN1,JAK2,MAZ,FOXO4,PIK3CB,SDCBP,SOD2,TNFAIP6,PTP4A1,SEMA7A,NRP2,PLAA,ONECUT2,PDCD6,SEMA4B,SEMA3C,SYNE2,PRKD2,CD274,DUOX2,CAMK1D,SEMA6A,SHTN1,CARMIL2,WDR62
9_Member	GO Biological Processes	GO:0040017	positive regulation of locomotion	-7.34279	-4.46319	35/599	ANXA1,ATP5F1A,CD40,CMKLR1,CSF1,CX3CR1,CYP1B1,DAB2,S1PR1,EPHA1,FN1,JAK2,MAZ,FOXO4,PIK3CB,SDCBP,SOD2,TNFAIP6,PTP4A1,SEMA7A,NRP2,PLAA,ONECUT2,PDCD6,SEMA4B,SEMA3C,SYNE2,PRKD2,CD274,DUOX2,CAMK1D,SEMA6A,SHTN1,CARMIL2,WDR62
10_Member	GO Biological Processes	GO:0030097	hemopoiesis	-7.43211	-4.5163	35/594	ADAR,ALAS1,ANXA1,CASP3,RUNX2,CSF1,HSPA9,ID2,IL10,JAK2,LCK,MFNG,PLEK,PTGER4,SOD2,TCF7,WNT10B,PICALM,CD164,MAEA,TCIRG1,TNFSF13B,RIPK3,NBEAL2,OSTM1,CLEC1B,ANLN,RBM47,HERC6,ENTPD7,ZFAT,BCL11B,NKAP,SYVN1,ZSWIM9
10_Member	GO Biological Processes	GO:0048534	hematopoietic or lymphoid organ development	-7.07396	-4.24357	36/643	ADAR,ALAS1,ANXA1,CASP3,RUNX2,CSF1,HSPA9,ID2,IL10,JAK2,LCK,MFNG,PLEK,PTGER4,SOD2,TCF7,WNT10B,PICALM,CD164,MAEA,TCIRG1,TNFSF13B,RIPK3,NBEAL2,OSTM1,SLC40A1,CLEC1B,ANLN,RBM47,HERC6,ENTPD7,ZFAT,BCL11B,NKAP,SYVN1,ZSWIM9
10_Member	GO Biological Processes	GO:0002520	immune system development	-6.89556	-4.13654	37/683	ADAR,ALAS1,ANXA1,CASP3,RUNX2,CSF1,HSPA9,ID2,IL10,JAK2,LCK,MFNG,PLEK,PTGER4,SOD2,TCF7,WNT10B,PICALM,CD164,MAEA,TCIRG1,TNFSF13B,RIPK3,NBEAL2,POLL,OSTM1,SLC40A1,CLEC1B,ANLN,RBM47,HERC6,ENTPD7,ZFAT,BCL11B,NKAP,SYVN1,ZSWIM9
10_Member	GO Biological Processes	GO:0001775	cell activation	-6.25284	-3.70769	34/636	ANXA1,BST2,RUNX2,CD86,CD40,CSF1,CX3CR1,FN1,IFNGR1,IL10,ITGAL,JAK2,LCK,LCP2,MFNG,MSN,MYD88,PIK3CB,PLEK,PLSCR1,PTGER4,TCF7,DGKZ,RIPK2,TCIRG1,NDRG1,MYL12A,TNFSF13B,RIPK3,ENTPD7,BCL11B,NKAP,SYVN1,TMEM106A
10_Member	GO Biological Processes	GO:0045321	leukocyte activation	-5.393	-3.11546	28/515	ANXA1,BST2,RUNX2,CD86,CD40,CSF1,CX3CR1,IFNGR1,IL10,ITGAL,JAK2,LCK,LCP2,MFNG,MSN,MYD88,PTGER4,TCF7,RIPK2,TCIRG1,NDRG1,TNFSF13B,RIPK3,ENTPD7,BCL11B,NKAP,SYVN1,TMEM106A
10_Member	GO Biological Processes	GO:0046649	lymphocyte activation	-3.44817	-1.76169	20/407	ANXA1,BST2,RUNX2,CD86,CD40,IL10,ITGAL,LCK,MFNG,MSN,PTGER4,TCF7,RIPK2,TCIRG1,TNFSF13B,RIPK3,ENTPD7,BCL11B,NKAP,SYVN1
10_Member	GO Biological Processes	GO:0030098	lymphocyte differentiation	-3.04981	-1.46069	14/254	ANXA1,RUNX2,IL10,LCK,MFNG,PTGER4,TCF7,TCIRG1,TNFSF13B,RIPK3,ENTPD7,BCL11B,NKAP,SYVN1
10_Member	GO Biological Processes	GO:0030217	T cell differentiation	-2.93502	-1.37099	10/150	ANXA1,RUNX2,LCK,PTGER4,TCF7,TCIRG1,RIPK3,ENTPD7,BCL11B,NKAP
10_Member	GO Biological Processes	GO:0042110	T cell activation	-2.57424	-1.11558	13/255	ANXA1,RUNX2,ITGAL,LCK,MSN,PTGER4,TCF7,RIPK2,TCIRG1,RIPK3,ENTPD7,BCL11B,NKAP
10_Member	GO Biological Processes	GO:0002521	leukocyte differentiation	-2.49833	-1.05997	16/355	ANXA1,RUNX2,CSF1,IL10,LCK,MFNG,PTGER4,TCF7,TCIRG1,TNFSF13B,RIPK3,OSTM1,ENTPD7,BCL11B,NKAP,SYVN1
10_Member	GO Biological Processes	GO:1903131	mononuclear cell differentiation	-2.48815	-1.05322	14/292	ANXA1,RUNX2,IL10,LCK,MFNG,PTGER4,TCF7,TCIRG1,TNFSF13B,RIPK3,ENTPD7,BCL11B,NKAP,SYVN1
11_Member	GO Biological Processes	GO:0044257	cellular protein catabolic process	-6.68316	-3.99842	35/638	PMAIP1,PSMA1,PSMA3,PSMA5,PSMA6,PSMB2,PSMB4,PSMC6,PSMD11,UBE2D3,USP10,PLAA,EDEM1,KIF14,USP15,TOPORS,MAEA,TCIRG1,PISD,CHMP2B,FBXO8,CHMP5,DTL,UBE2D4,CHFR,NGLY1,FEM1C,PELI1,RNF123,RNF34,KBTBD7,SYVN1,RNF166,RNF19B,FBXO39
11_Member	GO Biological Processes	GO:0032446	protein modification by small protein conjugation	-6.32061	-3.75064	37/721	CISH,TRIM21,UBE2D3,SUMO1,TRIM26,RNF113A,SOCS1,PDCD6,TOPORS,MAEA,RYBP,FBXO25,HERC5,DTL,UFM1,UBE2D4,MARCHF5,HERC6,DCUN1D2,CHFR,WSB2,KCMF1,FEM1C,PELI1,RNF123,VCPIP1,RNF34,TRIM11,KBTBD7,SYVN1,DCAF15,ARRDC4,RNF166,RNF19B,HECTD2,RNF152,UBE2NL
11_Member	GO Biological Processes	GO:0030163	protein catabolic process	-6.29	-3.73674	36/693	PMAIP1,PSMA1,PSMA3,PSMA5,PSMA6,PSMB2,PSMB4,PSMC6,PSMD11,UBE2D3,USP10,PLAA,EDEM1,KIF14,USP15,TOPORS,MAEA,TCIRG1,PISD,CHMP2B,ABHD12,FBXO8,CHMP5,DTL,UBE2D4,CHFR,NGLY1,FEM1C,PELI1,RNF123,RNF34,KBTBD7,SYVN1,RNF166,RNF19B,FBXO39
11_Member	GO Biological Processes	GO:0051603	proteolysis involved in cellular protein catabolic process	-6.23188	-3.6947	33/608	PMAIP1,PSMA1,PSMA3,PSMA5,PSMA6,PSMB2,PSMB4,PSMC6,PSMD11,UBE2D3,USP10,PLAA,EDEM1,KIF14,USP15,TOPORS,MAEA,CHMP2B,FBXO8,CHMP5,DTL,UBE2D4,CHFR,NGLY1,FEM1C,PELI1,RNF123,RNF34,KBTBD7,SYVN1,RNF166,RNF19B,FBXO39
11_Member	GO Biological Processes	GO:0016567	protein ubiquitination	-5.74835	-3.36291	34/670	CISH,TRIM21,UBE2D3,TRIM26,RNF113A,SOCS1,PDCD6,TOPORS,MAEA,RYBP,FBXO25,HERC5,DTL,UBE2D4,MARCHF5,HERC6,CHFR,WSB2,KCMF1,FEM1C,PELI1,RNF123,VCPIP1,RNF34,TRIM11,KBTBD7,SYVN1,DCAF15,ARRDC4,RNF166,RNF19B,HECTD2,RNF152,UBE2NL
11_Member	GO Biological Processes	GO:0010498	proteasomal protein catabolic process	-5.46085	-3.16558	22/344	PMAIP1,PSMA1,PSMA3,PSMA5,PSMA6,PSMB2,PSMB4,PSMC6,UBE2D3,PLAA,EDEM1,KIF14,TOPORS,MAEA,DTL,NGLY1,FEM1C,PELI1,RNF34,KBTBD7,SYVN1,FBXO39
11_Member	GO Biological Processes	GO:0000209	protein polyubiquitination	-4.69315	-2.67568	16/225	TRIM21,UBE2D3,TOPORS,DTL,UBE2D4,MARCHF5,CHFR,PELI1,RNF34,KBTBD7,SYVN1,DCAF15,RNF166,RNF19B,RNF152,UBE2NL
11_Member	GO Biological Processes	GO:0070936	protein K48-linked ubiquitination	-4.39656	-2.47695	8/62	UBE2D3,TOPORS,UBE2D4,PELI1,RNF34,KBTBD7,SYVN1,RNF152
11_Member	GO Biological Processes	GO:0043632	modification-dependent macromolecule catabolic process	-3.67423	-1.93827	25/547	PSMC6,PSMD11,UBE2D3,USP10,PLAA,EDEM1,KIF14,USP15,TOPORS,MAEA,CHMP2B,FBXO8,CHMP5,DTL,UBE2D4,CHFR,FEM1C,PELI1,RNF34,KBTBD7,SYVN1,PNPT1,RNF166,RNF19B,FBXO39
11_Member	GO Biological Processes	GO:0006511	ubiquitin-dependent protein catabolic process	-3.54026	-1.83092	24/526	PSMC6,PSMD11,UBE2D3,USP10,PLAA,EDEM1,KIF14,USP15,TOPORS,MAEA,CHMP2B,FBXO8,CHMP5,DTL,UBE2D4,CHFR,FEM1C,PELI1,RNF34,KBTBD7,SYVN1,RNF166,RNF19B,FBXO39
11_Member	GO Biological Processes	GO:0019941	modification-dependent protein catabolic process	-3.42252	-1.74595	24/536	PSMC6,PSMD11,UBE2D3,USP10,PLAA,EDEM1,KIF14,USP15,TOPORS,MAEA,CHMP2B,FBXO8,CHMP5,DTL,UBE2D4,CHFR,FEM1C,PELI1,RNF34,KBTBD7,SYVN1,RNF166,RNF19B,FBXO39
11_Member	GO Biological Processes	GO:0043161	proteasome-mediated ubiquitin-dependent protein catabolic process	-2.35931	-0.969387	14/302	PSMC6,UBE2D3,PLAA,EDEM1,KIF14,TOPORS,MAEA,DTL,FEM1C,PELI1,RNF34,KBTBD7,SYVN1,FBXO39
12_Member	GO Biological Processes	GO:0018130	heterocycle biosynthetic process	-6.63591	-3.99842	40/790	ADCY7,ADK,AK4,ALAS1,ATP5F1A,ATP5PB,CAD,E2F3,ACSL1,GCH1,GTF2B,GTF2H1,MAZ,MNT,NME1,POLD1,POLR2K,RFC3,SKI,TCEA2,TCOF1,UBTF,KMO,USP10,NR1H3,HIPK3,NAMPT,TOPORS,PTGES3,DIDO1,NMNAT2,DIP2A,NOCT,POLL,DTL,MOCOS,ENY2,ASPDH,UQCC3,NFILZ
12_Member	GO Biological Processes	GO:0034654	nucleobase-containing compound biosynthetic process	-6.36422	-3.77688	37/718	ADCY7,ADK,AK4,ATP5F1A,ATP5PB,CAD,E2F3,ACSL1,GTF2B,GTF2H1,MAZ,MNT,NME1,POLD1,POLR2K,RFC3,SKI,TCEA2,TCOF1,UBTF,KMO,USP10,NR1H3,HIPK3,NAMPT,TOPORS,PTGES3,DIDO1,NMNAT2,DIP2A,NOCT,POLL,DTL,ENY2,ASPDH,UQCC3,NFILZ
12_Member	GO Biological Processes	GO:0019438	aromatic compound biosynthetic process	-6.08862	-3.62152	39/799	ADCY7,ADK,AK4,ALAS1,ATP5F1A,ATP5PB,CAD,E2F3,ACSL1,GCH1,GTF2B,GTF2H1,MAZ,MNT,NME1,POLD1,POLR2K,RFC3,SKI,TCEA2,TCOF1,UBTF,KMO,USP10,NR1H3,HIPK3,NAMPT,TOPORS,PTGES3,DIDO1,NMNAT2,DIP2A,NOCT,POLL,DTL,ENY2,ASPDH,UQCC3,NFILZ
12_Member	GO Biological Processes	GO:0006351	transcription, DNA-templated	-2.51751	-1.07502	17/386	E2F3,GTF2B,GTF2H1,MAZ,MNT,POLR2K,SKI,TCEA2,TCOF1,UBTF,NR1H3,HIPK3,TOPORS,DIDO1,NOCT,ENY2,NFILZ
12_Member	GO Biological Processes	GO:0097659	nucleic acid-templated transcription	-2.49482	-1.05739	17/388	E2F3,GTF2B,GTF2H1,MAZ,MNT,POLR2K,SKI,TCEA2,TCOF1,UBTF,NR1H3,HIPK3,TOPORS,DIDO1,NOCT,ENY2,NFILZ
12_Member	GO Biological Processes	GO:0032774	RNA biosynthetic process	-2.37359	-0.976103	17/399	E2F3,GTF2B,GTF2H1,MAZ,MNT,POLR2K,SKI,TCEA2,TCOF1,UBTF,NR1H3,HIPK3,TOPORS,DIDO1,NOCT,ENY2,NFILZ
13_Member	GO Biological Processes	GO:0090407	organophosphate biosynthetic process	-6.33651	-3.75794	29/488	ADCY7,ADK,AK4,ATP5F1A,ATP5PB,CAD,CHKA,CISH,ACSL1,GCH1,HEXB,NME1,PIK3CB,PLSCR1,PLA2G6,DGKZ,KMO,SOCS1,PTDSS1,NAMPT,NMNAT2,DIP2A,PISD,MOCOS,PI4K2B,MFSD2A,SAMD8,ASPDH,UQCC3
13_Member	GO Biological Processes	GO:0006644	phospholipid metabolic process	-3.19311	-1.56781	18/364	CHKA,CISH,HEXB,PIK3CB,PLEK,PLSCR1,PLA2G6,DGKZ,SOCS1,PLAA,PTDSS1,NR1H3,PISD,ABHD12,PI4K2B,GDPD3,MFSD2A,SAMD8
13_Member	GO Biological Processes	GO:0006650	glycerophospholipid metabolic process	-2.91775	-1.36119	15/292	CHKA,CISH,PIK3CB,PLEK,PLSCR1,PLA2G6,DGKZ,SOCS1,PTDSS1,NR1H3,PISD,ABHD12,PI4K2B,GDPD3,MFSD2A
13_Member	GO Biological Processes	GO:0008654	phospholipid biosynthetic process	-2.75672	-1.24036	13/243	CHKA,CISH,HEXB,PIK3CB,PLSCR1,PLA2G6,DGKZ,SOCS1,PTDSS1,PISD,PI4K2B,MFSD2A,SAMD8
13_Member	GO Biological Processes	GO:0008610	lipid biosynthetic process	-2.70864	-1.20562	23/570	CHKA,CISH,ACSL1,HEXB,PIK3CB,PLSCR1,SCP2,ST3GAL3,UGCG,PLA2G6,DGKZ,SOCS1,PTDSS1,PTGES3,PISD,PRKD2,OXSM,PI4K2B,ACBD3,MFSD2A,SAMD8,CERKL,HACD4
13_Member	GO Biological Processes	GO:0045017	glycerolipid biosynthetic process	-2.59161	-1.12832	12/224	CHKA,CISH,ACSL1,PIK3CB,PLSCR1,PLA2G6,DGKZ,SOCS1,PTDSS1,PISD,PI4K2B,MFSD2A
13_Member	WikiPathways	WP3933	Kennedy pathway from sphingolipids	-2.47949	-1.04829	3/15	CHKA,PTDSS1,PISD
13_Member	GO Biological Processes	GO:0046486	glycerolipid metabolic process	-2.47467	-1.04655	16/357	CHKA,CISH,ACSL1,PIK3CB,PLEK,PLSCR1,PLA2G6,DGKZ,SOCS1,PTDSS1,NR1H3,PISD,ABHD12,PI4K2B,GDPD3,MFSD2A
13_Member	GO Biological Processes	GO:0046474	glycerophospholipid biosynthetic process	-2.44163	-1.02495	11/204	CHKA,CISH,PIK3CB,PLSCR1,PLA2G6,DGKZ,SOCS1,PTDSS1,PISD,PI4K2B,MFSD2A
13_Member	Reactome Gene Sets	R-HSA-1483257	Phospholipid metabolism	-2.31668	-0.943318	11/212	CHKA,PIK3CB,PLA2G6,PTDSS1,STARD10,PITPNB,PISD,PI4K2B,PLEKHA4,GDPD3,MFSD2A
14_Member	WikiPathways	WP619	Type II interferon signaling (IFNG)	-6.14208	-3.632	8/37	IFI6,IFNGR1,JAK2,OAS1,EIF2AK2,STAT2,TAP1,SOCS1
14_Member	WikiPathways	WP4197	Immune response to tuberculosis	-5.2463	-3.01541	6/23	IFNGR1,JAK2,OAS1,STAT2,TAP1,SOCS1
14_Member	Reactome Gene Sets	R-HSA-877300	Interferon gamma signaling	-3.9493	-2.15033	9/91	FCGR1A,IFNGR1,JAK2,OAS1,OAS2,TRIM21,SUMO1,TRIM26,SOCS1
14_Member	Reactome Gene Sets	R-HSA-877312	Regulation of IFNG signaling	-3.81527	-2.05228	4/14	IFNGR1,JAK2,SUMO1,SOCS1
14_Member	WikiPathways	WP581	EPO receptor signaling	-2.72642	-1.21825	4/26	CISH,JAK2,RASA1,SOCS1
14_Member	WikiPathways	WP3935	Leptin-insulin signaling overlap	-2.31832	-0.944407	3/17	JAK2,DGKZ,SOCS1
14_Member	WikiPathways	WP2037	Prolactin signaling pathway	-2.31133	-0.940664	6/76	CASP3,CISH,JAK2,PIK3CB,SOCS1,AGAP2
14_Member	KEGG Pathway	hsa04630	JAK-STAT signaling pathway	-2.17299	-0.846782	9/162	CISH,IFNGR1,IL2RA,IL10,JAK2,PIK3CB,PIM1,STAT2,SOCS1
14_Member	Reactome Gene Sets	R-HSA-6785807	Interleukin-4 and Interleukin-13 signaling	-2.1433	-0.826234	7/108	ANXA1,S1PR1,FN1,IL10,JAK2,PIM1,SOCS1
15_Member	Reactome Gene Sets	R-HSA-3700989	Transcriptional Regulation by TP53	-6.11376	-3.63084	24/365	PRDM1,BLM,CASP10,CDK1,CHD3,COX7C,GSR,GTF2H1,PMAIP1,POLR2K,PPP2R1B,RAD9A,RFC3,COX5A,NDRG1,EHMT2,YWHAQ,TPX2,TIGAR,TNRC6C,BCL2L14,RMI1,RNF34,COX20
15_Member	Reactome Gene Sets	R-HSA-5633007	Regulation of TP53 Activity	-3.28536	-1.63926	11/160	PRDM1,BLM,CDK1,CHD3,PPP2R1B,RAD9A,RFC3,EHMT2,TPX2,RMI1,RNF34
15_Member	Reactome Gene Sets	R-HSA-5693532	DNA Double-Strand Break Repair	-3.13019	-1.5201	11/167	BLM,POLD1,RAD9A,RFC3,SUMO1,PAXIP1,POLL,RMI1,SLX4,H2BU1,PPP4R2
15_Member	Reactome Gene Sets	R-HSA-69473	G2/M DNA damage checkpoint	-3.09884	-1.49891	8/95	BLM,CDK1,RAD9A,RFC3,SUMO1,YWHAQ,RMI1,H2BU1
15_Member	Reactome Gene Sets	R-HSA-5693567	HDR through Homologous Recombination (HRR) or Single Strand Annealing (SSA)	-2.76207	-1.24344	9/132	BLM,POLD1,RAD9A,RFC3,SUMO1,RMI1,SLX4,H2BU1,PPP4R2
15_Member	Reactome Gene Sets	R-HSA-5693538	Homology Directed Repair	-2.62993	-1.1538	9/138	BLM,POLD1,RAD9A,RFC3,SUMO1,RMI1,SLX4,H2BU1,PPP4R2
15_Member	Reactome Gene Sets	R-HSA-5685942	HDR through Homologous Recombination (HRR)	-2.58451	-1.12519	6/67	BLM,POLD1,RAD9A,RFC3,RMI1,SLX4
15_Member	Reactome Gene Sets	R-HSA-5693607	Processing of DNA double-strand break ends	-2.37169	-0.976103	7/98	BLM,RAD9A,RFC3,SUMO1,RMI1,H2BU1,PPP4R2
15_Member	WikiPathways	WP4016	DNA IR-damage and cellular response via ATR	-2.17708	-0.848925	6/81	CDK1,FOXM1,RAD9A,SMARCC2,UBE2D3,RMI1
15_Member	Reactome Gene Sets	R-HSA-5685938	HDR through Single Strand Annealing (SSA)	-2.1588	-0.836947	4/37	BLM,RAD9A,RFC3,RMI1
15_Member	Reactome Gene Sets	R-HSA-5693616	Presynaptic phase of homologous DNA pairing and strand exchange	-2.07753	-0.78204	4/39	BLM,RAD9A,RFC3,RMI1
16_Member	GO Biological Processes	GO:0043065	positive regulation of apoptotic process	-6.10904	-3.63084	30/529	ANXA1,CASP3,CD40,CYP1B1,E2F3,B4GALT1,IL10,JAK2,LCK,MNDA,GADD45B,PAWR,PIK3CB,PMAIP1,PPP2R1B,RAD9A,RARG,SOD2,TFAP4,WNT10B,RIPK2,GADD45G,RIPK3,RYBP,NUPR1,CD274,TIGAR,CAMK1D,CCAR2,ZBP1
16_Member	GO Biological Processes	GO:0043068	positive regulation of programmed cell death	-5.87625	-3.45605	30/543	ANXA1,CASP3,CD40,CYP1B1,E2F3,B4GALT1,IL10,JAK2,LCK,MNDA,GADD45B,PAWR,PIK3CB,PMAIP1,PPP2R1B,RAD9A,RARG,SOD2,TFAP4,WNT10B,RIPK2,GADD45G,RIPK3,RYBP,NUPR1,CD274,TIGAR,CAMK1D,CCAR2,ZBP1
16_Member	GO Biological Processes	GO:0010942	positive regulation of cell death	-5.83688	-3.4344	32/604	ANXA1,CASP3,CD40,CYP1B1,E2F3,B4GALT1,IL10,JAK2,LCK,MNDA,GADD45B,PAWR,PIK3CB,PMAIP1,PPP2R1B,RAD9A,RARG,SOD2,TFAP4,WNT10B,PICALM,KMO,RIPK2,GADD45G,RIPK3,RYBP,NUPR1,CD274,TIGAR,CAMK1D,CCAR2,ZBP1
16_Member	GO Biological Processes	GO:0008285	negative regulation of cell population proliferation	-3.97321	-2.16696	33/784	ATP5F1A,AVPR2,CASP3,CD86,CYP1B1,DAB2,E2F3,B4GALT1,IL2RA,IL10,JAK2,FOXO4,MNDA,MNT,NME1,PAWR,PRKAR1A,PRKG1,EIF2AK2,RARG,SKI,SOD2,SULT2B1,TFAP4,WNT10B,CD164,NDRG1,MORC3,NUPR1,GREM1,CD274,PELI1,BCL11B
17_Member	GO Biological Processes	GO:0000278	mitotic cell cycle	-6.08614	-3.62152	32/588	BLM,CDK1,E2F3,FOXM1,ID2,FOXO4,RAD9A,RASA1,WNT10B,UNC119,KIF14,CEP250,TPX2,PHF8,CHMP2B,CKAP2,TUBGCP4,CHMP5,DTL,TUBA8,ANLN,CHFR,KIF15,GINS3,INTS3,VCPIP1,NAA50,PSRC1,ZNF830,PHF13,WDR62,CCDC61
17_Member	GO Biological Processes	GO:1903047	mitotic cell cycle process	-5.16846	-2.9628	27/500	BLM,CDK1,E2F3,FOXM1,ID2,FOXO4,RAD9A,RASA1,WNT10B,UNC119,KIF14,TPX2,PHF8,CHMP2B,CKAP2,CHMP5,DTL,ANLN,CHFR,GINS3,INTS3,NAA50,PSRC1,ZNF830,PHF13,WDR62,CCDC61
17_Member	GO Biological Processes	GO:0000281	mitotic cytokinesis	-2.61775	-1.14571	6/66	RASA1,UNC119,CHMP2B,CKAP2,CHMP5,ANLN
17_Member	GO Biological Processes	GO:0051301	cell division	-2.46353	-1.03908	20/492	CDK1,PIK3CB,RASA1,DYNLT3,TOP1,UNC119,KIF14,MAEA,TPX2,CHMP2B,CKAP2,CHMP5,ANLN,CHFR,RCC2,NUP37,PSRC1,ZNF830,PHF13,ASPM
17_Member	GO Biological Processes	GO:0048285	organelle fission	-2.01214	-0.740287	14/332	KIF14,EHMT2,TPX2,TMCC1,CHMP2B,CHMP5,RMI1,NAA50,SLX4,PSRC1,PHF13,MEIOB,ASPM,CCDC61
18_Member	Reactome Gene Sets	R-HSA-6798695	Neutrophil degranulation	-5.98053	-3.5355	28/480	ANPEP,BST2,B4GALT1,GM2A,HEXB,ITGAL,JUP,MNDA,NDUFC2,NRAS,PSMA5,PSMD11,SDCBP,SLPI,TNFAIP6,TCIRG1,ERP44,NBEAL2,ARHGAP45,OSTF1,GOLGA7,BIN2,KCMF1,RAP2C,ARHGAP9,ATP8B4,DNAJC5,CLEC12A
19_Member	GO Biological Processes	GO:0002819	regulation of adaptive immune response	-5.68515	-3.32782	16/188	ADCY7,ANXA1,CD40,HFE,IL10,TNFSF13,RIPK2,PARP3,TNFSF13B,RIPK3,PAXIP1,CD274,SASH3,NOD2,SHLD1,IL27
19_Member	GO Biological Processes	GO:0002822	regulation of adaptive immune response based on somatic recombination of immune receptors built from immunoglobulin superfamily domains	-5.46818	-3.16837	15/173	ANXA1,CD40,HFE,IL10,TNFSF13,RIPK2,PARP3,TNFSF13B,RIPK3,PAXIP1,CD274,SASH3,NOD2,SHLD1,IL27
19_Member	GO Biological Processes	GO:0002697	regulation of immune effector process	-4.76528	-2.72829	21/353	ANXA1,BST2,SERPING1,CD86,CD40,CX3CR1,HFE,IL10,SEMA7A,TNFSF13,RIPK2,PARP3,RIPK3,PAXIP1,DDX58,SASH3,NOD2,PRAM1,SHLD1,IL27,CLEC12B
19_Member	GO Biological Processes	GO:0002700	regulation of production of molecular mediator of immune response	-4.32597	-2.42683	13/167	BST2,CD86,CD40,HFE,IL10,SEMA7A,TNFSF13,PARP3,PAXIP1,DDX58,SASH3,NOD2,SHLD1
19_Member	GO Biological Processes	GO:0002639	positive regulation of immunoglobulin production	-4.08822	-2.25784	7/51	CD86,CD40,IL10,TNFSF13,PAXIP1,SASH3,SHLD1
19_Member	GO Biological Processes	GO:0045191	regulation of isotype switching	-3.92364	-2.12858	6/38	CD40,IL10,TNFSF13,PARP3,PAXIP1,SHLD1
19_Member	GO Biological Processes	GO:0002703	regulation of leukocyte mediated immunity	-3.88723	-2.10384	15/236	BST2,CD40,CX3CR1,HFE,IL10,TNFSF13,PARP3,RIPK3,PAXIP1,DDX58,SASH3,NOD2,PRAM1,SHLD1,CLEC12B
19_Member	GO Biological Processes	GO:0002637	regulation of immunoglobulin production	-3.84153	-2.07319	8/74	CD86,CD40,IL10,TNFSF13,PARP3,PAXIP1,SASH3,SHLD1
19_Member	GO Biological Processes	GO:0002702	positive regulation of production of molecular mediator of immune response	-3.70008	-1.95891	10/120	CD86,CD40,IL10,SEMA7A,TNFSF13,PAXIP1,DDX58,SASH3,NOD2,SHLD1
19_Member	GO Biological Processes	GO:0002712	regulation of B cell mediated immunity	-3.545	-1.83213	7/62	CD40,IL10,TNFSF13,PARP3,PAXIP1,NOD2,SHLD1
19_Member	GO Biological Processes	GO:0002889	regulation of immunoglobulin mediated immune response	-3.545	-1.83213	7/62	CD40,IL10,TNFSF13,PARP3,PAXIP1,NOD2,SHLD1
19_Member	GO Biological Processes	GO:0002824	positive regulation of adaptive immune response based on somatic recombination of immune receptors built from immunoglobulin superfamily domains	-3.32668	-1.67342	9/110	CD40,TNFSF13,RIPK2,TNFSF13B,PAXIP1,CD274,SASH3,NOD2,SHLD1
19_Member	GO Biological Processes	GO:0002821	positive regulation of adaptive immune response	-3.1858	-1.56243	9/115	CD40,TNFSF13,RIPK2,TNFSF13B,PAXIP1,CD274,SASH3,NOD2,SHLD1
19_Member	GO Biological Processes	GO:0002706	regulation of lymphocyte mediated immunity	-2.96367	-1.39285	11/175	CD40,HFE,IL10,TNFSF13,PARP3,RIPK3,PAXIP1,SASH3,NOD2,SHLD1,CLEC12B
19_Member	GO Biological Processes	GO:0002714	positive regulation of B cell mediated immunity	-2.824	-1.28761	5/41	CD40,TNFSF13,PAXIP1,NOD2,SHLD1
19_Member	GO Biological Processes	GO:0002891	positive regulation of immunoglobulin mediated immune response	-2.824	-1.28761	5/41	CD40,TNFSF13,PAXIP1,NOD2,SHLD1
19_Member	GO Biological Processes	GO:0045830	positive regulation of isotype switching	-2.60399	-1.13869	4/28	CD40,TNFSF13,PAXIP1,SHLD1
19_Member	KEGG Pathway	hsa05323	Rheumatoid arthritis	-2.49803	-1.05997	7/93	ATP6V1B2,CD86,CSF1,ITGAL,TNFSF13,TCIRG1,TNFSF13B
19_Member	KEGG Pathway	hsa04672	Intestinal immune network for IgA production	-2.47703	-1.04768	5/49	CD86,CD40,IL10,TNFSF13,TNFSF13B
19_Member	GO Biological Processes	GO:0050871	positive regulation of B cell activation	-2.35075	-0.963072	9/152	CD40,IL10,TNFSF13,TNFSF13B,PAXIP1,SASH3,PELI1,NOD2,SHLD1
19_Member	GO Biological Processes	GO:0002699	positive regulation of immune effector process	-2.23975	-0.888554	12/248	ANXA1,CD86,CD40,IL10,SEMA7A,TNFSF13,RIPK2,PAXIP1,DDX58,SASH3,NOD2,SHLD1
19_Member	GO Biological Processes	GO:0000018	regulation of DNA recombination	-2.22431	-0.880765	8/131	BLM,CD40,IL10,TNFSF13,PARP3,PAXIP1,SHLD1,PPP4R2
20_Member	GO Biological Processes	GO:1903557	positive regulation of tumor necrosis factor superfamily cytokine production	-5.6465	-3.3004	12/107	CD86,IFNGR1,JAK2,MYD88,OAS1,OAS2,RIPK2,MAPKAPK2,DDX58,SASH3,NOD2,TMEM106A
20_Member	GO Biological Processes	GO:1903555	regulation of tumor necrosis factor superfamily cytokine production	-5.05529	-2.91447	15/187	CD86,CX3CR1,IFNGR1,IL10,JAK2,MYD88,OAS1,OAS2,RIPK2,MAPKAPK2,DDX58,CD274,SASH3,NOD2,TMEM106A
20_Member	GO Biological Processes	GO:0032760	positive regulation of tumor necrosis factor production	-5.01917	-2.88465	11/103	IFNGR1,JAK2,MYD88,OAS1,OAS2,RIPK2,MAPKAPK2,DDX58,SASH3,NOD2,TMEM106A
20_Member	GO Biological Processes	GO:0001819	positive regulation of cytokine production	-4.64494	-2.6521	25/475	ANXA1,CD86,CD40,CYP1B1,IFNGR1,IL10,JAK2,MNDA,MYD88,OAS1,OAS2,PDE4B,EIF2AK2,PTGER4,SEMA7A,RIPK2,MAPKAPK2,DDX58,PRKD2,CD274,SASH3,PELI1,NOD2,TMEM106A,IL27
20_Member	GO Biological Processes	GO:0032680	regulation of tumor necrosis factor production	-3.94456	-2.14703	13/182	CX3CR1,IFNGR1,IL10,JAK2,MYD88,OAS1,OAS2,RIPK2,MAPKAPK2,DDX58,SASH3,NOD2,TMEM106A
20_Member	Reactome Gene Sets	R-HSA-5689896	Ovarian tumor domain proteases	-3.85868	-2.08357	6/39	CDK1,RIPK2,DDX58,OTUD5,NOD2,VCPIP1
20_Member	GO Biological Processes	GO:0043331	response to dsRNA	-3.82515	-2.06083	7/56	PMAIP1,RIPK2,DDX58,PELI1,NOD2,RFTN2,PDE12
20_Member	GO Biological Processes	GO:0032652	regulation of interleukin-1 production	-3.44564	-1.76134	10/129	ANXA1,CX3CR1,IL10,JAK2,MNDA,MYD88,RIPK2,NOD2,TMEM106A,MIR142
20_Member	GO Biological Processes	GO:0071225	cellular response to muramyl dipeptide	-3.17309	-1.55547	3/9	RIPK2,CHMP5,NOD2
20_Member	GO Biological Processes	GO:0032649	regulation of interferon-gamma production	-3.1317	-1.52067	9/117	IL10,JAK2,PDE4B,RIPK2,RIPK3,CD274,SASH3,NOD2,IL27
20_Member	GO Biological Processes	GO:0032731	positive regulation of interleukin-1 beta production	-2.75736	-1.24036	6/62	JAK2,MNDA,MYD88,RIPK2,NOD2,TMEM106A
20_Member	GO Biological Processes	GO:0002221	pattern recognition receptor signaling pathway	-2.72007	-1.21485	7/85	CD40,MYD88,OAS1,RIPK2,MAPKAPK2,DDX58,NOD2
20_Member	Reactome Gene Sets	R-HSA-166016	Toll Like Receptor 4 (TLR4) Cascade	-2.69498	-1.19353	9/135	MYD88,PPP2R1B,UBE2D3,SOCS1,RIPK2,MAPKAPK2,RIPK3,PELI1,NOD2
20_Member	GO Biological Processes	GO:0002274	myeloid leukocyte activation	-2.67308	-1.17872	9/136	ANXA1,CSF1,CX3CR1,IFNGR1,JAK2,LCP2,MYD88,NDRG1,TMEM106A
20_Member	GO Biological Processes	GO:0032494	response to peptidoglycan	-2.66779	-1.17871	3/13	MYD88,RIPK2,NOD2
20_Member	GO Biological Processes	GO:0030522	intracellular receptor signaling pathway	-2.58765	-1.12701	9/140	JAK2,PIM1,RARG,RIPK2,NR1H3,PTGES3,DDX58,NOD2,RNF34
20_Member	GO Biological Processes	GO:0035872	nucleotide-binding domain, leucine rich repeat containing receptor signaling pathway	-2.56973	-1.11371	3/14	RIPK2,NOD2,RNF34
20_Member	GO Biological Processes	GO:0032732	positive regulation of interleukin-1 production	-2.39754	-0.993501	6/73	JAK2,MNDA,MYD88,RIPK2,NOD2,TMEM106A
20_Member	Reactome Gene Sets	R-HSA-166058	MyD88:MAL(TIRAP) cascade initiated on plasma membrane	-2.29996	-0.933577	7/101	MYD88,PPP2R1B,SOCS1,RIPK2,MAPKAPK2,PELI1,NOD2
20_Member	Reactome Gene Sets	R-HSA-168188	Toll Like Receptor TLR6:TLR2 Cascade	-2.29996	-0.933577	7/101	MYD88,PPP2R1B,SOCS1,RIPK2,MAPKAPK2,PELI1,NOD2
20_Member	Reactome Gene Sets	R-HSA-168898	Toll-like Receptor Cascades	-2.2598	-0.89991	9/157	MYD88,PPP2R1B,UBE2D3,SOCS1,RIPK2,MAPKAPK2,RIPK3,PELI1,NOD2
20_Member	Reactome Gene Sets	R-HSA-168179	Toll Like Receptor TLR1:TLR2 Cascade	-2.23106	-0.881402	7/104	MYD88,PPP2R1B,SOCS1,RIPK2,MAPKAPK2,PELI1,NOD2
20_Member	Reactome Gene Sets	R-HSA-181438	Toll Like Receptor 2 (TLR2) Cascade	-2.23106	-0.881402	7/104	MYD88,PPP2R1B,SOCS1,RIPK2,MAPKAPK2,PELI1,NOD2
20_Member	GO Biological Processes	GO:0002224	toll-like receptor signaling pathway	-2.16195	-0.838165	5/58	CD40,MYD88,OAS1,RIPK2,MAPKAPK2
20_Member	GO Biological Processes	GO:0032495	response to muramyl dipeptide	-2.11384	-0.806186	3/20	RIPK2,CHMP5,NOD2
20_Member	GO Biological Processes	GO:0032651	regulation of interleukin-1 beta production	-2.10109	-0.797214	7/110	CX3CR1,JAK2,MNDA,MYD88,RIPK2,NOD2,TMEM106A
20_Member	Reactome Gene Sets	R-HSA-168142	Toll Like Receptor 10 (TLR10) Cascade	-2.07731	-0.78204	6/85	MYD88,PPP2R1B,RIPK2,MAPKAPK2,PELI1,NOD2
20_Member	Reactome Gene Sets	R-HSA-168176	Toll Like Receptor 5 (TLR5) Cascade	-2.07731	-0.78204	6/85	MYD88,PPP2R1B,RIPK2,MAPKAPK2,PELI1,NOD2
20_Member	Reactome Gene Sets	R-HSA-975871	MyD88 cascade initiated on plasma membrane	-2.07731	-0.78204	6/85	MYD88,PPP2R1B,RIPK2,MAPKAPK2,PELI1,NOD2
20_Member	WikiPathways	WP1433	Nucleotide-binding oligomerization domain (NOD) pathway	-2.00121	-0.732267	4/41	PRDM1,RIPK2,DUOX2,NOD2

## Sheet: LD_specific
Group	Category	Term ID	Term Description	log(p-value)	log(q-value)	Ratio	Genes
1_Member	GO Biological Processes	GO:0051301	cell division	-6.1745	-1.89696	16/492	CUL7,DCLRE1A,SMC4,KIF20A,RAB35,HAUS5,NCAPH,FBXO5,MIS18A,ERCC6L,CEP55,SPIRE1,CENPT,CCNB3,CCSAP,KIF18B
1_Member	GO Biological Processes	GO:0000278	mitotic cell cycle	-3.98032	-0.703219	14/588	KIF22,TFDP1,YEATS4,CDC45,CUL7,SMC4,KIF20A,PLK4,RAB35,NCAPH,CEP55,CENPT,CCNB3,KIF18B
1_Member	GO Biological Processes	GO:0061640	cytoskeleton-dependent cytokinesis	-3.19433	-0.437677	5/95	CUL7,KIF20A,RAB35,CEP55,SPIRE1
1_Member	GO Biological Processes	GO:0000910	cytokinesis	-3.15316	-0.433837	5/97	CUL7,KIF20A,RAB35,CEP55,SPIRE1
1_Member	GO Biological Processes	GO:1903047	mitotic cell cycle process	-2.96146	-0.348839	11/500	KIF22,TFDP1,CDC45,CUL7,SMC4,KIF20A,RAB35,NCAPH,CEP55,CCNB3,KIF18B
1_Member	GO Biological Processes	GO:0000281	mitotic cytokinesis	-2.87303	-0.311489	4/66	CUL7,KIF20A,RAB35,CEP55
1_Member	GO Biological Processes	GO:0032506	cytokinetic process	-2.65368	-0.214986	3/36	KIF20A,CEP55,SPIRE1
2_Member	GO Biological Processes	GO:0002520	immune system development	-4.39008	-0.864671	16/683	RUNX1,CEBPA,IFNG,MAPK1,PRTN3,STAT3,FSTL3,KLF2,CITED2,ARIH2,TRAF3IP2,RCOR1,BATF3,ATAD5,KAT8,C12orf29
2_Member	GO Biological Processes	GO:0030099	myeloid cell differentiation	-4.30309	-0.864671	9/231	RUNX1,CEBPA,IFNG,PRTN3,KLF2,CITED2,RCOR1,BATF3,KAT8
2_Member	GO Biological Processes	GO:0048534	hematopoietic or lymphoid organ development	-4.12814	-0.804843	15/643	RUNX1,CEBPA,IFNG,MAPK1,PRTN3,STAT3,FSTL3,KLF2,CITED2,ARIH2,TRAF3IP2,RCOR1,BATF3,KAT8,C12orf29
2_Member	GO Biological Processes	GO:0030097	hemopoiesis	-3.93434	-0.703219	14/594	RUNX1,CEBPA,IFNG,PRTN3,STAT3,FSTL3,KLF2,CITED2,ARIH2,TRAF3IP2,RCOR1,BATF3,KAT8,C12orf29
2_Member	GO Biological Processes	GO:0002573	myeloid leukocyte differentiation	-3.69447	-0.569166	6/116	RUNX1,CEBPA,IFNG,PRTN3,CITED2,BATF3
2_Member	Reactome Gene Sets	R-HSA-9616222	Transcriptional regulation of granulopoiesis	-2.38164	-0.112701	4/90	RUNX1,CEBPA,STAT3,TFDP1
2_Member	GO Biological Processes	GO:0002521	leukocyte differentiation	-2.35257	-0.104411	8/355	RUNX1,CEBPA,IFNG,PRTN3,STAT3,CITED2,TRAF3IP2,BATF3
3_Member	Reactome Gene Sets	R-HSA-8877330	RUNX1 and FOXP3 control the development of regulatory T lymphocytes (Tregs)	-4.36816	-0.864671	3/10	RUNX1,IFNG,NFATC2
3_Member	WikiPathways	WP4585	Cancer immunotherapy by PD-1 blockade	-3.22921	-0.437677	3/23	IFNG,NFATC2,STAT3
3_Member	GO Biological Processes	GO:0045582	positive regulation of T cell differentiation	-2.31452	-0.100379	4/94	RUNX1,IFNG,AP3D1,SART1
3_Member	GO Biological Processes	GO:0045580	regulation of T cell differentiation	-2.31138	-0.100379	5/151	RUNX1,IFNG,SOS1,AP3D1,SART1
3_Member	GO Biological Processes	GO:0046638	positive regulation of alpha-beta T cell differentiation	-2.24722	-0.076893	3/50	RUNX1,IFNG,AP3D1
3_Member	GO Biological Processes	GO:1903706	regulation of hemopoiesis	-2.23997	-0.0761932	8/371	RUNX1,IFNG,SOS1,STAT3,AP3D1,SART1,FSTL3,RCOR1
3_Member	GO Biological Processes	GO:0045639	positive regulation of myeloid cell differentiation	-2.23514	-0.0761932	4/99	RUNX1,IFNG,STAT3,RCOR1
3_Member	GO Biological Processes	GO:0046634	regulation of alpha-beta T cell activation	-2.14586	-0.0444154	4/105	RUNX1,IFNG,AP3D1,MAPK8IP1
3_Member	GO Biological Processes	GO:0045621	positive regulation of lymphocyte differentiation	-2.11744	-0.0440148	4/107	RUNX1,IFNG,AP3D1,SART1
4_Member	KEGG Pathway	hsa05235	PD-L1 expression and PD-1 checkpoint pathway in cancer	-4.33252	-0.864671	6/89	IFNG,IFNGR2,NFATC2,MAPK1,STAT3,BATF3
4_Member	KEGG Pathway	hsa05221	Acute myeloid leukemia	-3.90158	-0.703219	5/67	RUNX1,CEBPA,MAPK1,SOS1,STAT3
4_Member	KEGG Pathway	hsa04659	Th17 cell differentiation	-3.86425	-0.700649	6/108	RUNX1,IFNG,IFNGR2,NFATC2,MAPK1,STAT3
4_Member	Reactome Gene Sets	R-HSA-9671555	Signaling by PDGFR in disease	-3.41359	-0.437677	3/20	SOS1,STAT3,STRN
4_Member	KEGG Pathway	hsa04068	FoxO signaling pathway	-3.40978	-0.437677	6/131	MAPK1,SOS1,STAT3,KLF2,PLK4,CCNB3
4_Member	KEGG Pathway	hsa04658	Th1 and Th2 cell differentiation	-3.25797	-0.437677	5/92	IFNG,IFNGR2,NFATC2,MAPK1,MAML2
4_Member	Reactome Gene Sets	R-HSA-9700206	Signaling by ALK in cancer	-3.17115	-0.437677	4/55	MAPK1,STAT3,STRN,GCC2
4_Member	Reactome Gene Sets	R-HSA-9725370	Signaling by ALK fusions and activated point mutants	-3.17115	-0.437677	4/55	MAPK1,STAT3,STRN,GCC2
4_Member	WikiPathways	WP395	IL-4 signaling pathway	-3.17115	-0.437677	4/55	CEBPA,MAPK1,SOS1,STAT3
4_Member	WikiPathways	WP581	EPO receptor signaling	-3.06937	-0.404618	3/26	MAPK1,SOS1,STAT3
4_Member	WikiPathways	WP4205	MET in type 1 papillary renal cell carcinoma	-3.0556	-0.401312	4/59	MAPK1,SOS1,STAT3,STRN
4_Member	WikiPathways	WP304	Kit receptor signaling pathway	-3.02808	-0.384006	4/60	GRB7,MAPK1,SOS1,STAT3
4_Member	Reactome Gene Sets	R-HSA-186763	Downstream signal transduction	-2.9285	-0.341152	3/29	GRB7,SOS1,STAT3
4_Member	Reactome Gene Sets	R-HSA-5663202	Diseases of signal transduction by growth factor receptors and second messengers	-2.89411	-0.321182	10/433	FGF2,MARK3,MAPK1,PSMD7,SOS1,STAT3,STRN,GCC2,PORCN,MAML2
4_Member	GO Biological Processes	GO:0010001	glial cell differentiation	-2.85898	-0.305718	6/167	CDKN2C,FGF2,IFNG,MAPK1,STAT3,CNTNAP1
4_Member	WikiPathways	WP2112	IL-17 signaling pathway	-2.80269	-0.279664	3/32	MAPK1,STAT3,TRAF3IP2
4_Member	WikiPathways	WP3303	RAC1/PAK1/p38/MMP2 pathway	-2.80133	-0.279664	4/69	GRB7,MAPK1,SOS1,STAT3
4_Member	WikiPathways	WP313	Hepatocyte growth factor receptor signaling	-2.72579	-0.261158	3/34	MAPK1,SOS1,STAT3
4_Member	Reactome Gene Sets	R-HSA-5655302	Signaling by FGFR1 in disease	-2.58584	-0.171366	3/38	FGF2,SOS1,STAT3
4_Member	KEGG Pathway	hsa01521	EGFR tyrosine kinase inhibitor resistance	-2.58558	-0.171366	4/79	FGF2,MAPK1,SOS1,STAT3
4_Member	KEGG Pathway	hsa04650	Natural killer cell mediated cytotoxicity	-2.5743	-0.165987	5/131	IFNG,IFNGR2,NFATC2,MAPK1,SOS1
4_Member	Reactome Gene Sets	R-HSA-5654741	Signaling by FGFR3	-2.52181	-0.163345	3/40	FGF2,MAPK1,SOS1
4_Member	WikiPathways	WP127	IL-5 signaling pathway	-2.52181	-0.163345	3/40	MAPK1,SOS1,STAT3
4_Member	WikiPathways	WP2526	PDGF pathway	-2.52181	-0.163345	3/40	MAPK1,SOS1,STAT3
4_Member	Reactome Gene Sets	R-HSA-5654743	Signaling by FGFR4	-2.4911	-0.146041	3/41	FGF2,MAPK1,SOS1
4_Member	WikiPathways	WP4806	EGFR tyrosine kinase inhibitor resistance	-2.48908	-0.146041	4/84	FGF2,MAPK1,SOS1,STAT3
4_Member	WikiPathways	WP49	IL-2 signaling pathway	-2.46121	-0.136828	3/42	MAPK1,SOS1,STAT3
4_Member	WikiPathways	WP4298	Acute viral myocarditis	-2.43429	-0.136828	4/87	IFNG,MAPK1,SOS1,STAT3
4_Member	Reactome Gene Sets	R-HSA-1433557	Signaling by SCF-KIT	-2.4321	-0.136828	3/43	GRB7,SOS1,STAT3
4_Member	WikiPathways	WP364	IL-6 signaling pathway	-2.4321	-0.136828	3/43	MAPK1,SOS1,STAT3
4_Member	KEGG Pathway	hsa05205	Proteoglycans in cancer	-2.41495	-0.133042	6/205	FGF2,PLAU,MAPK1,SOS1,STAT3,PDCD4
4_Member	WikiPathways	WP5083	Neuroinflammation and glutamatergic signaling	-2.39837	-0.120827	5/144	FGF2,IFNG,IFNGR2,MAPK1,STAT3
4_Member	KEGG Pathway	hsa05207	Chemical carcinogenesis - receptor activation	-2.34431	-0.104192	6/212	FGF2,MAPK1,SOS1,STAT3,KPNA6,UGT2A3
4_Member	GO Biological Processes	GO:0042063	gliogenesis	-2.32466	-0.100379	6/214	CDKN2C,FGF2,IFNG,MAPK1,STAT3,CNTNAP1
4_Member	WikiPathways	WP286	IL-3 signaling pathway	-2.27181	-0.0770528	3/49	MAPK1,SOS1,STAT3
4_Member	KEGG Pathway	hsa05200	Pathways in cancer	-2.2622	-0.076893	10/531	RUNX1,CEBPA,FGF2,VEGFD,IFNG,IFNGR2,MAPK1,PTGER3,SOS1,STAT3
4_Member	Reactome Gene Sets	R-HSA-5654736	Signaling by FGFR1	-2.24722	-0.076893	3/50	FGF2,MAPK1,SOS1
4_Member	GO Biological Processes	GO:0048708	astrocyte differentiation	-2.19966	-0.0619991	3/52	IFNG,MAPK1,STAT3
4_Member	KEGG Pathway	hsa04660	T cell receptor signaling pathway	-2.16032	-0.0497467	4/104	IFNG,NFATC2,MAPK1,SOS1
4_Member	Reactome Gene Sets	R-HSA-74751	Insulin receptor signalling cascade	-2.1541	-0.0497467	3/54	FGF2,MAPK1,SOS1
4_Member	Reactome Gene Sets	R-HSA-109606	Intrinsic Pathway for Apoptosis	-2.13203	-0.0440148	3/55	MAPK1,STAT3,TFDP1
4_Member	KEGG Pathway	hsa04066	HIF-1 signaling pathway	-2.08963	-0.0432401	4/109	IFNG,IFNGR2,MAPK1,STAT3
4_Member	GO Biological Processes	GO:0038127	ERBB signaling pathway	-2.0892	-0.0432401	3/57	GRB7,MAPK1,SOS1
4_Member	KEGG Pathway	hsa05164	Influenza A	-2.08778	-0.0432401	5/171	IFNG,IFNGR2,MAPK1,XPO1,KPNA6
4_Member	Reactome Gene Sets	R-HSA-186797	Signaling by PDGF	-2.06841	-0.0327155	3/58	GRB7,SOS1,STAT3
4_Member	KEGG Pathway	hsa05145	Toxoplasmosis	-2.04903	-0.0281672	4/112	IFNG,IFNGR2,MAPK1,STAT3
4_Member	Reactome Gene Sets	R-HSA-5683057	MAPK family signaling cascades	-2.01718	-0.00920879	7/325	FGF2,MARK3,MAPK1,PSMD7,SOS1,XPO1,PEA15
5_Member	Reactome Gene Sets	R-HSA-1640170	Cell Cycle	-4.33025	-0.864671	16/691	CDKN2C,MAPK1,PSMD7,TFDP1,XPO1,CDC45,SMC4,KIF20A,PLK4,HAUS5,NCAPH,FBXO5,MIS18A,ERCC6L,CENPT,MND1
5_Member	Reactome Gene Sets	R-HSA-69278	Cell Cycle, Mitotic	-4.20369	-0.829242	14/560	CDKN2C,MAPK1,PSMD7,TFDP1,XPO1,CDC45,SMC4,KIF20A,PLK4,HAUS5,NCAPH,FBXO5,ERCC6L,CENPT
5_Member	Reactome Gene Sets	R-HSA-68886	M Phase	-3.60476	-0.53134	11/418	MAPK1,PSMD7,XPO1,SMC4,KIF20A,PLK4,HAUS5,NCAPH,FBXO5,ERCC6L,CENPT
5_Member	Reactome Gene Sets	R-HSA-68877	Mitotic Prometaphase	-3.13477	-0.433837	7/204	XPO1,SMC4,PLK4,HAUS5,NCAPH,ERCC6L,CENPT
6_Member	Reactome Gene Sets	R-HSA-109582	Hemostasis	-4.29711	-0.864671	15/621	ATP1B2,F5,VEGFD,GRB7,KIF22,PLAU,MAPK1,PROS1,PRTN3,SOS1,KIF20A,RCOR1,BRPF3,CD99L2,KIF18B
6_Member	Reactome Gene Sets	R-HSA-202733	Cell surface interactions at the vascular wall	-2.49061	-0.146041	5/137	ATP1B2,GRB7,PROS1,SOS1,CD99L2
7_Member	GO Biological Processes	GO:0048193	Golgi vesicle transport	-3.67061	-0.569166	9/280	AP3D1,SEC24C,GCC2,PREB,SEC23B,AP1AR,SPIRE1,VPS35L,PHAF1
7_Member	GO Biological Processes	GO:0016197	endosomal transport	-2.31493	-0.100379	6/215	AP3D1,GCC2,RAB35,ERC1,LEPROTL1,VPS35L
7_Member	GO Biological Processes	GO:0006892	post-Golgi vesicle-mediated transport	-2.28219	-0.0801925	4/96	AP3D1,AP1AR,VPS35L,PHAF1
8_Member	GO Biological Processes	GO:0010824	regulation of centrosome duplication	-3.43312	-0.437677	4/47	TRIM37,XPO1,PLK4,PPP1R35
8_Member	GO Biological Processes	GO:0010564	regulation of cell cycle process	-3.28907	-0.437677	14/688	CDKN2C,TRIM37,TFDP1,XPO1,CDC45,CUL7,KIF20A,PLK4,FBXO5,ATAD5,JADE1,CCNB3,CCSAP,PPP1R35
8_Member	GO Biological Processes	GO:0046605	regulation of centrosome cycle	-3.26412	-0.437677	4/52	TRIM37,XPO1,PLK4,PPP1R35
8_Member	GO Biological Processes	GO:0046599	regulation of centriole replication	-3.22921	-0.437677	3/23	TRIM37,PLK4,PPP1R35
8_Member	GO Biological Processes	GO:0032886	regulation of microtubule-based process	-2.01491	-0.00920879	6/249	BICD1,TRIM37,XPO1,PLK4,CCSAP,PPP1R35
9_Member	GO Biological Processes	GO:0001701	in utero embryonic development	-3.3161	-0.437677	10/381	CEBPA,DAD1,TM4SF1,MAPK1,TEAD4,SEC24C,SCO2,KLF2,CITED2,PLK4
9_Member	GO Biological Processes	GO:0009792	embryo development ending in birth or egg hatching	-2.54459	-0.163345	12/650	CEBPA,DAD1,FGF2,TM4SF1,MAPK1,TEAD4,TEAD2,SEC24C,SCO2,KLF2,CITED2,PLK4
9_Member	GO Biological Processes	GO:0001892	embryonic placenta development	-2.45231	-0.136828	4/86	CEBPA,MAPK1,CITED2,PLK4
9_Member	GO Biological Processes	GO:0001825	blastocyst formation	-2.4321	-0.136828	3/43	TM4SF1,TEAD4,CITED2
9_Member	GO Biological Processes	GO:0001890	placenta development	-2.373	-0.108298	5/146	CEBPA,MAPK1,CUL7,CITED2,PLK4
9_Member	GO Biological Processes	GO:0043009	chordate embryonic development	-2.20262	-0.0619991	11/629	CEBPA,DAD1,TM4SF1,MAPK1,TEAD4,TEAD2,SEC24C,SCO2,KLF2,CITED2,PLK4
9_Member	GO Biological Processes	GO:0001824	blastocyst development	-2.10346	-0.0432401	4/108	DAD1,TM4SF1,TEAD4,CITED2
10_Member	Reactome Gene Sets	R-HSA-140875	Common Pathway of Fibrin Clot Formation	-3.28759	-0.437677	3/22	F5,PROS1,PRTN3
10_Member	Reactome Gene Sets	R-HSA-140877	Formation of Fibrin Clot (Clotting Cascade)	-2.55337	-0.163345	3/39	F5,PROS1,PRTN3
10_Member	WikiPathways	WP558	Complement and coagulation cascades	-2.04803	-0.0281672	3/59	F5,PLAU,PROS1
11_Member	GO Biological Processes	GO:0051151	negative regulation of smooth muscle cell differentiation	-3.28759	-0.437677	3/22	NFATC2,PDCD4,RBPMS2
11_Member	GO Biological Processes	GO:0051150	regulation of smooth muscle cell differentiation	-2.4321	-0.136828	3/43	NFATC2,PDCD4,RBPMS2
11_Member	GO Biological Processes	GO:0045596	negative regulation of cell differentiation	-2.36365	-0.10824	12/685	RUNX1,IFNG,NFATC2,MAPK1,STAT3,TRIO,FSTL3,CCDC85B,ZHX2,PDCD4,AP1AR,RBPMS2
12_Member	GO Biological Processes	GO:2000310	regulation of NMDA receptor activity	-3.28759	-0.437677	3/22	IFNG,IFNGR2,MAPK8IP2
12_Member	GO Biological Processes	GO:0010469	regulation of signaling receptor activity	-2.06722	-0.0327155	5/173	BICD1,IFNG,IFNGR2,PLAU,MAPK8IP2
12_Member	GO Biological Processes	GO:0099601	regulation of neurotransmitter receptor activity	-2.00841	-0.0073304	3/61	IFNG,IFNGR2,MAPK8IP2
13_Member	Reactome Gene Sets	R-HSA-8953897	Cellular responses to stimuli	-3.28448	-0.437677	15/771	CDKN2C,COX6A1,COX11,EXTL3,MT1A,MAPK1,PSMD7,STAT3,TFDP1,XPO1,CUL7,SCO2,PREB,RRAGB,CITED2
13_Member	Reactome Gene Sets	R-HSA-2262752	Cellular responses to stress	-2.89115	-0.321182	14/757	CDKN2C,COX6A1,COX11,EXTL3,MAPK1,PSMD7,STAT3,TFDP1,XPO1,CUL7,SCO2,PREB,RRAGB,CITED2
13_Member	Reactome Gene Sets	R-HSA-9707564	Cytoprotection by HMOX1	-2.67788	-0.226417	5/124	COX6A1,COX11,PSMD7,STAT3,SCO2
13_Member	WikiPathways	WP4922	Mitochondrial complex IV assembly	-2.65368	-0.214986	3/36	COX6A1,COX11,SCO2
13_Member	Reactome Gene Sets	R-HSA-5628897	TP53 Regulates Metabolic Genes	-2.43429	-0.136828	4/87	COX6A1,COX11,SCO2,RRAGB
13_Member	GO Biological Processes	GO:0022900	electron transport chain	-2.2178	-0.0673637	5/159	COX6A1,COX11,ND1,P4HA2,SCO2
13_Member	Reactome Gene Sets	R-HSA-9711123	Cellular response to chemical stress	-2.20651	-0.0619991	5/160	COX6A1,COX11,PSMD7,STAT3,SCO2
13_Member	Reactome Gene Sets	R-HSA-611105	Respiratory electron transport	-2.17494	-0.0527045	4/103	COX6A1,COX11,ND1,SCO2
13_Member	WikiPathways	WP3286	Copper homeostasis	-2.1541	-0.0497467	3/54	COX11,MT1A,SCO2
13_Member	GO Biological Processes	GO:0006091	generation of precursor metabolites and energy	-2.12749	-0.0440148	8/388	CEBPA,COX6A1,COX11,ND1,P4HA2,GFPT2,SCO2,COX6B2
14_Member	Reactome Gene Sets	R-HSA-8878159	Transcriptional regulation by RUNX3	-3.17362	-0.437677	5/96	RUNX1,PSMD7,TEAD4,TEAD2,MAML2
15_Member	GO Biological Processes	GO:0034063	stress granule assembly	-3.17352	-0.437677	3/24	BICD1,GRB7,UBAP2L
15_Member	GO Biological Processes	GO:0140694	non-membrane-bounded organelle assembly	-2.12337	-0.0440148	7/310	BICD1,GRB7,UBAP2L,PLK4,HAUS5,FBXO5,CENPT
16_Member	GO Biological Processes	GO:0051052	regulation of DNA metabolic process	-3.12049	-0.433837	10/404	FGF2,FUS,MAPK1,TFDP1,YEATS4,TRIP12,MIS18A,SPIRE1,ATAD5,JADE1
16_Member	GO Biological Processes	GO:0080135	regulation of cellular response to stress	-2.32915	-0.100379	12/692	FUS,MAPK1,PYCR1,RAP2A,YEATS4,TRIP12,MAPK8IP1,MAPK8IP2,FBXO5,PDCD4,SPIRE1,ATAD5
16_Member	GO Biological Processes	GO:0051054	positive regulation of DNA metabolic process	-2.16663	-0.0497467	6/231	FGF2,FUS,MAPK1,YEATS4,SPIRE1,ATAD5
16_Member	GO Biological Processes	GO:2000779	regulation of double-strand break repair	-2.07595	-0.0339387	4/110	FUS,YEATS4,TRIP12,SPIRE1
16_Member	GO Biological Processes	GO:2001020	regulation of response to DNA damage stimulus	-2.03918	-0.0218303	6/246	FUS,YEATS4,TRIP12,FBXO5,SPIRE1,ATAD5
17_Member	GO Biological Processes	GO:0072089	stem cell proliferation	-3.12031	-0.433837	3/25	RUNX1,FGF2,ARIH2
17_Member	GO Biological Processes	GO:0060043	regulation of cardiac muscle cell proliferation	-2.27181	-0.0770528	3/49	RUNX1,FGF2,CITED2
17_Member	GO Biological Processes	GO:0040008	regulation of growth	-2.05419	-0.0281672	11/660	RUNX1,CDKN2C,EXTL3,FGF2,IFNG,MT1A,STAT3,YEATS4,CITED2,CCDC85B,JADE1
18_Member	GO Biological Processes	GO:0006900	vesicle budding from membrane	-3.08365	-0.408172	4/58	AP3D1,SEC24C,PREB,SEC23B
18_Member	GO Biological Processes	GO:0090114	COPII-coated vesicle budding	-2.9285	-0.341152	3/29	SEC24C,PREB,SEC23B
18_Member	Reactome Gene Sets	R-HSA-5694530	Cargo concentration in the ER	-2.7636	-0.271391	3/33	F5,SEC24C,PREB
18_Member	GO Biological Processes	GO:0061024	membrane organization	-2.36585	-0.10824	13/774	MFGE8,AP3D1,SEC24C,HUWE1,KIF20A,PREB,SEC23B,SEC61A1,CEP55,EMC3,SPIRE1,ARHGAP12,MICOS13
18_Member	KEGG Pathway	hsa04141	Protein processing in endoplasmic reticulum	-2.08778	-0.0432401	5/171	DAD1,SEC24C,PREB,SEC23B,SEC61A1
19_Member	Reactome Gene Sets	R-HSA-69205	G1/S-Specific Transcription	-2.97362	-0.348839	3/28	TFDP1,CDC45,FBXO5
19_Member	Reactome Gene Sets	R-HSA-2559585	Oncogene Induced Senescence	-2.7636	-0.271391	3/33	CDKN2C,MAPK1,TFDP1
19_Member	Reactome Gene Sets	R-HSA-453279	Mitotic G1 phase and G1/S transition	-2.34805	-0.104192	5/148	CDKN2C,PSMD7,TFDP1,CDC45,FBXO5
19_Member	Reactome Gene Sets	R-HSA-9006936	Signaling by TGFB family members	-2.16032	-0.0497467	4/104	MAPK1,TFDP1,XPO1,FSTL3
20_Member	GO Biological Processes	GO:0033365	protein localization to organelle	-2.95728	-0.348839	13/661	BICD1,STAT3,XPO1,AP3D1,GCC2,FAM53B,TRAF3IP2,RAB35,TASOR,KPNA6,SEC61A1,EMC3,TCTN2
20_Member	GO Biological Processes	GO:0006886	intracellular protein transport	-2.48092	-0.142895	12/662	STAT3,XPO1,AP3D1,SEC24C,GCC2,FAM53B,PREB,SEC23B,TRAF3IP2,KPNA6,SEC61A1,RHBDD1
20_Member	GO Biological Processes	GO:0006606	protein import into nucleus	-2.11744	-0.0440148	4/107	STAT3,FAM53B,TRAF3IP2,KPNA6
20_Member	GO Biological Processes	GO:0051170	import into nucleus	-2.06242	-0.0303925	4/111	STAT3,FAM53B,TRAF3IP2,KPNA6
20_Member	GO Biological Processes	GO:0072594	establishment of protein localization to organelle	-2.05884	-0.0292684	7/319	STAT3,AP3D1,GCC2,FAM53B,TRAF3IP2,KPNA6,SEC61A1
20_Member	GO Biological Processes	GO:0034504	protein localization to nucleus	-2.03692	-0.0218303	5/176	STAT3,XPO1,FAM53B,TRAF3IP2,KPNA6

## Sheet: Shared
Group	Category	Term ID	Term Description	log(p-value)	log(q-value)	Ratio	Genes
1_Member	KEGG Pathway	hsa04142	Lysosome	-19.326	-15.0485	19/132	ACP2,ASAH1,ATP6V0B,SCARB2,CD63,CD68,CTNS,CTSB,CTSH,CTSS,FUCA1,GALC,GLA,LIPA,M6PR,MANBA,LAPTM4A,NPC2,SLC17A5
1_Member	Reactome Gene Sets	R-HSA-6798695	Neutrophil degranulation	-15.5264	-11.5499	26/480	ASAH1,CD63,CD68,CSTB,CTSB,CTSH,CTSS,FCER1G,FTL,FUCA1,GLA,LGALS3,MANBA,PECAM1,PRCP,PSMD2,PYGL,RAB7A,CREG1,GGH,PRDX6,ATP6AP2,VAT1,NPC2,RAB10,STING1
2_Member	GO Biological Processes	GO:0016042	lipid catabolic process	-15.3287	-11.5283	21/282	ACADM,ASAH1,CYP7A1,FUCA1,GALC,GLA,HADHB,HADH,LIPA,PHYH,RAB7A,SGPL1,PRDX6,PLAAT3,PLCB1,SMPDL3B,NCEH1,LPIN3,PLB1,ALDH1L2,PLBD2
2_Member	GO Biological Processes	GO:0044242	cellular lipid catabolic process	-12.6808	-9.00533	16/188	ACADM,ASAH1,FUCA1,GALC,GLA,HADHB,HADH,PHYH,SGPL1,PRDX6,PLCB1,SMPDL3B,LPIN3,PLB1,ALDH1L2,PLBD2
2_Member	GO Biological Processes	GO:0009395	phospholipid catabolic process	-4.84507	-2.04465	5/46	PRDX6,PLCB1,SMPDL3B,PLB1,PLBD2
2_Member	GO Biological Processes	GO:0046434	organophosphate catabolic process	-3.24594	-1.04758	6/151	PRDX6,SMPDL3A,PLCB1,SMPDL3B,PLB1,PLBD2
2_Member	GO Biological Processes	GO:0006644	phospholipid metabolic process	-3.07288	-0.932063	9/364	CDS1,FADS1,PRDX6,PLAAT3,PLCB1,SMPDL3B,MPPE1,PLB1,PLBD2
2_Member	GO Biological Processes	GO:0046475	glycerophospholipid catabolic process	-2.93196	-0.836261	3/31	PRDX6,PLCB1,PLB1
2_Member	GO Biological Processes	GO:0046503	glycerolipid catabolic process	-2.23928	-0.397647	3/54	PRDX6,PLCB1,PLB1
3_Member	Reactome Gene Sets	R-HSA-556833	Metabolism of lipids	-9.61506	-6.03649	24/742	ACADM,PLIN2,ARF1,ASAH1,CDS1,CYP7A1,GALC,GLA,HADHB,HADH,FADS1,OXCT1,PHYH,PEX11A,SGPL1,ARNT2,PLIN3,PLAAT3,TNFRSF21,CERS2,ELOVL2,CERK,LPIN3,PLB1
3_Member	Reactome Gene Sets	R-HSA-1483206	Glycerophospholipid biosynthesis	-2.73754	-0.717679	5/129	CDS1,HADHB,PLAAT3,LPIN3,PLB1
3_Member	Reactome Gene Sets	R-HSA-1483257	Phospholipid metabolism	-2.49498	-0.553902	6/212	ARF1,CDS1,HADHB,PLAAT3,LPIN3,PLB1
3_Member	KEGG Pathway	hsa00564	Glycerophospholipid metabolism	-2.35941	-0.47828	4/98	CDS1,PLAAT3,LPIN3,PLB1
3_Member	GO Biological Processes	GO:0008610	lipid biosynthetic process	-2.26511	-0.410812	10/570	ASAH1,CDS1,CYP7A1,FADS1,SGPL1,PLAAT3,CERS2,ELOVL2,LPIN3,MPPE1
4_Member	Reactome Gene Sets	R-HSA-382551	Transport of small molecules	-7.59147	-4.09209	21/729	ATP6V1E1,ATP6V0B,CAMK2A,AP2M1,CTNS,FTL,LIPA,PRKAR2A,PSMD2,SLC16A7,ATP6V1F,NPC2,SLC17A5,SLC39A1,SLC15A3,ANO10,NCEH1,SLC8B1,TTYH2,EMB,MLKL
4_Member	GO Biological Processes	GO:0098660	inorganic ion transmembrane transport	-3.39338	-1.12535	13/637	ATP6V1E1,CTNS,EDNRB,XCR1,P2RX4,SLC6A8,ATP6V1F,SLC17A5,SLC39A1,SLC15A3,MCUR1,SLC8B1,SLC37A2
4_Member	GO Biological Processes	GO:0098655	cation transmembrane transport	-3.3742	-1.12196	13/640	ATP6V1E1,CTNS,EDNRB,XCR1,P2RX4,SLC6A8,ATP6V1F,SLC17A5,SLC39A1,SLC15A3,ANO10,MCUR1,SLC8B1
4_Member	GO Biological Processes	GO:0098662	inorganic cation transmembrane transport	-3.28356	-1.07083	12/571	ATP6V1E1,CTNS,EDNRB,XCR1,P2RX4,SLC6A8,ATP6V1F,SLC17A5,SLC39A1,SLC15A3,MCUR1,SLC8B1
4_Member	Reactome Gene Sets	R-HSA-425407	SLC-mediated transmembrane transport	-2.80328	-0.76142	7/250	CTNS,SLC16A7,SLC17A5,SLC39A1,SLC15A3,SLC8B1,EMB
4_Member	GO Biological Processes	GO:1902600	proton transmembrane transport	-2.73754	-0.717679	5/129	ATP6V1E1,CTNS,ATP6V1F,SLC17A5,SLC15A3
4_Member	Reactome Gene Sets	R-HSA-425393	Transport of inorganic cations/anions and amino acids/oligopeptides	-2.21058	-0.375519	4/108	CTNS,SLC17A5,SLC15A3,SLC8B1
5_Member	GO Biological Processes	GO:0009725	response to hormone	-7.46102	-4.02858	21/742	CAMK2A,CDKN1B,CTSB,CTSH,CTSS,ACE,EDNRB,FOS,FOSB,HADH,IRS1,MYO5A,OXCT1,TGFB2,RNF14,EPM2AIP1,RAB10,PLCB1,SELENOS,CYSLTR2,LPIN3
5_Member	GO Biological Processes	GO:0032870	cellular response to hormone stimulus	-6.10996	-2.87382	15/470	CAMK2A,CTSB,CTSH,CTSS,ACE,FOS,FOSB,IRS1,MYO5A,RNF14,RAB10,PLCB1,SELENOS,CYSLTR2,LPIN3
5_Member	GO Biological Processes	GO:0043434	response to peptide hormone	-5.34571	-2.39039	12/347	CAMK2A,CDKN1B,EDNRB,HADH,IRS1,MYO5A,EPM2AIP1,RAB10,PLCB1,SELENOS,CYSLTR2,LPIN3
5_Member	GO Biological Processes	GO:1901652	response to peptide	-4.38324	-1.76845	12/434	CAMK2A,CDKN1B,EDNRB,HADH,IRS1,MYO5A,EPM2AIP1,RAB10,PLCB1,SELENOS,CYSLTR2,LPIN3
5_Member	GO Biological Processes	GO:0071375	cellular response to peptide hormone stimulus	-3.74585	-1.30275	8/231	CAMK2A,IRS1,MYO5A,RAB10,PLCB1,SELENOS,CYSLTR2,LPIN3
5_Member	GO Biological Processes	GO:0032868	response to insulin	-3.28018	-1.07083	7/207	HADH,IRS1,MYO5A,EPM2AIP1,RAB10,SELENOS,LPIN3
5_Member	GO Biological Processes	GO:0010675	regulation of cellular carbohydrate metabolic process	-3.26114	-1.05915	6/150	ACADM,SCARB2,IRS1,EPM2AIP1,CD244,SELENOS
5_Member	GO Biological Processes	GO:0043255	regulation of carbohydrate biosynthetic process	-3.1934	-1.01679	5/102	ACADM,IRS1,EPM2AIP1,CD244,SELENOS
5_Member	GO Biological Processes	GO:1901653	cellular response to peptide	-3.01414	-0.897963	8/298	CAMK2A,IRS1,MYO5A,RAB10,PLCB1,SELENOS,CYSLTR2,LPIN3
5_Member	GO Biological Processes	GO:0005979	regulation of glycogen biosynthetic process	-2.93196	-0.836261	3/31	IRS1,EPM2AIP1,SELENOS
5_Member	GO Biological Processes	GO:0010962	regulation of glucan biosynthetic process	-2.93196	-0.836261	3/31	IRS1,EPM2AIP1,SELENOS
5_Member	GO Biological Processes	GO:1901699	cellular response to nitrogen compound	-2.90343	-0.813576	12/632	CAMK2A,IRS1,MYO5A,P2RX4,RALB,CIB2,RAB10,PLCB1,SELENOS,CYSLTR2,LPIN3,STING1
5_Member	GO Biological Processes	GO:0006109	regulation of carbohydrate metabolic process	-2.81403	-0.769487	6/183	ACADM,SCARB2,IRS1,EPM2AIP1,CD244,SELENOS
5_Member	GO Biological Processes	GO:0070873	regulation of glycogen metabolic process	-2.70711	-0.699087	3/37	IRS1,EPM2AIP1,SELENOS
5_Member	GO Biological Processes	GO:0032885	regulation of polysaccharide biosynthetic process	-2.64091	-0.651175	3/39	IRS1,EPM2AIP1,SELENOS
5_Member	GO Biological Processes	GO:0032869	cellular response to insulin stimulus	-2.46661	-0.537286	5/149	IRS1,MYO5A,RAB10,SELENOS,LPIN3
5_Member	GO Biological Processes	GO:0032881	regulation of polysaccharide metabolic process	-2.46264	-0.537286	3/45	IRS1,EPM2AIP1,SELENOS
5_Member	GO Biological Processes	GO:0071417	cellular response to organonitrogen compound	-2.24957	-0.403396	10/573	CAMK2A,IRS1,MYO5A,P2RX4,CIB2,RAB10,PLCB1,SELENOS,CYSLTR2,LPIN3
5_Member	GO Biological Processes	GO:0010676	positive regulation of cellular carbohydrate metabolic process	-2.19526	-0.367969	3/56	IRS1,EPM2AIP1,CD244
5_Member	GO Biological Processes	GO:0046324	regulation of glucose import	-2.11227	-0.317604	3/60	ACE,IRS1,SELENOS
5_Member	GO Biological Processes	GO:0010906	regulation of glucose metabolic process	-2.01527	-0.248278	4/123	ACADM,IRS1,EPM2AIP1,SELENOS
6_Member	GO Biological Processes	GO:0046466	membrane lipid catabolic process	-6.92834	-3.55389	6/35	ASAH1,FUCA1,GALC,GLA,SGPL1,SMPDL3B
6_Member	GO Biological Processes	GO:0043603	cellular amide metabolic process	-6.71321	-3.43566	20/750	ASAH1,CTNS,CTSH,ACE,DLST,ECE1,GALC,GLA,SGPL1,ATP6AP2,CPQ,PLAAT3,ETHE1,SMPDL3B,CERS2,ELOVL2,NAGK,PSENEN,CERK,ALDH1L2
6_Member	KEGG Pathway	hsa00600	Sphingolipid metabolism	-6.02705	-2.86345	6/49	ASAH1,GALC,GLA,SGPL1,CERS2,CERK
6_Member	GO Biological Processes	GO:0006643	membrane lipid metabolic process	-5.91325	-2.8118	10/202	ASAH1,FUCA1,GALC,GLA,SGPL1,SMPDL3B,CERS2,ELOVL2,CERK,MPPE1
6_Member	GO Biological Processes	GO:0030149	sphingolipid catabolic process	-5.7903	-2.71688	5/30	ASAH1,GALC,GLA,SGPL1,SMPDL3B
6_Member	GO Biological Processes	GO:0006665	sphingolipid metabolic process	-4.95003	-2.13489	8/156	ASAH1,GALC,GLA,SGPL1,SMPDL3B,CERS2,ELOVL2,CERK
6_Member	WikiPathways	WP4725	Sphingolipid metabolism overview	-4.72294	-1.98947	4/24	ASAH1,SGPL1,CERS2,CERK
6_Member	WikiPathways	WP4726	Sphingolipid metabolism: integrated pathway	-4.51189	-1.83641	4/27	ASAH1,SGPL1,CERS2,CERK
6_Member	Reactome Gene Sets	R-HSA-428157	Sphingolipid metabolism	-4.47769	-1.81294	6/90	ASAH1,GALC,GLA,SGPL1,CERS2,CERK
6_Member	WikiPathways	WP1422	Sphingolipid pathway	-4.32519	-1.7279	4/30	ASAH1,SGPL1,CERS2,CERK
6_Member	GO Biological Processes	GO:0006672	ceramide metabolic process	-4.29398	-1.70664	6/97	ASAH1,GALC,GLA,SGPL1,CERS2,CERK
6_Member	GO Biological Processes	GO:0019377	glycolipid catabolic process	-3.8923	-1.40717	3/15	FUCA1,GALC,GLA
6_Member	Reactome Gene Sets	R-HSA-1660662	Glycosphingolipid metabolism	-3.58682	-1.21776	4/46	ASAH1,GALC,GLA,CERK
6_Member	GO Biological Processes	GO:0046514	ceramide catabolic process	-3.50417	-1.17288	3/20	ASAH1,GALC,GLA
6_Member	GO Biological Processes	GO:0006664	glycolipid metabolic process	-3.21288	-1.01891	5/101	FUCA1,GALC,GLA,CERK,MPPE1
6_Member	GO Biological Processes	GO:1903509	liposaccharide metabolic process	-3.1934	-1.01679	5/102	FUCA1,GALC,GLA,CERK,MPPE1
6_Member	WikiPathways	WP5121	Sphingolipid metabolism in senescence	-3.06291	-0.931499	3/28	ASAH1,PLCB1,CERS2
6_Member	KEGG Pathway	hsa04071	Sphingolipid signaling pathway	-2.89226	-0.813576	5/119	ASAH1,FCER1G,SGPL1,PLCB1,CERS2
6_Member	GO Biological Processes	GO:0046467	membrane lipid biosynthetic process	-2.58283	-0.611052	5/140	ASAH1,SGPL1,CERS2,ELOVL2,MPPE1
6_Member	GO Biological Processes	GO:0030148	sphingolipid biosynthetic process	-2.29784	-0.436944	4/102	ASAH1,SGPL1,CERS2,ELOVL2
6_Member	GO Biological Processes	GO:0006687	glycosphingolipid metabolic process	-2.15296	-0.343771	3/58	GALC,GLA,CERK
7_Member	Reactome Gene Sets	R-HSA-2132295	MHC class II antigen presentation	-6.79893	-3.47563	9/123	ARF1,CAPZB,AP2M1,CTSB,CTSH,CTSS,RAB7A,DNM3,TUBB1
7_Member	KEGG Pathway	hsa05132	Salmonella infection	-3.52572	-1.18393	8/249	ARF1,FOS,M6PR,S100A10,RAB7A,LY96,TUBB1,MLKL
7_Member	Reactome Gene Sets	R-HSA-199991	Membrane Trafficking	-3.4127	-1.13948	13/634	ARF1,CAPZB,SCARB2,AP2M1,FTL,AGFG1,M6PR,MYO5A,RAB7A,PLIN3,RAB10,DNM3,TUBB1
7_Member	Reactome Gene Sets	R-HSA-5653656	Vesicle-mediated transport	-3.1712	-1.00087	13/673	ARF1,CAPZB,SCARB2,AP2M1,FTL,AGFG1,M6PR,MYO5A,RAB7A,PLIN3,RAB10,DNM3,TUBB1
7_Member	Reactome Gene Sets	R-HSA-1280218	Adaptive Immune System	-3.15733	-0.997056	14/763	ARF1,CAPZB,CDC20,AP2M1,CTSB,CTSH,CTSS,PSMD2,ELOC,RAB7A,RNF14,LY96,DNM3,TUBB1
7_Member	KEGG Pathway	hsa04144	Endocytosis	-2.78362	-0.749113	7/252	ARF1,CAPZB,AP2M1,RAB7A,RAB10,DNM3,SH3GLB1
8_Member	GO Biological Processes	GO:0044282	small molecule catabolic process	-6.0355	-2.86345	13/354	ACADM,ALDH2,CYP7A1,DLST,FAH,HADHB,HADH,OXCT1,PHYH,HAAO,NAGK,LPIN3,ALDH1L2
8_Member	GO Biological Processes	GO:0046395	carboxylic acid catabolic process	-5.57971	-2.53262	10/220	ACADM,DLST,FAH,HADHB,HADH,PHYH,HAAO,NAGK,LPIN3,ALDH1L2
8_Member	Reactome Gene Sets	R-HSA-77348	Beta oxidation of octanoyl-CoA to hexanoyl-CoA	-5.52873	-2.51111	3/5	ACADM,HADHB,HADH
8_Member	GO Biological Processes	GO:0016054	organic acid catabolic process	-5.50989	-2.51111	10/224	ACADM,DLST,FAH,HADHB,HADH,PHYH,HAAO,NAGK,LPIN3,ALDH1L2
8_Member	Reactome Gene Sets	R-HSA-77346	Beta oxidation of decanoyl-CoA to octanoyl-CoA-CoA	-5.22986	-2.33253	3/6	ACADM,HADHB,HADH
8_Member	GO Biological Processes	GO:0032787	monocarboxylic acid metabolic process	-5.17578	-2.29618	14/491	ACADM,ASAH1,CYP7A1,FAH,HADHB,HADH,FADS1,PHYH,SLC6A8,SGPL1,HAAO,ELOVL2,LPIN3,ALDH1L2
8_Member	GO Biological Processes	GO:0072329	monocarboxylic acid catabolic process	-5.05741	-2.21124	7/108	ACADM,FAH,HADHB,HADH,PHYH,LPIN3,ALDH1L2
8_Member	KEGG Pathway	hsa00280	Valine, leucine and isoleucine degradation	-4.75318	-1.99415	5/48	ACADM,ALDH2,HADHB,HADH,OXCT1
8_Member	GO Biological Processes	GO:0009062	fatty acid catabolic process	-4.59001	-1.89225	6/86	ACADM,HADHB,HADH,PHYH,LPIN3,ALDH1L2
8_Member	KEGG Pathway	hsa01212	Fatty acid metabolism	-4.38612	-1.76845	5/57	ACADM,HADHB,HADH,FADS1,ELOVL2
8_Member	Reactome Gene Sets	R-HSA-77286	mitochondrial fatty acid beta-oxidation of saturated fatty acids	-4.3242	-1.7279	3/11	ACADM,HADHB,HADH
8_Member	GO Biological Processes	GO:0006631	fatty acid metabolic process	-4.11963	-1.56637	10/325	ACADM,ASAH1,HADHB,HADH,FADS1,PHYH,SGPL1,ELOVL2,LPIN3,ALDH1L2
8_Member	KEGG Pathway	hsa00071	Fatty acid degradation	-3.70132	-1.29301	4/43	ACADM,ALDH2,HADHB,HADH
8_Member	GO Biological Processes	GO:0019395	fatty acid oxidation	-3.60643	-1.22487	5/83	ACADM,HADHB,HADH,PHYH,ALDH1L2
8_Member	GO Biological Processes	GO:0034440	lipid oxidation	-3.48809	-1.1648	5/88	ACADM,HADHB,HADH,PHYH,ALDH1L2
8_Member	GO Biological Processes	GO:0006635	fatty acid beta-oxidation	-3.14322	-0.986252	4/60	ACADM,HADHB,HADH,ALDH1L2
8_Member	KEGG Pathway	hsa00062	Fatty acid elongation	-3.10998	-0.962777	3/27	HADHB,HADH,ELOVL2
8_Member	Reactome Gene Sets	R-HSA-8978868	Fatty acid metabolism	-2.88778	-0.813576	6/177	ACADM,HADHB,HADH,FADS1,PHYH,ELOVL2
8_Member	GO Biological Processes	GO:0030258	lipid modification	-2.87528	-0.807255	6/178	ACADM,HADHB,HADH,PHYH,CERK,ALDH1L2
8_Member	WikiPathways	WP143	Fatty acid beta-oxidation	-2.81412	-0.769487	3/34	ACADM,HADHB,HADH
8_Member	Reactome Gene Sets	R-HSA-77289	Mitochondrial Fatty Acid Beta-Oxidation	-2.70711	-0.699087	3/37	ACADM,HADHB,HADH
8_Member	WikiPathways	WP3925	Amino acid metabolism	-2.47448	-0.541332	4/91	ACADM,DLST,FAH,HADH
9_Member	Reactome Gene Sets	R-HSA-109582	Hemostasis	-5.93256	-2.8118	17/621	CALU,CAPZB,CD63,FCER1G,GPC1,P2RX4,PECAM1,PRCP,PRKAR2A,S100A10,SDC2,TGFB2,MANF,F11R,CD244,PCYOX1L,TUBB1
9_Member	Reactome Gene Sets	R-HSA-114608	Platelet degranulation	-3.61095	-1.22487	6/129	CALU,CD63,PECAM1,TGFB2,MANF,PCYOX1L
9_Member	Reactome Gene Sets	R-HSA-76005	Response to elevated platelet cytosolic Ca2+	-3.52195	-1.18393	6/134	CALU,CD63,PECAM1,TGFB2,MANF,PCYOX1L
9_Member	Reactome Gene Sets	R-HSA-202733	Cell surface interactions at the vascular wall	-3.47037	-1.16092	6/137	FCER1G,GPC1,PECAM1,SDC2,F11R,CD244
9_Member	Reactome Gene Sets	R-HSA-76002	Platelet activation, signaling and aggregation	-2.67888	-0.675497	7/263	CALU,CD63,FCER1G,PECAM1,TGFB2,MANF,PCYOX1L
9_Member	Reactome Gene Sets	R-HSA-1474244	Extracellular matrix organization	-2.35615	-0.47828	7/301	CTSB,CTSS,PECAM1,PPIB,SDC2,TGFB2,F11R
9_Member	KEGG Pathway	hsa05144	Malaria	-2.33303	-0.460323	3/50	PECAM1,SDC2,TGFB2
10_Member	GO Biological Processes	GO:0006575	cellular modified amino acid metabolic process	-5.39194	-2.41543	9/181	ACADM,CTNS,CTSB,SLC6A8,GGH,CPQ,ETHE1,PCYOX1L,ALDH1L2
10_Member	GO Biological Processes	GO:0018958	phenol-containing compound metabolic process	-3.46533	-1.16092	5/89	CTNS,CTSB,FAH,TGFB2,CPQ
11_Member	GO Biological Processes	GO:0072665	protein localization to vacuole	-5.29448	-2.35936	6/65	SCARB2,M6PR,RAB7A,SH3GLB1,MFSD1,GLMP
11_Member	GO Biological Processes	GO:0061462	protein localization to lysosome	-4.99149	-2.1611	5/43	SCARB2,M6PR,RAB7A,MFSD1,GLMP
11_Member	GO Biological Processes	GO:0006622	protein targeting to lysosome	-3.3193	-1.08708	3/23	SCARB2,M6PR,RAB7A
11_Member	GO Biological Processes	GO:0006623	protein targeting to vacuole	-2.70711	-0.699087	3/37	SCARB2,M6PR,RAB7A
11_Member	Reactome Gene Sets	R-HSA-8856828	Clathrin-mediated endocytosis	-2.5044	-0.561311	5/146	SCARB2,AP2M1,AGFG1,M6PR,DNM3
11_Member	GO Biological Processes	GO:0006898	receptor-mediated endocytosis	-2.40562	-0.499145	5/154	SCARB2,AP2M1,FCER1G,M6PR,DNM3
11_Member	GO Biological Processes	GO:0072666	establishment of protein localization to vacuole	-2.33303	-0.460323	3/50	SCARB2,M6PR,RAB7A
11_Member	Reactome Gene Sets	R-HSA-8856825	Cargo recognition for clathrin-mediated endocytosis	-2.23902	-0.397647	4/106	SCARB2,AP2M1,AGFG1,M6PR
12_Member	GO Biological Processes	GO:0010815	bradykinin catabolic process	-5.22986	-2.33253	3/6	CTSH,ACE,ECE1
12_Member	GO Biological Processes	GO:0043171	peptide catabolic process	-4.26748	-1.68891	4/31	CTSH,ACE,ECE1,CPQ
12_Member	GO Biological Processes	GO:0042445	hormone metabolic process	-4.20879	-1.63882	8/198	CTSB,ACE,ECE1,EDNRB,SGPL1,ATP6AP2,CPQ,PLB1
12_Member	GO Biological Processes	GO:0001991	regulation of systemic arterial blood pressure by circulatory renin-angiotensin	-4.08963	-1.55245	3/13	ACE,EDNRB,ATP6AP2
12_Member	GO Biological Processes	GO:0001990	regulation of systemic arterial blood pressure by hormone	-4.05543	-1.53377	4/35	ACE,ECE1,EDNRB,ATP6AP2
12_Member	GO Biological Processes	GO:0010817	regulation of hormone levels	-3.83574	-1.37111	12/496	CTSB,ACE,ECE1,EDNRB,HADH,IRS1,OXCT1,SGPL1,ATP6AP2,CPQ,SLC8B1,PLB1
12_Member	GO Biological Processes	GO:0003044	regulation of systemic arterial blood pressure mediated by a chemical signal	-3.62405	-1.22601	4/45	ACE,ECE1,EDNRB,ATP6AP2
12_Member	GO Biological Processes	GO:0008217	regulation of blood pressure	-3.60218	-1.22487	7/183	ACE,ECE1,EDNRB,EXT1,P2RX4,PRCP,ATP6AP2
12_Member	GO Biological Processes	GO:0050886	endocrine process	-3.48024	-1.16174	4/49	ACE,ECE1,EDNRB,ATP6AP2
12_Member	GO Biological Processes	GO:0003081	regulation of systemic arterial blood pressure by renin-angiotensin	-3.43937	-1.15334	3/21	ACE,EDNRB,ATP6AP2
12_Member	GO Biological Processes	GO:0003073	regulation of systemic arterial blood pressure	-3.33458	-1.09047	5/95	ACE,ECE1,EDNRB,PRCP,ATP6AP2
12_Member	KEGG Pathway	hsa04614	Renin-angiotensin system	-3.3193	-1.08708	3/23	ACE,PRCP,ATP6AP2
12_Member	GO Biological Processes	GO:0016485	protein processing	-2.82612	-0.769487	6/182	CTSH,CTSS,ACE,ECE1,ATP6AP2,PSENEN
12_Member	GO Biological Processes	GO:0016486	peptide hormone processing	-2.81412	-0.769487	3/34	ACE,ECE1,ATP6AP2
12_Member	GO Biological Processes	GO:0140448	signaling receptor ligand precursor processing	-2.7417	-0.717679	3/36	ACE,ECE1,ATP6AP2
12_Member	GO Biological Processes	GO:0048066	developmental pigmentation	-2.60919	-0.628318	3/40	CD63,EDNRB,ATP6AP2
12_Member	GO Biological Processes	GO:0043473	pigmentation	-2.42396	-0.508144	4/94	CD63,EDNRB,MYO5A,ATP6AP2
12_Member	GO Biological Processes	GO:0051604	protein maturation	-2.14281	-0.335087	6/251	CTSH,CTSS,ACE,ECE1,ATP6AP2,PSENEN
13_Member	Reactome Gene Sets	R-HSA-8964038	LDL clearance	-5.14949	-2.28693	4/19	AP2M1,LIPA,NPC2,NCEH1
13_Member	Reactome Gene Sets	R-HSA-8964043	Plasma lipoprotein clearance	-4.15793	-1.5964	4/33	AP2M1,LIPA,NPC2,NCEH1
13_Member	KEGG Pathway	hsa04979	Cholesterol metabolism	-3.4463	-1.15334	4/50	CYP7A1,LIPA,NPC2,NCEH1
13_Member	Reactome Gene Sets	R-HSA-174824	Plasma lipoprotein assembly, remodeling, and clearance	-2.89166	-0.813576	4/70	AP2M1,LIPA,NPC2,NCEH1
14_Member	Reactome Gene Sets	R-HSA-1989781	PPARA activates gene expression	-4.82942	-2.04324	7/117	ACADM,PLIN2,CYP7A1,FADS1,PEX11A,ARNT2,TNFRSF21
14_Member	Reactome Gene Sets	R-HSA-400206	Regulation of lipid metabolism by PPARalpha	-4.78144	-2.00905	7/119	ACADM,PLIN2,CYP7A1,FADS1,PEX11A,ARNT2,TNFRSF21
15_Member	GO Biological Processes	GO:1901615	organic hydroxy compound metabolic process	-4.73479	-1.98947	13/467	ALDH2,ASAH1,CTNS,CTSB,CYP7A1,EDNRB,FAH,LIPA,TGFB2,CPQ,NPC2,PLCB1,PLB1
15_Member	WikiPathways	WP2197	Endothelin pathways	-2.81412	-0.769487	3/34	ECE1,EDNRB,PLCB1
15_Member	GO Biological Processes	GO:0006066	alcohol metabolic process	-2.24306	-0.39849	7/316	ALDH2,ASAH1,CYP7A1,EDNRB,NPC2,PLCB1,PLB1
15_Member	GO Biological Processes	GO:2000241	regulation of reproductive process	-2.16319	-0.348154	5/176	CDC20,CDKN1B,EDNRB,PLCB1,PLB1
16_Member	GO Biological Processes	GO:0030163	protein catabolic process	-4.69219	-1.97095	16/693	CDC20,CTSB,CTSH,CTSS,EXT1,GPC1,MANBA,PSMD2,ELOC,RAB7A,RNF14,TOM1L1,SELENOS,PCYOX1L,ADAMTS12,UBXN11
16_Member	GO Biological Processes	GO:0044257	cellular protein catabolic process	-3.38697	-1.12535	13/638	CDC20,CTSB,CTSH,CTSS,PSMD2,ELOC,RAB7A,RNF14,TOM1L1,SELENOS,PCYOX1L,ADAMTS12,UBXN11
16_Member	GO Biological Processes	GO:0051603	proteolysis involved in cellular protein catabolic process	-3.04654	-0.919766	12/608	CDC20,CTSB,CTSH,CTSS,PSMD2,ELOC,RNF14,TOM1L1,SELENOS,PCYOX1L,ADAMTS12,UBXN11
17_Member	GO Biological Processes	GO:0097529	myeloid leukocyte migration	-4.59827	-1.89225	7/127	EDNRB,FCER1G,LGALS3,P2RX4,PECAM1,PPIB,TGFB2
17_Member	GO Biological Processes	GO:0050900	leukocyte migration	-4.52965	-1.84317	9/232	EDNRB,EXT1,FCER1G,LGALS3,P2RX4,PECAM1,PPIB,TGFB2,F11R
17_Member	GO Biological Processes	GO:0060326	cell chemotaxis	-4.07389	-1.54454	8/207	EDNRB,FCER1G,XCR1,LGALS3,PPIB,TGFB2,CXCL14,ARHGEF16
17_Member	GO Biological Processes	GO:0006935	chemotaxis	-3.75582	-1.30275	12/506	ECE1,EDNRB,EXT1,FCER1G,XCR1,LGALS3,PPIB,TGFB2,CXCL14,FLRT2,ARHGEF16,EMB
17_Member	GO Biological Processes	GO:0042330	taxis	-3.72444	-1.3019	12/510	ECE1,EDNRB,EXT1,FCER1G,XCR1,LGALS3,PPIB,TGFB2,CXCL14,FLRT2,ARHGEF16,EMB
17_Member	GO Biological Processes	GO:1905517	macrophage migration	-3.5726	-1.21413	3/19	EDNRB,LGALS3,P2RX4
17_Member	GO Biological Processes	GO:1990266	neutrophil migration	-3.46533	-1.16092	5/89	FCER1G,LGALS3,PECAM1,PPIB,TGFB2
17_Member	GO Biological Processes	GO:0097530	granulocyte migration	-3.29307	-1.07129	5/97	FCER1G,LGALS3,PECAM1,PPIB,TGFB2
17_Member	GO Biological Processes	GO:0030593	neutrophil chemotaxis	-2.69753	-0.691828	4/79	FCER1G,LGALS3,PPIB,TGFB2
17_Member	GO Biological Processes	GO:0071621	granulocyte chemotaxis	-2.60019	-0.621503	4/84	FCER1G,LGALS3,PPIB,TGFB2
17_Member	GO Biological Processes	GO:0030595	leukocyte chemotaxis	-2.5172	-0.568039	5/145	EDNRB,FCER1G,LGALS3,PPIB,TGFB2
18_Member	GO Biological Processes	GO:0071711	basement membrane organization	-4.44723	-1.79294	4/28	CTSS,EXT1,GAS2,FLRT2
18_Member	GO Biological Processes	GO:0030198	extracellular matrix organization	-2.65127	-0.652488	7/266	CTSS,EXT1,GAS2,TGFB2,TGFBI,FLRT2,ADAMTS12
18_Member	GO Biological Processes	GO:0043062	extracellular structure organization	-2.64216	-0.651175	7/267	CTSS,EXT1,GAS2,TGFB2,TGFBI,FLRT2,ADAMTS12
18_Member	GO Biological Processes	GO:0045229	external encapsulating structure organization	-2.62406	-0.63878	7/269	CTSS,EXT1,GAS2,TGFB2,TGFBI,FLRT2,ADAMTS12
18_Member	GO Biological Processes	GO:0022602	ovulation cycle process	-2.43549	-0.515882	3/46	GAS2,TGFB2,SGPL1
18_Member	GO Biological Processes	GO:0030199	collagen fibril organization	-2.19526	-0.367969	3/56	EXT1,TGFB2,ADAMTS12
19_Member	GO Biological Processes	GO:0019882	antigen processing and presentation	-4.39706	-1.76845	6/93	CTSH,CTSS,ACE,EXT1,FCER1G,RAB10
19_Member	GO Biological Processes	GO:0097066	response to thyroid hormone	-4.38506	-1.76845	4/29	CTSB,CTSH,CTSS,ACE
19_Member	GO Biological Processes	GO:0097067	cellular response to thyroid hormone stimulus	-3.72211	-1.3019	3/17	CTSB,CTSH,CTSS
19_Member	Reactome Gene Sets	R-HSA-168898	Toll-like Receptor Cascades	-2.37016	-0.481781	5/157	CTSB,CTSS,FOS,LY96,DNM3
19_Member	GO Biological Processes	GO:0048002	antigen processing and presentation of peptide antigen	-2.11227	-0.317604	3/60	CTSS,ACE,FCER1G
20_Member	KEGG Pathway	hsa04145	Phagosome	-4.10106	-1.55592	7/152	ATP6V1E1,ATP6V0B,CTSS,M6PR,RAB7A,ATP6V1F,TUBB1
20_Member	KEGG Pathway	hsa04721	Synaptic vesicle cycle	-3.73306	-1.3019	5/78	ATP6V1E1,ATP6V0B,AP2M1,ATP6V1F,DNM3
20_Member	Reactome Gene Sets	R-HSA-983712	Ion channel transport	-3.55924	-1.20598	7/186	ATP6V1E1,ATP6V0B,CAMK2A,ATP6V1F,ANO10,TTYH2,MLKL
20_Member	KEGG Pathway	hsa05110	Vibrio cholerae infection	-3.4463	-1.15334	4/50	ARF1,ATP6V1E1,ATP6V0B,ATP6V1F
20_Member	KEGG Pathway	hsa05323	Rheumatoid arthritis	-3.3771	-1.12196	5/93	ATP6V1E1,ATP6V0B,FOS,TGFB2,ATP6V1F
20_Member	Reactome Gene Sets	R-HSA-9639288	Amino acids regulate mTORC1	-3.28714	-1.07083	4/55	ATP6V1E1,ATP6V0B,RHEB,ATP6V1F
20_Member	Reactome Gene Sets	R-HSA-917937	Iron uptake and transport	-3.19913	-1.01679	4/58	ATP6V1E1,ATP6V0B,FTL,ATP6V1F
20_Member	Reactome Gene Sets	R-HSA-2262752	Cellular responses to stress	-3.19053	-1.01679	14/757	ATP6V1E1,ATP6V0B,CAMK2A,CAPZB,CDKN1B,FOS,PSMD2,RHEB,ELOC,ATP6V1F,PRDX6,ATF6,LY96,TUBB1
20_Member	Reactome Gene Sets	R-HSA-77387	Insulin receptor recycling	-3.15899	-0.997056	3/26	ATP6V1E1,ATP6V0B,ATP6V1F
20_Member	Reactome Gene Sets	R-HSA-8953897	Cellular responses to stimuli	-3.11364	-0.963208	14/771	ATP6V1E1,ATP6V0B,CAMK2A,CAPZB,CDKN1B,FOS,PSMD2,RHEB,ELOC,ATP6V1F,PRDX6,ATF6,LY96,TUBB1
20_Member	Reactome Gene Sets	R-HSA-917977	Transferrin endocytosis and recycling	-2.93196	-0.836261	3/31	ATP6V1E1,ATP6V0B,ATP6V1F
20_Member	KEGG Pathway	hsa05120	Epithelial cell signaling in Helicobacter pylori infection	-2.89166	-0.813576	4/70	ATP6V1E1,ATP6V0B,ATP6V1F,F11R
20_Member	Reactome Gene Sets	R-HSA-1222556	ROS and RNS production in phagocytes	-2.7417	-0.717679	3/36	ATP6V1E1,ATP6V0B,ATP6V1F
20_Member	Reactome Gene Sets	R-HSA-74752	Signaling by Insulin receptor	-2.71783	-0.700363	4/78	ATP6V1E1,ATP6V0B,IRS1,ATP6V1F
20_Member	KEGG Pathway	hsa04150	mTOR signaling pathway	-2.3937	-0.495248	5/155	ATP6V1E1,IRS1,RHEB,ATP6V1F,LPIN3
20_Member	WikiPathways	WP4917	Proximal tubule transport	-2.15296	-0.343771	3/58	ATP6V1E1,ATP6V0B,ATP6V1F
