# Supplementary material for: Glucocorticoid receptor hypersensitivity enhances inflammatory signaling and inhibits cell cycle progression in porcine PBMCs
Source: Front Immunol. 2022 Nov 24;13:976454. doi: 10.3389/fimmu.2022.976454 (PMC9730246; doi:10.3389/fimmu.2022.976454)
Supplement: Supplementary file 5 [file Table_5.xlsx]

## Sheet: CON_Val_up
Supplementary Table 5. IPA diseases and biological functions enriched for Val-up and Val-down genes under different treatment conditions.
Categories	Diseases or Functions Annotation	p-value	Predicted Activation State	Activation z-score	|z-score|	Molecules	# Molecules
Cellular Compromise,Inflammatory Response	Degranulation of cells	2.14e-15		1.564	1.564	AOC1,ARL8A,ASAH1,ATP6AP2,BRI3,CD63,CD68,CREG1,CSTB,CTSA,CTSB,CTSH,CTSS,CYB5R1,DUSP1,ENDOD1,ENPP4,FCER1G,FOS,FTL,FUCA1,GGH,GLA,ITIH4,LAMTOR3,LGALS3,LHFPL2,MANBA,MANF,NCK2,NCSTN,NEU1,NHLRC3,NPC2,P2RX4,PECAM1,PRCP,PRDX6,PSMD2,PYGL,RAB10,RAB5C,RAB7A,RAC1,RALB,SCAMP1,SRGN,SRP14,STX4,TGFB2,TMEM63A,TNFRSF1B,VAT1,VAV1,VCP	55
Cellular Compromise,Inflammatory Response	Degranulation of phagocytes	6.16e-15		1.195	1.195	AOC1,ARL8A,ASAH1,ATP6AP2,BRI3,CD63,CD68,CREG1,CSTB,CTSA,CTSB,CTSH,CTSS,DUSP1,ENPP4,FCER1G,FOS,FTL,FUCA1,GGH,GLA,LAMTOR3,LGALS3,MANBA,NCK2,NCSTN,NEU1,NHLRC3,NPC2,P2RX4,PECAM1,PRCP,PRDX6,PSMD2,PYGL,RAB10,RAB5C,RAB7A,RAC1,SCAMP1,SRP14,STX4,TMEM63A,TNFRSF1B,VAT1,VAV1,VCP	47
Cellular Compromise,Inflammatory Response	Degranulation of neutrophils	6.67e-15				AOC1,ARL8A,ASAH1,ATP6AP2,BRI3,CD63,CD68,CREG1,CSTB,CTSA,CTSB,CTSH,CTSS,ENPP4,FCER1G,FTL,FUCA1,GGH,GLA,LAMTOR3,LGALS3,MANBA,NCSTN,NEU1,NHLRC3,NPC2,PECAM1,PRCP,PRDX6,PSMD2,PYGL,RAB10,RAB5C,RAB7A,RAC1,SCAMP1,SRP14,TMEM63A,TNFRSF1B,VAT1,VCP	41
Cellular Compromise,Inflammatory Response	Degranulation of myeloid cells	1.04e-14		1.195	1.195	AOC1,ARL8A,ASAH1,ATP6AP2,BRI3,CD63,CD68,CREG1,CSTB,CTSA,CTSB,CTSH,CTSS,DUSP1,ENPP4,FCER1G,FOS,FTL,FUCA1,GGH,GLA,LAMTOR3,LGALS3,MANBA,NCK2,NCSTN,NEU1,NHLRC3,NPC2,P2RX4,PECAM1,PRCP,PRDX6,PSMD2,PYGL,RAB10,RAB5C,RAB7A,RAC1,SCAMP1,SRP14,STX4,TMEM63A,TNFRSF1B,VAT1,VAV1,VCP	47
Developmental Disorder,Hereditary Disorder,Metabolic Disease,Organismal Injury and Abnormalities	Lysosomal storage disease	2.63e-13	Decreased	-2.581	2.581	ACP2,ALDH3A2,ANO10,ASAH1,CLCN6,CLN6,CTSA,FUCA1,GALC,GBA,GLA,GNPTAB,LIPA,MANBA,MCOLN1,NEU1,NPC2,PHYH,SLC17A5,TPP1	20
Molecular Transport	Transport of molecule	2.42e-09		1.821	1.821	ABCA4,ABCB10,ACE,ACTR1A,AGFG1,ANO10,AOC1,AP2M1,ARF1,ASAH1,ATP6V0B,ATP6V1E1,ATP6V1F,ATP6V1G1,CA13,CERT1,CGA,CLCN6,CTNS,CTSA,CTSS,CYB5R1,CYP7A1,DDX39A,DENND10,FCER1G,FECH,FGF1,FHL1,FOSB,FRMD4A,FTL,GNPTAB,IPO4,IRS1,KCNK6,LGALS1,LIPA,LPCAT3,M6PR,MCOLN1,MCUR1,MFN2,MYO5A,NCEH1,NFIL3,NPC2,NPY1R,OSBPL5,P2RX4,PECAM1,PLAAT3,PLIN2,PLIN3,PLP2,PRDX6,PSEN2,RAB10,RAB3GAP2,RAB7A,RAC1,RRBP1,RTN4,SARNP,SCAMP1,SCAM…	95
Hereditary Disorder,Neurological Disease,Organismal Injury and Abnormalities	Familial neurological disorder	5.43e-09				ABCA4,ACADM,ACE,ACER3,ALDH2,ANO10,ANXA11,AP2M1,ARF1,ASAH1,ASCC1,ATP6AP2,BEND4,CA13,CAMTA1,CCDC47,CD68,CDS1,CEP104,CERT1,CIB2,CLCN6,CLN6,CLUH,COX5B,CSTB,CTSA,CTSB,CTSS,CUX1,CXCL14,CYP7A1,DCTN2,DDIT3,DIABLO,DNAJB12,DST,ECE1,EDNRB,ERGIC1,ETHE1,EXOC7,F11R,FBXO38,FCER1G,FLRT2,FOS,FRMD4A,FTL,FTSJ1,FUCA1,GALC,GBA,GPC1,GPR137B,HADH,HADHB,ITIH4,KAZN,KLF4,LIPA,LPAR1,MCOLN1,MFN2,MMP19,MRAS,MYO5A,MYORG,NDUFB…	114
Hereditary Disorder,Neurological Disease,Organismal Injury and Abnormalities	Autosomal recessive neurological disorder	7.75e-08				ABCA4,ACADM,ACER3,ANO10,ASAH1,ASCC1,CCDC47,CEP104,CIB2,CLN6,CSTB,CTSA,CXCL14,CYP7A1,DST,EDNRB,ETHE1,EXOC7,FRMD4A,FUCA1,GALC,GBA,HADHB,MCOLN1,MFN2,MYORG,NEU1,PHYH,PLCB1,PLPBP,PSEN2,RAB3GAP2,REPS1,RNASEH2A,RNF216,SCARB2,SERAC1,SLC17A5,SORD,TANGO2,TFG,THG1L,TMEM138,TMX2,TPP1,TRAK1,TRAPPC3,VCP,WFS1,WHRN,ZNF592	51
Lipid Metabolism,Small Molecule Biochemistry	Metabolism of membrane lipid derivative	1.14e-07	Increased	3.923	3.923	ACER3,ALDH3A2,ARF1,ASAH1,ATF6,CD82,CDS1,CERS2,CERT1,CLN6,CTSA,CUX1,CYP7A1,FADS1,FECH,FGF1,FOS,GALC,GBA,GDE1,GLA,KDSR,LIPA,LPCAT3,LPIN3,NCEH1,NEU1,PGAP4,PLAAT3,PLCB1,PRDX6,RAC1,SGPL1,SH3GLB1,SMPDL3B,TIRAP,VAV1	37
Hereditary Disorder,Organismal Injury and Abnormalities,Skeletal and Muscular Disorders	Hereditary myopathy	3.19e-07				ACE,ACTG2,ALDH1L2,ARF1,ARL4C,ASAH1,ASCC1,BEND4,CALD1,CPQ,CTSS,CXCL14,DCTN2,DOLK,DST,ECI2,ETHE1,FBXO38,FECH,FGF1,FHL1,GLA,HADHB,MCOLN1,MFN2,MYL9,NEB,OXCT1,PLCB1,PLEKHM2,PNPO,PRDX6,PSEN2,RAB7A,SDC2,SELENON,SERAC1,SLC1A5,STAC3,TAGLN,TANGO2,TFG,TGFBI,TOR1A,TPM4,UBAP1,VCP	47
Carbohydrate Metabolism	Metabolism of carbohydrate	8.86e-07	Increased	3.099	3.099	ACADM,ADAMTS12,ALDH2,ALDH3A2,ARF1,ARRDC3,ASAH1,ATF6,CDS1,CLN6,CTSB,DSEL,EXT1,FGF1,FUCA1,GBA,GDE1,GLA,GPC1,IRS1,LPIN3,MANBA,MPDU1,NAGK,NEU1,NPL,NPY1R,PGAP4,PKLR,PLCB1,PLIN2,PRDX6,PYGL,RAB10,RAC1,RGN,SDC2,SELENOS,SH3GLB1,SIAE,SLC23A2,SORD,TGFB2,TIRAP,TREH,VAV1,WDTC1	47
Protein Degradation,Protein Synthesis	Catabolism of protein	9.7e-07	Increased	2.529	2.529	ACE,ATF6,CCDC47,CLN6,CNDP1,CNDP2,CPQ,CSTB,CTSA,CTSB,CTSH,CTSS,DDB1,DNAJB12,DVL3,ECE1,ECPAS,EXT1,GBA,GLMP,KCTD6,MANBA,MFSD1,MMP19,NCSTN,PPIB,PPP1R11,PSEN2,PSENEN,PSMD2,RAB7A,RNF41,RTN4,SELENOS,SH3GLB1,SIRT2,TPP1,USP28,VAV1,VCP,WFS1,ZFAND5	42
Cell Morphology,Cellular Function and Maintenance	Macroautophagy	1.86e-06				EXOC7,GBA,LAMTOR3,MFN2,MYO5A,POLDIP2,PRKAB1,PRKAB2,RAB9A,RHEB,STAM,VCP,VPS26B,WDFY3,WIPI1	15
Lipid Metabolism,Small Molecule Biochemistry	Catabolism of lipid	2.42e-06	Increased	2.408	2.408	ACER3,ALDH3A2,ASAH1,CYP7A1,ECI2,GALC,GBA,GDE1,GLA,IRS1,LIPA,PLAAT3,PLCB1,PRDX6,SGPL1,SMPDL3B	16
Developmental Disorder,Neurological Disease	Congenital neurological disorder	2.87e-06	Decreased	-3.112	3.112	ABCA4,ACADM,ARF1,ASCC1,CAMTA1,CCDC47,CEP104,CLCN6,CLN6,CLUH,CSTB,CTSA,CYP7A1,DDIT3,DVL3,ECE1,EDNRB,ERGIC1,FRMD4A,FUCA1,GALC,GBA,GPC1,HADHB,INTU,KLF4,LAMC1,LIPA,LPAR1,MCOLN1,MRAS,NEU1,NID1,PHYH,PNPO,PPP1R13L,PSEN2,RAB3GAP2,RALB,RHEB,RTN4,SERAC1,SLC17A5,SLC6A8,TBATA,TGFB2,TMEM138,TMTC4,TMX2,TPP1,TRAPPC3,VCP,ZNF592	53
Cell-To-Cell Signaling and Interaction,Cellular Compromise	Stress response of cells	3.19e-06		-0.736	0.736	ALDH3A2,ATF6,CTSB,CTSS,DDIT3,DIABLO,DST,PON2,PRDX6,PSEN2,SIRT2,SLC1A5,VAV1,VCP	14
Cell Morphology,Cellular Assembly and Organization	Morphology of lysosome	3.28e-06				ACP2,CD63,CTSA,FUCA1,GLMP,GNPTAB,MCOLN1,NPC2	8
Cellular Assembly and Organization,Lipid Metabolism,Small Molecule Biochemistry	Formation of lipid droplets	3.6e-06		0.128	0.128	ATF6,CDS1,DUSP1,NFIL3,PLIN2,PLIN3,PRKAB1	7
Organismal Development	Morphology of body cavity	4.2e-06				ABCB10,ACADM,ACE,ACP2,ACTG2,AMHR2,ASAH1,ATF6,ATP6AP2,ATP6V1E1,ATXN1L,CAPZB,CELSR3,CGA,CLCN6,CTSA,CTSB,CUX1,CXCL14,CYP7A1,DDB1,DENND1B,DOLK,DUSP1,DVL3,ECE1,EDNRB,EIF6,FAH,FAM20A,FCER1G,FGF1,FLRT2,FOS,FUCA1,GALP,GBA,GLA,GLIS3,GLMP,GPX3,HADH,IL10RB,IRS1,KAZN,KLF4,LAMC1,LDLRAD3,LGALS3,LIMK2,LIPA,MANBA,MCOLN1,MFSD1,MLKL,MRAS,MYL9,NCSTN,NFIL3,NPC2,NPY1R,P2RX4,PECAM1,PKDCC,PLAAT3,PLCB1,PLEKHM2,PON2,PPP1…	87
Hereditary Disorder,Neurological Disease,Organismal Injury and Abnormalities	Familial encephalopathy	4.76e-06				ABCA4,ACADM,ACE,ACER3,ALDH2,ANO10,ANXA11,AP2M1,ARF1,ASAH1,ATP6AP2,BEND4,CA13,CAMTA1,CD68,CDS1,CEP104,CERT1,CLCN6,COX5B,CSTB,CTSB,CTSS,CUX1,CYP7A1,DDIT3,DNAJB12,ETHE1,EXOC7,F11R,FCER1G,FLRT2,FOS,FRMD4A,FTL,FTSJ1,GALC,GBA,GPC1,GPR137B,HADH,HADHB,ITIH4,KAZN,KLF4,LIPA,LPAR1,MCOLN1,MFN2,MYO5A,MYORG,NDUFB10,NDUFB2,NID1,PCMT1,PDLIM1,PHACTR1,PHYH,PLCB1,PLPBP,PNPO,PRDX6,PSEN2,RAB3GAP2,RAC1,REPS1,RNASEH2A,…	85
Carbohydrate Metabolism	Catabolism of carbohydrate	5.52e-06	Increased	2.392	2.392	ADAMTS12,CTSB,GBA,GDE1,GPC1,MANBA,NAGK,NEU1,NPL,PLCB1,PRDX6,PYGL,SDC2,SORD,TREH	15
Cellular Assembly and Organization,Cellular Function and Maintenance	Organization of cytoplasm	6.93e-06	Increased	3.247	3.247	ACE,ACP2,AGFG1,AMHR2,ARF1,ARHGAP10,ARPC2,ATF6,BTBD3,CALD1,CAPZB,CCDC47,CD82,CELSR3,CEP104,CEP83,CERT1,CLN6,CLUH,CTNS,CTSS,DCTN2,DNM3,DST,EPB41L3,EXOC7,EXT1,F11R,FGF1,FOS,GBA,GNPTAB,INTU,LAMC1,LIMK2,LPAR1,LRPAP1,LUZP1,MFN2,MICAL2,MRAS,MYL9,MYO5A,NCK2,NLGN3,PDLIM1,PHACTR1,PHETA1,PLAAT3,PLEKHM2,PLEKHO1,PSEN2,PYROXD2,RAB10,RAB32,RAB5C,RAC1,RALB,RHOU,RRBP1,RTN4,SDC2,SELENON,SEPTIN2,SH3GLB1,SIRT2,SLC17…	80
Cell Death and Survival	Necrosis	7.03e-06		0.533	0.533	ACE,ADAMTS12,ALDH2,ARL4C,ARPC2,ASAH1,ATF6,ATP6AP2,AVPI1,CCDC47,CD82,CEP104,CERS2,CERT1,CREG1,CTNS,CTSB,CTSS,CUX1,CYP7A1,DCTN2,DDIT3,DIABLO,DLST,DNAJB12,DST,DUSP1,EDNRB,EIF6,ETHE1,FADS1,FAH,FAM20C,FCER1G,FECH,FGF1,FHL1,FOS,FOSB,GBA,GLIS3,GP2,GPC1,GRINA,IMMT,IPO4,IRS1,ITIH4,KAZN,KLF4,LGALS1,LGALS3,LIPA,LPAR1,LRPAP1,LY96,M6PR,MANF,MFN2,MICAL2,MLKL,MRAS,NCEH1,NCK2,NCSTN,NFIL3,NPC2,P2RX4,PECAM1,PLCB1,…	119
Lipid Metabolism,Small Molecule Biochemistry	Synthesis of lipid	7.77e-06	Increased	3.994	3.994	ABCA4,ACER3,ALDH3A2,ARF1,ASAH1,ATF6,CD82,CDS1,CERS2,CERT1,CGA,CUX1,CYP7A1,DOLK,EDNRB,EIF6,FADS1,FCER1G,FGF1,FOS,GBA,GLA,GPC1,HACD3,KDSR,KLF4,LPCAT3,LPIN3,MPDU1,MYO5A,NFIL3,NPC2,PGAP4,PKLR,PLAAT3,PLCB1,PLIN2,PON2,PRKAB1,PRKAB2,RAC1,RGN,SGPL1,SH3GLB1,SIRT2,TIRAP,TNFRSF1B,VAV1,WDTC1	49
Carbohydrate Metabolism	Catabolism of oligosaccharide	1.03e-05				MANBA,NAGK,NEU1,NPL,TREH	5
Lipid Metabolism,Small Molecule Biochemistry	Catabolism of sphingolipid	1.13e-05				ACER3,ALDH3A2,ASAH1,GALC,GBA,GLA,SGPL1	7
Organismal Development	Abnormal morphology of body cavity	1.18e-05				ABCB10,ACADM,ACE,ACTG2,AMHR2,ASAH1,ATF6,ATP6V1E1,ATXN1L,CELSR3,CGA,CLCN6,CTSA,CTSB,CUX1,CYP7A1,DDB1,DENND1B,DOLK,DUSP1,DVL3,ECE1,EDNRB,FAH,FAM20A,FCER1G,FLRT2,FOS,FUCA1,GBA,GLA,GLIS3,GLMP,GPX3,HADH,IL10RB,KAZN,KLF4,LAMC1,LDLRAD3,LGALS3,LIMK2,LIPA,MANBA,MCOLN1,MFSD1,MLKL,MRAS,MYL9,NCSTN,NFIL3,NPC2,NPY1R,P2RX4,PECAM1,PKDCC,PLAAT3,PLCB1,PLEKHM2,PPP1R13L,PSEN2,RAC1,RCBTB1,RGN,RHEB,RTN4,S100A10,S100A6…	77
Lipid Metabolism,Molecular Transport,Small Molecule Biochemistry	Concentration of lipid	1.23e-05		-0.028	0.028	ABCA4,ACE,ARF1,ASAH1,CD163,CERS2,CERT1,CGA,CTSS,CXCL14,CYP7A1,CYSLTR2,DUSP1,EDNRB,FCER1G,FGF1,FOS,FUCA1,GALNT2,GBA,GLA,HADH,IRS1,LGALS3,LIPA,LPCAT3,LRPAP1,MFN2,MRAS,NCEH1,NEU1,NFIL3,NPC2,NPY1R,P2RX4,PHYH,PLAAT3,PLIN2,PLIN3,PON2,PRDX6,PRKAB1,PSEN2,RAB7A,RAB9A,RAC1,RGN,SGPL1,SLC23A2,SLC3A2	50
Metabolic Disease,Organismal Injury and Abnormalities	Abnormal metabolism	1.45e-05		-1.865	1.865	ACAD9,ACADM,ACE,ALDH2,CTSS,CYP7A1,DSEL,ETHE1,FUCA1,GALC,GBA,GDE1,GLA,HADH,HADHB,IRS1,M6PR,NPC2,OXCT1,PLIN3,RGN,S100A10,SCARB2,SH3PXD2B,SLC25A20,TNFRSF21,TRIM72	27
Lipid Metabolism,Small Molecule Biochemistry	Metabolism of glycosphingolipid	1.57e-05		1.939	1.939	ASAH1,CD82,CERT1,CLN6,CTSA,GALC,GBA,GLA,NEU1,SGPL1	10
Cell-To-Cell Signaling and Interaction,Cellular Compromise	Stress response of tumor cell lines	1.58e-05		-0.577	0.577	DST,PRDX6,PSEN2,SIRT2,SLC1A5,VAV1,VCP	7
Cellular Assembly and Organization,Cellular Function and Maintenance	Acetylation of microtubules	1.69e-05		1.103	1.103	DST,RAC1,RRBP1,SIRT2	4
Lipid Metabolism,Small Molecule Biochemistry	Metabolism of sphingolipid	1.83e-05	Increased	2.242	2.242	ACER3,ALDH3A2,ASAH1,CD82,CERS2,CERT1,CLN6,CTSA,CUX1,GALC,GBA,GLA,KDSR,NEU1,SGPL1	15
Immunological Disease	Early stage acute graft-vs-host disease	1.88e-05				ACER3,CREG1,CTSH,FUCA1,KDSR,NAGK,RAB5C,SCARB2	8
Inflammatory Response	Inflammatory response	2.13e-05	Increased	2.123	2.123	ACE,ACER3,ADAMTS12,ALDH2,CD163,CD63,CTSA,CTSS,CUX1,CXCL14,DDIT3,DUSP1,EDNRB,F11R,FCER1G,FGF1,FOS,GALP,GPR137B,IL10RB,KLF4,LGALS1,LGALS3,LIPA,LPCAT3,LY96,MFN2,MMP19,NFIL3,NPY1R,PARP4,PECAM1,PLIN2,PON2,PPIB,PRDX6,PSEN2,RAC1,RALB,RHEB,SLC1A5,SMPDL3B,TIRAP,TLR8,TNFRSF1B,TUBB1,VAV1,XCR1	48
Lipid Metabolism,Molecular Transport,Small Molecule Biochemistry	Accumulation of sphingolipid	2.16e-05	Decreased	-2.362	2.362	ASAH1,CERT1,GALC,GBA,GLA,NPC2,SGPL1	7
Lipid Metabolism,Small Molecule Biochemistry	Metabolism of glycolipid	2.25e-05		1.961	1.961	ASAH1,CD82,CERT1,CLN6,CTSA,GALC,GBA,GLA,MPDU1,NEU1,PGAP4,SGPL1	12
Protein Synthesis	Metabolism of protein	2.41e-05	Increased	2.377	2.377	ACE,ATF6,CALU,CCDC47,CGA,CLN6,CNDP1,CNDP2,CPQ,CSTB,CTSA,CTSB,CTSH,CTSS,DCTN2,DDB1,DDIT3,DNAJB12,DVL3,ECE1,ECPAS,EIF6,EXT1,FAM20C,FGF1,FOS,GBA,GLMP,GPC1,IRS1,ITIH2,KCTD6,LAMC1,LGALS1,MANBA,MFSD1,MMP19,MRPL40,NCK2,NCSTN,PATL1,PPIB,PPP1R11,PSEN2,PSENEN,PSMD2,RAB7A,RHEB,RNF41,RRBP1,RTN4,SDC2,SELENOS,SH3GLB1,SIRT2,TGFBI,TPP1,USP28,VAV1,VCP,WFS1,ZFAND5	62
Developmental Disorder,Hereditary Disorder,Metabolic Disease,Organismal Injury and Abnormalities	Inborn error of carbohydrate metabolism	2.46e-05				ATP6AP2,CA13,CTSA,DOLK,FUCA1,GALNT2,GNPTAB,M6PR,MCOLN1,MPDU1,NEU1,PSMD2,PYGL,TREH	14
Cellular Assembly and Organization	Development of cytoplasm	3.03e-05	Increased	2.878	2.878	ARF1,ARPC2,CALD1,CAPZB,CEP104,CERT1,F11R,FGF1,IPO4,IRS1,LIMK2,LPAR1,M6PR,MFN2,MYL9,NCK2,PDLIM1,PECAM1,PHACTR1,POLDIP2,RAB7A,RAC1,RTN4,S100A10,SDC2,SH3PXD2B,TGFBI,TPM4,TRIP10,VAV1,VCP,WIPI1	32
Lipid Metabolism,Molecular Transport,Small Molecule Biochemistry	Concentration of sterol	3.04e-05	Decreased	-2.093	2.093	ABCA4,CTSS,CXCL14,CYP7A1,DUSP1,EDNRB,FUCA1,GLA,IRS1,LGALS3,LIPA,LPCAT3,LRPAP1,NCEH1,NEU1,NFIL3,NPC2,PHYH,PLIN2,PSEN2,RAB7A,RAB9A,RGN,SGPL1	24
Developmental Disorder,Hereditary Disorder,Metabolic Disease,Organismal Injury and Abnormalities	Lipidosis	3.43e-05				ALDH3A2,GNPTAB,MCOLN1,NPC2,PHYH	5
Metabolic Disease,Organismal Injury and Abnormalities	Abnormal activity of enzyme	3.5e-05				ALDH2,DSEL,ETHE1,FUCA1,GBA,GDE1,M6PR,RGN,SCARB2,TNFRSF21	10
Lipid Metabolism,Molecular Transport,Small Molecule Biochemistry	Concentration of cholesterol	3.51e-05		-1.91	1.91	ABCA4,CTSS,CXCL14,CYP7A1,DUSP1,FUCA1,GLA,IRS1,LGALS3,LIPA,LPCAT3,LRPAP1,NCEH1,NEU1,NFIL3,NPC2,PHYH,PLIN2,PSEN2,RAB7A,RAB9A,RGN,SGPL1	23
Lipid Metabolism,Molecular Transport,Small Molecule Biochemistry	Accumulation of lipid	3.75e-05	Decreased	-2.085	2.085	ACP2,ASAH1,ATF6,CERT1,CYP7A1,DDIT3,FOS,GALC,GBA,GLA,LIPA,LPAR1,M6PR,MFN2,NPC2,PLIN2,PON2,PRDX6,SCARB2,SGPL1,SIRT2,TIRAP,TMEM135	23
Renal and Urological System Development and Function	Morphology of urinary system	4.08e-05				ACE,ACTG2,ATF6,CXCL14,FAH,FAM20A,FCER1G,FGF1,FUCA1,GLA,GLIS3,IRS1,LAMC1,LIMK2,LIPA,MANBA,MCOLN1,MYL9,PECAM1,RCBTB1,SCARB2,TGFB2,TNFRSF1B,TULP3	24
Free Radical Scavenging	Metabolism of reactive oxygen species	4.35e-05		1.562	1.562	ABCB10,ACE,ALDH2,ALDH3A2,ATP6AP2,CSTB,CTNS,CXCL14,CYB5R1,DDIT3,DLST,DUSP1,FOS,FTL,GPX3,ITIH4,KLF4,LGALS3,LIPA,MFN2,MLKL,PECAM1,PON2,PRCP,PRDX6,RAB7A,RAC1,RTN4,S100A6,SH3PXD2B,SMOX,TAGLN,TLR8,VAV1	34
Gastrointestinal Disease,Hepatic System Disease,Organismal Injury and Abnormalities	Liver lesion	5.42e-05		-0.48	0.48	ABCA4,ABCB10,ABRAXAS1,ACAD9,ACE,ACTG2,ACTR1A,ADAMTS12,AGFG1,ALDH1L2,ALDH2,ALG5,ANO10,AOC1,ARF1,ARHGAP10,ASAH1,ATF6,ATP6V1E1,BEND4,CA13,CALU,CAMTA1,CD163,CD82,CEP104,CEP83,CERS2,CFDP1,CNDP1,CNDP2,CPQ,CRELD1,CTSA,CTSB,CUX1,CXCL14,CYP7A1,CYSLTR2,DCTN4,DDIT3,DENND10,DENND1B,DNAJB12,DOCK6,DSEL,DST,DUSP1,DUSP3,ECI2,ECPAS,EDNRB,ENDOD1,ENPP4,EPB41L3,EPHX3,EXOC7,EXT1,FADS1,FAH,FAM20C,FAM53C,FBXO38,FGF1,FH…	210
Lipid Metabolism,Small Molecule Biochemistry	Cleavage of sphingolipid	6.47e-05	Increased	2.366	2.366	ACER3,ASAH1,CUX1,GALC,GBA,GLA	6
Carbohydrate Metabolism	Metabolism of oligosaccharide	6.47e-05				GLA,MANBA,NAGK,NEU1,NPL,TREH	6
Cellular Function and Maintenance	Endocytosis	6.68e-05	Increased	3.015	3.015	ACE,AP2M1,ARF1,ARPC2,ATP6V1E1,ATP6V1F,CD163,CD63,CD82,CERS2,CIB2,DNM3,FCER1G,FGF1,JOSD1,LDLRAD3,LGALS3,LRPAP1,M6PR,MFN2,MYO5A,NLGN3,PECAM1,PSEN2,RAB5C,RAB7A,RAC1,RALB,REPS1,S100A10,SCAMP1,SCAMP2,SCARB2,SNX33,VAV1,VCP	36
Neurological Disease	Neurodegeneration	6.77e-05	Decreased	-3.083	3.083	CERS2,CIB2,CTSB,DCTN2,EDNRB,FGF1,FTL,FUCA1,GBA,GNPTAB,LAMC1,LRPAP1,MANF,MFN2,MYORG,NFIL3,NPC2,REPS1,RGN,RHEB,SCARB2,TGFB2,TNFRSF1B	23
Free Radical Scavenging	Synthesis of reactive oxygen species	6.9e-05		1.545	1.545	ABCB10,ACE,ALDH2,ALDH3A2,ATP6AP2,CSTB,CTNS,CXCL14,CYB5R1,DDIT3,DLST,DUSP1,FOS,FTL,ITIH4,KLF4,LGALS3,LIPA,MFN2,MLKL,PECAM1,PON2,PRCP,PRDX6,RAB7A,RAC1,RTN4,S100A6,SMOX,TAGLN,TLR8,VAV1	32
Organismal Injury and Abnormalities,Skeletal and Muscular Disorders	Myopathy of gastrocnemius	7.25e-05				DUSP1,MCOLN1,MFN2	3
Cell Morphology,Cellular Assembly and Organization,Cellular Development,Cellular Function and Maintenance,Cellular Growth and Proliferation,Nervous System Development and Function,Organismal Development,Tissue Development	Myelination of axons	7.59e-05		0.656	0.656	LAMC1,RAC1,RALB,RTN4,TNFRSF1B,TNFRSF21	6
Neurological Disease	Motor dysfunction or movement disorder	8.53e-05	Decreased	-2.122	2.122	ACADM,ALDH2,ANO10,ARF1,ASAH1,ATP6AP2,ATP6V1E1,CA13,CAMTA1,CAPZB,CD68,CDS1,COX5B,CSTB,CTSA,CTSB,CTSS,DDIT3,DNAJB12,EPB41L3,ETHE1,F11R,FAM20C,FLRT2,FOS,FOSB,FRMD4A,FTL,FUCA1,GALC,GBA,GNPTAB,HADH,HADHB,ITIH4,KAZN,LPAR1,M6PR,MCOLN1,MFN2,MYO5A,NDUFB10,NDUFB2,NEB,NID1,NPC2,PCMT1,PDLIM1,PHACTR1,PHYH,PLCB1,PRDM2,PRDX6,RGN,RNF216,RTN4,S100A10,SAMD12,SCARB2,THG1L,TMTC4,TOR1A,TPP1,TRIM72,TUBB1	65
Lipid Metabolism,Molecular Transport,Small Molecule Biochemistry	Accumulation of glycosylceramide	9.03e-05				GALC,GBA,GLA,NPC2	4
Hereditary Disorder,Neurological Disease,Organismal Injury and Abnormalities	Hereditary motor neuropathy	0.000104				ARF1,ASAH1,DCTN2,DST,FBXO38,HADHB,MCOLN1,MFN2,PNPO,RAB7A,SLC1A5,TFG,UBAP1,VCP	14
Digestive System Development and Function,Hepatic System Development and Function,Organ Morphology,Organismal Development	Morphology of liver	0.000105				ABCB10,ACP2,ASAH1,CTSA,CUX1,CXCL14,CYP7A1,DUSP1,EIF6,FAH,FGF1,FOS,GBA,GLA,GLMP,IRS1,LGALS3,LIPA,MANBA,MFSD1,PLAAT3,RGN,TNFRSF1B	23
Hereditary Disorder,Neurological Disease,Organismal Injury and Abnormalities	Hereditary neuropathy	0.000105				ANXA11,ARF1,ASAH1,DCTN2,DST,FBXO38,FTL,GALC,GBA,HADHB,MCOLN1,MFN2,MMP19,PNPO,RAB7A,REPS1,SLC1A5,SORD,TFG,UBAP1,VCP,WFS1	22
Cellular Movement	Invasion of sarcoma cell lines	0.000107		1.998	1.998	CTSB,PLAAT3,RAC1,S100A10,SDC2,TAGLN,VCP	7
Lipid Metabolism,Small Molecule Biochemistry	Redistribution of lipid	0.000108		1.103	1.103	ANO10,LGALS1,MCOLN1,RAB9A,RAC1	5
Lipid Metabolism,Small Molecule Biochemistry	Metabolism of D-sphingosine	0.000108				ACER3,ALDH3A2,ASAH1,CERS2,GBA	5
Cellular Function and Maintenance	Cellular homeostasis	0.000111	Increased	3.429	3.429	ACE,ACP2,ARF1,ASAH1,ATF6,ATP6V1G1,CCDC47,CIB2,CLUH,CREG1,CTSB,DDIT3,DIABLO,EDNRB,EXOC7,EXT1,F11R,FAM20A,FCER1G,FECH,FGF1,FOS,FTL,GBA,GPR137B,GRINA,HAAO,HADH,IRS1,KLF4,LAMTOR3,LGALS1,LIPA,LPAR1,LRPAP1,MFN2,MLKL,MMP19,MYO5A,NCSTN,NFIL3,NPY1R,P2RX4,PECAM1,PLAAT3,POLDIP2,PPIB,PRCP,PRKAB1,PRKAB2,PSEN2,PSMD2,PYGL,RAB7A,RAB9A,RAC1,RGN,RHEB,RNF41,RTN4,SELENON,SH3GLB1,SIRT2,SLC17A5,SLC3A2,SLC8B1,SPPL3,STA…	79
Hereditary Disorder,Neurological Disease,Organismal Injury and Abnormalities	Hereditary peripheral neuropathy	0.000112				ARF1,ASAH1,DCTN2,DST,FBXO38,HADHB,MCOLN1,MFN2,PNPO,RAB7A,SLC1A5,SORD,TFG,UBAP1,VCP	15
Respiratory System Development and Function	Respiratory system development	0.000122				ACE,ASAH1,ATXN1L,CELSR3,CTSH,DENND1B,DUSP1,ECE1,FAM20A,FGF1,LAMC1,LIPA,NPC2,PECAM1,PKDCC,PSEN2,RGN,SELENON,SLC23A2,TGFB2,TGFBI,TNFRSF1B,TULP3	23
Lipid Metabolism,Small Molecule Biochemistry	Metabolism of phospholipid	0.000123	Increased	3.1	3.1	ALDH3A2,ARF1,ATF6,CDS1,CERT1,CYP7A1,FADS1,FOS,GDE1,LPIN3,NCEH1,PGAP4,PLAAT3,PLCB1,PRDX6,RAC1,SGPL1,SH3GLB1,SMPDL3B,TIRAP,VAV1	21
Cell Morphology,Cellular Assembly and Organization	Abnormal morphology of lysosome	0.000132				ACP2,CTSA,FUCA1,GNPTAB,NPC2	5
Developmental Disorder,Hereditary Disorder,Metabolic Disease,Organismal Injury and Abnormalities	Fatty acid oxidation disorder	0.000137				ACAD9,ACADM,HADH,HADHB,OXCT1,SLC25A20	6
Embryonic Development,Organ Development,Organismal Development,Respiratory System Development and Function,Tissue Development	Formation of lung	0.00014				ACE,ASAH1,ATXN1L,CELSR3,CTSH,DENND1B,DUSP1,FAM20A,FGF1,LAMC1,LIPA,NPC2,PECAM1,PKDCC,PSEN2,RGN,SELENON,SLC23A2,TGFB2,TGFBI,TNFRSF1B	21
Cellular Assembly and Organization,Tissue Development	Fibrogenesis	0.00015		1.951	1.951	ACE,ARF1,ARPC2,CALD1,CAPZB,CEP104,CERT1,CTSB,F11R,FGF1,FHL1,LIMK2,LPAR1,MFN2,NCK2,NEB,PDLIM1,PECAM1,PHACTR1,RAC1,RTN4,S100A10,SDC2,SH3PXD2B,TGFBI,TNFRSF1B,TPM4,TRIP10,VAV1	29
Organismal Survival	Morbidity or mortality	0.000158	Decreased	-8.477	8.477	ABCB10,ABRAXAS1,ACADM,ACE,AP2M1,ARF1,ASAH1,ATF6,ATXN1L,CA13,CAMTA1,CAPZB,CCDC47,CD68,CD82,CELSR3,CERT1,CLUH,CRELD1,CSTB,CTSA,CTSB,CUX1,CXCL14,CYP7A1,CYSLTR2,DCLRE1B,DDB1,DDIT3,DNM3,DOLK,DUSP1,DVL3,ECE1,EDNRB,EIF6,EPB41L3,ETHE1,EXT1,FAH,FAM20A,FAM20C,FCER1G,FECH,FLRT2,FOS,FTL,GBA,GLIS3,GPR108,GPX3,IDH3B,INTU,KLF4,KMT5A,LAMC1,LGALS3,LIPA,LPAR1,LRPAP1,LY96,M6PR,MCOLN1,MFN2,MLKL,NCK2,NCSTN,NEB,NFIL3,…	113
Embryonic Development,Organismal Development	Development of body trunk	0.000163	Increased	2.191	2.191	ACADM,ACE,AMHR2,ASAH1,ATXN1L,CELSR3,CERT1,CGA,CRELD1,CTSH,CTSS,CUX1,CXCL14,DENND1B,DUSP1,DVL3,ECE1,EDNRB,EXT1,FAM20A,FCER1G,FGF1,FHL1,FLRT2,FOS,FOSB,GLIS3,INTU,IRS1,KLF4,LAMC1,LGALS3,LIPA,LUZP1,MFN2,NCSTN,NEB,NFIL3,NID1,NPC2,PECAM1,PKDCC,PKLR,PLCB1,PLIN2,PSEN2,RAB10,RAB9A,RAC1,RGN,RHEB,SELENON,SGPL1,SH3PXD2B,SLC23A2,TGFB2,TGFBI,TMEM135,TNFRSF1B,TULP3,WFS1	61
Hereditary Disorder,Organismal Injury and Abnormalities,Skeletal and Muscular Disorders	Autosomal recessive myopathy	0.000164				ACTG2,ALDH1L2,ASAH1,ASCC1,ECI2,ETHE1,HADHB,MCOLN1,MFN2,MYL9,NEB,PRDX6,SELENON,SERAC1,STAC3,TANGO2,TFG,TOR1A,VCP	19
Cellular Compromise,Cellular Function and Maintenance	Endoplasmic reticulum stress response	0.000167		0.626	0.626	ATF6,CCDC47,CERT1,CTSB,CTSS,DDIT3,DST,MFN2,PPP2CB,PSEN2,SELENOS,TMTC4,VCP,WFS1	14
Neurological Disease	Movement Disorders	0.000183		-1.769	1.769	ACADM,ALDH2,ANO10,ARF1,ASAH1,ATP6AP2,ATP6V1E1,CA13,CAMTA1,CAPZB,CD68,CDS1,COX5B,CSTB,CTSA,CTSB,CTSS,DDIT3,DNAJB12,EPB41L3,ETHE1,F11R,FLRT2,FOS,FOSB,FRMD4A,FTL,FUCA1,GALC,GBA,GNPTAB,HADH,HADHB,ITIH4,KAZN,LPAR1,M6PR,MCOLN1,MFN2,MYO5A,NDUFB10,NDUFB2,NEB,NID1,NPC2,PCMT1,PDLIM1,PHACTR1,PHYH,PLCB1,PRDM2,PRDX6,RGN,RNF216,RTN4,S100A10,SAMD12,SCARB2,THG1L,TMTC4,TOR1A,TPP1,TUBB1	63
Hereditary Disorder,Neurological Disease,Organismal Injury and Abnormalities,Skeletal and Muscular Disorders	Charcot-Marie-Tooth disease	0.000194				ARF1,DCTN2,DST,FBXO38,HADHB,MFN2,RAB7A,TFG,VCP	9
Cellular Assembly and Organization,Tissue Development	Formation of filaments	0.000202		1.826	1.826	ACE,ARF1,ARPC2,CALD1,CAPZB,CEP104,CTSB,F11R,FGF1,FHL1,LIMK2,LPAR1,NCK2,NEB,PDLIM1,PECAM1,PHACTR1,RAC1,RTN4,S100A10,SDC2,SH3PXD2B,TGFBI,TPM4,TRIP10,VAV1	26
Lipid Metabolism,Molecular Transport,Small Molecule Biochemistry	Accumulation of sterol	0.000205		-1.709	1.709	ACP2,ATF6,CYP7A1,FOS,LIPA,M6PR,NPC2,TMEM135	8
Neurological Disease	Epilepsy or neurodevelopmental disorder	0.000207		-1.342	1.342	AP2M1,ARRDC3,ASAH1,ATP6AP2,CA13,CAMKK1,CAMTA1,CLN6,CLUH,CSTB,CTSB,CUX1,DUSP1,ECE1,EDNRB,EXOC7,FOS,FOSB,GBA,IGSF9B,MRAS,NFIL3,NLGN3,PHACTR1,PLCB1,PLPBP,PNPO,PPP1R13L,RAC1,RTN4,SAMD12,SCARB2,SLC6A8,SRGN,TBATA,TGFB2,TMX2,TRAK1,URB2,ZNF592	40
Organismal Development,Organismal Injury and Abnormalities	Abnormal morphology of abdomen	0.000213				ABCB10,ACE,ACTG2,AMHR2,ASAH1,CELSR3,CGA,CTSA,CUX1,CYP7A1,DDB1,DUSP1,EDNRB,FAH,FAM20A,FAM20C,FCER1G,FOS,FUCA1,GBA,GLA,GLIS3,GLMP,HADH,IL10RB,KLF4,LAMC1,LGALS3,LIMK2,LIPA,MANBA,MCOLN1,MFSD1,MLKL,MYL9,NFIL3,NPY1R,PECAM1,PKDCC,PLAAT3,PSEN2,RCBTB1,RGN,SCARB2,SLC23A2,TGFB2,TGFBI,TNFRSF1B,VAV1	49
Lipid Metabolism,Small Molecule Biochemistry	Lipolysis	0.000229	Increased	2.258	2.258	ACER3,ASAH1,CUX1,EDNRB,GALC,GBA,GLA,GRK4,HADHB,IRS1,LIPA,NPC2,NPY1R,PLAAT3,PLCB1,PLIN2,PLIN3	17
Organismal Survival	Organismal death	0.000232	Decreased	-8.822	8.822	ABCB10,ABRAXAS1,ACADM,ACE,AP2M1,ARF1,ASAH1,ATF6,ATXN1L,CA13,CAMTA1,CAPZB,CCDC47,CD68,CD82,CELSR3,CERT1,CLUH,CRELD1,CSTB,CTSA,CTSB,CUX1,CXCL14,CYP7A1,CYSLTR2,DCLRE1B,DDB1,DDIT3,DNM3,DOLK,DUSP1,DVL3,ECE1,EDNRB,EIF6,EPB41L3,ETHE1,EXT1,FAH,FAM20A,FAM20C,FCER1G,FECH,FLRT2,FOS,FTL,GBA,GLIS3,GPX3,IDH3B,INTU,KLF4,KMT5A,LAMC1,LGALS3,LIPA,LPAR1,LRPAP1,LY96,M6PR,MCOLN1,MFN2,MLKL,NCK2,NCSTN,NEB,NFIL3,NLGN3,N…	111
Carbohydrate Metabolism,Lipid Metabolism,Small Molecule Biochemistry	Binding of phosphatidylinositol 4,5-diphosphate	0.000246				AP2M1,IRS1,SDC2	3
Carbohydrate Metabolism,Lipid Metabolism,Molecular Transport,Small Molecule Biochemistry	Redistribution of phosphatidic acid	0.000246				ANO10,LGALS1,RAC1	3
Lipid Metabolism,Small Molecule Biochemistry	Degradation of glycosylceramide	0.000246				GALC,GBA,GLA	3
Cell-To-Cell Signaling and Interaction,Hematological System Development and Function,Immune Cell Trafficking,Inflammatory Response	Activation of peripheral T lymphocyte	0.000246				GP2,MFN2,PECAM1	3
Cellular Assembly and Organization,Cellular Function and Maintenance	Quantity of lamellipodia	0.000282		1	1	ARPC2,CTNS,RAC1,RALB	4
Cell Morphology,Cellular Assembly and Organization,Cellular Development,Cellular Function and Maintenance,Cellular Growth and Proliferation,Nervous System Development and Function,Organismal Development,Tissue Development	Remyelination of axons	0.000282		-0.254	0.254	RALB,RTN4,TNFRSF1B,TNFRSF21	4
Lipid Metabolism,Molecular Transport,Small Molecule Biochemistry	Quantity of cerebroside	0.000282		0.068	0.068	CERS2,GBA,GLA,PON2	4
Infectious Diseases	Attachment of virus	0.000282				F11R,FTL,LGALS1,LGALS3	4
Organismal Development,Organismal Injury and Abnormalities	Abnormal morphology of thoracic cavity	0.000304				ACADM,ACE,ACTG2,ATF6,ATP6V1E1,ATXN1L,CELSR3,CLCN6,CTSB,DENND1B,DOLK,DUSP1,DVL3,ECE1,FAM20A,FLRT2,GLA,GPX3,KAZN,KLF4,LAMC1,LDLRAD3,LIPA,MCOLN1,MRAS,MYL9,NCSTN,NPC2,P2RX4,PECAM1,PLCB1,PLEKHM2,PPP1R13L,PSEN2,RAC1,RGN,RHEB,RTN4,S100A10,S100A6,SELENON,SIRT2,SLC6A8,TBATA,TGFB2,TGFBI,TNFRSF1B,VAV1	48
Respiratory Disease,Respiratory System Development and Function	Abnormal morphology of respiratory system	0.000327				ATXN1L,CELSR3,DENND1B,DUSP1,DVL3,FAM20A,FOS,LAMC1,LGALS1,LIPA,LPAR1,NPC2,NPY1R,PECAM1,PSEN2,RGN,SELENON,TGFB2,TGFBI	19
Cellular Assembly and Organization	Organization of organelle	0.00033				ACP2,AGFG1,ARF1,CAPZB,CCDC47,CERT1,CLN6,CLUH,EXT1,GBA,GNPTAB,LIMK2,MFN2,MYO5A,NCK2,NLGN3,PHETA1,PLAAT3,PLEKHM2,PPIB,PYROXD2,RAB32,RAB5C,RAC1,RRBP1,SELENON,SH3GLB1,SNX33,TGFB2,TMED9,TMEM135,TOR1A,TPP1,VCP,WHRN	35
Cardiovascular Disease	Occlusion of blood vessel	0.000331		1.455	1.455	ACE,CA13,CAMTA1,CD163,CD68,CFDP1,CTSS,FADS1,FOS,FOSB,FRMD4A,GPX3,GRK4,IRS1,KLF4,LGALS3,LRPAP1,MICAL2,NCEH1,NEU1,PECAM1,PLIN2,PRCP,RTN4,SAMD12,SCARB2,TGFB2,TNFRSF1B,TUBB1,VAV1,VSIG4	31
Immunological Disease,Inflammatory Disease	Immune mediated inflammatory disease	0.000353		-0.577	0.577	ABCB10,ACADM,ACE,AGFG1,ALDH2,ARF1,CALD1,CAPZB,CD68,CPQ,CTSA,CTSB,CTSS,CUX1,CXCL14,CYSLTR2,DDB1,DDIT3,DIABLO,DUSP1,EDNRB,EPB41L3,F11R,FCER1G,FOS,FOSB,GALNT2,GBA,KAZN,LDLRAD3,LGALS1,LHFPL2,LIPA,LY96,MLKL,MYL9,NAGK,NDUFB10,PDLIM1,PECAM1,PPM1H,PPP1R11,PRDX6,PSEN2,PSMD2,RAB10,RALB,RNF14,S100A10,S100A6,SDC2,SRP14,TFG,TGFB2,TGFBI,TIRAP,TLR8,TMEM135,TNFRSF1B,TNFRSF21,TUBB1,VAV1,VCP,VSIG4,WFS1,WNT9A	66
Developmental Disorder,Hereditary Disorder,Organismal Injury and Abnormalities	Familial congenital malformation	0.000355	Decreased	-2.22	2.22	ABCA4,ACADM,ACE,ACTG2,ALDH1L2,ALDH3A2,ARF1,ARHGAP10,ASCC1,ATP6V1E1,CA13,CALD1,CAMTA1,CCDC47,CEP104,CLUH,CRELD1,CTSB,CUX1,DDIT3,DOCK6,DST,DVL3,ECE1,ECI2,EDNRB,ERGIC1,ETHE1,EXT1,FAM20C,FHL1,FRMD4A,FTL,GANAB,GLIS3,GPC1,HAAO,INTU,KAZN,KDSR,MRAS,MYL9,NEB,NID1,NLGN3,OXCT1,PHYH,PKDCC,PLCB1,PNPO,PPIB,PPP1R13L,PRDX6,PSENEN,RAB3GAP2,RTN4,SELENON,SGPL1,SH3PXD2B,SLC16A7,TAGLN,TBATA,TGFB2,TMEM138,TMX2,TOR1A,T…	72
Post-Translational Modification,Protein Degradation,Protein Synthesis	Hydrolysis of protein	0.000359				ACE,CLN6,CNDP1,CNDP2,CPQ,CSTB,CTSA,CTSB,CTSH,CTSS,ECE1,MMP19,NCSTN,PSEN2,PSENEN,TPP1	16
Organismal Injury and Abnormalities	Damage of epithelial tissue	0.000365		-0.777	0.777	ARF1,F11R,LIPA,LRPAP1,MFN2,PECAM1,PRDX6,RAB7A,RAC1,TGFBI,TRIM72	11
Cell Morphology,Organ Morphology,Skeletal and Muscular System Development and Function,Tissue Morphology	Area of muscle cells	0.000375				ACE,CUX1,PRKAB1,PRKAB2,RHEB,SCARB2	6
Cell Morphology,Cellular Assembly and Organization,Nervous System Development and Function,Tissue Morphology	Area of presynaptic terminals	0.000383				MYO5A,NLGN3	2
Cellular Movement	Cell movement of lung carcinoma cells	0.000383				LIPA,RAB7A	2
Cell Morphology,Cellular Compromise	Loss of lamellipodia	0.000383				DUSP1,RAC1	2
Developmental Disorder,Hereditary Disorder,Metabolic Disease,Neurological Disease,Organismal Injury and Abnormalities	Sialidosis	0.000383				CTSA,NEU1	2
Hereditary Disorder,Neurological Disease,Organismal Injury and Abnormalities,Renal and Urological Disease	Progressive myoclonic epilepsy type 4 with renal failure	0.000383				GBA,SCARB2	2
Cell Morphology,Cellular Assembly and Organization,Cellular Function and Maintenance	Formation of cellular protrusions	0.000393	Increased	3.101	3.101	ACE,AMHR2,ARPC2,ATF6,BTBD3,CALD1,CAPZB,CD82,CELSR3,CEP104,CEP83,DNM3,EPB41L3,EXOC7,EXT1,FGF1,FOS,INTU,LAMC1,LIMK2,LPAR1,LRPAP1,LUZP1,MFN2,MRAS,MYL9,MYO5A,NCK2,NLGN3,PHACTR1,PLEKHO1,PSEN2,RAB10,RAC1,RALB,RHOU,RTN4,SDC2,SEPTIN2,SH3GLB1,SIRT2,TMEM135,TMEM138,TNFRSF1B,TNFRSF21,TOR1A,TRAK1,TRIP10,VAV1	49
Cardiovascular Disease,Organismal Injury and Abnormalities	Vaso-occlusion	0.000399		1.211	1.211	ACE,CA13,CAMTA1,CD163,CD68,CFDP1,CTSS,EDNRB,FADS1,FOS,FOSB,FRMD4A,GPX3,GRK4,IRS1,KLF4,LGALS3,LRPAP1,MICAL2,NCEH1,NEU1,PECAM1,PLIN2,PRCP,RTN4,SAMD12,SCARB2,TGFB2,TUBB1,VAV1,VSIG4	31
Cellular Assembly and Organization,Cellular Function and Maintenance,Tissue Development	Formation of actin filaments	0.000411	Increased	2.489	2.489	ARF1,ARPC2,CALD1,F11R,FGF1,LIMK2,LPAR1,NCK2,PDLIM1,PECAM1,PHACTR1,RAC1,RTN4,S100A10,SDC2,SH3PXD2B,TGFBI,TPM4,TRIP10,VAV1	20
Small Molecule Biochemistry	Synthesis of amine	0.000424				ACADM,ACER3,ALDH2,ASAH1,EIF6,GBA,LPIN3,SLC6A8,SMOX,TGFB2	10
Post-Translational Modification,Protein Degradation,Protein Synthesis	Hydrolysis of protein fragment	0.000435				ACE,CLN6,CNDP1,CNDP2,CPQ,CSTB,CTSA,CTSB,CTSH,CTSS,ECE1,NCSTN,PSEN2,PSENEN,TPP1	15
Lipid Metabolism,Molecular Transport,Small Molecule Biochemistry	Accumulation of cholesterol	0.000437		-1.664	1.664	ACP2,ATF6,CYP7A1,FOS,M6PR,NPC2,TMEM135	7
Neurological Disease,Organismal Injury and Abnormalities	Astrocytosis	0.000442	Decreased	-2.15	2.15	ACP2,CERS2,CTSB,FUCA1,LRPAP1,PSEN2,RAC1,SCARB2,SH3GLB1	9
Cardiovascular Disease,Organismal Injury and Abnormalities	Peripheral vascular disease	0.000466		0.447	0.447	ACE,ARL4C,ATF6,CA13,CD163,CTSA,CTSB,CTSS,CYSLTR2,GPX3,KLF4,LIPA,LPAR1,LY96,NPL,PLP2,PRCP,PSEN2,PYGL,RRBP1,RTN4,SELENOS,TBC1D9B,TGFB2,TNFRSF1B,TPP1,TUBB1,VSIG4	28
Hereditary Disorder,Organismal Injury and Abnormalities,Skeletal and Muscular Disorders	Autosomal dominant myopathy	0.000469				ACTG2,CALD1,CPQ,FBXO38,MFN2,MYL9,PLCB1,PNPO,PSEN2,RAB7A,SDC2,TGFBI,TPM4,UBAP1,VCP	15
Cardiovascular Disease,Organismal Injury and Abnormalities	Peripheral arterial disease	0.000477				ACE,ARL4C,ATF6,CD163,CTSA,CTSB,CTSS,CYSLTR2,KLF4,LPAR1,PRCP,TBC1D9B,TGFB2,TPP1,TUBB1,VSIG4	16
Neurological Disease,Organismal Injury and Abnormalities	Childhood encephalopathy	0.000486				ACER3,ASAH1,CA13,CLCN6,CSTB,PHACTR1,PLCB1,PLPBP,PNPO,SCARB2,TMEM63A,TRAK1,TUBB1	13
Cell Signaling,Post-Translational Modification,Protein Synthesis	Assembly of protein-protein complex	0.000506				ACAD9,AP2M1,CAPZB,EXT1,GBA,LAMC1,LGALS3,MYO5A,NDUFB10,NDUFB2,PSEN2,RALB,SH3GLB1,SPIDR,STX4,TIRAP,VCP	17
Cell Morphology	Enlargement of cells	0.000508				ASAH1,CGA,CTNS,CTSB,DUSP1,ECE1,EXT1,FHL1,GPX3,KLF4,LPAR1,MFN2,MMP19,P2RX4,PLCB1,PRDX6,RAC1,RCBTB1,S100A10,S100A6,SELENON,SIRT2,TNFRSF1B	23
Digestive System Development and Function,Gastrointestinal Disease,Hepatic System Development and Function,Hepatic System Disease,Organ Morphology,Organismal Development,Organismal Injury and Abnormalities	Abnormal morphology of liver	0.000511				ABCB10,ASAH1,CTSA,CUX1,CYP7A1,DUSP1,FAH,GBA,GLA,GLMP,LGALS3,LIPA,MANBA,MFSD1,PLAAT3,RGN	16
Cell Death and Survival,Organismal Injury and Abnormalities	Necrosis of epithelial tissue	0.000525	Increased	2.011	2.011	ACE,ALDH2,CERS2,CERT1,CTSB,CTSS,CYP7A1,DCTN2,DDIT3,DLST,FAH,FGF1,FOS,IRS1,ITIH4,KLF4,LGALS1,LGALS3,LIPA,MLKL,PECAM1,PLCB1,PRDX6,RAC1,RGN,RNASEH2A,RNF216,SGPL1,SIRT2,TGFB2,TIRAP,TMEM214,TNFRSF1B,TNFRSF21	34
Cellular Development,Cellular Growth and Proliferation,Nervous System Development and Function	Myelination of cells	0.000531		0.69	0.69	ACER3,GALC,LAMC1,MYO5A,RAC1,RALB,RTN4,SIRT2,TNFRSF1B,TNFRSF21	10
Cell Signaling,Cellular Function and Maintenance,Small Molecule Biochemistry,Vitamin and Mineral Metabolism	Calcium homeostasis of endoplasmic reticulum	0.000549				CCDC47,GRINA,PSEN2,WFS1	4
Carbohydrate Metabolism	Quantity of carbohydrate	0.000562		0.322	0.322	ABCA4,ACADM,ARF1,ATF6,ATP6AP2,CXCL14,CYP7A1,DUSP1,FADS1,FCER1G,FGF1,GANAB,GLIS3,GLMP,HADH,IRS1,LGALS3,LPCAT3,MFN2,MRAS,NCEH1,NPY1R,PLAAT3,PLIN2,PRDX6,PRKAB2,PSEN2,SCARB2,SLC23A2,SLC3A2,WFS1	31
Neurological Disease	Peripheral neuropathy	0.000567				ARF1,ASAH1,DCTN2,DST,FBXO38,HADHB,MCOLN1,MFN2,NEB,PNPO,RAB7A,SLC1A5,SORD,TFG,UBAP1,VCP	16
Lipid Metabolism,Small Molecule Biochemistry	Metabolism of glycosylceramide	0.000574				GALC,GBA,GLA	3
Energy Production,Lipid Metabolism,Small Molecule Biochemistry	Alpha-oxidation of fatty acid	0.000574				ALDH3A2,ILVBL,PHYH	3
Dermatological Diseases and Conditions,Organismal Injury and Abnormalities	Skin lesion	0.000581		-0.589	0.589	ABCA4,ABCB10,ABTB2,ACAD9,ACADM,ACE,ACP2,ADAMTS12,AGFG1,ALDH1L2,ALDH2,AMHR2,AMIGO3,ANKRD28,ANO10,AOC1,AP2M1,ARHGAP10,ARPC2,ARRDC3,ASAH1,ATF6,ATP6AP2,ATP6V1E1,BEND4,BMP2K,CALD1,CALU,CAMKK1,CAMTA1,CD163,CDS1,CELSR3,CEP104,CEP83,CERS2,CGA,CIB2,CLCN6,CLN6,CLUH,CNDP1,CPQ,CPSF7,CREG1,CRELD1,CRYZ,CUEDC1,CUX1,CXCL14,CYB5R1,CYP7A1,CYSLTR2,DCBLD1,DDB1,DENND10,DENND1B,DLST,DNM3,DOCK6,DPCD,DPY19L3,DSEL,DST,DV…	286
Neurological Disease,Organismal Injury and Abnormalities	Early-onset encephalopathy	0.000584				ACER3,ASAH1,CA13,CLCN6,CSTB,PHACTR1,PLCB1,PLPBP,PNPO,PSEN2,SCARB2,TMEM63A,TRAK1,TUBB1,VCP	15
Digestive System Development and Function,Gastrointestinal Disease	Abnormal morphology of digestive system	0.000596				ABCB10,ASAH1,CTSA,CUX1,CYP7A1,DUSP1,ECE1,EDNRB,FAH,FAM20A,FAM20C,GBA,GLA,GLIS3,GLMP,GNPTAB,HADH,IL10RB,KLF4,LGALS3,LIPA,MANBA,MCOLN1,MFSD1,NFIL3,PKDCC,PLAAT3,RGN,TGFB2,TGFBI,TNFRSF1B	31
Embryonic Development,Organ Development,Organ Morphology,Organismal Development,Organismal Injury and Abnormalities,Respiratory Disease,Respiratory System Development and Function,Tissue Development	Abnormal morphology of lung	0.000598				ATXN1L,CELSR3,DENND1B,DUSP1,FAM20A,LAMC1,LIPA,NPC2,PECAM1,PSEN2,RGN,SELENON,TGFBI	13
Cell Morphology	Area of cells	0.000603				ACE,CUX1,GNPTAB,MYO5A,NLGN3,PRKAB1,PRKAB2,RHEB,SCARB2	9
Lipid Metabolism,Molecular Transport,Small Molecule Biochemistry	Abnormal quantity of lipid	0.000605				CYP7A1,CYSLTR2,FCER1G,HADH,IRS1,LIPA,LRPAP1,NPC2,PHYH,PRKAB1,RGN	11
Lipid Metabolism,Molecular Transport,Small Molecule Biochemistry	Quantity of glycosphingolipid	0.000614		-0.279	0.279	ASAH1,CERS2,GBA,GLA,PON2,PSEN2,SGPL1	7
Organismal Injury and Abnormalities	Visceromegaly	0.000643				ACE,ACTG2,ATF6,ATP6V1E1,CLCN6,CTSA,CTSB,CUX1,DOLK,DUSP1,ECE1,EDNRB,FAH,FCER1G,GBA,GLA,GPX3,KAZN,KLF4,LDLRAD3,LIPA,MCOLN1,MLKL,MRAS,MYL9,P2RX4,PLAAT3,PLCB1,PLEKHM2,PPP1R13L,PSEN2,RAC1,RCBTB1,RHEB,RTN4,S100A10,S100A6,SIRT2,SLC6A8,TGFBI,TNFRSF1B,VAV1	42
Hereditary Disorder,Organismal Injury and Abnormalities,Psychological Disorders	Familial psychiatric disease	0.000644				ACADM,ACE,ACER3,ALDH2,ANXA11,ATP6AP2,CA13,CD68,CDS1,COX5B,CSTB,CTSB,CTSS,CYP7A1,DDIT3,DNAJB12,DST,EXOC7,F11R,FLRT2,FOS,FRMD4A,FTL,GALC,GBA,HADH,HADHB,ITIH4,KAZN,LIPA,LPAR1,MFN2,MYO5A,MYORG,NDUFB10,NDUFB2,NLGN3,PCMT1,PDLIM1,PHACTR1,PHYH,PLCB1,PRDX6,PSEN2,REPS1,RNASEH2A,SCARB2,SLC6A8,TMEM63A,VCP	50
Gastrointestinal Disease,Hepatic System Disease,Metabolic Disease,Organismal Injury and Abnormalities	Hepatic steatosis	0.000667	Decreased	-2.153	2.153	ACADM,ACE,ARHGAP10,ATF6,CYSLTR2,DDIT3,DUSP1,FGF1,KAZN,LGALS3,LIPA,LPCAT3,MFN2,NPY1R,PHYH,PLAAT3,PLIN2,PLIN3,RALB,RGN,S100A10,SIRT2,VSIG4	23
Cellular Assembly and Organization	Formation of cytoskeleton	0.000683	Increased	2.412	2.412	ARF1,ARPC2,CALD1,CAPZB,CEP104,F11R,FGF1,LIMK2,LPAR1,MYL9,NCK2,PDLIM1,PECAM1,PHACTR1,RAC1,RTN4,S100A10,SDC2,SH3PXD2B,TGFBI,TPM4,TRIP10,VAV1	23
Hereditary Disorder,Neurological Disease,Organismal Injury and Abnormalities	Hereditary motor and sensory neuropathy	0.000701				ARF1,DCTN2,DST,FBXO38,HADHB,MCOLN1,MFN2,RAB7A,SLC1A5,TFG,UBAP1,VCP	12
Neurological Disease	Degeneration of nervous system	0.00071	Decreased	-2.94	2.94	CERS2,CIB2,CTSB,DCTN2,EDNRB,FUCA1,GBA,GNPTAB,LAMC1,LRPAP1,MANF,MFN2,NFIL3,NPC2,RGN,RHEB,SCARB2,TGFB2,TNFRSF1B	19
Neurological Disease,Organismal Injury and Abnormalities,Psychological Disorders	Disorder of basal ganglia	0.000762				ACADM,ALDH2,ATP6AP2,ATP6V1E1,CAPZB,CD68,CDS1,CELSR3,CERS2,COX5B,CTSB,CTSS,DDIT3,DNAJB12,F11R,FLRT2,FOS,FOSB,FRMD4A,FTL,GALC,GBA,HADH,HADHB,ITIH4,KAZN,LPAR1,MFN2,MYO5A,MYORG,NDUFB10,NDUFB2,PCMT1,PDLIM1,PHACTR1,PLCB1,PRDM2,PRDX6,REPS1,RNASEH2A,RTN4,S100A10,SCARB2,TOR1A,TUBB1	45
Organismal Injury and Abnormalities,Renal and Urological Disease,Renal and Urological System Development and Function	Abnormal morphology of urinary system	0.000775				ACE,ACTG2,FAH,FAM20A,FUCA1,GLA,GLIS3,LAMC1,LIMK2,LIPA,MANBA,MCOLN1,MYL9,PECAM1,RCBTB1,SCARB2,TGFB2,TNFRSF1B	18
Cell-To-Cell Signaling and Interaction,Cellular Compromise,Cellular Function and Maintenance	Endoplasmic reticulum stress response of neuroblastoma cell lines	0.000808				DST,PSEN2,VCP	3
Lipid Metabolism,Molecular Transport,Small Molecule Biochemistry	Quantity of glucosylceramide	0.000808				GBA,GLA,PON2	3
Cellular Assembly and Organization	Clustering of membrane rafts	0.000808				LGALS1,RAC1,VAV1	3
Cellular Assembly and Organization	Translocation of vesicles	0.000808				MYO5A,RAB10,STX4	3
Hereditary Disorder,Organismal Injury and Abnormalities,Skeletal and Muscular Disorders	Hereditary skeletal myopathy	0.000828				ACE,ARL4C,ASAH1,ASCC1,CALD1,CPQ,CTSS,CXCL14,DST,FBXO38,FGF1,FHL1,MCOLN1,OXCT1,PLCB1,PNPO,SDC2,SELENON,TAGLN,TANGO2,TGFBI,TPM4	22
Lipid Metabolism,Small Molecule Biochemistry	Metabolism of ceramide	0.000831				ACER3,ALDH3A2,ASAH1,CERT1,SGPL1	5
Neurological Disease	Early-onset neurological disorder	0.00087				ACER3,ASAH1,CA13,CIB2,CLCN6,CSTB,EDNRB,PHACTR1,PLCB1,PLPBP,PNPO,PSEN2,SCARB2,TMEM63A,TOR1A,TRAK1,TUBB1,VCP	18
Cell Morphology,Organ Morphology,Skeletal and Muscular System Development and Function,Tissue Morphology	Morphology of muscle cells	0.000909				ACADM,ACE,CAPZB,CTSA,CUX1,DUSP1,ECE1,FHL1,KLF4,NEB,P2RX4,PLCB1,PPP1R13L,PRKAB1,PRKAB2,RAC1,RCBTB1,RHEB,SCARB2,SELENON,SIRT2,TNFRSF1B,TRIM72	23
Neurological Disease,Organismal Injury and Abnormalities	Progressive myoclonic epilepsy	0.000938				ASAH1,CSTB,CTSB,GBA,SCARB2	5
Neurological Disease	Pediatric-onset neurological disease	0.00095				ACER3,ASAH1,CA13,CLCN6,CSTB,PHACTR1,PLCB1,PLPBP,PNPO,SCARB2,TMEM63A,TPP1,TRAK1,TUBB1	14
Cardiovascular Disease,Organismal Injury and Abnormalities	Atherosclerosis	0.000977		1.353	1.353	ACE,CA13,CAMTA1,CD163,CD68,CFDP1,CTSS,FADS1,FOS,FOSB,FRMD4A,GRK4,IRS1,KLF4,LGALS3,LRPAP1,MICAL2,NCEH1,NEU1,PECAM1,PLIN2,PRCP,RTN4,SAMD12,TUBB1,VSIG4	26
Cell Morphology,Cellular Function and Maintenance	Autophagy	0.00101	Increased	2.103	2.103	ACP2,ASAH1,ATF6,CLUH,CREG1,CTSB,DDIT3,EXOC7,GBA,GPR137B,LAMTOR3,MFN2,MYO5A,POLDIP2,PRKAB1,PRKAB2,RAB7A,RAB9A,RHEB,RNF41,SH3GLB1,SIRT2,STAM,TBC1D9B,VCP,VPS26B,WDFY3,WIPI1	28
Cell Morphology	Size of cells	0.00101				ACE,CUX1,CXCL14,DUSP1,FGF1,GLIS3,GNPTAB,IRS1,KLF4,LIPA,MCOLN1,MFN2,MMP19,MYO5A,NLGN3,PLAAT3,PLCB1,PLIN2,PON2,PPIB,PRKAB1,PRKAB2,RAB5C,RAB9A,RAC1,RHEB,RTN4,SCARB2,SELENON,WDTC1	30
Organismal Injury and Abnormalities,Skeletal and Muscular Disorders	Atrophy of muscle	0.00102				ARF1,ASAH1,ASCC1,DCTN2,DST,FBXO38,HADHB,MFN2,PNPO,RAB7A,SELENON,TFG,VCP,ZFAND5	14
Cell Death and Survival	Killing of bacteria	0.00106	Increased	2.599	2.599	ACE,CTSS,CXCL14,LY96,RAB7A,SCARB2,VSIG4	7
Cellular Compromise,Inflammatory Response	Degranulation of blood platelets	0.00107				CD63,CYB5R1,ENDOD1,ITIH4,LHFPL2,MANF,PECAM1,SRGN,TGFB2	9
Cardiovascular Disease,Organismal Injury and Abnormalities	Occlusion of artery	0.00108		1.211	1.211	ACE,CA13,CAMTA1,CD163,CD68,CFDP1,CTSS,FADS1,FOS,FOSB,FRMD4A,GRK4,IRS1,KLF4,LGALS3,LRPAP1,MICAL2,NCEH1,NEU1,PECAM1,PLIN2,PRCP,RTN4,SAMD12,SCARB2,TGFB2,TUBB1,VAV1,VSIG4	29
Lipid Metabolism,Small Molecule Biochemistry	Synthesis of D-sphingosine	0.0011				ACER3,ASAH1,GBA	3
Cellular Assembly and Organization	Expansion of endoplasmic reticulum	0.0011				ATF6,MFN2,VCP	3
Nucleic Acid Metabolism,Small Molecule Biochemistry	Metabolism of NADH	0.0011				DLST,IDH3B,VCP	3
Cardiovascular Disease,Cardiovascular System Development and Function,Cell Morphology,Cellular Function and Maintenance,Organismal Injury and Abnormalities,Tissue Morphology	Permeability of endothelial cells	0.00113		0.478	0.478	ARF1,LIPA,LRPAP1,PECAM1,RAB7A,RAC1,TGFBI	7
Lipid Metabolism,Molecular Transport,Small Molecule Biochemistry,Vitamin and Mineral Metabolism	Clearance of retinaldehyde	0.00113				ABCA4,PLIN2	2
Cell Death and Survival	Killing of thymocytes	0.00113				LGALS1,LGALS3	2
Cell-mediated Immune Response,Cellular Development,Cellular Function and Maintenance,Cellular Growth and Proliferation,Embryonic Development,Hematological System Development and Function,Hematopoiesis,Lymphoid Tissue Structure and Development,Organ Development,Organismal Development,Tissue Development	Allelic exclusion of T lymphocytes	0.00113				RAC1,VAV1	2
Cellular Development,Cellular Growth and Proliferation,Embryonic Development,Organismal Development,Tissue Development	Development of epiblast cells	0.00113				LAMC1,RAC1	2
Lipid Metabolism,Molecular Transport,Small Molecule Biochemistry,Vitamin and Mineral Metabolism	Quantity of retinyl palmitate	0.00113				ABCA4,LIPA	2
Molecular Transport	Secretion of LYSOSOMAL ENZYME	0.00113				GNPTAB,M6PR	2
Developmental Disorder,Hereditary Disorder,Metabolic Disease,Organismal Injury and Abnormalities	Autosomal recessive inborn error of metabolism	0.00115				ASAH1,EDNRB,FAH,GALC,GBA,MYO5A,PHYH,PKLR,PPIB,PSEN2,SLC17A5,VCP	12
Cell-To-Cell Signaling and Interaction,Cellular Compromise	Oxidative stress response of cells	0.00122		-1.741	1.741	ALDH3A2,DDIT3,DIABLO,PON2,PRDX6,VAV1	6
Nervous System Development and Function	Myelination of nervous system	0.00122		1.672	1.672	LAMC1,MYO5A,RAC1,RALB,RTN4,SLC17A5,TNFRSF1B,TNFRSF21	8
Neurological Disease,Organismal Injury and Abnormalities	Cerebral disorder	0.00125		-1.528	1.528	ABCA4,ACADM,ACE,ACER3,ADAMTS12,ALDH3A2,ANKRD28,ANXA11,CA13,CALD1,CAMTA1,CD82,CELSR3,CFDP1,CLCN6,CLPTM1,CLUH,CNDP1,CTSB,CTSS,CUEDC1,CUX1,CYP7A1,DDIT3,DOCK6,DPY19L3,DST,ECPAS,EIF6,EMID1,EPB41L3,EXOSC7,EXT1,FAM149A,FLRT2,FOS,FUCA1,GALC,GBA,GLG1,GNPTAB,GPR137B,GRK7,HORMAD1,HSDL1,IGSF9B,IL10RB,ITIH2,ITIH4,KIAA1522,KLF4,LAMC1,LGALS3,LIMK2,LIPA,MANBA,MFSD1,MICAL2,MLKL,MMP19,MYO5A,NEB,NFIL3,NHLRC3,NLGN3,…	119
Digestive System Development and Function	Morphology of digestive system	0.00126				ABCB10,ACP2,ASAH1,CTSA,CUX1,CXCL14,CYP7A1,DUSP1,ECE1,EDNRB,EIF6,FAH,FAM20A,FAM20C,FGF1,FOS,GBA,GLA,GLIS3,GLMP,GNPTAB,HADH,IL10RB,IRS1,KLF4,LGALS3,LIPA,MANBA,MCOLN1,MFSD1,NFIL3,PKDCC,PLAAT3,RGN,TGFB2,TGFBI,TNFRSF1B	37
Cellular Assembly and Organization	Transport of vesicles	0.00126				AP2M1,DNM3,MYO5A,PLEKHM2,RAB9A,SCAMP1,SCAMP2,SCAMP3,STX4,TOR1A	10
Cell-To-Cell Signaling and Interaction	Activation of cells	0.00127	Increased	2.246	2.246	ABCA4,ACE,ATF6,BMP2K,CD163,CD63,CTSH,CTSS,CYSLTR2,DDIT3,DIABLO,DUSP1,DUSP3,EDNRB,EXT1,FCER1G,FGF1,FOS,GALP,GBA,GP2,GPR137B,KLF4,LGALS1,LGALS3,LY96,MFN2,MMP19,NFIL3,NPC2,NPY1R,P2RX4,PECAM1,PLCB1,PLEKHO1,PRDX6,PSEN2,RAB10,RAB32,RAC1,RHEB,SDC2,SMYD2,TGFB2,TIRAP,TLR8,TNFRSF1B,TNFRSF21,TRIP10,VAV1	50
Cell-To-Cell Signaling and Interaction,Hematological System Development and Function,Immune Cell Trafficking,Inflammatory Response	Activation of antigen presenting cells	0.00128		1.396	1.396	ACE,CTSH,CTSS,DDIT3,DIABLO,EXT1,FCER1G,FGF1,GBA,GPR137B,KLF4,LGALS3,MFN2,NFIL3,PRDX6,PSEN2,RAB10,RAB32,RHEB,TNFRSF1B	20
Organismal Injury and Abnormalities,Tissue Morphology	Permeability of epithelial tissue	0.0013		0.113	0.113	ARF1,F11R,LIPA,LRPAP1,PECAM1,RAB7A,RAC1,TGFBI	8
Cell Death and Survival	Cell viability of neuroblastoma cell lines	0.00131		-0.842	0.842	DIABLO,DST,GPC1,LIMK2,NPY1R,S100A6,VCP	7
Lipid Metabolism,Small Molecule Biochemistry	Synthesis of sphingolipid	0.00132		1.769	1.769	ACER3,ALDH3A2,ASAH1,CD82,CERS2,CERT1,CUX1,GBA,KDSR,SGPL1	10
Developmental Disorder,Gastrointestinal Disease,Hereditary Disorder,Neurological Disease,Organismal Injury and Abnormalities	Dominant Hirschsprung disease	0.00132				CLUH,ECE1,EDNRB,TBATA,TGFB2	5
Organismal Functions	Recovery of mice	0.00133		-0.816	0.816	LPAR1,LRPAP1,P2RX4,RAC1,RTN4,TNFRSF1B	6
Nervous System Development and Function	Myelination	0.00134		1.718	1.718	ACER3,CERS2,GALC,GPC1,LAMC1,MLKL,MYO5A,RAC1,RALB,RTN4,SIRT2,SLC17A5,TNFRSF1B,TNFRSF21	14
Neurological Disease,Organismal Injury and Abnormalities	Gliosis	0.00137	Decreased	-2.562	2.562	ACP2,CERS2,CTSB,FUCA1,LRPAP1,PSEN2,RAC1,SCARB2,SH3GLB1,STAM,TNFRSF1B	11
Cell Morphology,Hematological System Development and Function,Inflammatory Response	Morphology of macrophages	0.00138				ACP2,GBA,GLA,LGALS3,LIPA,MANBA,NPC2,PON2	8
Cell-To-Cell Signaling and Interaction,Hematological System Development and Function,Immune Cell Trafficking,Inflammatory Response	Activation of leukocytes	0.0014		1.135	1.135	ACE,BMP2K,CD163,CD63,CTSH,CTSS,DDIT3,DIABLO,DUSP1,DUSP3,EXT1,FCER1G,FGF1,FOS,GBA,GP2,GPR137B,KLF4,LGALS1,LGALS3,LY96,MFN2,MMP19,NFIL3,NPY1R,PECAM1,PRDX6,PSEN2,RAB10,RAB32,RHEB,TGFB2,TIRAP,TLR8,TNFRSF1B,TNFRSF21,VAV1	37
Hereditary Disorder,Neurological Disease,Organismal Injury and Abnormalities	Autosomal recessive progressive encephalopathy	0.0014				ACER3,ASAH1,CSTB,GBA,PSEN2,SCARB2,VCP	7
Cell Morphology,Organismal Injury and Abnormalities	Hypertrophy of cells	0.00143				CGA,CTNS,CTSB,DUSP1,ECE1,EXT1,FHL1,GPX3,KLF4,MMP19,P2RX4,PLCB1,RAC1,RCBTB1,S100A10,S100A6,SELENON,SIRT2,TNFRSF1B	19
Lipid Metabolism,Molecular Transport,Small Molecule Biochemistry	Accumulation of cerebroside	0.00144				GALC,GBA,NPC2	3
Cardiovascular Disease,Hereditary Disorder,Organismal Injury and Abnormalities	Familial heart disease	0.0015				ALDH1L2,CRELD1,DOLK,DVL3,ECE1,ECI2,ETHE1,FHL1,GLA,HAAO,IRS1,LAMC1,MRAS,PLEKHM2,PRDX6,PSEN2,SH3PXD2B,TANGO2,TGFB2	19
Lipid Metabolism,Molecular Transport,Small Molecule Biochemistry	Quantity of D-erythro-C16-ceramide	0.00154		-0.781	0.781	ASAH1,CERS2,CERT1,SGPL1	4
Developmental Disorder,Hereditary Disorder,Metabolic Disease,Organismal Injury and Abnormalities	Lipofuscinosis	0.00154				CLCN6,CLN6,FUCA1,TPP1	4
Infectious Diseases	Viral Infection	0.00155	Increased	4.052	4.052	ACE,AGFG1,AP2M1,ARL4C,ARRDC3,ATP6AP2,ATP6V0B,ATP6V1G1,BTBD3,CALD1,CD63,CELSR3,CERT1,CIB2,CLUH,CTSB,CTSS,CYSLTR2,DDB1,DDIT3,DDX39A,DENND1B,DUSP1,DUSP3,ELOC,F11R,FADS1,FOS,FTL,GALC,GANAB,IL10RB,ITIH4,LGALS1,LGALS3,LIMK2,LIPA,LRPAP1,MANBA,MSMB,NFIL3,PLCB1,PLIN3,PRDM2,PSEN2,PSENEN,PSMD2,PYGL,RAB32,RAB9A,RHEB,RNF216,RNF41,SCARB2,SDC2,SGPL1,SLC3A2,SLC6A8,SMPDL3B,STAM,TGFB2,TGFBI,TLR8,TMEM63A,TNFRSF1B,T…	71
Connective Tissue Disorders,Inflammatory Disease,Inflammatory Response,Organismal Injury and Abnormalities,Skeletal and Muscular Disorders	Polyarthritis	0.00157				CTSS,CXCL14,DDIT3,DUSP1,F11R,FOS,FOSB,LGALS1,PECAM1,RALB,S100A10,TNFRSF1B	12
Molecular Transport,Protein Synthesis,Protein Trafficking	Localization of protein	0.00159				CELSR3,EPB41L3,F11R,FCER1G,FGF1,FTL,LGALS3,MYO5A,PLEKHM2,RAB10,RAB9A,RAC1,S100A10,SEPTIN2,TTC7B,VCP,ZDHHC3	17
Cellular Development,Cellular Growth and Proliferation,Digestive System Development and Function,Hepatic System Development and Function,Organ Development	Proliferation of liver cells	0.0016		0.508	0.508	CERS2,CTSB,CXCL14,DDB1,EDNRB,FAH,FGF1,FOS,ITIH4,LGALS1,LGALS3,RTN4,TNFRSF1B	13
Lipid Metabolism,Molecular Transport,Small Molecule Biochemistry	Quantity of steroid	0.00164		-1.45	1.45	ABCA4,CGA,CTSS,CXCL14,CYP7A1,DUSP1,EDNRB,FUCA1,GLA,IRS1,LGALS3,LIPA,LPCAT3,LRPAP1,NCEH1,NEU1,NFIL3,NPC2,NPY1R,PHYH,PLIN2,PSEN2,RAB7A,RAB9A,RGN,SGPL1,SLC23A2	27
Cell Death and Survival,Embryonic Development	Cell death of embryonic cell lines	0.0017	Increased	2.058	2.058	CTSB,DCTN2,DDIT3,DIABLO,DLST,DUSP1,FGF1,IRS1,MFN2,MLKL,PLCB1,PRDX6,PSEN2,RAC1,RHEB,RNF216,RTN4,SGPL1,SIRT2,TMEM214,TNFRSF1B	21
Cell Death and Survival	Apoptosis	0.0017		-1.733	1.733	ACE,ALDH2,ANXA11,ARHGAP10,ASAH1,ATF6,ATP6AP2,CCDC47,CD82,CERS2,CERT1,CGA,CREG1,CRELD1,CSTB,CTNS,CTSA,CTSB,CTSH,CTSS,CUX1,CYP7A1,DDB1,DDIT3,DIABLO,DUSP1,ECE1,EDNRB,EIF6,ETHE1,FAH,FCER1G,FGF1,FHL1,FOS,FOSB,GBA,GLIS3,GP2,HORMAD1,IPO4,IRS1,ITIH4,KAZN,KLF4,KMT5A,LGALS1,LGALS3,LIMK2,LIPA,LPAR1,LRPAP1,LY96,MANF,MFN2,MLKL,MRAS,NCEH1,NCSTN,NFIL3,P2RX4,PECAM1,PLEKHO1,PLIN2,PLP2,PON2,PPP1R11,PPP1R13L,PRDM2,…	106
Protein Synthesis	Metabolism of cellular protein	0.0017				CALU,CTSH,FAM20C,ITIH2,LAMC1,LGALS1,NCSTN,PSEN2,PSENEN,SDC2,TGFBI,WFS1	12
Developmental Disorder,Hereditary Disorder,Organismal Injury and Abnormalities,Skeletal and Muscular Disorders	Emery-Dreifuss muscular dystrophy	0.0017				CALD1,CPQ,FHL1,SDC2,TGFBI,TPM4	6
Cell Morphology,Cellular Function and Maintenance	Macroautophagy of cells	0.00171				MFN2,MYO5A,POLDIP2,PRKAB1,PRKAB2,RAB9A,STAM,VCP,WIPI1	9
Cell Death and Survival,Organismal Injury and Abnormalities,Renal and Urological Disease	Cell death of kidney cell lines	0.00173	Increased	2.377	2.377	ATF6,DCTN2,DDIT3,DLST,FGF1,FOS,IRS1,MLKL,PLCB1,PSEN2,RAC1,RALB,RNF216,SGPL1,SIRT2,TMEM214,TNFRSF1B,VCP	18
Organismal Injury and Abnormalities,Reproductive System Disease	Benign pelvic disease	0.00173				ACE,ARF1,CD163,CD68,CLUH,CREG1,CTSH,CUX1,CXCL14,DST,DUSP1,EDNRB,FOS,GPX3,LDLRAD3,NFIL3,PECAM1,PRDM2,PSEN2,RAB9A,RAC1,RALB,RARRES1,S100A6,SDC2,SRGN,TGFB2,TGFBI,TNFRSF1B,VCP,XCR1	31
Free Radical Scavenging	Production of reactive oxygen species	0.00174		1.173	1.173	ABCB10,ACE,ALDH3A2,ATP6AP2,CYB5R1,DDIT3,DLST,FTL,KLF4,LIPA,MFN2,MLKL,PECAM1,PON2,PRCP,RAB7A,RAC1,RTN4,S100A6,SMOX,TAGLN,VAV1	22
Hereditary Disorder,Neurological Disease,Organismal Injury and Abnormalities	Autosomal dominant neuropathy	0.00174				ANXA11,FBXO38,MFN2,PNPO,RAB7A,UBAP1,VCP,WFS1	8
Cell-To-Cell Signaling and Interaction,Hematological System Development and Function,Immune Cell Trafficking,Inflammatory Response	Activation of PBMCs	0.00178	Decreased	-2	2	GP2,LY96,MFN2,PECAM1	4
Cellular Movement	Invasion of fibrosarcoma cell lines	0.00178		1.238	1.238	RAC1,S100A10,SDC2,TAGLN	4
Developmental Disorder,Ophthalmic Disease,Organismal Injury and Abnormalities	Syndromic congenital cataract disease	0.00181				ALDH1L2,ECI2,ETHE1,FTL,PRDX6	5
Nervous System Development and Function,Tissue Morphology	Morphology of nervous tissue	0.00181				ACP2,CAMKK1,CAPZB,CELSR3,CIB2,CLCN6,CSTB,CTSB,DNM3,DUSP1,ECE1,EPB41L3,FOS,GAREM2,GNPTAB,INTU,LAMC1,LGALS1,LPAR1,LRPAP1,MANBA,MCOLN1,MFN2,MYO5A,NLGN3,NPY1R,PHYH,PLCB1,RAB10,RAC1,RHEB,RTN4,SCARB2,TBATA,TNFRSF1B,TULP3	36
Developmental Disorder,Hereditary Disorder,Metabolic Disease,Organismal Injury and Abnormalities	Acyl-coa dehydrogenase deficiency	0.00184				ACAD9,ACADM,HADH	3
Endocrine System Development and Function,Endocrine System Disorders,Organ Morphology,Organismal Development,Organismal Injury and Abnormalities	Abnormal morphology of thyroid follicle	0.00184				CGA,CTSB,MANBA	3
Cell Death and Survival,Skeletal and Muscular Disorders	Cell death of myofiber	0.00184				CTSS,PRKAB1,PRKAB2	3
Cell Death and Survival	Neuronal cell death	0.00185		-0.393	0.393	ARPC2,ASAH1,CERS2,CTSB,DDIT3,DIABLO,DUSP1,FECH,FGF1,FOS,GBA,LGALS1,LGALS3,LRPAP1,MANF,MFN2,NCSTN,NFIL3,PLP2,PPP1R13L,PSEN2,RAB7A,RAC1,RNF216,SGPL1,SH3GLB1,SLC23A2,SLC6A8,STAM,TGFB2,TMTC4,TMX2,TNFRSF1B,TNFRSF21,TRAPPC3,TRIP10,UROD,WFS1	38
Connective Tissue Development and Function,Skeletal and Muscular System Development and Function,Tissue Development	Size of bone	0.00191				ACP2,CD68,CGA,FAM20C,FCER1G,FOS,GBA,GLG1,GNPTAB,IRS1,KLF4,PKDCC,PLEKHO1,PPIB,PRKAB1,PRKAB2,SH3PXD2B,WNT9A	18
Cell Morphology,Tissue Morphology	Morphology of epithelial cells	0.00192				ABCB10,AMHR2,CTSB,EDNRB,FAH,FAM20A,FOS,KAZN,KLF4,LAMC1,LGALS3,LIPA,MANBA,MCOLN1,NPC2,RGN,TULP3	17
Connective Tissue Disorders,Immunological Disease,Inflammatory Disease,Inflammatory Response,Organismal Injury and Abnormalities,Skeletal and Muscular Disorders	Oligo or polyarticular juvenile idiopathic arthritis	0.00194				CD68,F11R,FOS,FOSB,LGALS1,PECAM1,RALB,S100A10	8
Cell Morphology,Cellular Function and Maintenance	Permeability of cells	0.00198		0.624	0.624	ARF1,F11R,FGF1,LIPA,LRPAP1,PECAM1,RAB7A,RAC1,TGFBI	9
Developmental Disorder,Hereditary Disorder,Organismal Injury and Abnormalities,Skeletal and Muscular Disorders	Duchenne muscular dystrophy	0.00198				ACE,CALD1,CPQ,CTSS,CXCL14,FGF1,SDC2,TGFBI,TPM4	9
Neurological Disease,Organismal Injury and Abnormalities	Degeneration of cerebellum	0.00199	Decreased	-2.236	2.236	CERS2,CTSB,FUCA1,GNPTAB,MANF,NPC2	6
Cellular Assembly and Organization,Cellular Function and Maintenance	Organization of lysosome	0.002				ACP2,CLN6,GBA,GNPTAB,TPP1	5
Hereditary Disorder,Neurological Disease,Organismal Injury and Abnormalities	Familial seizure disorder	0.00202				AP2M1,ASAH1,ATP6AP2,CA13,CSTB,CTSB,EXOC7,GBA,PHACTR1,PLCB1,PLPBP,PNPO,SAMD12,SCARB2,TRAK1	15
Digestive System Development and Function,Gastrointestinal Disease,Hepatic System Development and Function,Hepatic System Disease,Inflammatory Disease,Inflammatory Response,Metabolic Disease,Organ Development,Organismal Injury and Abnormalities	Nonalcoholic steatohepatitis	0.00215				ARHGAP10,CYSLTR2,KAZN,LGALS3,MFN2,RALB	6
Cardiovascular Disease,Organismal Injury and Abnormalities	Damage of endothelial tissue	0.00216		0.113	0.113	ARF1,LIPA,LRPAP1,PECAM1,PRDX6,RAB7A,RAC1,TGFBI	8
Carbohydrate Metabolism	Exposure of carbohydrate	0.0022		1.412	1.412	EDNRB,FCER1G,GBA,LGALS1,MLKL	5
Cell Death and Survival,Organismal Injury and Abnormalities	Cell death of epithelial cells	0.00221	Increased	2.032	2.032	ACE,ALDH2,CERS2,CERT1,CTSB,CTSS,CYP7A1,DCTN2,DDIT3,DLST,FAH,FGF1,FOS,IRS1,ITIH4,LGALS3,MLKL,PLCB1,PRDX6,RAC1,RGN,RNASEH2A,RNF216,SGPL1,SIRT2,TGFB2,TMEM214,TNFRSF1B	28
Cell Cycle	Delay in cell division	0.00224				KLF4,SIRT2	2
Organismal Injury and Abnormalities	Trauma hemorrhage	0.00224				ATF6,DDIT3	2
Dental Disease,Digestive System Development and Function,Gastrointestinal Disease,Organismal Development,Organismal Injury and Abnormalities,Tissue Morphology	Lack of enamel	0.00224				FAM20A,FAM20C	2
Cell-To-Cell Signaling and Interaction	Modification of synapse	0.00224				CUX1,RTN4	2
Developmental Disorder,Hereditary Disorder,Metabolic Disease,Organismal Injury and Abnormalities	Mucolipidosis	0.00224				GNPTAB,MCOLN1	2
Carbohydrate Metabolism,Lipid Metabolism,Molecular Transport,Small Molecule Biochemistry	Redistribution of phosphatidylserine	0.00224				ANO10,LGALS1	2
Neurological Disease,Skeletal and Muscular Disorders	Dyskinesia of limb	0.00224				FOSB,S100A10	2
Cellular Development,Tissue Development	Differentiation of Paneth cells	0.00224				RAC1,USP28	2
Auditory Disease,Immunological Disease	Anaphylaxis of ear	0.00224				CD63,P2RX4	2
Carbohydrate Metabolism,Small Molecule Biochemistry	Polymerization of heparan sulfate	0.00224				EXT1,GPC1	2
Carbohydrate Metabolism,Small Molecule Biochemistry	Catabolism of N-acetylneuraminic acid	0.00224				NAGK,NPL	2
Cell Cycle	Cleavage of myofiber	0.00224				PRKAB1,PRKAB2	2
Dermatological Diseases and Conditions,Neurological Disease,Organismal Injury and Abnormalities	Hyperesthesia	0.0023		1.071	1.071	CA13,CTSB,CTSS,DOLK,FOS,GRK4,LPAR1,NPY1R,P2RX4,RTN4,TLR8	11
Cell Morphology,Cellular Assembly and Organization,Cellular Function and Maintenance	Extension of lamellipodia	0.00231				ARPC2,CD82,RAC1	3
Cell Morphology	Budding of cellular membrane	0.00231				AP2M1,S100A10,TRIM72	3
Lipid Metabolism,Small Molecule Biochemistry	Cleavage of glycosphingolipid	0.00234		1.913	1.913	CUX1,GALC,GBA,GLA	4
Cardiovascular Disease,Organismal Injury and Abnormalities	Intermediate disease stage peripheral arterial disease	0.00235				ARL4C,CD163,CTSA,CTSB,CTSS,KLF4,LPAR1,TGFB2,TPP1,VSIG4	10
Organismal Injury and Abnormalities,Renal and Urological Disease	Proximal tubular toxicity	0.00235				CTSS,HADH,LGALS1,LGALS3,RGN,S100A10,SLC16A7	7
Lipid Metabolism,Molecular Transport,Small Molecule Biochemistry	Quantity of sphingolipid	0.00239		-1.15	1.15	ASAH1,CERS2,CERT1,GBA,GLA,PON2,PSEN2,RAC1,SGPL1	9
Carbohydrate Metabolism	Synthesis of carbohydrate	0.00242	Increased	2.108	2.108	ACADM,ARF1,ARRDC3,ASAH1,ATF6,CDS1,DSEL,EXT1,FGF1,GPC1,IRS1,LPIN3,MPDU1,NAGK,PGAP4,PLCB1,PLIN2,PYGL,RAB10,RAC1,RGN,SDC2,SELENOS,SH3GLB1,SORD,TGFB2,TIRAP,VAV1	28
Cellular Function and Maintenance,Tissue Development	Function of connective tissue cells	0.00254				CD68,FCER1G,GLG1,IRS1,PLEKHO1,SLC1A5,TAGLN,WNT9A	8
Cell-To-Cell Signaling and Interaction,Hematological System Development and Function,Inflammatory Response	Aggregation of blood platelets	0.00256		1.166	1.166	BLOC1S4,CD63,F11R,FCER1G,GPX3,LGALS1,MYL9,PECAM1,PKDCC,PRKAB1,PRKAB2,TREML1,VAV1	13
Carbohydrate Metabolism	Metabolism of polysaccharide	0.00264	Increased	2.06	2.06	ACADM,ADAMTS12,CLN6,CTSB,DSEL,EXT1,GBA,GPC1,IRS1,NEU1,PLIN2,PYGL,RAB10,SDC2,SELENOS,TGFB2	16
Organismal Injury and Abnormalities	Hypertrophy	0.00266				ACE,ACTG2,ATF6,CGA,CLCN6,CTNS,CTSB,DUSP1,ECE1,EXT1,FHL1,GLA,GPX3,KLF4,MMP19,MRAS,MYL9,P2RX4,PLCB1,RAC1,RCBTB1,RHEB,S100A10,S100A6,SELENON,SIRT2,TNFRSF1B	27
Organismal Development	Size of body	0.00267	Increased	6.043	6.043	ATXN1L,CAMTA1,CGA,CLUH,CTSA,CXCL14,DIABLO,DUSP1,EDNRB,EIF6,FAM20C,FCER1G,FOS,FOSB,GLG1,GLIS3,GNPTAB,IRS1,LAMC1,LIPA,LPAR1,M6PR,MCOLN1,NFIL3,NLGN3,NPC2,NPY1R,PHYH,PKDCC,PLCB1,PLIN2,PPIB,PRKAB1,RGN,SCARB2,SGPL1,SH3PXD2B,SLC6A8,TGFB2,TGFBI	40
Cellular Assembly and Organization,Cellular Function and Maintenance	Organization of cytoskeleton	0.00267	Increased	3.247	3.247	ACE,AGFG1,AMHR2,ARF1,ARHGAP10,ARPC2,ATF6,BTBD3,CALD1,CAPZB,CD82,CELSR3,CEP104,CEP83,CTNS,CTSS,DCTN2,DNM3,DST,EPB41L3,EXOC7,EXT1,F11R,FGF1,FOS,INTU,LAMC1,LIMK2,LPAR1,LRPAP1,LUZP1,MFN2,MICAL2,MRAS,MYL9,MYO5A,NCK2,NLGN3,PDLIM1,PHACTR1,PLEKHO1,PSEN2,RAB10,RAC1,RALB,RHOU,RRBP1,RTN4,SDC2,SEPTIN2,SH3GLB1,SIRT2,SLC17A5,SLC3A2,TGFB2,TMEM135,TMEM138,TNFRSF1B,TNFRSF21,TOR1A,TRAK1,TRIP10,VAV1	63
Lipid Metabolism,Small Molecule Biochemistry	Hydrolysis of lipid	0.00268	Increased	2.004	2.004	ACER3,ASAH1,CUX1,EDNRB,GBA,GRK4,LIPA,NPY1R,PLAAT3,PLCB1,PLIN2	11
Cardiovascular System Development and Function	Development of vasculature	0.00269	Increased	2.388	2.388	ABCA4,ACE,ADAMTS12,CD63,CD82,CRELD1,CTSB,CTSH,CTSS,CXCL14,CYSLTR2,DDIT3,DUSP3,ECE1,EDNRB,F11R,FECH,FGF1,FHL1,FOS,GPC1,IRS1,KLF4,LAMC1,LGALS1,LGALS3,LIPA,LRPAP1,LUZP1,MFN2,NEU1,NID1,NPC2,P2RX4,PECAM1,PLCB1,PRCP,PRKAB1,PRKAB2,PSEN2,RAB10,RAB9A,RAC1,RGN,RTN4,SCARB2,SGPL1,SRGN,TGFB2,TGFBI,TNFRSF1B,TNFRSF21,ZFAND5	53
Cellular Assembly and Organization	Transport of Golgi vesicles	0.00285				SCAMP1,SCAMP2,SCAMP3	3
Cell Morphology,Digestive System Development and Function,Hematological System Development and Function,Hepatic System Development and Function,Inflammatory Response,Organ Morphology,Organismal Development	Morphology of Kupffer cells	0.00285				GLA,LIPA,MANBA	3
Lipid Metabolism,Small Molecule Biochemistry	Catabolism of ceramide	0.00285				ACER3,ALDH3A2,ASAH1	3
Protein Synthesis	Catabolism of peptide	0.00285				ACE,CPQ,TPP1	3
Small Molecule Biochemistry	Metabolism of 2-oxoglutaric acid	0.00285				DLST,IDH3B,PHYH	3
Lipid Metabolism,Molecular Transport,Small Molecule Biochemistry	Transport of phospholipid	0.00287				ABCA4,NPC2,OSBPL5,PRDX6,RTN4,SCARB2	6
Embryonic Development,Hair and Skin Development and Function,Organ Development,Organ Morphology,Organismal Development,Tissue Development	Morphogenesis of skin	0.00287				EXT1,GBA,INTU,KLF4,PSEN2,TGFB2	6
Nervous System Development and Function	Morphology of nervous system	0.00291				ABCA4,ACP2,ATXN1L,CAMKK1,CAPZB,CELSR3,CIB2,CLCN6,CSTB,CTSB,DDIT3,DNM3,DUSP1,ECE1,EPB41L3,FOS,FRMD4A,GAREM2,GNPTAB,INTU,IRS1,KLF4,LAMC1,LGALS1,LIPA,LPAR1,LRPAP1,MANBA,MCOLN1,MFN2,MYO5A,NLGN3,NPY1R,PHYH,PLCB1,PSEN2,RAB10,RAC1,RGN,RHEB,RTN4,SCARB2,TBATA,TGFB2,TNFRSF1B,TOR1A,TULP3	47
Hereditary Disorder,Neurological Disease,Organismal Injury and Abnormalities	Familial epilepsy	0.003				ASAH1,ATP6AP2,CA13,CSTB,CTSB,GBA,PHACTR1,PLCB1,PLPBP,PNPO,SAMD12,SCARB2,TRAK1	13
Lipid Metabolism,Molecular Transport,Small Molecule Biochemistry	Concentration of triacylglycerol	0.00303		0.506	0.506	CXCL14,DUSP1,FGF1,GALNT2,IRS1,LGALS3,LIPA,LPCAT3,LRPAP1,NCEH1,NEU1,NFIL3,PHYH,PLAAT3,PLIN2,PLIN3,PON2,PRKAB1,RGN,SGPL1	20
Lipid Metabolism,Small Molecule Biochemistry	Synthesis of phospholipid	0.00309	Increased	2.586	2.586	ARF1,ATF6,CDS1,CERT1,CYP7A1,FADS1,FOS,LPIN3,PGAP4,PLAAT3,RAC1,SGPL1,SH3GLB1,TIRAP,VAV1	15
Cell Death and Survival,Organismal Injury and Abnormalities,Renal and Urological Disease	Cell death of kidney cells	0.00309	Increased	2.283	2.283	ATF6,DCTN2,DDIT3,DLST,DUSP1,FGF1,FOS,IRS1,MLKL,P2RX4,PLCB1,PSEN2,RAC1,RALB,RNF216,SGPL1,SIRT2,TMEM214,TNFRSF1B,VCP	20
Hereditary Disorder,Neurological Disease,Organismal Injury and Abnormalities	Benign rolandic epilepsy	0.00316				ASAH1,CA13,CSTB,PLCB1,SCARB2	5
Organ Morphology,Organismal Development,Renal and Urological System Development and Function	Morphology of kidney	0.0032				ACE,CXCL14,FAH,FAM20A,FCER1G,FGF1,GLA,GLIS3,IRS1,LAMC1,LIMK2,LIPA,MANBA,PECAM1,RCBTB1,TGFB2,TNFRSF1B,TULP3	18
Cellular Development,Tissue Development	Differentiation of epithelial cells	0.00323		-0.181	0.181	ASAH1,CD63,EDNRB,EXT1,F11R,FGF1,FOS,INTU,KAZN,KLF4,MRAS,MYO5A,PPP1R13L,RAC1,SGPL1,TAGLN,TNFRSF1B,TOM1L1,USP28	19
Developmental Disorder,Hereditary Disorder,Ophthalmic Disease,Organismal Injury and Abnormalities	Familial congenital cataract	0.00329				ALDH1L2,ECI2,ETHE1,FTL,PRDX6,WFS1	6
Connective Tissue Development and Function,Organ Morphology,Organismal Development,Reproductive System Development and Function,Tissue Morphology	Mass of epididymal fat	0.00335				DUSP1,LGALS3,LIPA,NPY1R,PLAAT3,PLIN2,PRKAB1	7
Lipid Metabolism,Small Molecule Biochemistry	Hydrolysis of sphingolipid	0.00338		1.953	1.953	ACER3,ASAH1,CUX1,GBA	4
Cell Morphology,Cellular Assembly and Organization	Morphology of endoplasmic reticulum	0.00338				CTNS,PLP2,RTN4,VCP	4
Cellular Function and Maintenance	Function of leukocytes	0.00343		1.746	1.746	CTSS,DENND1B,DUSP1,F11R,FCER1G,FOS,LGALS1,LGALS3,LY96,MCOLN1,NCEH1,NFIL3,NPC2,NPY1R,P2RX4,PECAM1,RAC1,TGFB2,TIRAP,TLR8,TNFRSF21,TRIP10,VAV1,VSIG4	24
Lipid Metabolism,Small Molecule Biochemistry	Fatty acid metabolism	0.00345	Increased	2.821	2.821	ABCA4,ACAD9,ACADM,ASAH1,CD82,CERT1,CTSS,CYP7A1,ECI2,EDNRB,EIF6,FADS1,FCER1G,GPC1,HACD3,LIPA,LPCAT3,MYO5A,NCEH1,NPC2,OSBPL5,PLIN2,PRDX6,PRKAB2,RAC1,RGN,RTN4,SCARB2,SGPL1,WDTC1	30
Cell Morphology,Cellular Assembly and Organization,Cellular Function and Maintenance,Inflammatory Response	Accumulation of phagosomes	0.00346				MFN2,MYO5A,VCP	3
Cell Morphology,Cellular Assembly and Organization,Cellular Function and Maintenance,Inflammatory Response	Maturation of autophagosomes	0.00346				RAB7A,SH3GLB1,VCP	3
Developmental Disorder,Hereditary Disorder,Metabolic Disease,Neurological Disease,Organismal Injury and Abnormalities	Neuronal ceroid lipofuscinosis	0.00346				CLCN6,CLN6,TPP1	3
Neurological Disease	Lower motor neuron disease	0.00352				ASAH1,ASCC1,DST,FBXO38,PNPO,VCP	6
Cell Morphology	Morphology of antigen presenting cells	0.00357				ACP2,GBA,GLA,LGALS3,LIPA,MANBA,NPC2,PON2,RAC1	9
Cardiovascular System Development and Function	Neovascularization	0.00358	Increased	2.765	2.765	ABCA4,CD82,CREG1,FECH,FGF1,FOS,IRS1,LGALS1,LGALS3,RAC1,S100A10	11
Lipid Metabolism,Molecular Transport,Small Molecule Biochemistry	Concentration of fatty acid	0.00368		-0.41	0.41	ABCA4,ACE,CYSLTR2,DUSP1,FOS,HADH,IRS1,LIPA,LPCAT3,LRPAP1,NCEH1,NPY1R,P2RX4,PHYH,PLAAT3,PLIN2,PON2,PRDX6	18
Inflammatory Disease,Organismal Injury and Abnormalities,Respiratory Disease	Asbestosis	0.00368				ATF6,DDIT3	2
Small Molecule Biochemistry	Catabolism of polyamines	0.00368				AOC1,SMOX	2
Developmental Disorder,Gastrointestinal Disease,Hereditary Disorder,Organismal Injury and Abnormalities,Skeletal and Muscular Disorders	Familial visceral myopathy	0.00368				ACTG2,MYL9	2
Small Molecule Biochemistry	Metabolism of spermine	0.00368				SAT2,SMOX	2
Cell Death and Survival	Killing of Listeria monocytogenes 10403S	0.00368				SCARB2,VSIG4	2
Cell Death and Survival	Cell death of retinal rods	0.00368				FOS,RAC1	2
Developmental Disorder,Gastrointestinal Disease,Hereditary Disorder,Organ Morphology,Organismal Development,Organismal Injury and Abnormalities,Renal and Urological Disease,Renal and Urological System Development and Function,Skeletal and Muscular Disorders	Megacystis microcolon intestinal hypoperistalsis syndrome	0.00368				ACTG2,MYL9	2
Cell Death and Survival,Cellular Compromise	Cytopathic effect	0.00368				SGPL1,VCP	2
Carbohydrate Metabolism,Lipid Metabolism,Small Molecule Biochemistry	Metabolism of colfosceril palmitate	0.00368				ALDH3A2,PRDX6	2
Gastrointestinal Disease,Hepatic System Disease,Organismal Injury and Abnormalities	Dysfunction of liver	0.00368				ATF6,CERS2	2
Cellular Movement	Invasion by eye cell lines	0.00368				LGALS1,S100A10	2
Cell Cycle	G1/S phase transition of squamous cell carcinoma cell lines	0.00368				IDH3B,KLF4	2
Developmental Disorder,Hereditary Disorder,Neurological Disease,Organismal Injury and Abnormalities	Nonprogressive cerebellar ataxia with mental retardation	0.00368				CAMTA1,NID1	2
Connective Tissue Disorders,Hereditary Disorder,Organismal Injury and Abnormalities	Hereditary connective tissue disorder	0.00371				ABCA4,ACE,ARHGAP10,ARL4C,ASAH1,ASCC1,ATP6V1E1,CTNS,DST,ECE1,EDNRB,ERGIC1,EXT1,FAM20C,FCER1G,FHL1,FOS,FRMD4A,GPC1,INTU,MANBA,MMP19,MRAS,PHYH,PKDCC,PPIB,RAC1,SH3PXD2B,TAGLN,TGFB2,TGFBI,TMX2,TOR1A,VCP,WDFY3,ZNF592	36
Dermatological Diseases and Conditions,Organismal Injury and Abnormalities	Chronic psoriasis	0.00372				ALDH3A2,CSTB,CTSB,DDX39A,MANF,PCMT1,PON2,SLC23A2,TAGLN	9
Carbohydrate Metabolism	Binding of carbohydrate	0.00374		0.808	0.808	AP2M1,FGF1,IRS1,ITIH2,LY96,NEU1,SDC2	7
Developmental Disorder,Gastrointestinal Disease,Neurological Disease,Organismal Injury and Abnormalities	Hirschsprung disease	0.00376				CLUH,ECE1,EDNRB,TBATA,TGFB2,ZNF592	6
Cell Morphology,Cellular Assembly and Organization	Morphology of endosomes	0.00379				ABCA4,PLIN3,RAB9A,VCP	4
Organ Morphology,Organismal Development,Organismal Injury and Abnormalities,Renal and Urological Disease,Renal and Urological System Development and Function	Abnormal morphology of urinary bladder	0.00379				ACTG2,FUCA1,MCOLN1,MYL9	4
Neurological Disease,Organismal Injury and Abnormalities	Seizures	0.00389	Decreased	-2.377	2.377	ACP2,AP2M1,ARRDC3,ASAH1,CA13,CAMKK1,CSTB,CTSB,DUSP1,FOS,FOSB,GBA,IGSF9B,NFIL3,NID1,PHACTR1,PLCB1,PLPBP,PNPO,PSEN2,RHEB,SAMD12,SCARB2,SRGN,STAM,TNFRSF1B,TRAK1	27
Hereditary Disorder,Neurological Disease,Organismal Injury and Abnormalities	Familial motor neuron disease	0.00393				ANXA11,ASAH1,ASCC1,DST,FBXO38,GALC,GBA,MFN2,PNPO,VCP	10
Cellular Function and Maintenance,Small Molecule Biochemistry	Homeostasis of divalent cations	0.00401				ARF1,CCDC47,CIB2,FAM20A,FECH,FTL,GRINA,MFN2,PSEN2,RGN,SELENON,WFS1	12
Cellular Function and Maintenance,Molecular Transport	Exocytosis by cells	0.00405		-0.14	0.14	MCOLN1,MYO5A,RAB10,RAB9A,RABIF,SCAMP1,SCAMP2,STX4,TRIM72	9
Cardiovascular System Development and Function,Organ Morphology,Organismal Development	Morphology of heart	0.00409				ACADM,ACE,ACTG2,ATF6,ATP6V1E1,CAPZB,CLCN6,CTSA,CTSB,CUX1,DOLK,DUSP1,DVL3,ECE1,FLRT2,GLA,GPX3,IRS1,KAZN,KLF4,LDLRAD3,MCOLN1,MRAS,MYL9,NCSTN,P2RX4,PLCB1,PLEKHM2,PPP1R13L,PSEN2,RAC1,RHEB,RTN4,S100A10,S100A6,SIRT2,SLC6A8,TGFB2,TNFRSF1B	39
Cell-To-Cell Signaling and Interaction,Hematological System Development and Function	Activation of blood cells	0.0041		1.023	1.023	ACE,BMP2K,CD163,CD63,CTSH,CTSS,CYSLTR2,DDIT3,DIABLO,DUSP1,DUSP3,EXT1,FCER1G,FGF1,FOS,GBA,GP2,GPR137B,KLF4,LGALS1,LGALS3,LY96,MFN2,MMP19,NFIL3,NPY1R,PECAM1,PRDX6,PSEN2,RAB10,RAB32,RHEB,TGFB2,TIRAP,TLR8,TNFRSF1B,TNFRSF21,VAV1	38
Cardiovascular Disease,Cardiovascular System Development and Function,Organ Morphology,Organismal Development,Organismal Injury and Abnormalities	Enlargement of heart	0.0041				ACE,ACTG2,ATF6,ATP6V1E1,CLCN6,CTSB,DOLK,DUSP1,ECE1,GLA,GPX3,KAZN,KLF4,LDLRAD3,MCOLN1,MRAS,MYL9,P2RX4,PLCB1,PLEKHM2,PPP1R13L,PSEN2,RAC1,RHEB,RTN4,S100A10,S100A6,SIRT2,SLC6A8,TNFRSF1B	30
Neurological Disease	Dysmyelination	0.00411		0.555	0.555	ACER3,CYP7A1,DST,GALC,LPAR1,MLKL,PHYH,SCARB2,TMEM63A,TNFRSF1B,TNFRSF21	11
Skeletal and Muscular System Development and Function	Response of skeletal muscle	0.00414				DUSP1,MFN2,RHEB	3
Dermatological Diseases and Conditions,Organismal Injury and Abnormalities	Active stage psoriasis	0.00414				DUSP1,FOS,NFIL3	3
Cell Morphology,Cellular Assembly and Organization	Size of granules	0.00414				KLF4,MCOLN1,RAB5C	3
Neurological Disease,Organismal Injury and Abnormalities	Seizure disorder	0.00419	Decreased	-2.378	2.378	ACP2,AP2M1,ARRDC3,ASAH1,ATP6AP2,CA13,CAMKK1,CSTB,CTSB,DUSP1,EXOC7,FOS,FOSB,GBA,IGSF9B,NFIL3,NID1,PHACTR1,PLCB1,PLPBP,PNPO,PSEN2,RAC1,RHEB,SAMD12,SCARB2,SRGN,STAM,TNFRSF1B,TRAK1,URB2	31
Neurological Disease,Tissue Morphology	Neurodegeneration of nervous tissue	0.00426	Decreased	-2.61	2.61	CERS2,CIB2,CTSB,DCTN2,EDNRB,FUCA1,LRPAP1,MANF,MFN2,NFIL3,NPC2,RHEB,SCARB2,TGFB2,TNFRSF1B	15
Metabolic Disease,Organismal Injury and Abnormalities	Disorder of lipid metabolism	0.00441		-1.865	1.865	ACAD9,ACADM,ACE,CTSS,CYP7A1,GALC,GBA,GLA,HADH,HADHB,IRS1,NPC2,OXCT1,SH3PXD2B,SLC25A20,TRIM72	16
Lipid Metabolism,Molecular Transport,Small Molecule Biochemistry	Concentration of phospholipid	0.00441		0.343	0.343	ABCA4,ARF1,FCER1G,LPCAT3,MFN2,MRAS,NPC2,PRDX6,PSEN2,RGN,SGPL1,SLC3A2	12
Cell Morphology,Digestive System Development and Function,Hepatic System Development and Function,Organ Morphology,Organismal Development,Tissue Morphology	Morphology of hepatocytes	0.00464				ABCB10,FAH,FOS,LGALS3,LIPA,MANBA,RGN	7
Connective Tissue Development and Function,Connective Tissue Disorders,Organismal Injury and Abnormalities,Skeletal and Muscular Disorders,Skeletal and Muscular System Development and Function,Tissue Development,Tissue Morphology	Abnormal morphology of long bone hypertrophic chondrocyte zone	0.0047				FOS,IRS1,LGALS3,PKDCC	4
Cellular Assembly and Organization,Cellular Function and Maintenance	Microtubule dynamics	0.00474	Increased	3.192	3.192	ACE,AMHR2,ARPC2,ATF6,BTBD3,CALD1,CAPZB,CD82,CELSR3,CEP104,CEP83,CTNS,CTSS,DNM3,DST,EPB41L3,EXOC7,EXT1,FGF1,FOS,INTU,LAMC1,LIMK2,LPAR1,LRPAP1,LUZP1,MFN2,MRAS,MYL9,MYO5A,NCK2,NLGN3,PHACTR1,PLEKHO1,PSEN2,RAB10,RAC1,RALB,RHOU,RRBP1,RTN4,SDC2,SEPTIN2,SH3GLB1,SIRT2,SLC17A5,TMEM135,TMEM138,TNFRSF1B,TNFRSF21,TOR1A,TRAK1,TRIP10,VAV1	54
Cellular Assembly and Organization	Fusion of lysosome	0.00474				CTNS,MCOLN1,RAB7A,SCARB2,VCP	5
Cellular Function and Maintenance	Clathrin mediated endocytosis	0.00485		1.732	1.732	AP2M1,ATP6V1E1,ATP6V1F,CIB2,JOSD1,RAC1	6
Connective Tissue Disorders,Developmental Disorder,Organismal Injury and Abnormalities,Skeletal and Muscular Disorders	Kyphosis	0.00488	Decreased	-2.646	2.646	ACP2,ATXN1L,GNPTAB,NEB,PPIB,SELENON,SH3PXD2B	7
Lipid Metabolism,Molecular Transport,Small Molecule Biochemistry	Quantity of C24:1-ceramide	0.00489				ASAH1,CERS2,SGPL1	3
Cell Morphology,Nervous System Development and Function,Neurological Disease,Tissue Morphology	Enlargement of axons	0.00489				CLCN6,CTSB,MFN2	3
Cellular Development,Tissue Development	Differentiation of glandular epithelial cells	0.00489				EXT1,KLF4,USP28	3
Dermatological Diseases and Conditions,Inflammatory Disease,Inflammatory Response,Organismal Injury and Abnormalities,Skeletal and Muscular Disorders	Juvenile dermatomyositis	0.00512				CALD1,CPQ,SDC2,TGFBI,TPM4	5
Neurological Disease,Organismal Injury and Abnormalities	Epilepsy	0.00513		-1	1	ARRDC3,ASAH1,ATP6AP2,CA13,CAMKK1,CSTB,CTSB,DUSP1,FOS,FOSB,GBA,IGSF9B,NFIL3,PHACTR1,PLCB1,PLPBP,PNPO,RAC1,SAMD12,SCARB2,SRGN,TRAK1,URB2	23
Neurological Disease,Organismal Injury and Abnormalities	Degeneration of brain	0.00515	Decreased	-2.646	2.646	CERS2,CTSB,FUCA1,GBA,GNPTAB,LAMC1,MANF,NFIL3,NPC2	9
Embryonic Development,Organ Development,Organ Morphology,Organismal Development,Organismal Injury and Abnormalities,Respiratory Disease,Respiratory System Development and Function,Tissue Development	Abnormal morphology of pulmonary alveolus	0.00519				ATXN1L,CELSR3,FAM20A,LIPA,NPC2,PECAM1,PSEN2,SELENON	8
Developmental Disorder,Hereditary Disorder,Metabolic Disease,Organismal Injury and Abnormalities	Sphingolipidosis	0.00521				GALC,GBA,GLA,NPC2	4
Developmental Disorder,Hereditary Disorder,Organismal Injury and Abnormalities,Skeletal and Muscular Disorders	Dystrophy of muscle	0.00522				ACE,ARL4C,CALD1,CPQ,CTSS,CXCL14,FGF1,FHL1,MCOLN1,OXCT1,PLCB1,SDC2,SELENON,TAGLN,TGFBI,TPM4	16
Cellular Function and Maintenance	Engulfment of cells	0.00524	Increased	3.592	3.592	ACE,AP2M1,ARF1,ARPC2,ATP6V1E1,ATP6V1F,CD163,CD63,CERS2,CIB2,FCER1G,FGF1,JOSD1,LGALS3,LRPAP1,M6PR,PECAM1,PSEN2,RAB5C,RAB7A,RAC1,RALB,S100A10,SCARB2,TM9SF4,VAV1	26
Gastrointestinal Disease,Hepatic System Disease,Metabolic Disease,Organismal Injury and Abnormalities	Nonalcoholic fatty liver disease	0.00536				ACE,ARHGAP10,CYSLTR2,KAZN,LGALS3,MFN2,NPY1R,PLIN2,RALB,SIRT2,VSIG4	11
Cell Morphology,Tissue Morphology	Morphology of connective tissue cells	0.00539				ARHGAP10,CD68,CXCL14,DUSP1,EIF6,EXT1,FAM20A,FGF1,GNPTAB,LIPA,MMP19,MRAS,PLAAT3,PLIN2,PLIN3,RAC1,TGFB2	17
Cellular Assembly and Organization,Cellular Function and Maintenance,Tissue Development	Formation of actin stress fibers	0.00543		1.88	1.88	ARF1,CALD1,F11R,FGF1,LIMK2,LPAR1,PDLIM1,PHACTR1,RAC1,S100A10,SH3PXD2B,TGFBI,TPM4,TRIP10	14
Neurological Disease,Organismal Injury and Abnormalities	Epileptic seizure	0.00543				ARRDC3,ASAH1,CAMKK1,CSTB,CTSB,DUSP1,FOS,FOSB,GBA,IGSF9B,NFIL3,SAMD12,SCARB2,SRGN	14
Lipid Metabolism,Small Molecule Biochemistry	Production of ganglioside GM3	0.00545				CD82,SGPL1	2
Cellular Assembly and Organization,Cellular Function and Maintenance	Quantity of filopodia-like projection	0.00545				ARPC2,CAPZB	2
DNA Replication, Recombination, and Repair	Recognition of DNA	0.00545				DDB1,TLR8	2
Lipid Metabolism,Molecular Transport,Small Molecule Biochemistry	Accumulation of ganglioside GM3	0.00545				GBA,NPC2	2
Hereditary Disorder,Neurological Disease,Organismal Injury and Abnormalities,Psychological Disorders,Skeletal and Muscular Disorders	Experimental Huntington disease	0.00545				DDIT3,FOS	2
Lipid Metabolism,Small Molecule Biochemistry	Metabolism of cerebroside	0.00545				GALC,GBA	2
Cell-To-Cell Signaling and Interaction,Cellular Compromise	Stress response of bone cancer cell lines	0.00545				SIRT2,SLC1A5	2
Cellular Compromise	Depletion of thymocytes	0.00545				SGPL1,TNFRSF1B	2
Amino Acid Metabolism,Molecular Transport,Small Molecule Biochemistry	Uptake of L-tryptophan	0.00545				SLC1A5,SLC3A2	2
Cell Death and Survival	Cell viability of skin cancer cell lines	0.00545				ATF6,RHEB	2
Cell Death and Survival	Cell death of hematopoietic cell lines	0.00546		1.289	1.289	ASAH1,DDIT3,DIABLO,IRS1,LGALS1,LGALS3,NFIL3,PSEN2,RAC1,SH3GLB1,TGFB2,TNFRSF1B	12
Cell-To-Cell Signaling and Interaction,Cellular Compromise,Cellular Function and Maintenance	Endoplasmic reticulum stress response of cells	0.00547				ATF6,CTSB,CTSS,DST,PSEN2,VCP	6
Connective Tissue Development and Function,Skeletal and Muscular System Development and Function	Resorption of bone	0.00554		1.432	1.432	CD68,CTSS,EXT1,FCER1G,FOS,GPR137B,LPAR1,RAB7A,RAC1,TNFRSF1B,TPP1	11
Cellular Function and Maintenance	Receptor-mediated endocytosis	0.00558		1.884	1.884	AP2M1,ATP6V1E1,ATP6V1F,CD163,CIB2,JOSD1,LDLRAD3,LRPAP1,M6PR,NLGN3,RAC1,REPS1,SCARB2	13
Connective Tissue Disorders,Immunological Disease,Inflammatory Disease,Inflammatory Response,Organismal Injury and Abnormalities,Skeletal and Muscular Disorders	Juvenile rheumatoid arthritis	0.00562				CD68,F11R,FOS,FOSB,KAZN,LDLRAD3,LGALS1,NDUFB10,PECAM1,RALB,RNF14,S100A10	12
Cell Death and Survival,Cellular Development,Cellular Function and Maintenance,Embryonic Development	Self-renewal of embryonic stem cell lines	0.00573				EXT1,KLF4,LAMTOR3	3
Carbohydrate Metabolism,Small Molecule Biochemistry	Catabolism of proteoglycan	0.00573				ADAMTS12,CTSB,GPC1	3
Cell Death and Survival,Cell Morphology,Nervous System Development and Function,Neurological Disease,Organ Morphology,Organismal Development,Organismal Injury and Abnormalities,Tissue Morphology	Loss of Purkinje cells	0.00573				CTSB,GNPTAB,PHYH	3
Behavior	Running	0.00573				CTSS,PRKAB1,PRKAB2	3
Lipid Metabolism,Small Molecule Biochemistry	Cleavage of fatty acid	0.00575		1.176	1.176	ASAH1,HADHB,PLAAT3,PLIN2	4
Cardiovascular Disease,Developmental Disorder,Hereditary Disorder,Metabolic Disease,Ophthalmic Disease,Organismal Injury and Abnormalities,Skeletal and Muscular Disorders	Sengers syndrome	0.00575				ALDH1L2,ECI2,ETHE1,PRDX6	4
Hereditary Disorder,Neurological Disease,Organismal Injury and Abnormalities	Hereditary progressive myoclonic epilepsy	0.00575				CSTB,CTSB,GBA,SCARB2	4
Cell Morphology,Cellular Assembly and Organization,Cellular Function and Maintenance	Formation of lamellipodia	0.00585	Increased	2.402	2.402	ARPC2,CAPZB,CD82,FGF1,LPAR1,NCK2,PLEKHO1,RAC1,TRIP10,VAV1	10
Organ Morphology,Organismal Development	Mass of genitourinary system	0.00585				ACE,CGA,CXCL14,DUSP1,FGF1,FOS,GALP,HORMAD1,IRS1,LGALS3,LIMK2,LIPA,MMP19,NPY1R,PLAAT3,PLIN2,PRKAB1,SH3PXD2B	18
Cell-To-Cell Signaling and Interaction,Hematological System Development and Function	Aggregation of blood cells	0.00587		0.945	0.945	BLOC1S4,CD63,F11R,FCER1G,GPX3,LGALS1,MYL9,PECAM1,PKDCC,PLCB1,PRKAB1,PRKAB2,TREML1,VAV1	14
Neurological Disease	Axonal neuropathy	0.00593				FTL,MFN2,RAB7A,REPS1,VCP	5
Cardiovascular Disease,Cardiovascular System Development and Function,Organ Morphology,Organismal Development,Organismal Injury and Abnormalities	Hypertrophy of heart	0.00598				ACE,ACTG2,ATF6,CLCN6,CTSB,DUSP1,ECE1,GLA,GPX3,KLF4,MRAS,MYL9,P2RX4,PLCB1,RAC1,RHEB,S100A10,S100A6,SIRT2,TNFRSF1B	20
Organismal Injury and Abnormalities	Benign lesion	0.00621	Decreased	-2.474	2.474	ABCA4,ALDH2,ATP6V1F,CGA,CLUH,CREG1,CRYZ,CTSB,CUX1,CXCL14,CYP7A1,DNM3,DST,DUSP1,EDNRB,EPB41L3,ETHE1,EXT1,FAH,FAM20A,FGF1,FOS,FOSB,GLG1,KLF4,LGALS1,LGALS3,LPAR1,PECAM1,PPM1H,PRDM2,PRDX6,PSEN2,RAB9A,RAC1,RPN1,S100A6,SIRT2,SMPDL3A,SNX30,SORD,SRGN,TGFBI,TNFRSF1B,TOR1A,TRAK1,TUBB1,VCP,VSIG4	49
Cellular Assembly and Organization	Organization of cellular membrane	0.00621				AGFG1,AP2M1,ARPC2,CAPZB,M6PR,MFN2,MYO5A,NLGN3,RAC1,REPS1,SCARB2,STAM,TOR1A,TRIP10,VCP	15
Skeletal and Muscular System Development and Function	Morphology of muscle	0.00622				ACADM,ACE,CAPZB,CTSA,CUX1,DUSP1,ECE1,FHL1,IRS1,KLF4,MCOLN1,MYL9,NEB,P2RX4,PLCB1,PPP1R13L,PRKAB1,PRKAB2,RAC1,RCBTB1,RHEB,SCARB2,SELENON,SIRT2,TGFB2,TNFRSF1B,TRIM72	27
Connective Tissue Disorders,Immunological Disease,Inflammatory Disease,Inflammatory Response,Organismal Injury and Abnormalities,Skeletal and Muscular Disorders	Polyarticular juvenile rheumatoid arthritis	0.00626				F11R,FOS,FOSB,LGALS1,PECAM1,RALB,S100A10	7
Gastrointestinal Disease,Organismal Development,Organismal Injury and Abnormalities	Abdominal distension	0.00633				CELSR3,FAM20C,MCOLN1,SCARB2	4
Lipid Metabolism,Molecular Transport,Small Molecule Biochemistry	Transport of lipid	0.00634		1.789	1.789	ABCA4,CERT1,CTSS,CYP7A1,LIPA,LPCAT3,NCEH1,NPC2,OSBPL5,PLIN2,PRDX6,RAC1,RTN4,SCARB2	14
Neurological Disease,Organismal Injury and Abnormalities	Neurodegeneration of cerebellum	0.00637	Decreased	-2	2	CTSB,FUCA1,GNPTAB,MANF,NPC2	5
Vitamin and Mineral Metabolism	Quantity of mineral	0.00637				DSEL,ETHE1,FAM20C,GNPTAB,IRS1	5
Cellular Function and Maintenance	Function of blood cells	0.0066		1.97	1.97	CTSS,DENND1B,DUSP1,F11R,FCER1G,FOS,LGALS1,LGALS3,LY96,MCOLN1,NCEH1,NFIL3,NPC2,NPY1R,P2RX4,PECAM1,RAC1,TGFB2,TIRAP,TLR8,TNFRSF21,TRIP10,TUBB1,VAV1,VSIG4	25
Organ Morphology,Organismal Development,Organismal Injury and Abnormalities,Renal and Urological Disease,Renal and Urological System Development and Function	Megabladder	0.00664				ACTG2,MCOLN1,MYL9	3
Developmental Disorder,Hereditary Disorder,Metabolic Disease,Organismal Injury and Abnormalities	Mucopolysaccharidoses	0.00664				CTSA,GNPTAB,NEU1	3
Nervous System Development and Function	Development of optic nerve	0.00664				EXT1,MYO5A,RTN4	3
Neurological Disease,Organismal Injury and Abnormalities	Neurodegeneration of brain	0.00671	Decreased	-2.449	2.449	CTSB,FUCA1,GBA,GNPTAB,LAMC1,MANF,NFIL3,NPC2	8
Cellular Compromise,Hypersensitivity Response,Inflammatory Response	Degranulation of mast cells	0.00673		1.195	1.195	CD63,DUSP1,FCER1G,FOS,NCK2,P2RX4,PECAM1,STX4,VAV1	9
Neurological Disease,Organismal Injury and Abnormalities	Childhood epilepsy	0.00673				ASAH1,CA13,CSTB,PHACTR1,PLCB1,PLPBP,PNPO,SCARB2,TRAK1	9
Developmental Disorder,Hereditary Disorder,Organismal Injury and Abnormalities,Skeletal and Muscular Disorders	Autosomal dominant Emery-Dreifuss muscular dystrophy	0.00682				CALD1,CPQ,SDC2,TGFBI,TPM4	5
Cell Signaling	Small GTPase mediated signal transduction	0.00689		0.822	0.822	ARHGAP10,F11R,HACD3,LPAR1,MFN2,MRAS,PECAM1,PPP2CB,RAC1,RHEB,RHOU,RTN4,TGFB2,TRIP10,USP28,VAV1	16
Cardiovascular System Development and Function,Hematological System Development and Function	Blood pressure	0.00691		0.583	0.583	ACE,ALDH2,ATP6AP2,CLCN6,DUSP1,ECE1,EDNRB,EXT1,F11R,GLA,GRK4,IRS1,KCNK6,NPY1R,P2RX4,PRCP,RAC1,TNFRSF1B	18
Immunological Disease,Inflammatory Disease,Inflammatory Response,Organismal Injury and Abnormalities,Renal and Urological Disease	IgA nephropathy	0.00695				ACE,EDNRB,PDLIM1,PSMD2	4
Cell Death and Survival	Cellular degradation	0.00699	Decreased	-2.536	2.536	CIB2,CTSB,DCTN2,EDNRB,FUCA1,LRPAP1,MANF,MFN2,NFIL3,NPC2,RAC1,RHEB,SCARB2,TGFB2,TNFRSF1B	15
Embryonic Development,Organismal Development	Development of blastocyst	0.007				CGA,CXCL14,HORMAD1,LAMC1,MFN2,PSEN2,RAC1,RTN4	8
Cellular Function and Maintenance,Hematological System Development and Function	Function of helper T lymphocytes	0.00727				DENND1B,DUSP1,FCER1G,NPY1R,TNFRSF21,VAV1	6
Cell Death and Survival	Killing of cells	0.00729	Increased	2.798	2.798	ACE,ATF6,CTSS,CXCL14,LGALS1,LGALS3,LY96,RAB7A,RALB,SCARB2,SPPL3,VSIG4	12
Cellular Development	Differentiation of exocrine cells	0.00731				EXT1,FGF1,KLF4,SGPL1,USP28	5
Connective Tissue Development and Function,Organ Morphology,Skeletal and Muscular System Development and Function,Tissue Development	Length of long bones	0.00731				ACP2,FOS,PKDCC,SH3PXD2B,WNT9A	5
Hereditary Disorder,Organismal Injury and Abnormalities,Renal and Urological Disease	Hereditary kidney disease	0.00739				ABCA4,ACE,CA13,CALD1,CEP104,CEP83,CTNS,CUX1,ELOC,FHL1,GANAB,GBA,GLIS3,NLGN3,RHEB,SCARB2,SGPL1,SLC16A7,TAGLN,TMEM138,ZNF592	21
Molecular Transport	Secretion of molecule	0.00748		0.125	0.125	ACE,ARF1,ASAH1,CGA,CYP7A1,FCER1G,FGF1,FOSB,FRMD4A,GNPTAB,IRS1,LGALS1,LPCAT3,M6PR,MYO5A,NFIL3,NPC2,NPY1R,PECAM1,PLIN2,RRBP1,RTN4,STX4,TGFB2,TIRAP,TNFRSF1B,WFS1	27

## Sheet: CON_Val_down
Categories	Diseases or Functions Annotation	p-value	Predicted Activation State	Activation z-score	|z-score|	Molecules	# Molecules
Hematological System Development and Function,Lymphoid Tissue Structure and Development,Tissue Morphology	Quantity of T lymphocytes	3.89e-09	Decreased	-2.057	2.057	ARHGDIB,ARID4A,CCNB2,CD244,CD38,CD5,CDKN1B,CORO1A,DGKA,EED,FYN,GHR,GNLY,GRK6,HELLS,HRH1,IRF1,ITGA4,mir-25,NLK,PIK3CD,PTPRC,RASSF5,RHOH,SH2D1A,SIT1,ST8SIA1,STING1,TAL1,TBX21,TOX,TP53,TRAF3IP3,UPF2,XCL1	35
Hematological Disease,Immunological Disease	Lymphoproliferative disorder	4.04e-09		0.433	0.433	ADD3,AKAP5,ARHGAP15,ARID4A,ARL6IP5,ASB15,ASF1B,AUNIP,BARD1,BCL7A,CAMK2A,CAPRIN2,CBX4,CCL17,CCNB1,CCNB2,CCNT2,CD244,CD38,CD5,CDC20,CDC25B,CDCA5,CDCA7,CDCA7L,CDKN1B,CENPF,CLK1,CNP,COL11A1,COL6A1,CTCF,DCP1B,DGKA,DOC2B,DOCK5,EED,EMB,FAM120B,FAM171B,FOXRED1,FUBP1,FYN,GAS2,GHR,GPR174,HDAC2,HNRNPU,IRF1,IRF7,ITGA4,KIF11,LEF1,LRP1B,MAPK13,MCM3AP,MCM5,ME2,mir-25,NCAPG,NUF2,PALB2,PARP14,PBK,PHF19,PIK3CD,POL…	96
Cell Cycle	Cell cycle progression	2.82e-08		-0.652	0.652	APBB1,BTG4,CAMK2A,CCNB1,CCNB2,CCNT2,CDC20,CDC25B,CDCA5,CDKN1B,CENPA,CENPF,CIT,CLSPN,CRLF3,DDX17,DIAPH3,FYN,GDPD2,GHR,HDAC2,HELLS,HNRNPU,IRF1,IRF7,KIF11,LEF1,LIN9,mir-25,NUF2,PNN,POLA1,PRMT6,PTGS2,PTPRC,RASSF3,RASSF5,RBL2,SESN1,SGO1,SOCS5,TAL1,TOX,TP53,TTYH1,TYMS,UBE2C	47
Hematological System Development and Function,Lymphoid Tissue Structure and Development,Tissue Morphology	Quantity of lymphocytes	3.43e-08	Decreased	-2.382	2.382	ADGRG3,ARHGDIB,ARID4A,C1QTNF6,CCNB2,CD244,CD38,CD5,CDKN1B,CORO1A,DGKA,EED,FUBP1,FYN,GHR,GNLY,GRK6,HELLS,HRH1,IRF1,ITGA4,mir-25,NLK,NLRP12,PIK3CD,PTPRC,RASSF5,RBL2,RHOH,SH2D1A,SIT1,ST8SIA1,STING1,TAL1,TBX21,TOX,TP53,TRAF3IP3,UPF2,XCL1	40
Hematological System Development and Function,Tissue Morphology	Quantity of mononuclear leukocytes	4.3e-08	Decreased	-2.483	2.483	ADGRG3,ARHGDIB,ARID4A,C1QTNF6,CCNB2,CD244,CD38,CD5,CDKN1B,CNN2,CORO1A,DGKA,EED,FUBP1,FYN,GHR,GNLY,GRK6,HELLS,HRH1,IRF1,ITGA4,mir-25,NLK,NLRP12,PIK3CD,PTPRC,RASSF5,RBL2,RHOH,SH2D1A,SIT1,ST8SIA1,STING1,TAL1,TBX21,TOX,TP53,TRAF3IP3,UPF2,XCL1	41
Lymphoid Tissue Structure and Development,Tissue Morphology	Quantity of lymphatic system cells	9.34e-08	Decreased	-2.237	2.237	ADGRG3,ARHGDIB,ARID4A,C1QTNF6,CCNB2,CD244,CD38,CD5,CDKN1B,CNN2,CORO1A,DGKA,EED,FUBP1,FYN,GHR,GNLY,GRK6,HELLS,HRH1,IRF1,ITGA4,mir-25,NLK,NLRP12,PIK3CD,PTPRC,RASSF5,RBL2,RHOH,SH2D1A,SIT1,ST8SIA1,STING1,TAL1,TBX21,TOX,TP53,TRAF3IP3,UPF2,XCL1	41
Hematological System Development and Function,Lymphoid Tissue Structure and Development,Tissue Morphology	Quantity of CD8+ T lymphocyte	9.38e-08		-1.538	1.538	CD5,CORO1A,GHR,GNLY,GRK6,HELLS,IRF1,PIK3CD,PTPRC,RHOH,SH2D1A,SIT1,ST8SIA1,STING1,TOX,TP53	16
Cellular Development,Cellular Growth and Proliferation,Hematological System Development and Function,Hematopoiesis,Lymphoid Tissue Structure and Development,Tissue Development	Differentiation of mononuclear leukocytes	1.31e-07	Decreased	-2.043	2.043	ADGRG3,ARID4A,CD244,CD38,CD5,CDKN1B,CTCF,DCSTAMP,DGKA,EED,FYN,GNLY,GPR174,HDAC2,HELLS,HRH1,IRF1,IRF7,ITGA4,LEF1,mir-25,PIK3CD,PTGS2,PTPRC,RASSF5,RBL2,RHOH,SH2D1A,SIT1,SOCS5,ST8SIA1,STIM2,TAL1,TBX21,TOX,TP53,TRAF3IP3	37
Hematological System Development and Function,Tissue Morphology	Quantity of leukocytes	1.53e-07	Decreased	-2.033	2.033	ADGRG3,ARHGDIB,ARID4A,C1QTNF6,CCNB2,CD244,CD38,CD5,CDKN1B,CERK,CNN2,CORO1A,DGKA,EED,ENPP3,FUBP1,FYN,GHR,GNLY,GRK6,HELLS,HRH1,IRF1,ITGA4,mir-25,NLK,NLRP12,PIK3CD,PTGS2,PTPRC,RASSF5,RBL2,RHOH,RIOX2,SH2D1A,SIT1,ST8SIA1,STING1,TAL1,TBX21,TBXA2R,TOX,TP53,TRAF3IP3,UPF2,XCL1	46
Cellular Development,Cellular Growth and Proliferation,Hematological System Development and Function,Hematopoiesis,Lymphoid Tissue Structure and Development,Tissue Development	Hematopoiesis of mononuclear leukocytes	3.4e-07	Decreased	-2.043	2.043	ADGRG3,CD244,CD38,CD5,CDKN1B,CTCF,DCSTAMP,DGKA,EED,FYN,GNLY,GPR174,HDAC2,HELLS,HRH1,IRF1,IRF7,ITGA4,LEF1,mir-25,PIK3CD,PTGS2,PTPRC,RASSF5,RBL2,RHOH,SH2D1A,SIT1,SOCS5,ST8SIA1,STIM2,TAL1,TBX21,TOX,TP53,TRAF3IP3	36
Cellular Growth and Proliferation,Lymphoid Tissue Structure and Development	Proliferation of lymphatic system cells	3.64e-07		-1.237	1.237	ARF6,ARHGDIB,CCL17,CCNB1,CD244,CD38,CD5,CDC25B,CDKN1B,CORO1A,CTCF,DGKA,EED,FKBP1B,FYN,GPR174,HRH1,IL18RAP,IRF1,KLRB1,LEF1,mir-25,PARP14,PIK3CD,PTGS2,PTPRC,RASSF5,RBL2,RHOH,SH2D1A,SIT1,ST8SIA1,STIM2,STING1,TAL1,TBX21,TOX,TP53,XCL1	39
Hematological System Development and Function,Hematopoiesis,Lymphoid Tissue Structure and Development,Organ Morphology,Tissue Morphology	Quantity of thymocytes	5.29e-07		1.004	1.004	ARHGDIB,CCNB2,CD244,CD5,CDKN1B,CORO1A,HELLS,IRF1,NLK,PIK3CD,PTPRC,RASSF5,RHOH,SIT1,TAL1,TOX,TP53	17
Hematological System Development and Function,Tissue Morphology	Quantity of blood cells	6.71e-07		-1.968	1.968	ADD3,ADGRG3,ARHGDIB,ARID4A,C1QTNF6,CCNB2,CD244,CD38,CD5,CDKN1B,CERK,CNN2,CORO1A,DGKA,DIAPH3,EED,ENPP3,FUBP1,FYN,GHR,GNLY,GRK6,HELLS,HRH1,IRF1,ITGA4,mir-25,NLK,NLRP12,PIK3CD,PTGS2,PTPRC,RASSF5,RBL2,RHOH,RIOX2,SH2D1A,SIT1,ST8SIA1,STING1,TAL1,TBX21,TBXA2R,TOX,TP53,TRAF3IP3,UPF2,XCL1	48
Tissue Morphology	Quantity of cells	6.93e-07		-1.854	1.854	ADD3,ADGRG3,AKAP5,APBB1,ARF6,ARHGDIB,ARID4A,BBS10,C1QTNF6,CAMK2A,CCNB2,CD244,CD38,CD5,CDC20,CDC25B,CDKN1B,CERK,CIP2A,CIT,CNN2,CORO1A,CREB3L1,CTCF,DGKA,DIAPH3,EED,ENPP3,EXOC8,FUBP1,FYN,GHR,GNLY,GRK6,HDAC2,HELLS,HEYL,HRH1,IRF1,ITGA4,LEF1,MAPK13,mir-25,NLK,NLRP12,NUDT16L1,PFN2,PIK3CD,PTGS2,PTPRC,RASSF5,RBL2,RGMB,RHOH,RIOX2,S100A1,SH2D1A,SIT1,SLC17A7,ST8SIA1,ST8SIA4,STING1,TAL1,TBX21,TBXA2R,TOX,TP53,…	72
Cell Cycle	Interphase	9.36e-07		0.126	0.126	AJUBA,BARD1,CAMK2A,CCNB1,CCNB2,CDC20,CDC25B,CDKN1B,CEP135,CIT,CLSPN,CRLF3,GHR,HDAC2,KIF11,LEF1,LIN9,MCM10,MCM5,mir-25,MMS22L,POLA1,POLE,PTGS2,RASSF3,RBL2,ST8SIA1,STING1,TAL1,TBXA2R,TOP2A,TP53,UHRF1	33
Lymphoid Tissue Structure and Development,Organ Morphology,Tissue Morphology	Quantity of lymphoid organ	1.18e-06		1.351	1.351	ARHGDIB,CCNB2,CD244,CD5,CDKN1B,CORO1A,FYN,GRK6,HELLS,IRF1,NLK,PIK3CD,PTPRC,RASSF5,RHOH,SIT1,TAL1,TOX,TP53	19
Cellular Development,Cellular Growth and Proliferation,Hematological System Development and Function,Hematopoiesis,Lymphoid Tissue Structure and Development,Tissue Development	Leukopoiesis	1.46e-06		-1.987	1.987	ADGRG3,ARID4A,CCL17,CD244,CD38,CD5,CDKN1B,CTCF,DCSTAMP,DGKA,EED,FYN,GNLY,GPR174,HDAC2,HELLS,HRH1,IRF1,IRF7,ITGA4,LEF1,mir-25,NLRP12,PIK3CD,PTGS2,PTPRC,RASSF5,RBL2,RHOH,SH2D1A,SIT1,SOCS5,ST8SIA1,STIM2,TAL1,TBX21,TOX,TP53,TRAF3IP3	39
Cell-mediated Immune Response,Cellular Function and Maintenance,Hematological System Development and Function	T cell homeostasis	1.53e-06	Decreased	-2.024	2.024	CCNB2,CD244,CD38,CD5,CDKN1B,CORO1A,DGKA,EED,FYN,GPR174,HDAC2,HRH1,IRF1,ITGA4,LEF1,PIK3CD,PTGS2,PTPRC,RBL2,RHOH,SH2D1A,SIT1,SOCS5,STIM2,TAL1,TBX21,TOX,TP53,TRAF3IP3	29
Gastrointestinal Disease,Hepatic System Disease,Organismal Injury and Abnormalities	Liver lesion	1.54e-06		-0.951	0.951	AHI1,ARF6,ARFIP1,ARGLU1,ARID4A,ARNT2,ASB15,ASF1B,ASTL,ATAD1,ATAD2,ATL3,B3GALNT1,BARD1,BBS10,C12orf73,C14orf119,CAMK2A,CBX4,CBX6,CBX8,CCNB1,CCNB2,CCNT2,CD38,CD5,CD96,CDC20,CDC25B,CDCA7L,CDKN1B,CENPA,CENPF,CEP135,CETN3,CGAS,CIT,CLK1,CLMN,CLSPN,COL11A1,COL6A1,CREB3L1,CTCF,DCP1B,DCSTAMP,DDX17,DGKA,DIAPH3,DIPK1B,EIF4A2,ENPP3,ESCO1,EXOC8,FAM104A,FAM171B,FFAR2,FKBP1B,FOXRED1,FUBP1,GHR,GLE1,HDAC2,HELLS,H…	153
Cellular Development,Cellular Growth and Proliferation,Hematological System Development and Function,Lymphoid Tissue Structure and Development	Proliferation of immune cells	2.21e-06		-1.013	1.013	ARF6,ARHGDIB,CCL17,CD244,CD38,CD5,CDKN1B,CORO1A,CTCF,DGKA,EED,ENPP3,FKBP1B,FYN,GPR174,HRH1,IRF1,KLRB1,LEF1,mir-25,PARP14,PIK3CD,PTGS2,PTPRC,RASSF5,RBL2,RHOH,SH2D1A,SIT1,ST8SIA1,STIM2,STING1,TAL1,TBX21,TOX,TP53,XCL1	37
Cellular Development,Cellular Growth and Proliferation,Hematological System Development and Function,Lymphoid Tissue Structure and Development	Proliferation of lymphocytes	2.89e-06		-1.033	1.033	ARF6,ARHGDIB,CCL17,CD244,CD38,CD5,CDKN1B,CORO1A,CTCF,DGKA,EED,FKBP1B,FYN,GPR174,HRH1,IRF1,KLRB1,LEF1,mir-25,PARP14,PIK3CD,PTGS2,PTPRC,RASSF5,RBL2,RHOH,SH2D1A,SIT1,ST8SIA1,STIM2,STING1,TBX21,TOX,TP53,XCL1	35
Cell Cycle	Mitosis	2.93e-06		0.85	0.85	BTG4,CCNB1,CDC20,CDC25B,CDCA5,CDKN1B,CENPA,CENPF,CIT,FYN,HDAC2,HELLS,HNRNPU,KIF11,LEF1,LIN9,NUF2,PTGS2,RBL2,SGO1,SOCS5,TP53,TTYH1,UBE2C	24
Lymphoid Tissue Structure and Development,Tissue Morphology	Quantity of lymphoid tissue	2.94e-06		0.394	0.394	ADGRG3,ARHGDIB,CCNB2,CD244,CD5,CDKN1B,CORO1A,FYN,GRK6,HELLS,IRF1,ITGA4,NLK,PIK3CD,PTPRC,RASSF5,RHOH,SH2D1A,SIT1,TAL1,TOX,TP53	22
Organismal Survival	Morbidity or mortality	3.09e-06	Increased	6.806	6.806	AHI1,APBB1,ARF6,ARHGDIB,ARID4A,ARNT2,ATAD1,B3GALNT1,BARD1,BCL7A,C1QTNF6,CAPRIN1,CBX4,CCNB2,CD38,CDC20,CDC25B,CDKN1B,CERK,CGAS,CIP2A,CIT,CLK1,CLSPN,CNP,COL11A1,CRLF3,CTCF,DDX17,DIAPH3,EED,ELP1,ENPP3,FBL,FKBP1B,FUBP1,FYN,GHR,GINS1,GNLY,HDAC2,HELLS,HEYL,HLTF,HRH1,IFT46,IP6K2,IRF1,IRF7,ITGA4,LEF1,LIN9,LRP1B,MCM10,MCM3AP,mir-25,MPI,PALB2,PELI2,PEX11A,PLVAP,PNN,PSIP1,PTGS2,PTP4A3,PTPRC,RASSF5,RBL2,SLC1…	87
Hematological System Development and Function,Hematopoiesis,Tissue Morphology	Quantity of hematopoietic progenitor cells	3.68e-06		0.648	0.648	ADD3,ADGRG3,ARHGDIB,ARID4A,CCNB2,CD244,CD5,CDKN1B,CORO1A,DIAPH3,FUBP1,FYN,HELLS,IRF1,NLK,PIK3CD,PTPRC,RASSF5,RBL2,RHOH,SH2D1A,SIT1,TAL1,TOX,TP53	25
Tissue Morphology	Quantity of progenitor cells	3.75e-06		0.456	0.456	ADD3,ADGRG3,ARHGDIB,ARID4A,CCNB2,CD244,CD5,CDKN1B,CORO1A,DIAPH3,FUBP1,FYN,HELLS,HEYL,IRF1,NLK,PIK3CD,PTPRC,RASSF5,RBL2,RHOH,SH2D1A,SIT1,TAL1,TOX,TP53	26
Cellular Development,Cellular Growth and Proliferation,Hematological System Development and Function,Lymphoid Tissue Structure and Development	Cell proliferation of T lymphocytes	4.4e-06		-0.381	0.381	ARF6,ARHGDIB,CCL17,CD244,CD38,CD5,CDKN1B,CORO1A,DGKA,FKBP1B,FYN,GPR174,HRH1,IRF1,KLRB1,mir-25,PIK3CD,PTGS2,PTPRC,RASSF5,RBL2,RHOH,SH2D1A,SIT1,ST8SIA1,STING1,TBX21,TOX,TP53,XCL1	30
Cellular Development,Cellular Growth and Proliferation,Embryonic Development,Hematological System Development and Function,Hematopoiesis,Lymphoid Tissue Structure and Development,Organ Development,Organismal Development,Tissue Development	Lymphopoiesis	5.19e-06		-1.613	1.613	ADGRG3,CD244,CD38,CD5,CDKN1B,CTCF,DGKA,EED,FYN,GPR174,HDAC2,HELLS,HRH1,IRF1,ITGA4,LEF1,mir-25,PIK3CD,PTGS2,PTPRC,RASSF5,RBL2,RHOH,SH2D1A,SIT1,SOCS5,STIM2,TAL1,TBX21,TOX,TP53,TRAF3IP3	32
Hematological Disease,Immunological Disease	B-cell chronic lymphoproliferative disorder	6.46e-06				ARL6IP5,ASB15,CAPRIN2,CCL17,CCNT2,CD244,CD38,CD5,CDKN1B,FAM120B,GAS2,GPR174,ITGA4,LRP1B,PIK3CD,POLA1,POLE,RASSF5,RHOH,TBX21,TOP2A,TP53,UBXN11,ZNF395	24
Cell Death and Survival	Apoptosis	6.55e-06		1.407	1.407	ADGRG3,AHI1,APBB1,ARF6,ARHGDIB,ARHGEF16,ARL6IP5,ARNT2,ATAD2,BARD1,BBS10,BEX3,CAMK2A,CAPRIN1,CAPRIN2,CBX4,CCNB1,CD38,CD5,CDC20,CDC25B,CDKN1B,CENPA,CENPF,CIT,CNN2,CNP,CORO1A,CTCF,DDX17,DUT,ELP1,FBL,FUBP1,FYN,GAS2,GCDH,GHR,GINS1,GNLY,HDAC2,HELLS,HEYL,INTS6,IP6K2,IRF1,IRF7,ITGA4,KIF11,LEF1,MAPK13,MCM10,mir-25,MRPS30,MSRB2,PALB2,PARP14,PBK,PELI2,PIK3CD,POLA1,POLE,PSIP1,PTGS2,PTPRC,RASSF3,RASSF5,RBL2,R…	85
Organismal Survival	Organismal death	6.62e-06	Increased	7.053	7.053	AHI1,APBB1,ARF6,ARHGDIB,ARID4A,ARNT2,ATAD1,B3GALNT1,BARD1,BCL7A,C1QTNF6,CAPRIN1,CBX4,CCNB2,CD38,CDC20,CDC25B,CDKN1B,CERK,CGAS,CIP2A,CIT,CLK1,CLSPN,CNP,COL11A1,CRLF3,CTCF,DDX17,DIAPH3,EED,ELP1,ENPP3,FBL,FKBP1B,FUBP1,FYN,GHR,GINS1,GNLY,HDAC2,HELLS,HEYL,HLTF,HRH1,IFT46,IP6K2,IRF1,IRF7,ITGA4,LEF1,LIN9,LRP1B,MCM10,MCM3AP,mir-25,MPI,PALB2,PEX11A,PLVAP,PNN,PSIP1,PTGS2,PTP4A3,PTPRC,RBL2,SLC17A7,ST8SIA1,S…	85
Cell-mediated Immune Response,Cell-To-Cell Signaling and Interaction,Cellular Development,Cellular Function and Maintenance,Cellular Growth and Proliferation,Embryonic Development,Hematological System Development and Function,Hematopoiesis,Lymphoid Tissue Structure and Development,Organ Development,Organismal Development,Tissue Development	Signaling of thymocytes	8.68e-06				CD5,PIK3CD,PTPRC	3
Cellular Development,Cellular Growth and Proliferation	Proliferation of blood cells	1.08e-05		-0.956	0.956	ARF6,ARHGDIB,CCL17,CD244,CD38,CD5,CDKN1B,CORO1A,CTCF,DGKA,EED,ENPP3,FKBP1B,FUBP1,FYN,GPR174,HRH1,IRF1,KLRB1,LEF1,mir-25,PARP14,PIK3CD,PTGS2,PTPRC,RASSF5,RBL2,RHOH,SH2D1A,SIT1,ST8SIA1,STIM2,STING1,TAL1,TBX21,TOX,TP53,XCL1	38
Cell Death and Survival	Cell death of lymphocytes	1.32e-05		0.006	0.006	ADGRG3,CCNB1,CD38,CD5,CDKN1B,CORO1A,FYN,IP6K2,mir-25,NLK,PARP14,PIK3CD,PTPRC,RHOH,SH2D1A,STING1,TBX21,TBXA2R,TOP2A,TP53,XCL1	21
Cell Death and Survival	Cell death of lymphatic system cells	1.65e-05		0.11	0.11	ADGRG3,CCNB1,CD38,CD5,CDKN1B,CORO1A,FYN,HDAC2,IP6K2,mir-25,NLK,PARP14,PIK3CD,PTPRC,RHOH,SH2D1A,STING1,TBX21,TBXA2R,TOP2A,TP53,XCL1	22
Antigen Presentation,Cell-mediated Immune Response,Cell-To-Cell Signaling and Interaction,Cellular Development,Cellular Function and Maintenance,Cellular Growth and Proliferation,Embryonic Development,Hematological System Development and Function,Hematopoiesis,Lymphoid Tissue Structure and Development,Organ Development,Organismal Development,Tissue Development	Positive selection of thymocytes	1.91e-05				PTPRC,RHOH,SIT1,TOX,TRAF3IP3	5
Dermatological Diseases and Conditions,Organismal Injury and Abnormalities	Skin lesion	1.98e-05		1.327	1.327	ADAMTSL2,ADD3,ADGRG3,AGXT,AHI1,AJUBA,AKAP5,AMIGO1,ANKRD42,APBB1,ARHGAP15,ARID4A,ARNT2,ASB15,ASTL,ATAD2,B3GALNT1,BARD1,BBS10,C1QTNF6,CAMKMT,CAPRIN1,CBX6,CBX8,CCNB1,CCNT2,CD244,CD38,CD5,CD96,CDC25B,CDCA5,CDCA7,CDCA7L,CENPF,CEP128,CEP135,CERK,CGAS,CHAC1,CHI3L2,CIP2A,CIT,CLK4,CLMN,CLSPN,CNN2,COL11A1,COL6A1,CPNE2,CREB3L1,CTCF,CTPS2,DCP1B,DCSTAMP,DDX17,DDX60,DGKA,DIAPH3,DNAJC18,DOC2B,DOCK5,EED,ELOVL2,E…	203
Hematological System Development and Function,Lymphoid Tissue Structure and Development,Tissue Morphology	Quantity of CD4+ T-lymphocytes	2.06e-05	Decreased	-2.063	2.063	CD5,CORO1A,FYN,GHR,GNLY,IRF1,PIK3CD,PTPRC,RHOH,SH2D1A,SIT1,STING1,TBX21,TOX,TP53	15
Cell Signaling,Molecular Transport,Small Molecule Biochemistry,Vitamin and Mineral Metabolism	Release of Ca2+	2.17e-05		-1.123	1.123	CCL17,CD38,CD5,FKBP1B,FYN,GRK6,HRH1,PTPRC,S100A1,STING1,TP53,TRPC3,XCL1	13
Developmental Disorder,Immunological Disease,Organismal Injury and Abnormalities	Hypoplasia of lymphoid organ	2.33e-05	Increased	3.273	3.273	ARHGDIB,CBX4,CDKN1B,FUBP1,HELLS,PIK3CD,PTPRC,RASSF5,RHOH,SIT1,TP53	11
Cell Cycle	G2 phase	2.46e-05				AJUBA,CCNB1,CCNB2,CDC25B,CDKN1B,CEP135,CIT,CLSPN,KIF11,LIN9,MCM10,mir-25,MMS22L,RBL2,TBXA2R,TOP2A,TP53	17
Cell-mediated Immune Response,Cellular Development,Cellular Function and Maintenance,Cellular Growth and Proliferation,Embryonic Development,Hematological System Development and Function,Hematopoiesis,Lymphoid Tissue Structure and Development,Organ Development,Organismal Development,Tissue Development	T cell development	2.52e-05		-1.753	1.753	CD244,CD5,CDKN1B,DGKA,EED,FYN,GPR174,HDAC2,HRH1,IRF1,ITGA4,LEF1,PIK3CD,PTGS2,PTPRC,RBL2,RHOH,SH2D1A,SIT1,SOCS5,STIM2,TAL1,TBX21,TOX,TP53,TRAF3IP3	26
Cell Death and Survival	Necrosis	2.74e-05		0.397	0.397	ADGRG3,ARF6,ATAD2,BARD1,BEX3,CAMK2A,CAPRIN1,CCNB1,CD38,CD5,CDC20,CDC25B,CDKN1B,CENPF,CERK,CGAS,CIT,CLSPN,CNN2,CNP,COL6A1,CORO1A,CREB3L1,CTCF,DDX17,DUT,ELP1,FUBP1,FYN,GCDH,GHR,GNLY,GRK6,HDAC2,HELLS,HEYL,INTS6,IP6K2,IRF1,IRF7,ITGA4,KIF11,LEF1,MAPK13,mir-25,MSRB2,NLK,PALB2,PARP14,PBK,PELI2,PEX11A,PIK3CD,POLA1,POLE,PSIP1,PTGS2,PTPRC,RASSF3,RASSF5,RBL2,RGMB,RGS3,RHOH,S100A1,SH2D1A,ST8SIA1,ST8SIA4,STIM…	83
Neurological Disease,Organismal Injury and Abnormalities	Brain lesion	2.78e-05		-0.612	0.612	ADAMTSL2,ADGRG3,AGXT,AHI1,ANKRD42,ARGLU1,ARHGAP15,ARHGEF16,ARNT2,ASTL,ATAD1,ATAD2,AUNIP,BARD1,BCL7A,CAMK2A,CAPRIN2,CBX4,CBX6,CBX8,CCNB1,CCNT2,CD244,CD38,CDCA7,CDCA7L,CDKN1B,CENPF,CEP128,CERK,CHI3L2,CIT,CLMN,CLSPN,CNN2,CNP,COL11A1,COL6A1,CPNE2,CTCF,CTPS2,CXorf38,DAPL1,DCP1B,DCSTAMP,DDX17,DDX60,DGKA,DIAPH3,DOCK5,EED,ELOVL2,ELP1,EMB,ENPP3,ESCO1,FAM104A,FAM120B,FAM171B,FBL,FOXRED1,FUBP1,FYN,GAS2,GDPD…	170
DNA Replication, Recombination, and Repair	DNA replication	3.06e-05		1.069	1.069	BARD1,CDKN1B,CLSPN,DUT,ESCO1,FBL,FYN,GINS1,MCM10,MCM3AP,MCM5,POLA1,POLE,RBL2,TP53	15
Inflammatory Disease,Neurological Disease,Skeletal and Muscular Disorders	Secondary progressive multiple sclerosis	3.19e-05				HRH1,ITGA4,POLA1,POLE,PTGS2,TOP2A	6
Cellular Development,Hematological System Development and Function,Lymphoid Tissue Structure and Development	Maturation of T lymphocytes	3.2e-05	Decreased	-2.219	2.219	FYN,LEF1,PIK3CD,PTGS2,PTPRC,RHOH,TBX21,TP53	8
Cell Death and Survival	Cytolysis of lymphocytes	4.01e-05				CD244,PIK3CD,PSME2,PTPRC,SH2D1A,TBX21,TOX,XCL1	8
Cellular Assembly and Organization	Separation of sister chromatids	4.26e-05				CCNB1,CDC20,SGO1	3
Cellular Response to Therapeutics	Sensitivity of hematopoietic cell lines	4.55e-05	Increased	2	2	CBX4,CTCF,LEF1,PIK3CD	4
Cell-mediated Immune Response,Cellular Development,Cellular Function and Maintenance,Cellular Growth and Proliferation,Embryonic Development,Hematological System Development and Function,Hematopoiesis,Lymphoid Tissue Structure and Development,Organ Development,Organismal Development,Tissue Development	Formation of thymocytes	5.03e-05		-0.537	0.537	CD5,CDKN1B,EED,IRF1,PTPRC,SIT1,TAL1,TP53,TRAF3IP3	9
Hematological System Development and Function,Hematopoiesis,Lymphoid Tissue Structure and Development,Organ Morphology,Tissue Morphology	Quantity of double-positive thymocyte	5.34e-05		-0.895	0.895	ARHGDIB,CD5,CDKN1B,IRF1,PIK3CD,PTPRC,RHOH,SIT1,TP53	9
Cell Death and Survival	Cell death of blood cells	5.61e-05		-0.612	0.612	ADGRG3,ARF6,CCNB1,CD38,CD5,CDKN1B,CGAS,CORO1A,FYN,GHR,HDAC2,IP6K2,IRF1,ITGA4,LEF1,mir-25,NLK,PALB2,PARP14,PELI2,PIK3CD,PTPRC,RHOH,SH2D1A,STING1,TBX21,TBXA2R,TOP2A,TP53,XCL1	30
Connective Tissue Disorders,Developmental Disorder,Gastrointestinal Disease,Organismal Development,Organismal Injury and Abnormalities,Skeletal and Muscular Disorders	Cleft palate with cleft lip	5.73e-05				CLSPN,GINS1,HELLS,MCM10,PTGS2,WDR76	6
Gene Expression	Expression of RNA	6.09e-05		-0.48	0.48	AHI1,AJUBA,AKAP5,APBB1,ARID4A,ARNT2,ATAD2,CAPRIN1,CAPRIN2,CBX4,CBX6,CBX8,CCNB1,CCNT2,CD38,CDC25B,CDKN1B,CENPF,CNN2,CNP,CREB3L1,CRLF3,CTCF,DDX17,EED,EIF4A2,ELP1,FUBP1,FYN,GCDH,GHR,HDAC2,HEYL,HLTF,HNRNPU,IL18RAP,IRF1,IRF7,LEF1,LEO1,LPIN2,mir-25,MTERF1,NLK,PABPC4,PARP14,PHF19,PIK3CD,POLA1,POLR1H,PRMT6,PTP4A3,PTPRC,RBL2,RGMB,S100A1,SERTAD2,SFMBT2,SNIP1,SSBP3,STING1,TAL1,TBL1XR1,TBX21,TOP2A,TP53,TYMS,…	72
Cellular Function and Maintenance,Cellular Growth and Proliferation,Hematological System Development and Function	Production of lymphocytes	6.39e-05		-1.387	1.387	ARID4A,FYN,ITGA4,RBL2,TBX21,TP53	6
Cell Cycle,Embryonic Development	Cell cycle progression of embryonic cell lines	6.39e-05		1.387	1.387	CDKN1B,DDX17,HDAC2,PNN,RBL2,TP53	6
Cellular Assembly and Organization	Missegregation of chromosomes	6.4e-05		1.342	1.342	CENPA,KIF11,KIF4A,TP53,TTK	5
Hematological System Development and Function,Lymphoid Tissue Structure and Development,Tissue Morphology	Quantity of natural killer T lymphocytes	6.61e-05		-1.71	1.71	EED,IRF1,PTPRC,RHOH,SH2D1A,TBX21,TOX,TP53	8
Cell Death and Survival	Apoptosis of lymphocytes	7.35e-05		-0.157	0.157	ADGRG3,CCNB1,CD38,CD5,CDKN1B,CORO1A,FYN,IP6K2,mir-25,PARP14,PIK3CD,PTPRC,RHOH,STING1,TBXA2R,TOP2A,TP53,XCL1	18
Organ Development	Function of thymus gland	7.38e-05				CBX4,PTPRC,TP53	3
Cell-mediated Immune Response,Cellular Development,Cellular Function and Maintenance,Cellular Growth and Proliferation,Embryonic Development,Hematological System Development and Function,Hematopoiesis,Lymphoid Tissue Structure and Development,Organ Development,Organismal Development,Tissue Development	Development of natural killer T lymphocytes	7.42e-05				DGKA,FYN,IRF1,SH2D1A,STIM2	5
Hereditary Disorder,Immunological Disease,Organismal Injury and Abnormalities	Autosomal recessive immunological disorder	7.88e-05				ATAD1,CDCA7,COL6A1,CORO1A,GINS1,HELLS,IRF7,PIK3CD,POLE,PTPRC,RHOH,TBX21,TOP2A,TYMS	14
Cell Death and Survival	Apoptosis of lymphatic system cells	7.94e-05		-0.08	0.08	ADGRG3,CCNB1,CD38,CD5,CDKN1B,CORO1A,FYN,HDAC2,IP6K2,mir-25,PARP14,PIK3CD,PTPRC,RHOH,STING1,TBXA2R,TOP2A,TP53,XCL1	19
Cell Cycle	G1/S phase transition	7.98e-05		-0.168	0.168	CAMK2A,CDKN1B,CRLF3,GHR,LEF1,MCM10,MCM5,mir-25,POLA1,POLE,RASSF3,TAL1,TP53	13
Cell Death and Survival	Cell death of T lymphocytes	8.41e-05		-0.934	0.934	CCNB1,CD38,CD5,CDKN1B,CORO1A,FYN,NLK,PIK3CD,PTPRC,RHOH,SH2D1A,STING1,TBX21,TBXA2R,TOP2A,TP53,XCL1	17
Cell Death and Survival	Cytolysis by cytotoxic T cells	8.56e-05				PIK3CD,PSME2,PTPRC,TOX,XCL1	5
Gene Expression	Transcription of RNA	8.57e-05		-1.367	1.367	AHI1,AJUBA,AKAP5,APBB1,ARID4A,ARNT2,ATAD2,CAPRIN2,CBX4,CBX6,CBX8,CCNB1,CCNT2,CD38,CDC25B,CDKN1B,CENPF,CREB3L1,CRLF3,CTCF,DDX17,EED,ELP1,FUBP1,GHR,HDAC2,HEYL,HLTF,HNRNPU,IRF1,IRF7,LEF1,LEO1,LPIN2,mir-25,MTERF1,NLK,PHF19,POLA1,POLR1H,PRMT6,PTP4A3,RBL2,RGMB,S100A1,SERTAD2,SNIP1,SSBP3,STING1,TAL1,TBL1XR1,TBX21,TOP2A,TP53,UHRF1,XCL1,ZNF395,ZNF692,ZNF76	59
Hematological System Development and Function,Immunological Disease,Lymphoid Tissue Structure and Development,Organ Morphology,Organismal Development,Organismal Injury and Abnormalities,Tissue Morphology	Abnormal morphology of spleen	9.12e-05				ADGRG3,ARID4A,CDKN1B,FYN,GHR,GRK6,HELLS,IRF1,NLRP12,PIK3CD,PTGS2,PTPRC,RASSF5,RHOH,TBXA2R,TOX,TP53	17
Cellular Development,Cellular Growth and Proliferation,Renal and Urological System Development and Function	Cell proliferation of kidney cell lines	9.31e-05		-0.728	0.728	CDCA5,CDKN1B,CREB3L1,CTCF,PIK3CD,PNN,PTGS2,PTP4A3,RASSF5,RNF144B,TBXA2R,TP53	12
Hematological System Development and Function,Immunological Disease,Lymphoid Tissue Structure and Development,Organ Morphology,Organismal Injury and Abnormalities,Tissue Morphology	Abnormal morphology of lymphoid organ	9.36e-05				ADGRG3,ARHGDIB,ARID4A,ARL6IP5,CCNB2,CDKN1B,FYN,GHR,GRK6,HELLS,IRF1,NLRP12,PIK3CD,PTGS2,PTPRC,RASSF5,RHOH,TBXA2R,TOX,TP53	20
Embryonic Development,Hematological System Development and Function,Lymphoid Tissue Structure and Development,Organ Development,Organismal Development,Tissue Development	Formation of thymus gland	9.58e-05		-0.842	0.842	CBX4,CCNB2,CD5,CDKN1B,EED,IRF1,PTPRC,SIT1,TAL1,TP53,TRAF3IP3	11
Cell Cycle	Arrest in M phase	9.84e-05				CCNB1,CDC20,CDC25B,TP53,UBE2C	5
Cell Death and Survival	Cell death of immune cells	0.000104		-0.783	0.783	ADGRG3,CCNB1,CD38,CD5,CDKN1B,CGAS,CORO1A,FYN,GHR,IP6K2,IRF1,ITGA4,LEF1,mir-25,NLK,PALB2,PARP14,PELI2,PIK3CD,PTPRC,RHOH,SH2D1A,STING1,TBX21,TBXA2R,TOP2A,TP53,XCL1	28
Endocrine System Disorders,Gastrointestinal Disease,Immunological Disease,Metabolic Disease,Organismal Injury and Abnormalities	Insulin-dependent diabetes mellitus	0.000111				ARHGAP15,C1QTNF6,CD38,CD5,CD96,DAPL1,DDX60,GHR,IL1R2,IRF7,ITGA4,LEF1,LIN9,LRP1B,PARP14,POLR1H,PTGS2,PTPRC,SH2D1A,XCL1,ZSCAN12	21
Cellular Compromise,Inflammatory Response	Degranulation of natural killer cells	0.000113		-0.429	0.429	CD244,CORO1A,KLRB1,PIK3CD,PTPRC	5
Cellular Development,Cellular Growth and Proliferation,Hematological System Development and Function,Humoral Immune Response,Lymphoid Tissue Structure and Development	Proliferation of B lymphocytes	0.000115		-0.865	0.865	ARHGDIB,CD244,CD38,CDKN1B,CTCF,EED,FYN,HRH1,LEF1,PARP14,PIK3CD,PTPRC,RASSF5,RBL2,STIM2,TP53	16
Cellular Development,Cellular Growth and Proliferation,Embryonic Development,Hematological System Development and Function,Hematopoiesis,Lymphoid Tissue Structure and Development,Organ Development,Organismal Development,Tissue Development	Development of intraepithelial lymphocytes	0.000117				IRF1,PTPRC,STIM2	3
Developmental Disorder,Immunological Disease,Organismal Injury and Abnormalities	Hypoplasia of thymus gland	0.000119	Increased	2.813	2.813	CBX4,CDKN1B,FUBP1,HELLS,PIK3CD,PTPRC,RHOH,TP53	8
Cellular Development	Maturation of lymphatic system cells	0.000121	Decreased	-2.011	2.011	FYN,LEF1,PARP14,PIK3CD,PTGS2,PTPRC,RHOH,TAL1,TBX21,TP53	10
Cellular Assembly and Organization,Cellular Function and Maintenance	Organization of cytoplasm	0.000138	Decreased	-3.947	3.947	AHI1,AJUBA,AKAP5,AMIGO1,ARF6,ATL3,AUNIP,BBS10,CAMK2A,CAMKMT,CAPRIN1,CAPRIN2,CCNB1,CDC20,CDC25B,CDKN1B,CENPF,CIT,CLMN,CNN2,CNP,CORO1A,CTCF,DIAPH3,DOCK5,EXOC8,FYN,GHR,HDAC2,IFT46,IFT81,ITGA4,KIF11,KIF4A,MAPK13,MTERF1,PEX11A,PFN2,PIK3CD,PRMT6,PTGS2,RASSF5,RFLNB,RGMB,S100A1,SEPTIN11,ST8SIA1,STIM2,TP53,TRPC3,TTK,TTYH1,UBE4B,WTIP	54
Inflammatory Disease,Neurological Disease,Skeletal and Muscular Disorders	Relapsing-remitting multiple sclerosis	0.000151				HRH1,IRF7,ITGA4,mir-25,POLA1,POLE,PTGS2,TOP2A	8
Hematological System Development and Function,Lymphoid Tissue Structure and Development,Tissue Morphology	Morphology of lymphoid tissue	0.000157				ADGRG3,ARHGDIB,ARID4A,ARL6IP5,CCNB2,CDKN1B,FYN,GHR,GRK6,HELLS,IRF1,IRF7,NLRP12,PIK3CD,PTGS2,PTPRC,RASSF5,RBL2,RHOH,SH2D1A,TBXA2R,TMEM204,TOX,TP53	24
Cell Morphology,Lymphoid Tissue Structure and Development	Morphology of lymphatic system cells	0.000159				ADGRG3,ARID4A,CD5,FYN,IRF1,PIK3CD,PTPRC,RHOH,SH2D1A,TAL1,TBX21,TOX,TP53,TRAF3IP3	14
Cellular Function and Maintenance	Function of lymphatic system cells	0.00016		-1.964	1.964	ARHGDIB,CD244,CD96,CDKN1B,FYN,GRK6,IRF1,IRF7,KLRB1,PIK3CD,PSME2,PTPRC,RASSF5,SH2D1A,TBX21,TP53	16
Cell Morphology,Lymphoid Tissue Structure and Development	Morphology of lymphocytes	0.000163				ADGRG3,CD5,FYN,IRF1,PIK3CD,PTPRC,RHOH,SH2D1A,TBX21,TOX,TP53,TRAF3IP3	12
Cardiovascular Disease,Infectious Diseases,Inflammatory Disease,Organismal Injury and Abnormalities	Infective endocarditis	0.000169				TOP2A,TYMS	2
Nucleic Acid Metabolism,Small Molecule Biochemistry	Biosynthesis of dUMP	0.000169				DUT,TYMS	2
Cell Cycle	Delay in G2 phase of tumor cell lines	0.000169				LIN9,TBXA2R	2
Cell-To-Cell Signaling and Interaction	Sensitization of Saccharomyces cerevisiae	0.000169				CCNB1,CCNB2	2
Cell-To-Cell Signaling and Interaction,Hematological System Development and Function	Signaling of T lymphocytes	0.000172				CD5,PIK3CD,PTPRC,SH2D1A	4
Protein Synthesis	Quantity of IL-5 in blood	0.000174				ARHGDIB,IRF1,TP53	3
Cell Cycle	Arrest in G1/S phase transition of lung cancer cell lines	0.000174				mir-25,RASSF3,TP53	3
Digestive System Development and Function,Gastrointestinal Disease,Hepatic System Development and Function,Hepatic System Disease,Inflammatory Disease,Inflammatory Response,Metabolic Disease,Organ Development,Organismal Injury and Abnormalities,Psychological Disorders	Alcoholic steatohepatitis	0.000174				CGAS,IRF7,STING1	3
Cell Cycle,Cellular Development,Connective Tissue Development and Function	Senescence of fibroblast cell lines	0.000181		-0.159	0.159	ADD3,CDC25B,CENPA,CGAS,LIN9,ME2,RASSF5,RBL2,TP53,UHRF1	10
DNA Replication, Recombination, and Repair	Metabolism of DNA	0.000184		-0.383	0.383	BARD1,CDKN1B,CLSPN,DUT,ESCO1,FBL,FYN,GINS1,IRF1,MCM10,MCM3AP,MCM5,POLA1,POLE,PTGS2,RBL2,TOP2A,TP53	18
Cellular Development,Hematological System Development and Function,Lymphoid Tissue Structure and Development	Maturation of lymphocytes	0.000186		-1.744	1.744	FYN,LEF1,PARP14,PIK3CD,PTGS2,PTPRC,RHOH,TBX21,TP53	9
Cellular Development,Cellular Growth and Proliferation	Arrest in proliferation of carcinoma cell lines	0.000206				CDKN1B,IRF1,RASSF5,TP53	4
Cell Cycle	Senescence of cells	0.000208		-0.167	0.167	ADD3,CDC25B,CDKN1B,CENPA,CGAS,HDAC2,HELLS,LIN9,ME2,NUDT16L1,PRMT6,PTPRC,RASSF5,RBL2,TP53,UHRF1	16
Hematological System Development and Function,Tissue Morphology	Abnormal quantity of leukocytes	0.000232				ARHGDIB,IRF1,PTPRC,RHOH,SH2D1A,SIT1,TOX	7
Cell Cycle,Cellular Assembly and Organization,DNA Replication, Recombination, and Repair	Segregation of chromosomes	0.000239				CCNB1,CCNB2,CENPF,CIT,ESCO1,KIF11,SGO1,TOP2A	8
Inflammatory Disease,Inflammatory Response,Organismal Injury and Abnormalities,Renal and Urological Disease	Pyelonephritis	0.000246				PTGS2,TOP2A,TYMS	3
Cell Morphology,Hematological System Development and Function,Lymphoid Tissue Structure and Development	Morphology of T lymphocytes	0.000249				CD5,FYN,IRF1,PTPRC,RHOH,SH2D1A,TBX21,TOX,TRAF3IP3	9
Hematological System Development and Function,Lymphoid Tissue Structure and Development,Organ Morphology,Tissue Morphology	Morphology of lymphoid organ	0.000255				ADGRG3,ARHGDIB,ARID4A,ARL6IP5,CCNB2,CDKN1B,FYN,GHR,GRK6,HELLS,IRF1,IRF7,NLRP12,PIK3CD,PTGS2,PTPRC,RASSF5,RBL2,RHOH,TBXA2R,TOX,TP53	22
Gene Expression	Transcription	0.000258		-0.984	0.984	AHI1,AJUBA,AKAP5,APBB1,ARID4A,ARNT2,ATAD2,CAPRIN2,CBX4,CBX6,CBX8,CCNB1,CCNT2,CD38,CDC25B,CDKN1B,CENPF,CNN2,CREB3L1,CRLF3,CTCF,DDX17,EED,ELP1,FUBP1,FYN,GHR,HDAC2,HELLS,HEYL,HLTF,HNRNPU,IRF1,IRF7,LEF1,LEO1,LPIN2,mir-25,MTERF1,NLK,PARP14,PHF19,PIK3CD,POLA1,POLR1H,PRMT6,PTP4A3,PTPRC,RBL2,RGMB,S100A1,SERTAD2,SFMBT2,SNIP1,SSBP3,STING1,TAL1,TBL1XR1,TBX21,TOP2A,TP53,UHRF1,XCL1,ZNF395,ZNF692,ZNF76	66
Neurological Disease,Skeletal and Muscular Disorders	Progressive neuromuscular disease	0.000271				APBB1,ARHGDIB,ARL6IP5,CNP,CREB3L1,EIF4A2,FUBP1,HRH1,IL1R2,IRF7,ITGA4,mir-25,POLA1,POLE,PTGS2,PTPRC,SLC1A4,ST8SIA4,TOP2A,TP53	20
Cellular Function and Maintenance,Hematological System Development and Function	Function of lymphocytes	0.000273		-1.964	1.964	ARHGDIB,CD244,CD96,FYN,GRK6,IRF1,IRF7,KLRB1,PIK3CD,PSME2,PTPRC,RASSF5,SH2D1A,TBX21,TP53	15
Inflammatory Response	Cell-mediated response	0.000282		-1.882	1.882	CCL17,CD244,CDKN1B,HRH1,IL18RAP,IRF1,ITGA4,KLRB1,PIK3CD,SH2D1A,STING1,TBX21	12
Cell Death and Survival	Apoptosis of blood cells	0.00029		0.065	0.065	ADGRG3,ARF6,CCNB1,CD38,CD5,CDKN1B,CORO1A,FYN,HDAC2,IP6K2,IRF1,mir-25,PARP14,PELI2,PIK3CD,PTPRC,RHOH,STING1,TBXA2R,TOP2A,TP53,XCL1	22
Cell Morphology,Immunological Disease,Lymphoid Tissue Structure and Development	Abnormal morphology of lymphocytes	0.000299				ADGRG3,CD5,FYN,IRF1,PIK3CD,PTPRC,RHOH,SH2D1A,TBX21,TOX,TP53	11
Hematological System Development and Function,Immunological Disease,Lymphoid Tissue Structure and Development,Organ Morphology,Organismal Development,Organismal Injury and Abnormalities,Tissue Morphology	Abnormal morphology of thymus gland	0.000299				ARHGDIB,CCNB2,CDKN1B,HELLS,IRF1,PIK3CD,RASSF5,RHOH,TP53	9
Hematological System Development and Function,Lymphoid Tissue Structure and Development,Tissue Morphology	Abnormal quantity of lymphocytes	0.000303				IRF1,PTPRC,RHOH,SH2D1A,SIT1,TOX	6
Cellular Function and Maintenance,Hematological System Development and Function	Function of natural killer cells	0.000303				CD96,FYN,KLRB1,PTPRC,SH2D1A,TBX21	6
Cell Morphology	Morphology of blood cells	0.000312				ADD3,ADGRG3,ARF6,ARID4A,CD5,CNN2,CTCF,FYN,IRF1,PIK3CD,PTPRC,RHOH,SH2D1A,TAL1,TBX21,TBXA2R,TOX,TP53,TRAF3IP3,TRPC3	20
Cell Cycle	Arrest in G2 phase	0.000323				CCNB1,CDC25B,CDKN1B,KIF11,MCM10,mir-25,MMS22L,RBL2,TOP2A,TP53	10
Neurological Disease,Skeletal and Muscular Disorders	Neuromuscular disease with neuropathy	0.000324				APBB1,ARHGDIB,ARL6IP5,CNP,CREB3L1,EIF4A2,FUBP1,HRH1,IL1R2,IRF7,ITGA4,mir-25,POLA1,POLE,PTGS2,PTPRC,SLC1A4,ST8SIA4,TOP2A,TP53	20
Cellular Function and Maintenance	Function of blood cells	0.00033		-0.853	0.853	ARHGDIB,CD244,CD96,CNN2,ENPP3,FUBP1,FYN,GRK6,IL18RAP,IRF1,IRF7,KLRB1,PIK3CD,PSME2,PTGS2,PTPRC,RASSF5,SH2D1A,TBX21,TBXA2R,TP53,TRPC3	22
Hematological System Development and Function,Lymphoid Tissue Structure and Development,Tissue Morphology	Quantity of natural killer cells	0.000346		-1.664	1.664	CD244,IRF1,PIK3CD,PTPRC,RHOH,TBX21,TOX,TP53	8
Cell Morphology	Cell rounding	0.000354		-0.447	0.447	CDKN1B,CENPF,GAS2,GDPD2,RGS3,SH2D5	6
Cell Cycle	Arrest in interphase of epithelial cell lines	0.000356				CCNB1,CDKN1B,MCM10,mir-25,TP53	5
Connective Tissue Disorders,Developmental Disorder,Gastrointestinal Disease,Organismal Development,Organismal Injury and Abnormalities,Skeletal and Muscular Disorders	Nonsyndromic cleft lip and palate	0.000356				CLSPN,GINS1,HELLS,MCM10,WDR76	5
Humoral Immune Response,Immunological Disease,Protein Synthesis	Abnormal quantity of Immunoglobulin	0.000356				ADGRG3,IRF1,RIOX2,SH2D1A,TBX21	5
Hematological System Development and Function,Lymphoid Tissue Structure and Development,Organ Morphology,Organismal Development,Tissue Morphology	Morphology of thymus gland	0.000357				ARHGDIB,CCNB2,CDKN1B,HELLS,IRF1,IRF7,PIK3CD,RASSF5,RBL2,RHOH,TP53	11
Gene Expression	Transcription of DNA	0.000357		-1.205	1.205	AHI1,AJUBA,APBB1,ARID4A,ARNT2,ATAD2,CAPRIN2,CBX4,CBX6,CBX8,CCNT2,CD38,CDKN1B,CENPF,CREB3L1,CRLF3,CTCF,DDX17,EED,FUBP1,HDAC2,HEYL,HLTF,HNRNPU,IRF1,IRF7,LEF1,LPIN2,mir-25,NLK,PHF19,PRMT6,PTP4A3,RGMB,S100A1,SERTAD2,SNIP1,SSBP3,STING1,TAL1,TBL1XR1,TBX21,TOP2A,TP53,UHRF1,XCL1,ZNF395,ZNF692,ZNF76	49
Immunological Disease	Systemic autoimmune syndrome	0.000365		-1.153	1.153	AHI1,ARHGAP15,ARHGDIB,C1QTNF6,CCL17,CCNB1,CD244,CD38,CD5,CD96,CDKN1B,CHAC1,COL6A1,DAPL1,DDX60,FBL,FUBP1,FYN,GHR,GNLY,HDAC2,HRH1,IL1R2,IRF7,ITGA4,KCNJ15,KLRB1,LEF1,LIN9,LRP1B,MSRB2,PARP14,PHF19,POLA1,POLR1H,PTGS2,PTPRC,RFLNB,SH2D1A,STING1,TP53,TRAF3IP3,TYMS,XCL1,ZBTB22,ZNF331,ZSCAN12	47
Hematological System Development and Function,Lymphoid Tissue Structure and Development,Organ Morphology,Organismal Development,Tissue Morphology	Morphology of spleen	0.000369				ADGRG3,ARID4A,CDKN1B,FYN,GHR,GRK6,HELLS,IRF1,NLRP12,PIK3CD,PTGS2,PTPRC,RASSF5,RBL2,RHOH,TBXA2R,TOX,TP53	18
Nervous System Development and Function,Neurological Disease,Organ Morphology,Organismal Development,Organismal Injury and Abnormalities	Abnormal morphology of dentate gyrus	0.000393				APBB1,CAMK2A,FYN,HDAC2,LEF1	5
Cell Cycle	G2/M phase	0.000438				AJUBA,CCNB1,CCNB2,CDC25B,CDKN1B,CEP135,CIT,CLSPN,LIN9,MCM10,RBL2,TBXA2R,TP53	13
Cell Cycle	Cell cycle progression of tumor cell lines	0.000438		0.671	0.671	APBB1,CDC25B,CDKN1B,CLSPN,HELLS,mir-25,RASSF3,RASSF5,RBL2,TOX,TP53	11
Inflammatory Disease,Neurological Disease,Skeletal and Muscular Disorders	Highly active relapsing multiple sclerosis	0.000442				ITGA4,POLA1,POLE	3
Cell Death and Survival	Cell viability of leukemia cell lines	0.000444	Decreased	-2.596	2.596	CDKN1B,LEF1,LEO1,PTP4A3,TAL1,TOX,TP53,TYMS	8
Cell Death and Survival	Cytolysis of lymphoma cell lines	0.000452		-1.109	1.109	CD244,GNLY,PIK3CD,SH2D1A	4
Cell Morphology,Organismal Injury and Abnormalities	Swelling of cells	0.000456				CENPA,CNP,GAS2,GHR,LPAR3,RGS3,TP53	7
Cellular Development,Cellular Growth and Proliferation	Proliferation of leukemia cell lines	0.000467		-1.842	1.842	CCNB1,CDC25B,CDKN1B,CTCF,FYN,IRF1,LEO1,mir-25,PTGS2,PTP4A3,ST8SIA4,TAL1,TOX,TP53	14
Cell Cycle	G1 phase	0.000485		-0.48	0.48	BARD1,CAMK2A,CDC25B,CDKN1B,CRLF3,GHR,HDAC2,LEF1,MCM10,MCM5,mir-25,POLA1,POLE,RASSF3,RBL2,STING1,TAL1,TP53	18
Cellular Assembly and Organization,Cellular Function and Maintenance	Organization of cytoskeleton	0.000493	Decreased	-3.947	3.947	AHI1,AJUBA,AKAP5,AMIGO1,ARF6,AUNIP,BBS10,CAMK2A,CAPRIN1,CAPRIN2,CCNB1,CDC20,CDC25B,CDKN1B,CENPF,CIT,CLMN,CNN2,CNP,CORO1A,CTCF,DIAPH3,DOCK5,FYN,GHR,HDAC2,IFT46,IFT81,ITGA4,KIF11,KIF4A,MAPK13,PFN2,PIK3CD,PTGS2,RASSF5,RFLNB,RGMB,S100A1,SEPTIN11,ST8SIA1,STIM2,TP53,TRPC3,TTK,TTYH1,UBE4B,WTIP	48
Cell Cycle	Arrest in germinal vesicle stage of oocytes	0.000503				CCNB1,CCNB2	2
Cardiovascular System Development and Function,Organismal Development	Angiogenesis of microvessel	0.000503				RBL2,TP53	2
Immunological Disease,Inflammatory Disease,Inflammatory Response,Organismal Injury and Abnormalities,Respiratory Disease	Aspirin-induced asthma	0.000503				PTGS2,TBX21	2
Inflammatory Disease,Inflammatory Response,Organismal Injury and Abnormalities,Respiratory Disease	Asthma with nasal polyposis	0.000503				PTGS2,TBX21	2
Cellular Assembly and Organization	Bridging of nucleus	0.000503				CENPA,HDAC2	2
Infectious Diseases,Organismal Injury and Abnormalities,Renal and Urological Disease	Bacteriuria	0.000503				TOP2A,TYMS	2
Cell Cycle	Interphase of mesangial cells	0.000503				CDKN1B,PTGS2	2
Gastrointestinal Disease,Inflammatory Disease,Organismal Injury and Abnormalities	Aggressive periodontitis	0.000503				DGKA,PTGS2	2
Cellular Assembly and Organization,Cellular Compromise	Perturbation of mitotic spindle	0.000503				KIF11,TP53	2
Cell Death and Survival	Apoptosis of leukocytes	0.000506		-0.123	0.123	ADGRG3,CCNB1,CD38,CD5,CDKN1B,CORO1A,FYN,IP6K2,IRF1,mir-25,PARP14,PELI2,PIK3CD,PTPRC,RHOH,STING1,TBXA2R,TOP2A,TP53,XCL1	20
Cell-mediated Immune Response,Cellular Development,Cellular Function and Maintenance,Cellular Growth and Proliferation,Embryonic Development,Hematological System Development and Function,Hematopoiesis,Lymphoid Tissue Structure and Development,Organ Development,Organismal Development,Tissue Development	Production of T lymphocytes	0.000519				FYN,ITGA4,RBL2,TP53	4
Cell Cycle	G1 phase of leukocytes	0.000519				CDKN1B,STING1,TAL1,TP53	4
Cellular Assembly and Organization	Formation of micronuclei	0.000519		1	1	CDKN1B,CENPA,HELLS,TP53	4
Inflammatory Response	Chronic inflammation	0.000523				IL1R2,ITGA4,PIK3CD,PTGS2,SH2D1A	5
Hematological Disease	Progressive hematopoietic disorder	0.00054				CD38,PALB2,PIK3CD,POLA1,PTGS2,TOP2A,TP53	7
Cell Death and Survival	Apoptosis of T lymphocytes	0.000559		-1.331	1.331	CCNB1,CD38,CD5,CDKN1B,CORO1A,FYN,PIK3CD,PTPRC,RHOH,STING1,TBXA2R,TOP2A,TP53,XCL1	14
Cell Morphology,Hematological System Development and Function,Immunological Disease,Lymphoid Tissue Structure and Development	Abnormal morphology of T lymphocytes	0.00059				CD5,FYN,IRF1,PTPRC,RHOH,SH2D1A,TBX21,TOX	8
Connective Tissue Disorders,Inflammatory Disease,Inflammatory Response,Organismal Injury and Abnormalities,Skeletal and Muscular Disorders	Inflammation of joint	0.000594		-0.728	0.728	AHI1,ARHGDIB,BARD1,C1QTNF6,CCL17,CCNB1,CD244,CDC25B,COL11A1,FUBP1,GHR,GNLY,HDAC2,HLTF,IL1R2,IRF1,KCNJ15,LEO1,LRP1B,MCM5,PHF19,PIK3CD,POLA1,PSIP1,PTGS2,PTPRC,RFLNB,SH2D1A,SLC1A4,STING1,TBX21,TP53,TYMS,XCL1,ZBTB22,ZNF331	36
Protein Synthesis	Production of protein	0.000638		0.113	0.113	ADGRG3,C1QTNF6,CNP,ENPP3,FYN,GRK6,HRH1,IRF1,IRF7,PIK3CD,PTGS2,RASSF5,RIOX2,SH2D1A,TBX21	15
Cell Death and Survival	Cell death of B lymphocytes	0.000641		0.589	0.589	ADGRG3,CD5,IP6K2,mir-25,PARP14,PIK3CD,PTPRC,STING1,TP53	9
Embryonic Development,Hematological System Development and Function,Lymphoid Tissue Structure and Development,Organ Development,Organismal Development,Tissue Development	Formation of lymphoid tissue	0.000669		-1.756	1.756	CBX4,CCNB2,CD5,CDKN1B,EED,IRF1,ITGA4,PIK3CD,PTPRC,SH2D1A,SIT1,TAL1,TMEM204,TOX,TP53,TRAF3IP3	16
Cell Morphology,Immunological Disease	Abnormal morphology of leukocytes	0.000671				ADGRG3,CD5,CNN2,FYN,IRF1,PIK3CD,PTPRC,RHOH,SH2D1A,TBX21,TOX,TP53	12
Cell Cycle,Embryonic Development	Arrest in G2 phase of embryonic cell lines	0.000674				CDKN1B,MCM10,mir-25,TP53	4
Cell Cycle,Embryonic Development	G1 phase of embryonic cell lines	0.000682				CDKN1B,HDAC2,mir-25,RBL2,TP53	5
Developmental Disorder	Hypoplasia of organ	0.000688	Increased	3.934	3.934	AHI1,APBB1,ARF6,ARHGDIB,ARID4A,CBX4,CDKN1B,FUBP1,HELLS,KIF4A,LIN9,PIK3CD,POLE,PTGS2,PTPRC,RASSF5,RHOH,SAMD9,SIT1,SLC1A4,TP53	21
Cell Death and Survival	Cytotoxicity	0.00069	Decreased	-2.87	2.87	CD244,CD38,CD5,CD96,CORO1A,KLRB1,PTPRC,SH2D1A,TBX21,TOP2A,TP53,XCL1	12
DNA Replication, Recombination, and Repair	Synthesis of DNA	0.000712		-1.601	1.601	CDKN1B,FYN,GINS1,IRF1,LEO1,MCM3AP,MMS22L,PIK3CD,POLA1,POLE,PTGS2,RBL2,SH2D1A,TBXA2R,TP53,TYMS,UHRF1	17
Cell Cycle	G1 phase of T lymphocytes	0.000717				CDKN1B,STING1,TP53	3
Developmental Disorder	Hypoplasia	0.000726	Increased	4.012	4.012	AHI1,APBB1,ARF6,ARHGDIB,ARID4A,CBX4,CDKN1B,FUBP1,HELLS,KIF4A,LIN9,MCM5,PIK3CD,POLE,PTGS2,PTPRC,RASSF5,RBL2,RHOH,SAMD9,SIT1,SLC1A4,TP53	23
Developmental Disorder	Dysgenesis	0.000735	Increased	4.012	4.012	AHI1,APBB1,ARF6,ARHGDIB,ARID4A,CBX4,CDKN1B,FUBP1,HELLS,KIF4A,LIN9,MCM5,PIK3CD,POLE,PTGS2,PTPRC,RASSF5,RBL2,RHOH,SAMD9,SGO2,SIT1,SLC1A4,TOX,TP53	25
Developmental Disorder,Hereditary Disorder,Immunological Disease,Organismal Injury and Abnormalities	Hypoplasia of spleen	0.000759	Increased	2.449	2.449	ARHGDIB,CDKN1B,FUBP1,PIK3CD,RASSF5,RHOH	6
Cell-To-Cell Signaling and Interaction,Hematological System Development and Function,Immune Cell Trafficking,Inflammatory Response	Activation of leukocytes	0.000777	Decreased	-2.256	2.256	CCL17,CD244,CD38,CD5,CDKN1B,CERK,CGAS,CORO1A,FYN,GNLY,HRH1,IL18RAP,ITGA4,KLRB1,PIK3CD,PSME1,PSME2,PTGS2,PTPRC,RAB4A,RHOH,SH2D1A,SIT1,STING1,TBX21,TBXA2R,TP53,UPF2	28
Cell-To-Cell Signaling and Interaction	Activation of cells	0.0008	Decreased	-2.427	2.427	AKAP5,CCL17,CD244,CD38,CD5,CDKN1B,CERK,CGAS,CORO1A,CREB3L1,DGKA,FFAR2,FYN,GNLY,HRH1,IL18RAP,IRF7,ITGA4,KLRB1,PIK3CD,PSIP1,PSME1,PSME2,PTGS2,PTPRC,RAB4A,RHOH,SH2D1A,SIT1,STING1,TBX21,TBXA2R,TOP2A,TP53,TRPC3,UBE2C,UPF2	37
Cell-To-Cell Signaling and Interaction,Hematological System Development and Function	Activation of blood cells	0.000803	Decreased	-2.507	2.507	CCL17,CD244,CD38,CD5,CDKN1B,CERK,CGAS,CORO1A,DGKA,FYN,GNLY,HRH1,IL18RAP,ITGA4,KLRB1,PIK3CD,PSME1,PSME2,PTGS2,PTPRC,RAB4A,RHOH,SH2D1A,SIT1,STING1,TBX21,TBXA2R,TP53,TRPC3,UPF2	30
Infectious Diseases	Production of HIV-1	0.000806		-1	1	ARF6,DDX17,FYN,HNRNPU,TP53	5
Cellular Function and Maintenance,Cellular Growth and Proliferation	Production of cells	0.000808		-1.539	1.539	AJUBA,ARID4A,CDC25B,FYN,ITGA4,RBL2,SERTAD2,TBX21,TP53	9
Developmental Disorder	Aplasia or hypoplasia	0.000855	Increased	4.012	4.012	AHI1,APBB1,ARF6,ARHGDIB,ARID4A,CBX4,CDKN1B,FUBP1,HELLS,KIF4A,LIN9,MCM5,PIK3CD,POLE,PTGS2,PTPRC,RASSF5,RBL2,RHOH,SAMD9,SIT1,SLC1A4,TOX,TP53	24
DNA Replication, Recombination, and Repair	Condensation of chromosomes	0.000858				CDCA5,KIF4A,NCAPG,TOP2A	4
Cellular Movement,Hematological System Development and Function,Immune Cell Trafficking,Inflammatory Response,Lymphoid Tissue Structure and Development	Chemotaxis of natural killer cells	0.000858		-1.969	1.969	CCL17,GNLY,PIK3CD,XCL1	4
Developmental Disorder	Agenesis	0.000859	Increased	2.449	2.449	APBB1,ARHGDIB,ARID4A,CDKN1B,FUBP1,PIK3CD,RASSF5,RHOH,SLC1A4,TOX,TP53	11
DNA Replication, Recombination, and Repair,Gene Expression	Methylation of DNA	0.00086				ARID4A,CTCF,HELLS,RBL2,TP53,UHRF1	6
Infectious Diseases,Respiratory Disease	Infection of respiratory tract	0.000865				EIF4A2,HRH1,IRF7,ITGA4,LEF1,MSRB2,PIK3CD,PNN,PTGS2,TAL1,TOP2A,TYMS	12
Cell Cycle,Hair and Skin Development and Function	Arrest in cell cycle progression of epithelial cell lines	0.000887				CDKN1B,DDX17,TP53	3
DNA Replication, Recombination, and Repair	DNA damage response of cells	0.00094				APBB1,CDKN1B,CGAS,CLSPN,IRF7,MCM10,MMS22L,PALB2,SLF1,TOP2A,TP53,WDR76	12
Cell Cycle,Hair and Skin Development and Function	Cell cycle progression of epithelial cell lines	0.000963				CDKN1B,DDX17,PNN,TP53	4
DNA Replication, Recombination, and Repair	Chromosomal aberration	0.000997		1.184	1.184	BARD1,CCNB1,CD38,HRH1,KIF11,PALB2,POLA1,PTPRC,SAMD9,TP53,TYMS	11
DNA Replication, Recombination, and Repair	Aberration of centromeres	0.000998				CCNB1,CENPA	2
Hematological Disease,Hereditary Disorder,Immunological Disease,Organismal Injury and Abnormalities	X-linked lymphoproliferative syndrome	0.000998				PTPRC,SH2D1A	2
Cell Cycle	Arrest in G1 phase of thyroid tumor cell lines	0.000998				CDKN1B,TP53	2
Cellular Compromise	Depletion of natural killer cells	0.000998				KLRB1,TBX21	2
Infectious Diseases,Organismal Injury and Abnormalities,Renal and Urological Disease	Urinary tract infection by Staphylococcus saprophyticus	0.000998				TOP2A,TYMS	2
Psychological Disorders	Severe psychological disorder	0.00102				ACBD6,ADD3,CAMK2A,CDC25B,CDKN1B,CERK,CGAS,CIT,CNP,FYN,HRH1,INTS6,IRF7,mir-25,MSRB2,NLRP12,PALB2,PFN2,PSIP1,PTGS2,S100A1,SLC17A7,SLC1A4,STING1,TBX21,TP53,TYMS	27
DNA Replication, Recombination, and Repair	Repair of DNA	0.00102	Decreased	-3.254	3.254	APBB1,BARD1,CBX8,CDCA5,HNRNPU,IRF1,PALB2,POLA1,POLE,PRMT6,RASSF3,SLF1,SMCHD1,TOP2A,TP53,TYMS	16
Immunological Disease	Hypersensitive reaction	0.00103		-0.699	0.699	C1QTNF6,CCL17,CDC25B,CORO1A,DOCK5,ENPP3,FYN,HRH1,NLRP12,PIK3CD,PSME2,PTGS2,PTPRC,TBXA2R,TP53,TRPC3,TYMS,ZNF331,ZNF395	19
Immunological Disease	Immunodeficiency	0.00105				AHI1,CDCA7,CDKN1B,CHI3L2,CORO1A,GINS1,HELLS,HRH1,IL18RAP,IRF7,PIK3CD,POLE,PTPRC,RHOH,SH2D1A	15

## Sheet: DEX_Val_up
Categories	Diseases or Functions Annotation	p-value	Predicted Activation State	Activation z-score	|z-score|	Molecules	# Molecules
Cellular Compromise,Inflammatory Response	Degranulation of neutrophils	5.52e-28				ACP3,ACTR10,AGA,ANXA2,ARL8A,ARSB,ASAH1,ATP6AP2,ATP6V0A1,ATP6V1D,BRI3,CD44,CD58,CD63,CD68,CREG1,CSTB,CTSA,CTSB,CTSH,CTSS,DEGS1,DYNLL1,ENPP4,FABP5,FCER1G,FTL,FUCA1,GDI2,GGH,GLA,GLB1,GNS,GPI,HSP90AA1,HSPA8,IDH1,LAMP2,LAMTOR3,LGALS3,LTA4H,MANBA,MGST1,MOSPD2,NCKAP1L,NEU1,NHLRC3,NPC2,OSCAR,PECAM1,PGAM1,PGM1,PRCP,PRDX6,PRKCD,PSAP,PSMD1,PSMD2,PTPRJ,PYGL,QSOX1,RAB10,RAB31,RAB5C,RAB6A,RAB7A,RAC1,RHOA,S100A…	77
Inflammatory Response	Degranulation	6.78e-25		1.736	1.736	ABR,ACP3,ACTR10,AGA,ANXA2,ANXA5,APLP2,ARL8A,ARSB,ASAH1,ATP6AP2,ATP6V0A1,ATP6V1D,BRI3,CCR1,CD44,CD58,CD63,CD68,CREG1,CSTB,CTSA,CTSB,CTSH,CTSS,CYB5R1,DEGS1,DYNLL1,ENDOD1,ENPP4,F13A1,FABP5,FCER1G,FOS,FTL,FUCA1,GDI2,GGH,GLA,GLB1,GNS,GPI,HSP90AA1,HSPA8,IDH1,LAMP2,LAMTOR3,LGALS3,LHFPL2,LTA4H,MANBA,MANF,MGST1,MOSPD2,NCKAP1L,NEU1,NHLRC3,NPC1,NPC2,OSCAR,P2RX4,PECAM1,PGAM1,PGM1,PRCP,PRDX6,PRKCD,PSAP,PSMD1,…	97
Molecular Transport	Transport of molecule	8.82e-25	Increased	5.194	5.194	ABCA1,ACACA,ACE,ADAM9,ADGRL2,AGFG1,ANO10,ANXA2,AP1B1,AP1S1,AP2M1,APLP2,ARCN1,ARF1,ARSB,ASAH1,ATP1B1,ATP2C1,ATP6AP1,ATP6V0A1,ATP6V0B,ATP6V0E1,ATP6V1A,ATP6V1C1,ATP6V1D,ATP6V1E1,ATP6V1F,BCAP31,CA13,CALR,CAMK1,CANX,CASK,CCDC115,CCDC93,CCL8,CCR1,CD44,CERT1,CHP1,CRAT,CREB3L2,CROT,CTNS,CTSA,CTSS,CYB5R1,CYBRD1,CYP7A1,DDX39A,DESI1,DNM2,EGFR,EPHX1,F2R,FABP5,FCER1G,FECH,FGF1,FOSB,FRMD4A,FRRS1,FTL,GAB1,GBF1,…	198
Cellular Compromise,Inflammatory Response	Degranulation of phagocytes	1.39e-24	Increased	2.138	2.138	ACP3,ACTR10,AGA,ANXA2,ARL8A,ARSB,ASAH1,ATP6AP2,ATP6V0A1,ATP6V1D,BRI3,CD44,CD58,CD63,CD68,CREG1,CSTB,CTSA,CTSB,CTSH,CTSS,DEGS1,DYNLL1,ENPP4,FABP5,FCER1G,FOS,FTL,FUCA1,GDI2,GGH,GLA,GLB1,GNS,GPI,HSP90AA1,HSPA8,IDH1,LAMP2,LAMTOR3,LGALS3,LTA4H,MANBA,MGST1,MOSPD2,NCKAP1L,NEU1,NHLRC3,NPC2,OSCAR,P2RX4,PECAM1,PGAM1,PGM1,PRCP,PRDX6,PRKCD,PSAP,PSMD1,PSMD2,PTPRJ,PYGL,QSOX1,RAB10,RAB31,RAB5C,RAB6A,RAB7A,RAC1,…	83
Cellular Compromise,Inflammatory Response	Degranulation of cells	1.53e-24		1.289	1.289	ABR,ACP3,ACTR10,AGA,ANXA2,ANXA5,APLP2,ARL8A,ARSB,ASAH1,ATP6AP2,ATP6V0A1,ATP6V1D,BRI3,CCR1,CD44,CD58,CD63,CD68,CREG1,CSTB,CTSA,CTSB,CTSH,CTSS,CYB5R1,DEGS1,DYNLL1,ENDOD1,ENPP4,F13A1,FABP5,FCER1G,FOS,FTL,FUCA1,GDI2,GGH,GLA,GLB1,GNS,GPI,HSP90AA1,HSPA8,IDH1,LAMP2,LAMTOR3,LGALS3,LHFPL2,LTA4H,MANBA,MANF,MGST1,MOSPD2,NCKAP1L,NEU1,NHLRC3,NPC2,OSCAR,P2RX4,PECAM1,PGAM1,PGM1,PRCP,PRDX6,PRKCD,PSAP,PSMD1,PSMD2…	96
Cellular Compromise,Inflammatory Response	Degranulation of myeloid cells	3.58e-24	Increased	2.138	2.138	ACP3,ACTR10,AGA,ANXA2,ARL8A,ARSB,ASAH1,ATP6AP2,ATP6V0A1,ATP6V1D,BRI3,CD44,CD58,CD63,CD68,CREG1,CSTB,CTSA,CTSB,CTSH,CTSS,DEGS1,DYNLL1,ENPP4,FABP5,FCER1G,FOS,FTL,FUCA1,GDI2,GGH,GLA,GLB1,GNS,GPI,HSP90AA1,HSPA8,IDH1,LAMP2,LAMTOR3,LGALS3,LTA4H,MANBA,MGST1,MOSPD2,NCKAP1L,NEU1,NHLRC3,NPC2,OSCAR,P2RX4,PECAM1,PGAM1,PGM1,PRCP,PRDX6,PRKCD,PSAP,PSMD1,PSMD2,PTPRJ,PYGL,QSOX1,RAB10,RAB31,RAB5C,RAB6A,RAB7A,RAC1,…	83
Cellular Compromise,Inflammatory Response	Degranulation of leukocytes	9.55e-24		0.785	0.785	ABR,ACP3,ACTR10,AGA,ANXA2,ARL8A,ARSB,ASAH1,ATP6AP2,ATP6V0A1,ATP6V1D,BRI3,CD44,CD58,CD63,CD68,CREG1,CSTB,CTSA,CTSB,CTSH,CTSS,DEGS1,DYNLL1,ENPP4,FABP5,FCER1G,FOS,FTL,FUCA1,GDI2,GGH,GLA,GLB1,GNS,GPI,HSP90AA1,HSPA8,IDH1,LAMP2,LAMTOR3,LGALS3,LTA4H,MANBA,MGST1,MOSPD2,NCKAP1L,NEU1,NHLRC3,NPC2,OSCAR,P2RX4,PECAM1,PGAM1,PGM1,PRCP,PRDX6,PRKCD,PSAP,PSMD1,PSMD2,PTPRJ,PYGL,QSOX1,RAB10,RAB31,RAB5C,RAB6A,RAB7A,R…	85
Protein Degradation,Protein Synthesis	Catabolism of protein	1.63e-20	Increased	2.781	2.781	AAK1,ACE,ADAM9,ANAPC15,ATF6,ATP1B1,BACE1,BTRC,CALR,CANX,CAPN2,CAST,CCDC47,CCT3,CDC26,CHP1,CLN6,CNDP2,CPQ,CSTB,CTSA,CTSB,CTSH,CTSS,DAG1,DDB1,DERL2,DIAPH2,DVL3,ECE1,ECPAS,EGFR,EXT1,FLOT1,GBA,GIPC1,GLMP,GSK3B,HSP90AA1,HSP90B1,HSPA5,HSPA8,IDE,IFI30,ITGB1,LACTB,LAMP2,LGMN,MANBA,MFSD1,MMP19,NEDD8,NF2,NFE2L1,NPEPPS,NSF,ODC1,OS9,PLK2,PPARA,PPIB,PPP1R11,PREP,PSEN1,PSENEN,PSMD2,RAB23,RAB7A,RNF11,RNF41,RTN4…	97
Cellular Function and Maintenance	Endocytosis	3.86e-20	Increased	4.895	4.895	AAK1,ABCA1,ACE,ACTR3,ANKFY1,ANXA5,AP1S1,AP2M1,AP2S1,APLP2,ARF1,ARHGAP21,ARPC2,ATP6AP1,ATP6V0E1,ATP6V1A,ATP6V1D,ATP6V1E1,ATP6V1F,BMX,CALR,CANX,CARMIL1,CD163,CD44,CD63,CD82,CERS2,CIB2,CLTC,DENND1A,DNM2,DNM3,EEA1,EGFR,EHD4,EPS15L1,EPS8,FCER1G,FGF1,FLOT1,FRS2,HSP90AA1,HSP90B1,HSPA5,HSPA8,HYOU1,ICAM1,IDH1,IGF1R,ITGB1,JOSD1,LGALS3,LRPAP1,M6PR,MERTK,MSR1,MTA2,MYO5A,NCKAP1L,NFE2L2,NPC1,OCRL,OPHN1,PECAM1,…	94
Cellular Function and Maintenance	Engulfment of cells	8.71e-20	Increased	5.163	5.163	ABCA1,ABR,ACE,ACTR3,ANKFY1,ANXA5,AP2M1,AP2S1,APLP2,ARF1,ARHGAP21,ARPC2,ATG3,ATP6AP1,ATP6V0E1,ATP6V1A,ATP6V1D,ATP6V1E1,ATP6V1F,BMX,C1orf43,CALR,CD163,CD44,CD63,CERS2,CIB2,CLTC,CRK,DNM2,DOCK4,EHD4,EPS8,FCER1G,FGF1,FLOT1,FRS2,HSP90AA1,HSPA5,HSPA8,HYOU1,ICAM1,IDH1,ITGB1,JOSD1,LGALS3,LRPAP1,M6PR,MERTK,MESD,MSR1,MTA2,NCKAP1L,NFE2L2,OCRL,OPHN1,PECAM1,PPT1,PRKCD,PSEN1,PTPRJ,QKI,RAB11A,RAB31,RAB5C,RAB7A,R…	84
Cellular Assembly and Organization,Cellular Function and Maintenance	Organization of cytoplasm	1.45e-19	Increased	5.077	5.077	ABCA1,ABR,ACACA,ACE,ACP2,ACTR3,AGFG1,APLP2,ARF1,ARHGAP10,ARHGAP17,ARHGAP18,ARHGAP21,ARHGAP32,ARHGAP35,ARPC2,ARSB,ATF6,ATP2C1,ATP6V1D,ATRN,ATXN1,AVIL,BACE1,BNIP3,BTBD3,CALD1,CALR,CAMSAP2,CANX,CAPN2,CAPZB,CARMIL1,CAST,CCDC47,CCDC88A,CD44,CD82,CDC42EP4,CERT1,CHP1,CIB1,CLN6,CLTC,CLUH,CPEB4,CRK,CTNS,CTSS,DAG1,DCTN6,DDAH1,DIAPH2,DNM2,DNM3,DOCK4,DOCK7,DPYSL3,DST,DYNC2I1,DYNLL1,EGFR,EPB41L3,EPS8,EXOC7,EX…	178
Cell Morphology,Cellular Function and Maintenance	Autophagy	1.35e-17	Increased	2.693	2.693	ACP2,ANXA7,ARL8B,ARSB,ASAH1,ATF6,ATG3,ATP6V0A1,BCL2L13,BNIP3,CAMK1,CAST,CLUH,CREG1,CTSB,DRAM1,DYNLL1,EGFR,EI24,EIF4G1,EXOC7,GAB1,GBA,GORASP2,GPR137B,GSK3B,HSP90AA1,HSPA5,HSPA8,IGF1R,LAMP2,LAMTOR3,MAP2K1,MAP2K2,MVB12A,MYO5A,NCOA4,NEDD9,NFE2L2,NPC1,OCRL,PLK2,POLDIP2,PRKAB1,PRKAB2,PRKACA,PRKCD,PSAP,PSEN1,QSOX1,RAB11A,RAB1A,RAB7A,RAB9A,RHEB,RNF41,RRAGC,SDHB,SH3GLB1,SIRT2,SLC25A5,SLC31A1,SOAT1,SPTLC1,…	79
Cellular Function and Maintenance	Cellular homeostasis	1.91e-17	Increased	4.403	4.403	ABCA1,ACE,ACP2,AGA,AIFM1,ANXA2,ANXA7,APLP2,ARF1,ARHGAP35,ARL8B,ARSB,ASAH1,ATF6,ATG3,ATP1B1,ATP2C1,ATP6AP1,ATP6V0A1,ATP6V1A,B3GNT2,BACE1,BCAP31,BCL2L13,BNIP3,CALR,CAMK1,CAST,CCDC115,CCDC47,CCL8,CCR1,CERS5,CIB2,CLUH,CREG1,CTSB,CYBRD1,DRAM1,DYNLL1,EBAG9,EDNRB,EGFR,EI24,EIF4G1,ELF4,EXOC7,EXT1,F11R,F2R,FABP5,FAM20A,FCER1G,FECH,FGF1,FOS,FRRS1,FTL,GAB1,GATM,GBA,GORASP2,GPD2,GPI,GPR137B,GRINA,GSK3B,HAAO,…	180
Organismal Survival	Organismal death	8.91e-17	Decreased	-13.334	13.334	ABCA1,ABR,ACACA,ACADM,ACE,ADAM9,ADGRL2,AGA,AIFM1,ALDH7A1,ANXA2,ANXA7,AP2M1,APLP2,ARF1,ARHGAP35,ARL8B,ASAH1,ATF6,ATG3,ATP1B1,ATP2C1,ATP6AP1,BACE1,BMX,CA13,CALR,CAMTA1,CANX,CAPN2,CAPZB,CASK,CAST,CCDC47,CCDC88A,CCR1,CD44,CD68,CD82,CERT1,CLUH,CPEB2,CREB3L2,CRELD1,CRK,CSTB,CTDNEP1,CTSA,CTSB,CUX1,CXCL14,CYP7A1,CYSLTR2,DAG1,DDAH1,DDB1,DEGS1,DERL2,DNAJB9,DNM2,DNM3,DVL3,ECE1,EDNRB,EGFR,EHD4,EHHADH,EI24,EI…	245
Organismal Survival	Morbidity or mortality	1.98e-16	Decreased	-13.142	13.142	ABCA1,ABR,ACACA,ACADM,ACE,ADAM9,ADGRL2,AGA,AIFM1,ALDH7A1,ANXA2,ANXA7,AP2M1,APLP2,ARF1,ARHGAP35,ARL8B,ASAH1,ATF6,ATG3,ATP1B1,ATP2C1,ATP6AP1,BACE1,BATF2,BMX,CA13,CALR,CAMTA1,CANX,CAPN2,CAPZB,CASK,CAST,CCDC47,CCDC88A,CCR1,CD44,CD68,CD82,CERT1,CLUH,CPEB2,CREB3L2,CRELD1,CRK,CSTB,CTDNEP1,CTSA,CTSB,CUX1,CXCL14,CYP7A1,CYSLTR2,DAG1,DDAH1,DDB1,DEGS1,DERL2,DNAJB9,DNM2,DNM3,DVL3,ECE1,EDNRB,EGFR,EHD4,EHHADH,E…	246
Protein Synthesis	Metabolism of protein	6.64e-16	Increased	3.495	3.495	AAK1,ABCA1,ACE,ADAM9,ANAPC15,APLP2,ATF6,ATP1B1,BACE1,BTRC,CALR,CALU,CANX,CAPN2,CAST,CCDC47,CCDC59,CCT3,CDC26,CHP1,CLN6,CNDP2,CPEB4,CPQ,CRK,CSTB,CTIF,CTSA,CTSB,CTSH,CTSS,DAG1,DDB1,DERL2,DIAPH2,DVL3,ECE1,ECPAS,EGFR,EIF4A1,EIF4G1,ETF1,EXT1,FAM20C,FGF1,FKBP7,FLOT1,FOS,GBA,GGA2,GIPC1,GLMP,GPC1,GSK3B,H3-3A/H3-3B,HSP90AA1,HSP90B1,HSPA5,HSPA8,ICAM1,IDE,IFI30,IGFBP7,IRS1,ITGB1,KLF15,LACTB,LAMP2,LGALS1,LGM…	136
Cellular Assembly and Organization,Cellular Function and Maintenance	Organization of cytoskeleton	3.38e-15	Increased	5.077	5.077	ABR,ACACA,ACE,ACTR3,AGFG1,APLP2,ARF1,ARHGAP10,ARHGAP17,ARHGAP18,ARHGAP32,ARHGAP35,ARPC2,ARSB,ATF6,ATP2C1,ATP6V1D,ATRN,ATXN1,AVIL,BACE1,BTBD3,CALD1,CALR,CAMSAP2,CANX,CAPN2,CAPZB,CARMIL1,CAST,CCDC88A,CD44,CD82,CDC42EP4,CHP1,CIB1,CLTC,CPEB4,CRK,CTNS,CTSS,DAG1,DCTN6,DDAH1,DIAPH2,DNM2,DNM3,DOCK4,DOCK7,DPYSL3,DST,DYNC2I1,DYNLL1,EGFR,EPB41L3,EPS8,EXOC7,EXT1,F11R,F13A1,F2R,FGF1,FLOT1,FMN1,FOS,GAB1,GAS2L3…	154
Cell Death and Survival	Necrosis	1.79e-14		-1.998	1.998	AAK1,AARS1,ACE,ADAMTS12,AGA,AIFM1,ALDH2,ANXA2,ARCN1,ARHGAP18,ARL4C,ARPC2,ASAH1,ATF6,ATG3,ATP2C1,ATP6AP2,ATP6V1C1,ATXN1,AVPI1,BACE1,BCL2L13,BMX,BNIP3,BTRC,CALR,CAMK1,CAPN2,CAST,CCDC47,CCT3,CD44,CD82,CERS2,CERS5,CERT1,CHP1,CIB1,COP1,CPEB4,CREB3L2,CREG1,CRK,CS,CTBP2,CTNS,CTSB,CTSS,CUX1,CYP7A1,DAG1,DCPS,DLST,DPYSL3,DRAM1,DST,DYNLL1,EBAG9,EDNRB,EGFR,EHD4,EI24,EIF4A1,EIF4G1,ELOA,EPHX1,ETHE1,F13A1,F2R,F…	238
Developmental Disorder,Hereditary Disorder,Metabolic Disease,Organismal Injury and Abnormalities	Lysosomal storage disease	1.9e-14	Decreased	-3.062	3.062	ACP2,AGA,ANO10,ARSB,ASAH1,CLN6,CTSA,FUCA1,GALC,GBA,GBA2,GLA,GLB1,GNPTAB,GNS,LIPA,MANBA,MCOLN1,NEU1,NPC1,NPC2,PHYH,PPARA,PPT1,PSAP,SLC17A5,TPP1	27
Lipid Metabolism,Small Molecule Biochemistry	Metabolism of membrane lipid derivative	4.85e-14	Increased	5.043	5.043	ABCA1,ACACA,ACER1,ACER3,APLP2,ARF1,ASAH1,ASPG,ATF6,BMX,CAPN2,CD82,CDS1,CERS2,CERS5,CERT1,CHP1,CLN6,CTBP2,CTSA,CUX1,CYP7A1,DEGS1,F2R,FABP5,FADS1,FECH,FGF1,FOS,GALC,GBA,GBA2,GLA,GLB1,GPX4,IDH1,LIPA,LPCAT3,LPIN3,MAP2K1,NCEH1,NCS1,NEU1,NPC1,OCRL,PCYT1A,PEDS1,PIGU,PLA2G7,PLAAT3,PLCB1,PLCB3,PLPP1,PPT1,PRDX6,PRKCD,PSAP,RAC1,RHOA,RHOQ,SGPL1,SH3GLB1,SLC44A1,SMPDL3B,SOAT1,SPTLC1,TIRAP,TNFAIP8L3,VAV1,XBP1	70
Cellular Assembly and Organization,Cellular Function and Maintenance	Microtubule dynamics	6.19e-14	Increased	4.755	4.755	ACACA,ACE,ACTR3,APLP2,ARHGAP32,ARHGAP35,ARPC2,ARSB,ATF6,ATP2C1,ATP6V1D,ATRN,ATXN1,AVIL,BACE1,BTBD3,CALD1,CAMSAP2,CANX,CAPN2,CAPZB,CARMIL1,CAST,CCDC88A,CD44,CD82,CDC42EP4,CHP1,CIB1,CPEB4,CRK,CTNS,CTSS,DAG1,DDAH1,DIAPH2,DNM2,DNM3,DOCK4,DOCK7,DPYSL3,DST,DYNC2I1,DYNLL1,EGFR,EPB41L3,EPS8,EXOC7,EXT1,F13A1,F2R,FGF1,FLOT1,FMN1,FOS,GAB1,GAS2L3,GBA2,GBF1,GPX4,GSK3B,HSP90AA1,ICAM1,IDE,IGF1R,INTU,ITGB1,KIF1C…	134
Cellular Function and Maintenance	Endocytosis by eukaryotic cells	1.76e-13	Increased	4.626	4.626	ABCA1,ACE,ACTR3,ANXA5,AP2M1,APLP2,ARPC2,ATP6AP1,ATP6V0E1,ATP6V1A,ATP6V1D,ATP6V1E1,ATP6V1F,BMX,CALR,CD163,CD44,CERS2,CIB2,CLTC,DNM2,FCER1G,FGF1,FRS2,HSP90AA1,HSPA5,HYOU1,ICAM1,IDH1,ITGB1,JOSD1,LGALS3,LRPAP1,M6PR,MERTK,MSR1,MTA2,NCKAP1L,NFE2L2,OCRL,PECAM1,PRKCD,PSEN1,PTPRJ,QKI,RAB11A,RAB31,RAC1,RALB,RHOA,SCARB2,SNAP23,SOAT1,TLR4,TMEM165,VAV1,VIM,VTN,XBP1	59
Hereditary Disorder,Neurological Disease,Organismal Injury and Abnormalities	Familial neurological disorder	1e-12		-1.567	1.567	AARS1,ABCA1,ACADM,ACE,ACER3,ACOX1,AIFM1,ALDH2,ALDH7A1,ANO10,ANXA11,AP1B1,AP1S1,AP2M1,ARF1,ARHGAP32,ARSB,ASAH1,ATP1B1,ATP6AP2,ATP6V1A,ATXN1,B3GNT2,BACE1,BCAP31,CA13,CALR,CAMTA1,CANX,CASK,CCDC47,CCDC88A,CCR1,CD44,CD68,CDS1,CERT1,CHP1,CIB2,CLN6,CLTC,CLUH,CMTM2,CRAT,CSTB,CTSA,CTSB,CTSS,CUX1,CXCL14,CYP7A1,DAG1,DCPS,DEGS1,DNM2,DOCK7,DPYSL3,DST,DYNC1I2,ECE1,EDNRB,EGFR,EIF4G1,EPS8,ERGIC1,ETHE1,EXOC7,F11R…	200
Cell Morphology,Cellular Assembly and Organization,Cellular Function and Maintenance	Formation of cellular protrusions	1.15e-12	Increased	4.607	4.607	ACACA,ACE,ACTR3,APLP2,ARHGAP32,ARHGAP35,ARPC2,ATF6,ATP6V1D,ATRN,ATXN1,AVIL,BACE1,BTBD3,CALD1,CAMSAP2,CAPN2,CAPZB,CARMIL1,CAST,CCDC88A,CD44,CD82,CDC42EP4,CPEB4,CRK,DAG1,DDAH1,DIAPH2,DNM2,DNM3,DOCK7,DPYSL3,DYNC2I1,EGFR,EPB41L3,EPS8,EXOC7,EXT1,FGF1,FLOT1,FMN1,FOS,GAB1,GBF1,GSK3B,HSP90AA1,IGF1R,INTU,ITGB1,LRPAP1,LUZP1,MAP2K1,MAP2K2,MEF2A,MPP1,MRAS,MYO5A,NCF2,NCKAP1L,NEBL,NEDD9,NF2,OCRL,OPHN1,PALS1,PD…	110
Lipid Metabolism,Small Molecule Biochemistry	Fatty acid metabolism	1.75e-12	Increased	4.39	4.39	ABCA1,ACACA,ACAD9,ACADM,ACOT9,ACOX1,ACSF2,ACSS2,ASAH1,CANX,CD82,CERT1,CRAT,CROT,CS,CTSS,CYP7A1,DEGS1,ECI2,EDNRB,EGFR,EHHADH,EPHX1,F2R,FABP5,FADS1,FCER1G,GPC1,GPX4,HACD3,HSPA8,IGFBP7,LIPA,LPCAT3,LTA4H,MAP2K1,MAP3K8,MDH1,MDH2,MSR1,MYO5A,NCEH1,NFE2L1,NFE2L2,NPC1,NPC2,OSBPL1A,PAM,PCCB,PCYT1A,PDHA1,PITPNA,PLIN2,PPARA,PPT1,PRDX6,PRKAB2,PRKCD,PRKCI,PSAP,QKI,RAC1,RHOA,RTN4,SCARB2,SDHB,SGPL1,SLC25A13,SLC3…	77
Infectious Diseases	Viral Infection	2.38e-12	Increased	6.488	6.488	ACE,ACP3,ACTR3,AGFG1,ANXA2,ANXA5,AP1B1,AP1S1,AP2M1,ARCN1,ARHGAP21,ARL4C,ARRDC3,ATP1B1,ATP2C1,ATP6AP1,ATP6AP2,ATP6V0A1,ATP6V0B,ATP6V0E1,ATP6V1A,BTBD3,BTRC,CALD1,CAMK1,CARMIL1,CCL8,CCR1,CD44,CD58,CD63,CERT1,CIB1,CIB2,CLTA,CLTB,CLTC,CLUH,CTBP2,CTSB,CTSS,CYSLTR2,DAG1,DDB1,DDX39A,DENND1B,DNM2,DOCK4,DUSP3,EEA1,EGFR,ELOC,F11R,F13A1,F2R,FADS1,FCGRT,FOS,FRMD4B,FTL,GAB1,GALC,GANAB,GATAD2A,GBF1,GCLC,GPD2,GS…	159
Neurological Disease	Neurodegeneration	3.17e-12	Decreased	-3.474	3.474	AGA,AIFM1,ATP1B1,ATXN1,BACE1,BNIP3,CERS2,CIB2,CRAT,CTSB,DPYSL3,EDNRB,EGFR,EI24,FGF1,FTL,FUCA1,GBA,GLB1,GNPTAB,GPX4,GSK3B,LRPAP1,MANF,MAP2K1,MYORG,NFE2L1,NFE2L2,NFIL3,NPC1,NPC2,PITPNA,PPT1,PSAP,PSEN1,PSMC1,RAB1A,RHEB,SCARB2,SELENOP,SLC7A8,STXBP1,STXBP5L,TGFB2,TLR4,TNFRSF1B,TSPAN2,VIM,VPS35,XBP1,ZFYVE26	51
Cellular Movement	Cell movement	5.25e-12	Increased	8.428	8.428	ABCA1,ABR,ACACA,ACTR3,ADAM9,AIF1,ALDH2,ANXA2,AP2M1,APLP2,ARF1,ARHGAP18,ARHGAP32,ARHGAP35,ARL4C,ARPC2,ATG3,ATP1B1,ATP6V1C1,ATRN,BMX,CALD1,CALR,CAMK1,CANX,CAPN2,CARMIL1,CAST,CCDC88A,CCL8,CCNYL1,CCR1,CD44,CD58,CD63,CD82,CDC42EP4,CERT1,CIB1,CLTC,CREB3L2,CRK,CTBP2,CTSB,CTSH,CTSS,CUX1,CXCL14,CYP7A1,CYSLTR2,DAG1,DDX4,DIAPH2,DNAI3,DNM2,DOCK4,DOCK7,DPYSL3,DRAM1,DST,DUSP3,EDNRB,EGFR,ELF4,EPS8,F11R,F13A1,F2…	211
Cell Death and Survival	Apoptosis	6.91e-12	Decreased	-3.852	3.852	AARS1,ABCA1,ABR,ACE,AGA,AIF1,AIFM1,ALDH2,ANXA11,ANXA2,ANXA4,ANXA5,ANXA7,ARHGAP10,ARHGAP18,ARHGAP35,ASAH1,ATF6,ATG3,ATP2C1,ATP6AP2,ATXN1,BACE1,BCAP31,BCL2L13,BMX,BNIP3,BTRC,CALR,CAMK1,CANX,CAPN2,CAST,CCDC47,CCDC88A,CD44,CD82,CERS2,CERT1,CIB1,COP1,CPEB4,CREB3L2,CREG1,CRELD1,CRK,CS,CSTB,CTBP2,CTNS,CTSA,CTSB,CTSH,CTSS,CUX1,CYP7A1,DAG1,DCPS,DDB1,DEGS1,DNM2,DRAM1,DYNLL1,EBAG9,ECE1,EDNRB,EGFR,EHD4,EI24,…	227
Cell Signaling	Small GTPase mediated signal transduction	7.4e-12		0.563	0.563	ABR,AIF1,ARHGAP10,ARHGAP17,ARHGAP18,ARHGAP21,ARHGAP26,ARHGAP32,ARHGAP35,CCDC88A,CDC42EP4,CHP1,CRK,DNM2,EPS8,F11R,F2R,FGD5,FLOT1,GDI2,HACD3,ITGB1,MAP2K1,MRAS,OCRL,OPHN1,PECAM1,PHACTR4,PLK2,PPP2CB,PREX2,RAC1,RASGRF1,RHEB,RHOA,RHOQ,RHOT1,RHOU,RIPOR1,RRAGC,RTN4,TAX1BP3,TGFB2,TNFAIP1,TRIP10,VAV1	46
Cellular Function and Maintenance,Inflammatory Response	Phagocytosis	8.08e-12	Increased	3.397	3.397	ABCA1,ABR,ACE,ACTR3,ANXA5,ARL8B,ARPC2,ATG3,C1orf43,CALR,CD44,CERS2,CLTC,CRK,DNM2,FCER1G,GORASP2,HSPA8,ICAM1,IDH1,ITGB1,LAMP2,LGALS3,MERTK,MESD,MSR1,MTA2,MYO5A,NCKAP1L,NFE2L2,OCRL,PECAM1,PRKCD,PSEN1,PTPRJ,QKI,RAB11A,RAB31,RAB7A,RAC1,RALB,RHOA,SCARB2,SH3GLB1,SNAP23,SNX3,SOAT1,TLR4,TMEM165,TNFSF11,VAV1,VCP,VIM,VTN,WASHC5,XBP1	56
Cellular Function and Maintenance	Engulfment of tumor cell lines	8.16e-12	Increased	4.246	4.246	ACTR3,AP2M1,APLP2,ARPC2,ATP6AP1,ATP6V0E1,ATP6V1A,ATP6V1D,ATP6V1E1,ATP6V1F,CD44,CERS2,CIB2,CLTC,DNM2,FCER1G,FGF1,FRS2,HSP90AA1,ICAM1,IDH1,ITGB1,LRPAP1,MERTK,MTA2,NCKAP1L,OCRL,PRKCD,QKI,RAB11A,RAB31,RAC1,RALB,RHOA,SCARB2,TMEM165,VIM	37
Cellular Compromise,Cellular Function and Maintenance	Endoplasmic reticulum stress response	8.96e-12		-0.382	0.382	ATF6,BCAP31,BNIP3,CALR,CCDC47,CERT1,CREB3L2,CTSB,CTSS,DERL2,DNAJB9,DST,FLOT1,GBA2,GORASP2,GSK3B,HSP90AA1,HSP90B1,HSPA5,HYOU1,NFE2L1,NFE2L2,OS9,PPP2CB,RAB6A,RASGRF1,SEL1L,SELENOS,TMTC4,TNFSF11,VCP,WFS1,XBP1	33
Cell Death and Survival	Neuronal cell death	1.1e-11		-1.549	1.549	AARS1,AGA,AIFM1,ARPC2,ASAH1,ATP2C1,ATP6V1C1,ATXN1,BACE1,BNIP3,CAPN2,CAST,CERS2,CHP1,COP1,CPEB4,CTSB,DCPS,DPYSL3,EGFR,EHD4,EIF4G1,F2R,FECH,FGF1,FOS,GBA,GCLC,GLUD1,GPI,GPNMB,GSK3B,HIPK2,HSPA5,HYOU1,IDE,IGF1R,ITGB1,LDHA,LGALS1,LGALS3,LGMN,LRPAP1,MANF,MAP2K1,MEF2A,NCF2,NCS1,NDUFS8,NDUFV2,NENF,NFE2L2,NFIL3,NPC1,NSF,PDIA3,PIGT,PLA2G7,PLP2,PPARA,PPT1,PRKACA,PRKCD,PRKCI,PSEN1,PSMC1,RAB7A,RAC1,RHOA,RNF216…	90
Carbohydrate Metabolism	Metabolism of carbohydrate	1.27e-11	Increased	4.334	4.334	ACADM,ADAMTS12,ALDH2,ARF1,ARRDC3,ARSB,ASAH1,ATF6,B3GNT2,BMX,CAPN2,CD44,CDS1,CERS5,CHP1,CHST12,CLN6,CLTC,CS,CTBP2,CTSB,EPHX1,EXT1,F2R,FABP5,FGF1,FUCA1,GALK2,GALM,GBA,GCLC,GLA,GLB1,GNPDA2,GNS,GPC1,GPI,GSK3B,HK1,ICAM1,IDH1,IGF1R,IRS1,ITGB1,LPIN3,LRP6,MANBA,MAP2K1,NAGK,NCS1,NEU1,NFE2L1,NPL,OCRL,PCYT1A,PGK1,PGM1,PGM3,PHKG1,PIGU,PITPNA,PLA2G7,PLCB1,PLCB3,PLIN2,PPARA,PRDX6,PYGL,RAB10,RAC1,RHOA,RHOQ,S100…	87
Cellular Movement	Migration of cells	2.34e-11	Increased	7.867	7.867	ABCA1,ABR,ACACA,ACTR3,ADAM9,AIF1,ANXA2,AP2M1,APLP2,ARF1,ARHGAP18,ARHGAP32,ARHGAP35,ARL4C,ARPC2,ATG3,ATP1B1,ATP6V1C1,ATRN,BMX,CALD1,CALR,CAMK1,CANX,CAPN2,CARMIL1,CAST,CCDC88A,CCL8,CCR1,CD44,CD58,CD63,CD82,CERT1,CIB1,CLTC,CREB3L2,CRK,CTBP2,CTSB,CTSH,CTSS,CUX1,CXCL14,CYP7A1,CYSLTR2,DAG1,DIAPH2,DNAI3,DNM2,DOCK4,DOCK7,DPYSL3,DUSP3,EDNRB,EGFR,ELF4,EPS8,F11R,F13A1,F2R,FABP5,FCER1G,FGF1,FLOT1,FLRT2,FNDC3…	192
Cell Morphology,Cellular Function and Maintenance	Macroautophagy	2.93e-11		0.378	0.378	ATG3,ATP6V0A1,BNIP3,DYNLL1,EXOC7,GBA,LAMTOR3,MVB12A,MYO5A,NFE2L2,NPC1,POLDIP2,PRKAB1,PRKAB2,PRKACA,QSOX1,RAB9A,RHEB,RRAGC,STAM,TOMM40,TP53INP2,VCP,VDAC1,VPS26B,VPS35,WDFY3,WIPI1	28
Neurological Disease,Organismal Injury and Abnormalities	Brain lesion	3.28e-11		0.046	0.046	AAK1,ABCA1,ABR,ACAD9,ACADM,ACE,ACER3,ACOT9,ACOX1,ACP2,ACSF2,ACSS2,ADAM9,ADAMTS12,ADCY9,ADGRL2,AGA,AGFG1,ALDH1L2,ALDH2,AMIGO3,ANKFY1,ANKRD50,ANXA11,ANXA2,ANXA5,ANXA7,AP1B1,AP1S1,AP2M1,ARCN1,ARHGAP10,ARHGAP21,ARHGAP35,ARL8B,ARPC2,ARSB,ARSK,ASB7,ASRGL1,ATP13A3,ATP2C1,ATP6AP1,ATP6V0A1,ATP6V1A,ATP6V1C1,ATRN,ATXN1,B3GNT2,BACE1,BATF2,BMP2K,BMX,BTBD1,C1orf43,CACYBP,CALD1,CALR,CAMK1,CAMSAP2,CAMTA1,CANX,CA…	465
Immunological Disease,Inflammatory Disease	Immune mediated inflammatory disease	3.49e-11		0.469	0.469	ABCA1,ACADM,ACE,ACOT9,ADAM9,AGFG1,AIF1,ALDH2,ANXA5,APLP2,ARCN1,ARF1,ARHGAP32,ATP1B1,ATP2C1,ATXN1,CALD1,CALR,CAPZB,CCDC59,CCDC88A,CCL8,CCR1,CD180,CD44,CD68,CPQ,CRYBA4,CTSA,CTSB,CTSS,CUX1,CXCL14,CYSLTR2,DDB1,DIAPH2,DYNLL1,EDNRB,EHD4,EPB41L3,ERH,F11R,FABP5,FCER1G,FCGRT,FLOT1,FOS,FOSB,GAB1,GALNT1,GALNT2,GBA,GLB1,H3-3A/H3-3B,HNMT,HSP90B1,HSPA5,HSPA8,ICAM1,IDE,IFI30,IGF1R,IGFBP7,ITFG1,LGALS1,LGMN,LHFPL…	139
Cellular Assembly and Organization	Development of cytoplasm	4.04e-11	Increased	2.863	2.863	ACTR3,AIF1,ARF1,ARHGAP18,ARHGAP32,ARPC2,ATG3,BMX,CALD1,CAMSAP2,CAPZB,CARMIL1,CCDC88A,CD44,CERT1,CRK,DPYSL3,DYNLL1,EGFR,EHD4,F11R,F2R,FGF1,FMN1,GBA2,GNA11,GPI,GSK3B,HSPA8,ICAM1,IRS1,ITGB1,LAMP2,M6PR,MAP2K1,NCKAP1L,NF2,PAM,PECAM1,PHACTR1,PLCB3,POLDIP2,PPARA,PRKCD,PRKCI,PSEN1,RAB1A,RAB23,RAB7A,RAC1,RHOA,RHOQ,RTN4,S100A10,SDC2,SH3PXD2B,TGFBI,TNFAIP1,TP53INP2,TPM4,TRIP10,VAV1,VCP,VTN,WIPI1	65
Lipid Metabolism,Molecular Transport,Small Molecule Biochemistry	Concentration of lipid	5.63e-11		0.889	0.889	ABCA1,ACACA,ACE,ACP3,ACSS2,AIFM1,ANXA5,ARF1,ASAH1,BCAP31,CD163,CERS2,CERT1,CHP1,CRAT,CS,CTDNEP1,CTSS,CXCL14,CYP7A1,CYSLTR2,DEGS1,DNM2,EDNRB,EGFR,EHHADH,F2R,FABP5,FCER1G,FGF1,FLOT1,FOS,FUCA1,GALNT2,GATM,GBA,GBA2,GLA,GLB1,GLUD1,GNA11,GPD2,GSK3B,HADH,ICAM1,IDH1,IGF1R,IRS1,KLF15,LGALS3,LIPA,LPCAT3,LRPAP1,LTA4H,MAF,MAP2K1,MAP3K8,MERTK,MRAS,MSR1,NCEH1,NEU1,NFE2L2,NFIL3,NPC1,NPC2,P2RX4,PCYT1A,PHYH,PITPN…	97
Cell Death and Survival	Cell survival	1.03e-10	Increased	6.289	6.289	AARS1,ABCA1,ACE,AGA,AIFM1,ANXA5,ARCN1,ARPC2,ASAH1,ATF6,ATG3,ATP6V1C1,ATXN1,BCAP31,BMX,BNIP3,CALR,CCDC47,CCR1,CD44,CD82,CNDP2,COP1,CRK,CTSB,CUX1,DCPS,DNM2,DST,EGFR,EHD4,EIF4A1,EIF4G1,ELF4,EMC4,EPS15L1,F2R,FCER1G,FECH,FGF1,FOS,FTL,GAB1,GCLC,GLUD1,GPC1,GPNMB,GSK3B,HIPK2,HK1,HLX,HSP90B1,HSPA5,HSPA8,HTATIP2,HYOU1,ICAM1,IDE,IDH1,IGF1R,IGFBP7,IRS1,ITGB1,KIF1C,LAMP2,LDHA,LEPROT,LGALS3,LRPAP1,MANF,MAP2K1,…	136
Molecular Transport	Secretion of molecule	2.58e-10	Increased	2.097	2.097	ABCA1,ACACA,ACE,ADAM9,ADGRL2,ANXA2,ARF1,ARSB,ASAH1,CANX,CASK,CD44,CREB3L2,CYP7A1,EGFR,F2R,FCER1G,FGF1,FOSB,FRMD4A,GAB1,GIPC1,GNA11,GNPTAB,GSK3B,HSPA5,HSPA8,IGF1R,IRS1,LGALS1,LPCAT3,M6PR,MON1A,MYO5A,NCS1,NFE2L2,NFIL3,NPC2,NSF,PAM,PCYT1A,PDIA4,PECAM1,PLCB3,PLIN2,PPARA,PPT1,PRKCD,PSAP,RASGRF1,RHOT1,RRBP1,RTN4,SEL1L,SLC30A1,SNAP23,SOAT1,STX4,STXBP1,STXBP5L,TGFB2,TIRAP,TLR4,TNFRSF1B,TNFSF11,WFS1,XBP1,…	68
Cellular Function and Maintenance	Internalization by tumor cell lines	2.62e-10	Increased	4.322	4.322	AP2M1,APLP2,ATP6AP1,ATP6V0E1,ATP6V1A,ATP6V1D,ATP6V1E1,ATP6V1F,CCR1,CD44,CERT1,CIB2,CLTC,DNM2,EGFR,FCER1G,FGF1,FRS2,HSP90AA1,ITGB1,LGALS3,MERTK,OCRL,RHOA,SCARB2,SLC48A1,VIM	27
Lipid Metabolism,Small Molecule Biochemistry	Synthesis of lipid	2.74e-10	Increased	5.371	5.371	ABCA1,ACACA,ACER1,ACER3,ACSS2,ARF1,ASAH1,ATF6,AVIL,BMX,BNIP3,CAPN2,CD82,CDS1,CERS2,CERS5,CERT1,CHP1,CTBP2,CTDNEP1,CUX1,CYP7A1,DEGS1,DENND1A,EDNRB,EGFR,F2R,FABP5,FADS1,FCER1G,FGF1,FOS,GBA,GBA2,GLA,GPC1,GPX4,HACD3,HSPA8,IDH1,IGF1R,IGFBP7,LPCAT3,LPIN3,LTA4H,MAP2K1,MAP3K8,MYO5A,NCS1,NFE2L2,NFIL3,NPC1,NPC2,OCRL,ODC1,OSBPL1A,PCYT1A,PDHA1,PDIA3,PEDS1,PIGU,PLAAT3,PLCB1,PLCB3,PLIN2,PLPP1,PPARA,PPT1,PRKAB1…	92
Lipid Metabolism,Molecular Transport,Small Molecule Biochemistry	Accumulation of lipid	3.23e-10	Decreased	-2.184	2.184	ABCA1,ACACA,ACOX1,ACP2,ASAH1,ATF6,BCAP31,CD44,CERT1,CYP7A1,EEA1,FOS,GALC,GBA,GBA2,GLA,GLB1,GSK3B,ICAM1,IDH1,LAMP2,LIPA,M6PR,MSR1,NFE2L2,NPC1,NPC2,OCRL,ODC1,PCYT1A,PITPNA,PLIN2,PPARA,PRDX6,PSAP,PSEN1,RETSAT,SCARB2,SDHB,SGPL1,SIRT2,SLC36A1,SOAT1,SPTLC1,TIRAP,TMEM135	46
Hereditary Disorder,Neurological Disease,Organismal Injury and Abnormalities	Familial encephalopathy	3.35e-10		-0.655	0.655	AARS1,ABCA1,ACADM,ACE,ACER3,AIFM1,ALDH2,ALDH7A1,ANO10,ANXA11,AP1S1,AP2M1,ARF1,ARHGAP32,ASAH1,ATP1B1,ATP6AP2,ATP6V1A,ATXN1,B3GNT2,BACE1,BCAP31,CA13,CALR,CAMTA1,CASK,CCDC88A,CD44,CD68,CDS1,CERT1,CHP1,CLTC,CRAT,CSTB,CTSB,CTSS,CUX1,CYP7A1,DAG1,DEGS1,DOCK7,DPYSL3,DYNC1I2,EGFR,EIF4G1,ETHE1,EXOC7,F11R,FCER1G,FLRT2,FOS,FRMD4A,FRMD4B,FTL,GALC,GATM,GBA,GBA2,GHITM,GNB4,GPC1,GPD2,GPI,GPR137B,HADH,HADHB,HK1,H…	157
Organismal Injury and Abnormalities	Benign lesion	8.93e-10	Decreased	-2.114	2.114	ABCA1,ACSF2,ALDH2,ANXA2,ANXA5,ANXA7,AP2S1,APLP2,ATP2C1,ATP6V1F,ATRN,BDH1,BTRC,CALR,CCDC88A,CD44,CLUH,COL15A1,CREG1,CRYZ,CTSB,CUX1,CXCL14,CYP7A1,DERL2,DNM3,DST,EDNRB,EGFR,EPB41L3,EPS15L1,ETHE1,EXT1,FABP5,FAH,FAM20A,FGF1,FOS,FOSB,FRMD4B,GALK2,GBA2,GLG1,GNA11,GNB4,GSK3B,HNMT,HTATIP2,IDH1,IGF1R,IGFBP7,ITGB1,LGALS1,LGALS3,LRP6,MAF,MAP2K1,MAP2K2,MCUB,MDH1,MGST1,MRPL17,NDUFV2,NEBL,NF2,NFE2L2,NPEPPS,NR6A…	112
Cell Death and Survival	Cell viability	9.4e-10	Increased	6.112	6.112	AARS1,ABCA1,ACE,AGA,AIFM1,ANXA5,ARCN1,ARPC2,ASAH1,ATF6,ATG3,ATP6V1C1,ATXN1,BCAP31,BMX,BNIP3,CALR,CCDC47,CCR1,CD44,CD82,CNDP2,COP1,CRK,CTSB,CUX1,DCPS,DNM2,DST,EGFR,EHD4,EIF4A1,EIF4G1,ELF4,EMC4,EPS15L1,F2R,FCER1G,FECH,FGF1,FOS,GAB1,GCLC,GLUD1,GPC1,GPNMB,GSK3B,HIPK2,HK1,HSP90B1,HSPA5,HSPA8,HTATIP2,HYOU1,ICAM1,IDE,IDH1,IGF1R,IGFBP7,ITGB1,KIF1C,LAMP2,LDHA,LEPROT,LGALS3,LRPAP1,MANF,MAP2K1,MAP2K2,MAP3K8…	126
Cell-To-Cell Signaling and Interaction	Response of tumor cell lines	1.14e-09	Increased	2.154	2.154	ACTR3,ARPC2,CD44,CERS2,CLTC,DST,FCER1G,GBA2,HIPK2,HSP90B1,HSPA5,ICAM1,IDH1,MERTK,MTA2,NCKAP1L,OCRL,PRDX6,PRKCD,QKI,RAB11A,RAB31,RAC1,RALB,RHOA,SIRT2,SLC1A5,TLR4,TMEM165,VAV1,VCP,VIM,XBP1	33
Cellular Development,Cellular Growth and Proliferation,Nervous System Development and Function,Tissue Development	Development of neurons	1.59e-09	Increased	2.993	2.993	ACE,ACTR3,ADGRL2,AMIGO3,APLP2,ARHGAP32,ARHGAP35,ATF6,ATRN,ATXN1,AVIL,BACE1,BTBD3,CALD1,CAMSAP2,CAPZB,CAST,CCDC88A,CD44,CPEB4,CRK,DDAH1,DNM2,DNM3,DOCK7,DPYSL3,ECE1,EGFR,EPB41L3,EPS8,EXT1,F2R,FLOT1,FLRT2,FMN1,FOS,GSK3B,HIPK2,HSP90AA1,ICAM1,IGF1R,ITGB1,LRP6,LRPAP1,MAP2K1,MAP2K2,MEF2A,MRAS,MYO5A,NEBL,NF2,OPHN1,PALS1,PDIA3,PHACTR1,PITPNA,PPARA,PPT1,PREX2,PRKCI,PSEN1,PTPRJ,RAB10,RAB11A,RAC1,RALB,RASGRF…	90
Cell-To-Cell Signaling and Interaction,Cellular Function and Maintenance,Inflammatory Response	Phagocytosis of cells	1.66e-09	Increased	3.352	3.352	ABCA1,ABR,ACE,ACTR3,ANXA5,ARPC2,ATG3,C1orf43,CALR,CD44,CERS2,CLTC,CRK,DNM2,FCER1G,HSPA8,ICAM1,IDH1,ITGB1,LGALS3,MERTK,MESD,MSR1,MTA2,NCKAP1L,NFE2L2,OCRL,PECAM1,PRKCD,PSEN1,PTPRJ,QKI,RAB11A,RAB31,RAC1,RALB,RHOA,SNAP23,SNX3,SOAT1,TLR4,TMEM165,TNFSF11,VAV1,VIM,VTN,WASHC5,XBP1	48
Neurological Disease	Degeneration of nervous system	2.85e-09	Decreased	-3.425	3.425	AGA,AIFM1,ATXN1,BACE1,CERS2,CIB2,CTSB,DPYSL3,EDNRB,EI24,FUCA1,GBA,GLB1,GNPTAB,GPX4,GSK3B,LRPAP1,MANF,MAP2K1,NFE2L1,NFE2L2,NFIL3,NPC1,NPC2,PITPNA,PPT1,PSAP,PSEN1,PSMC1,RAB1A,RHEB,SCARB2,SLC7A8,STXBP1,TGFB2,TLR4,TNFRSF1B,TSPAN2,VIM,VPS35,XBP1,ZFYVE26	42
Lipid Metabolism,Molecular Transport,Small Molecule Biochemistry	Accumulation of glycosylceramide	2.98e-09	Decreased	-2.567	2.567	GALC,GBA,GBA2,GLA,GLB1,NPC1,NPC2,PSAP	8
Lipid Metabolism,Small Molecule Biochemistry	Metabolism of phospholipid	4.65e-09	Increased	3.492	3.492	ARF1,ASPG,ATF6,BMX,CAPN2,CDS1,CERS5,CERT1,CHP1,CTBP2,CYP7A1,F2R,FABP5,FADS1,FOS,GPX4,IDH1,LPIN3,NCEH1,NCS1,OCRL,PCYT1A,PEDS1,PIGU,PLA2G7,PLAAT3,PLCB1,PLCB3,PLPP1,PRDX6,RAC1,RHOA,RHOQ,SGPL1,SH3GLB1,SLC44A1,SMPDL3B,SPTLC1,TIRAP,TNFAIP8L3,VAV1,XBP1	42
Nervous System Development and Function,Organismal Development,Tissue Development	Morphogenesis of nervous tissue	4.87e-09	Increased	2.174	2.174	ACE,ACTR3,APLP2,ARHGAP32,ARHGAP35,ATF6,ATP6AP2,ATRN,ATXN1,AVIL,BACE1,BTBD3,CALD1,CAMSAP2,CAPZB,CCDC88A,CD44,CPEB4,CRK,DDAH1,DNM2,DOCK7,DPYSL3,EGFR,EPB41L3,EPS8,EXT1,FLOT1,FMN1,FOS,GSK3B,HSP90AA1,IGF1R,ITGB1,LRPAP1,MAP2K1,MAP2K2,MEF2A,MRAS,MYO5A,NEBL,NF2,OPHN1,PALS1,PDIA3,PHACTR1,PITPNA,PPARA,PREX2,PRKCI,PSEN1,PTPRJ,RAB10,RAB11A,RAC1,RALB,RASGRF1,RHOA,RHOQ,RTN4,SDC2,SEPTIN2,SH3GLB1,TMEM59,TNFRSF1B…	73
Cell Morphology,Cellular Assembly and Organization,Cellular Development,Cellular Function and Maintenance,Cellular Growth and Proliferation,Nervous System Development and Function,Organismal Development,Tissue Development	Neuritogenesis	5.39e-09	Increased	2.059	2.059	ACE,ACTR3,APLP2,ARHGAP32,ARHGAP35,ATF6,ATRN,ATXN1,AVIL,BACE1,BTBD3,CALD1,CAMSAP2,CAPZB,CCDC88A,CD44,CPEB4,CRK,DDAH1,DNM2,DOCK7,DPYSL3,EGFR,EPB41L3,EPS8,EXT1,FLOT1,FMN1,FOS,GSK3B,HSP90AA1,IGF1R,ITGB1,LRPAP1,MAP2K1,MAP2K2,MEF2A,MRAS,MYO5A,NEBL,NF2,OPHN1,PALS1,PDIA3,PHACTR1,PITPNA,PPARA,PREX2,PRKCI,PSEN1,PTPRJ,RAB10,RAB11A,RAC1,RALB,RASGRF1,RHOA,RHOQ,RTN4,SDC2,SEPTIN2,SH3GLB1,TMEM59,TNFRSF1B,TNFRSF2…	72
Cell Morphology,Cellular Assembly and Organization	Morphology of lysosome	7e-09				ACP2,AGA,CD63,CTSA,DNM2,EBAG9,FUCA1,GLMP,GNPTAB,LAMP2,MCOLN1,NPC2,ZFYVE26	13
Organismal Development	Abnormal morphology of body cavity	7.01e-09				ABCA1,ACADM,ACE,ACOX1,ACP3,ADAM9,ADGRL2,AGA,AIFM1,ANXA7,ARHGAP35,ARSB,ASAH1,ATF6,ATP6V1E1,ATXN1,BMX,BNIP3,CALR,CAPN2,CAST,CCR1,CD44,CIB1,CREB3L2,CRK,CTSA,CTSB,CUX1,CYP7A1,DAG1,DDB1,DENND1B,DNAJB9,DVL3,ECE1,EDNRB,EGFR,EHD4,EI24,ELOA,F2R,FAH,FAM20A,FCER1G,FLRT2,FMN1,FOS,FRRS1,FUCA1,GALNT1,GAS2L3,GBA,GBA2,GLA,GLIS3,GLMP,GNA11,GSK3B,HADH,HLX,HSP90B1,ICAM1,IGF1R,ITGB1,KLF15,LAMP2,LGALS3,LGMN,LIPA,LRP6…	140
Cellular Assembly and Organization,Cellular Function and Maintenance,Tissue Development	Formation of actin filaments	7.48e-09	Increased	3.088	3.088	ACTR3,AIF1,ARF1,ARHGAP18,ARHGAP32,ARPC2,BMX,CALD1,CARMIL1,CCDC88A,CD44,CRK,EGFR,F11R,F2R,FGF1,FMN1,GBA2,GNA11,GPI,ICAM1,MAP2K1,NCKAP1L,NF2,PECAM1,PHACTR1,PLCB3,PRKCD,PRKCI,RAC1,RHOA,RHOQ,RTN4,S100A10,SDC2,SH3PXD2B,TGFBI,TNFAIP1,TPM4,TRIP10,VAV1,VTN	42
Digestive System Development and Function,Hepatic System Development and Function,Organ Morphology,Organismal Development	Morphology of liver	8.43e-09				ACOX1,ACP2,ASAH1,CCR1,CTSA,CUX1,CXCL14,CYBRD1,CYP7A1,EGFR,EI24,FABP5,FAH,FGF1,FOS,GBA,GBA2,GLA,GLMP,GSK3B,IGF1R,IRS1,LGALS3,LGMN,LIPA,MANBA,MFSD1,NF2,NFE2L1,NFE2L2,NPC1,ODC1,PITPNA,PLAAT3,PPARA,PPT1,PSAP,SOAT1,SPEN,STK3,TKT,TNFRSF1B,TYSND1,XBP1,YBX1	45
Cardiovascular Disease,Organismal Injury and Abnormalities	Peripheral vascular disease	8.53e-09		-0.711	0.711	ABCA1,ACE,AIFM1,ANXA2,ARL4C,ATF6,ATP2C1,CA13,CACYBP,CCR1,CD163,CTSA,CTSB,CTSS,CYSLTR2,EGFR,ELF4,EVI2B,F13A1,F2R,FKBP15,HTATIP2,HYOU1,IFI30,IGF1R,LIPA,LY96,MCUB,MSR1,NEDD9,NPL,PDE4A,PLA2G7,PLK2,PLP2,PPARA,PRCP,PREX2,PSEN1,PYGL,RASGRF1,RHOA,RRBP1,RTN4,SCNN1A,SELENOS,SOAT1,TBC1D9B,TGFB2,TLR4,TNFRSF1B,TNFSF11,TPP1,TUBB1,VIM,VSIG4,VWA5A,ZFYVE16	58
Cellular Assembly and Organization	Formation of cytoskeleton	8.57e-09	Increased	2.663	2.663	ACTR3,AIF1,ARF1,ARHGAP18,ARHGAP32,ARPC2,BMX,CALD1,CAMSAP2,CAPZB,CARMIL1,CCDC88A,CD44,CRK,DPYSL3,DYNLL1,EGFR,F11R,F2R,FGF1,FMN1,GBA2,GNA11,GPI,GSK3B,ICAM1,ITGB1,MAP2K1,NCKAP1L,NF2,PAM,PECAM1,PHACTR1,PLCB3,PRKCD,PRKCI,RAC1,RHOA,RHOQ,RTN4,S100A10,SDC2,SH3PXD2B,TGFBI,TNFAIP1,TPM4,TRIP10,VAV1,VTN	49
Neurological Disease,Organismal Injury and Abnormalities	Degeneration of cerebellum	1.17e-08	Decreased	-2.906	2.906	AGA,AIFM1,ATXN1,CERS2,CTSB,FUCA1,GNPTAB,MANF,NPC1,NPC2,PITPNA,PPT1,PSAP,VIM,ZFYVE26	15
Cell Death and Survival	Cell death of tumor cell lines	1.3e-08	Decreased	-2.283	2.283	ADAMTS12,AGA,AIFM1,ANXA2,ARL4C,ASAH1,ATF6,ATG3,ATXN1,AVPI1,BCL2L13,BMX,BNIP3,CALR,CAMK1,CAPN2,CAST,CCT3,CD44,CD82,CIB1,COP1,CREB3L2,CS,CTSB,CUX1,DRAM1,DST,DYNLL1,EGFR,EI24,EIF4A1,EIF4G1,ETHE1,FADS1,FCER1G,FOS,FOSB,GAB1,GBA2,GPC1,GPI,GPX4,GSK3B,HIPK2,HK1,HSPA5,HSPA8,HTATIP2,IDE,IDH1,IGF1R,IGFBP7,IMMT,IRS1,ITGB1,LAMP2,LDHA,LGALS1,LGALS3,MAF,MAP2K1,MAP2K2,MEF2A,MERTK,MICAL2,MLKL,MRAS,MSR1,MTA2,NCS1,…	119
Cell-To-Cell Signaling and Interaction,Cellular Compromise	Stress response of cells	1.39e-08		-1.453	1.453	ATF6,BNIP3,CALR,CREB3L2,CTSB,CTSS,DNAJB9,DST,GBA2,HSP90B1,HSPA5,NFE2L1,NFE2L2,PRDX6,PSEN1,RAB6A,SIRT2,SLC1A5,TNFSF11,VAV1,VCP,XBP1,YBX1	23
Cellular Function and Maintenance,Small Molecule Biochemistry	Homeostasis of metal ion	1.43e-08				ANXA7,APLP2,ARF1,ATP1B1,ATP2C1,ATP6AP1,ATP6V1A,CALR,CCDC115,CCDC47,CCL8,CCR1,CIB2,CYBRD1,FAM20A,FECH,FRRS1,FTL,GRINA,HSPA5,MON1A,NCOA4,NEDD8,PGM1,PLCB3,PSEN1,SELENON,SLC30A1,SLC31A1,SLC39A6,SLC39A8,TMEM165,TNFSF11,WFS1	34
Gastrointestinal Disease,Hepatic System Disease,Organismal Injury and Abnormalities	Liver lesion	1.44e-08		-1.772	1.772	AAK1,ABCA1,ACAD9,ACE,ACOX1,ACSS2,ACTR10,ACTR3,ADAM9,ADAMTS12,ADGRL2,AGA,AGFG1,AIFM1,ALDH1L2,ALDH2,ALDH7A1,ANAPC15,ANKRD50,ANO10,ANXA5,ANXA7,AP1B1,ARF1,ARHGAP10,ARHGAP17,ARHGAP21,ARHGAP32,ARHGAP35,ARSB,ASAH1,ASRGL1,ATF6,ATP13A3,ATP1B1,ATP6V0A1,ATP6V1E1,ATRN,ATXN1,BACE1,BDH1,BTBD1,BTRC,CA13,CACYBP,CALU,CAMTA1,CARMIL1,CAST,CCDC115,CCDC59,CCDC88A,CCL8,CCR1,CD163,CD180,CD44,CD58,CD82,CERS2,CERS5,CFDP1…	389
Lipid Metabolism,Small Molecule Biochemistry	Catabolism of lipid	1.75e-08	Increased	3.249	3.249	ACER1,ACER3,ACOX1,ASAH1,CYP7A1,ECI2,FABP5,GALC,GBA,GBA2,GLA,GLB1,IRS1,LIPA,PCCB,PLA2G7,PLAAT3,PLCB1,PLCB3,PPARA,PPT1,PRDX6,PSAP,SGPL1,SMPDL3B,YWHAH	26
Cell Death and Survival	Cell death of connective tissue cells	1.87e-08		-0.252	0.252	AIFM1,ASAH1,ATF6,ATG3,ATP6AP2,BCL2L13,BNIP3,BTRC,CCDC47,CD44,CREB3L2,CRK,CTBP2,CTSB,EGFR,EI24,ELOA,EPHX1,GAB1,GPI,GPX4,GSK3B,HIPK2,HSPA5,IDH1,IGF1R,ITGB1,LAMP2,LRPAP1,M6PR,MAP2K1,MAP3K8,MLKL,NFE2L1,NFE2L2,NPC1,PDE4A,PDIA3,PITPNA,PLP2,PRDX6,PRKCD,PSEN1,QKI,RAC1,RALB,RHEB,RHOA,RHOT1,RNF13,RTN4,SGPL1,SH3GLB1,SPTLC1,STK3,SYCP2,TGFB2,TNFAIP3,TNFRSF1B,TNFSF11,TPP1,VCP,VDAC1,VIM,XBP1	65
Cellular Assembly and Organization	Organization of cellular membrane	1.9e-08				AAK1,ACTR3,ADGRL2,AGFG1,AP2M1,AP2S1,ARPC2,BACE1,CAMK1,CAPZB,CARMIL1,CCDC88A,CD44,CHP1,CLTA,CLTB,CLTC,CTDNEP1,DAG1,DNM2,EGFR,EPS15L1,GHITM,HSPA8,ITGB1,M6PR,MYO5A,OCRL,PALS1,RAC1,SCARB2,STAM,TRIP10,VCP,WNT7B,YWHAG,YWHAH	37
Inflammatory Response	Inflammatory response	1.97e-08	Increased	4.355	4.355	ABR,ACE,ACER3,ADAMTS12,AIF1,ALDH2,ANXA2,CALR,CCDC88A,CCL8,CCR1,CD163,CD44,CD63,CTSA,CTSS,CUX1,CXCL14,EDNRB,EGFR,ELF4,F11R,F2R,FCER1G,FGF1,FLOT1,FOS,GBF1,GNA11,GPR137B,GPX4,GSK3B,ICAM1,ITGB1,LGALS1,LGALS3,LGMN,LIPA,LPCAT3,LY96,MAF,MAP2K1,MAP2K2,MMP19,MOSPD2,MPP1,MSR1,NCKAP1L,NEDD9,NFE2L1,NFE2L2,NFIL3,NPC1,ODC1,PARP4,PECAM1,PLA2G7,PLGRKT,PLIN2,PPARA,PPIB,PPT1,PRDX6,PRKCD,PSEN1,PTPRJ,RAC1,RALB,RHEB,…	87
Cell Morphology,Cellular Function and Maintenance	Autophagy of cells	2.05e-08		1.665	1.665	ANXA7,ARSB,ATF6,ATG3,BCL2L13,BNIP3,CAMK1,CAST,CLUH,DRAM1,DYNLL1,EGFR,EI24,EIF4G1,GAB1,GBA,GPR137B,GSK3B,HSPA5,LAMP2,MAP2K1,MAP2K2,MVB12A,MYO5A,NFE2L2,NPC1,PLK2,POLDIP2,PRKAB1,PRKAB2,PRKCD,PSAP,PSEN1,QSOX1,RAB1A,RAB7A,RAB9A,SDHB,SH3GLB1,SIRT2,STAM,TBC1D9B,TLR4,TMEM59,TOMM40,TP53INP2,UBR4,VCP,VDAC1,WIPI1,XBP1	51
Gastrointestinal Disease,Hepatic System Disease,Metabolic Disease,Organismal Injury and Abnormalities	Hepatic steatosis	2.2e-08	Decreased	-3.537	3.537	ABCA1,ACACA,ACADM,ACE,ACOX1,ACSS2,ARHGAP10,ATF6,CD44,CYSLTR2,DAG1,EGFR,EHHADH,FABP5,FGF1,GNA11,GPD2,IGF1R,LGALS3,LIPA,LPCAT3,LRP6,LTA4H,MAF,NFE2L1,PCYT1A,PDE4A,PDHA1,PHYH,PITPNA,PLA2G7,PLAAT3,PLIN2,PLIN3,PPARA,RALB,S100A10,S100A4,SIRT2,SLC25A13,SOAT1,STRADA,SUGCT,TKT,TLR4,TYSND1,VSIG4,XBP1	48
Organismal Development	Morphology of body cavity	2.22e-08				ABCA1,ACADM,ACE,ACOX1,ACP2,ACP3,ADAM9,ADGRL2,AGA,AIFM1,ANXA7,ARHGAP35,ARSB,ASAH1,ATF6,ATP6AP2,ATP6V1E1,ATXN1,BMX,BNIP3,CALR,CAPN2,CAPZB,CAST,CCR1,CD44,CIB1,CREB3L2,CRK,CTSA,CTSB,CUX1,CXCL14,CYBRD1,CYP7A1,DAG1,DDB1,DENND1B,DNAJB9,DVL3,ECE1,EDNRB,EGFR,EHD4,EI24,ELOA,F2R,FABP5,FAH,FAM20A,FCER1G,FGF1,FLRT2,FMN1,FOS,FRRS1,FUCA1,GALNT1,GAS2L3,GBA,GBA2,GLA,GLIS3,GLMP,GNA11,GSK3B,HADH,HLX,HSP90B1,ICAM1,I…	153
Carbohydrate Metabolism	Catabolism of carbohydrate	2.33e-08	Increased	3.102	3.102	ADAMTS12,ARSB,CD44,CHP1,CLTC,CTSB,GBA,GLB1,GNPDA2,GNS,GPC1,MANBA,NAGK,NEU1,NPL,PGM1,PHKG1,PITPNA,PLA2G7,PLCB1,PLCB3,PRDX6,PYGL,SDC2,SORD	25
Cardiovascular System Development and Function,Organismal Development	Vasculogenesis	2.38e-08	Increased	3.086	3.086	ADAM9,AIF1,ANXA2,ATXN1,BACE1,BMX,CALR,CCDC88A,CD180,CD44,CD63,CD82,COL15A1,CTBP2,CTSB,CXCL14,DDAH1,DNM2,ECE1,EDNRB,EHD4,EPS15L1,F11R,F2R,FECH,FGF1,FOS,FRS2,GAB1,GNA11,GPC1,GSK3B,HIPK2,HLX,HSPA5,ICAM1,IDH3A,IGF1R,IGFBP7,IRS1,ITGB1,LDHA,LGALS1,LGALS3,LIPA,LRP6,LRPAP1,LUZP1,MAP2K1,MERTK,NCF2,NEU1,NFE2L2,ODC1,PECAM1,PLA2G7,PPARA,PRCP,PRKAB1,PRKAB2,PRKCD,PSAP,PSEN1,PTPRJ,QKI,RAB10,RAB9A,RAC1,RHOA,RIN2…	88
Neurological Disease	Motor dysfunction or movement disorder	2.41e-08	Decreased	-3.478	3.478	ABCA1,ACADM,AGA,AIFM1,ALDH2,ANO10,ANXA2,AP1S1,APLP2,ARF1,ARHGAP32,ASAH1,ATP1B1,ATP6AP2,ATP6V1A,ATP6V1E1,ATXN1,B3GNT2,BACE1,BCAP31,CA13,CAMTA1,CANX,CAPZB,CD44,CD68,CDS1,CHP1,CSTB,CTIF,CTSA,CTSB,CTSS,DCPS,DEGS1,DPYSL3,EIF4G1,EPB41L3,EPS8,ETHE1,F11R,FAM20C,FLOT1,FLRT2,FOS,FOSB,FRMD4A,FRMD4B,FTL,FUCA1,GALC,GBA,GHITM,GLB1,GNB4,GNPTAB,GPD2,GPI,GSK3B,H3-3A/H3-3B,HADH,HADHB,HSP90AA1,HSPA5,HSPA8,IDH3A,ITF…	122
Hereditary Disorder,Neurological Disease,Organismal Injury and Abnormalities	Autosomal recessive neurological disorder	2.42e-08				AARS1,ACADM,ACER3,ACOX1,ALDH7A1,ANO10,AP1B1,ARSB,ASAH1,CALR,CANX,CCDC47,CCDC88A,CCR1,CHP1,CIB2,CLN6,CRAT,CSTB,CTSA,CXCL14,CYP7A1,DAG1,DCPS,DEGS1,DNM2,DOCK7,DST,DYNC1I2,EDNRB,EPS8,ETHE1,EXOC7,FRMD4A,FUCA1,GAB1,GALC,GATM,GBA,GBA2,GLB1,HADHB,HK1,HNMT,HSP90B1,HSPA5,KIF1C,MCOLN1,MDH2,MYORG,NEU1,PHYH,PIGT,PIGU,PLCB1,PPARA,PPT1,PSAP,PSEN1,RAB3GAP2,RNF216,SBF2,SCARB2,SLC17A5,SLC44A1,SORD,STRADA,SUFU,TFG,…	80
Free Radical Scavenging	Synthesis of reactive oxygen species	2.44e-08	Increased	2.706	2.706	ABCA1,ACE,ACOX1,AIFM1,ALDH2,ATP6AP2,BNIP3,CANX,CD44,CSTB,CTNS,CXCL14,CYB5R1,DLST,DNM2,EGFR,F2R,FOS,FTL,GBF1,HK1,ICAM1,IDH1,ITGB1,LDHA,LGALS3,LIPA,MAP2K1,MAP3K8,MLKL,MSR1,NCF2,NDUFV2,NFE2L2,NPC1,PDE4A,PECAM1,PLCB3,PPARA,PRCP,PRDX6,PRELID1,PRKCD,PSEN1,RAB7A,RAC1,RHOA,RTN4,S100A6,SMOX,SNAP23,TAGLN,TLR4,TLR8,TNFSF11,TXNRD1,UQCRC2,VAV1,VDAC1,XBP1	60
Cellular Assembly and Organization,Tissue Development	Formation of filaments	2.53e-08	Increased	2.606	2.606	ACE,ACTR3,AIF1,ARF1,ARHGAP18,ARHGAP32,ARPC2,BMX,CALD1,CAMSAP2,CAPZB,CARMIL1,CCDC88A,CD44,CRK,CTSB,DPYSL3,DYNLL1,EGFR,F11R,F2R,FGF1,FMN1,GBA2,GNA11,GPI,GSK3B,HSPA5,ICAM1,MAP2K1,NCKAP1L,NF2,PECAM1,PHACTR1,PLCB3,PRKCD,PRKCI,RAC1,RHOA,RHOQ,RTN4,S100A10,SDC2,SH3PXD2B,TGFBI,TNFAIP1,TPM4,TRIP10,VAV1,VIM,VTN	51
Cell Death and Survival,Organismal Injury and Abnormalities	Cell death of epithelial cells	2.57e-08		0.412	0.412	AAK1,ACE,AIFM1,ALDH2,BNIP3,CALR,CD44,CERS2,CERT1,CTSB,CTSS,CYP7A1,DLST,DYNLL1,EGFR,FAH,FGF1,FOS,GSK3B,HIPK2,HK1,HSPA5,ICAM1,IGF1R,IRS1,ITGB1,LAMP2,LDHA,LGALS3,MAP2K1,MAP3K8,MLKL,NEK6,NF2,NFE2L2,PDE4A,PLCB1,PPARA,PRDX6,PRKCD,PRKCI,PSEN1,RAC1,RHOA,RNF216,SDHD,SEL1L,SELENOP,SGPL1,SIRT2,SLC25A5,STK3,TGFB2,TLR4,TMEM214,TNFAIP3,TNFRSF1B,TNFSF11,VDAC1,VTN,XBP1	61
Cellular Assembly and Organization,Tissue Development	Fibrogenesis	2.64e-08	Increased	2.955	2.955	ACE,ACTR3,AIF1,ARF1,ARHGAP18,ARHGAP32,ARPC2,BMX,CALD1,CALR,CAMSAP2,CAPZB,CARMIL1,CCDC88A,CD44,CERT1,CRK,CTSB,DPYSL3,DYNLL1,EGFR,F11R,F2R,FGF1,FMN1,GBA2,GNA11,GPI,GSK3B,HSPA5,ICAM1,ITGB1,MAP2K1,NCKAP1L,NF2,PECAM1,PHACTR1,PLCB3,PRKCD,PRKCI,RAC1,RHOA,RHOQ,RTN4,S100A10,SDC2,SH3PXD2B,TGFBI,TLR4,TNFAIP1,TNFRSF1B,TPM4,TRIP10,VAV1,VIM,VTN	56
Lipid Metabolism,Molecular Transport,Small Molecule Biochemistry	Accumulation of sterol	3.1e-08		-1.265	1.265	ABCA1,ACP2,ATF6,CYP7A1,FOS,GSK3B,LAMP2,LIPA,M6PR,MSR1,NPC1,NPC2,PITPNA,PSEN1,SOAT1,TMEM135	16
Cardiovascular System Development and Function	Development of vasculature	3.27e-08	Increased	3.909	3.909	ACE,ADAM9,ADAMTS12,AIF1,ANXA2,ATXN1,BACE1,BMX,CALR,CAPN2,CCDC88A,CD180,CD44,CD63,CD82,COL15A1,CRELD1,CRK,CTBP2,CTSB,CTSH,CTSS,CXCL14,CYSLTR2,DDAH1,DNM2,DUSP3,ECE1,EDNRB,EGFR,EHD4,EPS15L1,F11R,F2R,FECH,FGF1,FOS,FRS2,GAB1,GATAD2A,GNA11,GPC1,GSK3B,HIPK2,HLX,HSP90AA1,HSPA5,HTATIP2,ICAM1,IDH3A,IGF1R,IGFBP7,IRS1,ITGB1,LDHA,LGALS1,LGALS3,LIPA,LRP6,LRPAP1,LUZP1,MAP2K1,MERTK,NCF2,NEU1,NFE2L2,NPC2,ODC1,P2R…	111
Neurological Disease	Movement Disorders	3.85e-08	Decreased	-3.23	3.23	ABCA1,ACADM,AGA,AIFM1,ALDH2,ANO10,ANXA2,AP1S1,APLP2,ARF1,ARHGAP32,ASAH1,ATP1B1,ATP6AP2,ATP6V1A,ATP6V1E1,ATXN1,B3GNT2,BACE1,BCAP31,CA13,CAMTA1,CANX,CAPZB,CD44,CD68,CDS1,CHP1,CSTB,CTIF,CTSA,CTSB,CTSS,DCPS,DEGS1,DPYSL3,EIF4G1,EPB41L3,ETHE1,F11R,FLOT1,FLRT2,FOS,FOSB,FRMD4A,FRMD4B,FTL,FUCA1,GALC,GBA,GHITM,GLB1,GNB4,GNPTAB,GPD2,GPI,GSK3B,H3-3A/H3-3B,HADH,HADHB,HSP90AA1,HSPA5,HSPA8,IDH3A,ITFG1,KIF1C,LAM…	120
Cellular Function and Maintenance	Endocytosis by tumor cell lines	4.2e-08	Increased	4.151	4.151	AP2M1,APLP2,ATP6AP1,ATP6V0E1,ATP6V1A,ATP6V1D,ATP6V1E1,ATP6V1F,CIB2,CLTC,DNM2,FGF1,FRS2,HSP90AA1,ITGB1,MERTK,RHOA,SCARB2	18
Free Radical Scavenging	Metabolism of reactive oxygen species	4.38e-08	Increased	2.808	2.808	ABCA1,ACE,ACOX1,AIFM1,ALDH2,ATP6AP2,BNIP3,CANX,CD44,CSTB,CTNS,CXCL14,CYB5R1,DLST,DNM2,EGFR,F2R,FOS,FTL,GBF1,HK1,ICAM1,IDH1,ITGB1,LDHA,LGALS3,LIPA,MAP2K1,MAP3K8,MLKL,MSR1,NCF2,NDUFV2,NFE2L2,NPC1,PDE4A,PECAM1,PLCB3,PPARA,PRCP,PRDX6,PRELID1,PRKCD,PSEN1,RAB7A,RAC1,RHOA,RTN4,S100A6,SELENOP,SH3PXD2B,SMOX,SNAP23,TAGLN,TLR4,TLR8,TNFSF11,TXNRD1,UQCRC2,VAV1,VDAC1,XBP1	62
Cell Death and Survival,Organismal Injury and Abnormalities,Renal and Urological Disease	Cell death of kidney cells	4.5e-08		1.864	1.864	AAK1,ATF6,BNIP3,CD44,DLST,EGFR,FGF1,FOS,GPX4,GSK3B,HIPK2,HK1,HSPA5,HYOU1,ICAM1,IGF1R,IRS1,ITGB1,LDHA,LRP6,MAP2K1,MAP3K8,MLKL,NF2,NFE2L2,P2RX4,PLCB1,PRKCD,PSEN1,RAC1,RALB,RHOA,RHOT1,RNF13,RNF216,SDHD,SGPL1,SIRT2,TLR4,TMEM214,TNFRSF1B,TNFSF11,VCP,VDAC1,VTN	45
Cell Death and Survival,Organismal Injury and Abnormalities	Necrosis of epithelial tissue	4.69e-08		0.836	0.836	AAK1,ACE,AIFM1,ALDH2,ARHGAP18,BNIP3,CALR,CD44,CERS2,CERT1,CTSB,CTSS,CYP7A1,DLST,DYNLL1,EGFR,FAH,FGF1,FOS,GSK3B,HIPK2,HK1,HSPA5,ICAM1,IGF1R,IRS1,ITGB1,LAMP2,LDHA,LGALS1,LGALS3,LIPA,MAP2K1,MAP3K8,MLKL,NEK6,NF2,NFE2L2,PDE4A,PECAM1,PLCB1,PPARA,PRDX6,PRKACA,PRKCD,PRKCI,PSEN1,RAC1,RHOA,RNF216,SDHD,SEL1L,SELENOP,SGPL1,SIRT2,SLC25A5,STK3,TGFB2,TIRAP,TLR4,TMEM214,TNFAIP3,TNFRSF1B,TNFRSF21,TNFSF11,VDAC1,VT…	68
Lipid Metabolism,Molecular Transport,Small Molecule Biochemistry	Quantity of glycosphingolipid	4.88e-08		-0.84	0.84	ABCA1,ASAH1,CERS2,GBA,GBA2,GLA,GLB1,NPC1,PSAP,PSEN1,QKI,SCNN1A,SGPL1,SPTLC1,VTN	15
Lipid Metabolism,Molecular Transport,Small Molecule Biochemistry	Accumulation of cerebroside	5.15e-08	Decreased	-2.401	2.401	GALC,GBA,GBA2,GLB1,NPC1,NPC2,PSAP	7
Neurological Disease,Organismal Injury and Abnormalities	Progressive encephalopathy	5.38e-08				ABCA1,ACE,ACER3,ADGRL2,AIF1,AIFM1,ALDH2,ANXA11,ANXA2,ANXA5,APLP2,ASAH1,ATP1B1,ATP6V1E1,ATXN1,BACE1,CANX,CAPN2,CAPZB,CCDC88A,CD68,CIB1,CLUH,CSTB,CTIF,CTSB,CTSS,DPYSL3,EIF4A1,EIF4G1,EPHX1,F2R,FAM149A,FLOT1,FRMD4B,FRRS1,FTL,FUCA1,GALC,GATM,GBA,GPNMB,GSK3B,H3-3A/H3-3B,HSPA5,ICAM1,IDE,IGF1R,LDHA,LGALS1,LGALS3,LGMN,LIPA,LRP6,LRPAP1,MAP2K1,MAP2K2,MDH1,NDUFV2,NFE2L1,NFE2L2,NFIL3,PDE4A,PDIA3,PECAM1,PLD3,P…	98
Neurological Disease	Progressive neurological disorder	5.43e-08				ABCA1,ACE,ACER3,ACOX1,ADGRL2,AIF1,AIFM1,ALDH2,ANXA11,ANXA2,ANXA5,APLP2,ASAH1,ATP1B1,ATP6V1E1,ATXN1,BACE1,CANX,CAPN2,CAPZB,CCDC88A,CD44,CD68,CIB1,CLUH,CSTB,CTIF,CTSB,CTSS,CYSLTR2,DPYSL3,EIF4A1,EIF4G1,EPHX1,F2R,FAM149A,FLOT1,FRMD4B,FRRS1,FTL,FUCA1,GALC,GATM,GBA,GPNMB,GSK3B,H3-3A/H3-3B,HSP90AA1,HSP90B1,HSPA5,ICAM1,IDE,IGF1R,LDHA,LGALS1,LGALS3,LGMN,LIPA,LRP6,LRPAP1,M6PR,MAP2K1,MAP2K2,MDH1,MERTK,NDUFV…	110
Lipid Metabolism,Molecular Transport,Small Molecule Biochemistry	Accumulation of glucosylceramide	5.61e-08	Decreased	-2.401	2.401	GBA,GBA2,GLB1,NPC1,NPC2,PSAP	6
Neurological Disease,Tissue Morphology	Neurodegeneration of nervous tissue	6.47e-08	Decreased	-3.032	3.032	AGA,AIFM1,ATXN1,BACE1,CERS2,CIB2,CTSB,DPYSL3,EDNRB,EI24,FUCA1,GPX4,GSK3B,LRPAP1,MANF,MAP2K1,NFIL3,NPC1,NPC2,PPT1,PSAP,PSEN1,PSMC1,RAB1A,RHEB,SCARB2,SLC7A8,STXBP1,TGFB2,TLR4,TNFRSF1B,TSPAN2,VPS35,XBP1,ZFYVE26	35
Cardiovascular System Development and Function,Organismal Development	Angiogenesis	6.61e-08	Increased	3.832	3.832	ADAM9,ADAMTS12,AIF1,ANXA2,ATXN1,BACE1,BMX,CALR,CCDC88A,CD180,CD44,CD63,CD82,COL15A1,CTBP2,CTSB,CTSH,CTSS,CXCL14,CYSLTR2,DDAH1,DNM2,DUSP3,ECE1,EDNRB,EGFR,EHD4,EPS15L1,F11R,F2R,FECH,FGF1,FOS,FRS2,GAB1,GATAD2A,GNA11,GPC1,GSK3B,HIPK2,HLX,HSP90AA1,HSPA5,HTATIP2,ICAM1,IDH3A,IGF1R,IGFBP7,IRS1,ITGB1,LDHA,LGALS1,LGALS3,LIPA,LRP6,LRPAP1,LUZP1,MAP2K1,MERTK,NCF2,NEU1,NFE2L2,ODC1,PEAK1,PECAM1,PGK1,PLA2G7,PLCB…	101
Lipid Metabolism,Molecular Transport,Small Molecule Biochemistry	Accumulation of steroid	7.19e-08		-0.92	0.92	ABCA1,ACP2,ATF6,CYP7A1,FOS,GSK3B,LAMP2,LIPA,M6PR,MSR1,NFE2L2,NPC1,NPC2,PITPNA,PSEN1,SOAT1,TMEM135	17
Organismal Injury and Abnormalities,Reproductive System Disease	Benign pelvic disease	7.27e-08				ACE,ANXA2,AP2S1,ARF1,ATP1B1,ATRN,BDH1,CCR1,CD163,CD180,CD44,CD68,CLUH,COL15A1,CREG1,CTSH,CUX1,CXCL14,DST,DYNLL1,EDNRB,EGFR,FOS,FRMD4B,GALK2,GPI,HNMT,HTATIP2,ICAM1,IGF1R,ITGB1,MAF,MAP3K8,MCUB,MDH1,MEF2A,MGST1,NDUFV2,NFIL3,NPEPPS,NR6A1,OLFM1,P4HA1,PECAM1,PLD3,PLK2,PLPP1,PPARA,QSOX1,RAB23,RAB9A,RAC1,RALB,RARRES1,RASGRF1,S100A6,SDC2,TGFB2,TGFBI,TMEM59,TNFRSF1B,VCP,VIM,XCR1,YWHAH	65
Cell Death and Survival,Organismal Injury and Abnormalities,Renal and Urological Disease	Cell death of kidney cell lines	7.33e-08		1.544	1.544	AAK1,ATF6,BNIP3,CD44,DLST,EGFR,FGF1,FOS,GSK3B,HIPK2,HK1,HSPA5,HYOU1,IGF1R,IRS1,ITGB1,LDHA,LRP6,MAP2K1,MAP3K8,MLKL,NF2,NFE2L2,PLCB1,PSEN1,RAC1,RALB,RHOA,RHOT1,RNF13,RNF216,SDHD,SGPL1,SIRT2,TMEM214,TNFRSF1B,VCP,VDAC1,VTN	39
Lipid Metabolism,Small Molecule Biochemistry	Lipolysis	7.52e-08	Increased	3.769	3.769	ACER1,ACER3,ASAH1,CCR1,CROT,CUX1,EDNRB,F2R,FABP5,GALC,GBA,GBA2,GLA,GLB1,GRK4,HADHB,IRS1,LIPA,NCS1,NPC2,PDIA3,PITPNA,PLA2G7,PLAAT3,PLCB1,PLIN2,PLIN3,PPARA,PPT1,PRKACA,PSAP,PSEN1,RASGRF1	33
Cellular Movement	Invasion of cells	7.73e-08	Increased	6.713	6.713	ACSS2,ADAM9,ANXA2,ARF1,ARRDC3,ATP6V0A1,BATF2,CALR,CAPN2,CCDC88A,CCR1,CD44,CD82,CERS2,CNDP2,CREB3L2,CRK,CTBP2,CTSB,CTSH,CTSS,CXCL14,DIAPH2,DNM2,DOCK4,DRAM1,EDNRB,EGFR,EIF4A1,EPS8,F2R,FABP5,FOS,GAB1,GALNT2,GIPC1,GPC1,GPI,GSK3B,HSP90AA1,HSP90B1,HSPA5,HTATIP2,ICAM1,IGF1R,IRS1,ITGB1,KDELR2,LDHA,LGALS1,LGALS3,LGMN,LRP6,LRPAP1,MAP2K1,MAP2K2,MERTK,MRAS,NCOA4,NEDD9,NF2,NFE2L2,NFIL3,ODC1,OTULINL,PECAM1,PHA…	104
Cell Death and Survival	Cellular degradation	8.34e-08	Decreased	-2.771	2.771	AGA,AIFM1,ATXN1,BACE1,CIB2,CTSB,DPYSL3,EDNRB,EI24,FUCA1,GPX4,GSK3B,LRPAP1,MANF,MAP2K1,NFIL3,NPC1,NPC2,PPARA,PPT1,PSAP,PSEN1,PSMC1,RAB1A,RAC1,RHEB,SCARB2,SLC7A8,STXBP1,TGFB2,TLR4,TNFRSF1B,TSPAN2,VPS35,XBP1,ZFYVE26	36
Protein Trafficking	Targeting of protein	8.73e-08				ACOX1,CALR,CHP1,CRAT,CROT,DESI1,ECI2,EHHADH,GBF1,GIPC1,GSK3B,IDE,IDH1,LAMP2,NCOA4,OS9,PHYH,RAB6A,RAB7A,RIPOR1,SCARB2,STRADA,YWHAG,ZDHHC3,ZFYVE16	25
Developmental Disorder,Neurological Disease	Congenital neurological disorder	9.04e-08	Decreased	-4.279	4.279	ABCA1,ACADM,AIFM1,AP1B1,ARF1,ARHGAP35,ARSB,ATP2C1,BACE1,BCAP31,CALR,CAMTA1,CASK,CCDC47,CLN6,CLTC,CLUH,CSTB,CTSA,CYP7A1,DAG1,DCPS,DNAI3,DNM2,DVL3,DYNC1I2,ECE1,EDNRB,EGFR,ERGIC1,F2R,FRMD4A,FUCA1,GALC,GATM,GBA,GBA2,GLB1,GPC1,GPI,HADHB,HIPK2,HK1,INTU,ITGB1,LIPA,LRP6,MAF,MAP2K1,MAP2K2,MCOLN1,MRAS,NEU1,NF2,OPHN1,PDHA1,PHYH,PIGT,PNPO,PPARA,PPT1,PREX2,PRKACA,PSAP,PSEN1,RAB3GAP2,RALB,RHEB,RTN4,SLC17A5,SLC…	89
Cellular Function and Maintenance,Molecular Transport	Secretory pathway	9.66e-08	Increased	2.971	2.971	ABCA1,ADGRL2,ARHGAP17,ATP6AP1,CCL8,CCR1,F2R,FCGRT,IGF1R,MCOLN1,MYO5A,NCS1,NSF,PECAM1,PITPNA,PLCB3,PRKCD,RAB10,RAB11A,RAB31,RAB9A,RHOA,SCAMP1,SNAP23,STX4,STXBP1,STXBP5L,VAV1,WASHC5	29
Developmental Disorder,Hereditary Disorder,Metabolic Disease,Organismal Injury and Abnormalities	Inborn error of carbohydrate metabolism	9.73e-08				ARSB,ATP6AP1,ATP6AP2,CA13,CCDC115,CTSA,DAG1,FUCA1,GALM,GALNT2,GLB1,GNPTAB,GNS,ICAM1,LDHA,M6PR,MCOLN1,NEU1,PGM1,PSMD1,PSMD2,PYGL,SLC39A8,TMEM165	24
Cellular Function and Maintenance,Molecular Transport	Exocytosis	9.74e-08	Increased	2.971	2.971	ABCA1,ADGRL2,ARHGAP17,ATP6AP1,CCL8,CCR1,F2R,FCGRT,IGF1R,MCOLN1,MYO5A,NCS1,NSF,PECAM1,PITPNA,PLCB3,PRKCD,RAB10,RAB11A,RAB9A,RHOA,SCAMP1,SNAP23,STX4,STXBP1,STXBP5L,VAV1,WASHC5	28
Lipid Metabolism,Small Molecule Biochemistry	Catabolism of sphingolipid	1.09e-07	Increased	2.396	2.396	ACER1,ACER3,ASAH1,GALC,GBA,GBA2,GLA,GLB1,PPT1,PSAP,SGPL1	11
Neurological Disease,Organismal Injury and Abnormalities	Degeneration of brain	1.13e-07	Decreased	-2.987	2.987	AGA,AIFM1,ATXN1,CERS2,CTSB,FUCA1,GBA,GLB1,GNPTAB,GSK3B,MANF,NFE2L1,NFE2L2,NFIL3,NPC1,NPC2,PITPNA,PPT1,PSAP,PSEN1,VIM,ZFYVE26	22
Cardiovascular System Development and Function,Cellular Movement	Cell movement of endothelial cells	1.16e-07	Increased	3.617	3.617	ACACA,ANXA2,BMX,CALR,CD44,CD63,CD82,CRK,CXCL14,EGFR,F11R,F2R,FGF1,FRS2,GAB1,GIPC1,GNA11,GPC1,GPI,GSK3B,HLX,HSPA5,ICAM1,ITGB1,LGALS1,LGALS3,LGMN,LIPA,MAP2K1,NEU1,NFE2L2,P2RX4,PECAM1,PRSS55,PTPRJ,RAB7A,RAC1,RHOA,RIN2,RTN4,S100A4,SASH1,TGFB2,TGFBI,TNFSF11,VIM,VTN	47
Connective Tissue Disorders,Inflammatory Disease,Organismal Injury and Abnormalities,Skeletal and Muscular Disorders	Rheumatic Disease	1.16e-07		0.103	0.103	ACADM,ACOT9,ACTR3,ADAM9,ADAMTS12,AGFG1,AIF1,ALDH2,APLP2,ARCN1,ARF1,ARHGAP32,ATP1B1,ATP2C1,ATXN1,BMX,CALD1,CALR,CAMK1,CAPN2,CAST,CCDC59,CCDC88A,CCL8,CCR1,CD163,CD180,CD44,CD68,CPQ,CRYBA4,CTSA,CTSB,CTSS,CXCL14,DIAPH2,DYNLL1,EDNRB,EHD4,ERH,F11R,F13A1,FABP5,FCER1G,FCGRT,FGF1,FOS,FOSB,FTL,GAB1,GALNT1,GALNT2,GPI,H3-3A/H3-3B,HNMT,HSP90B1,HSPA5,HSPA8,ICAM1,IDE,IGF1R,IGFBP7,IKBIP,IRS1,ITFG1,LGALS1,LHFPL2,…	121
Cardiovascular Disease,Organismal Injury and Abnormalities	Atherosclerosis	1.21e-07	Increased	2.08	2.08	ABCA1,ACE,ANKRD29,CA13,CAMTA1,CCR1,CD163,CD44,CD68,CFDP1,CTSS,DNM2,DOCK4,F13A1,F2R,FABP5,FADS1,FGD5,FOS,FOSB,FRMD4A,GCLC,GRK4,GSK3B,ICAM1,IRS1,LAMP2,LGALS3,LRP6,LRPAP1,MAP2K1,MEF2A,MICAL2,MSR1,NCEH1,NEU1,NFE2L2,NPC1,PDE4A,PECAM1,PLA2G7,PLIN2,PPARA,PRCP,RHOA,RTN4,SBF2,SOAT1,TKT,TLR4,TNFAIP3,TUBB1,VSIG4	53
Cellular Movement	Migration of blood cells	1.25e-07	Increased	4.535	4.535	ABCA1,AIF1,ANXA2,ARHGAP18,ATP1B1,ATRN,CALR,CAMK1,CANX,CAST,CCDC88A,CCL8,CCR1,CD44,CD58,CD63,CIB1,CLTC,CRK,CTSB,CTSS,CUX1,CXCL14,CYP7A1,CYSLTR2,DIAPH2,DOCK4,EDNRB,EGFR,ELF4,EPS8,F11R,F13A1,F2R,FABP5,FCER1G,FLOT1,FOS,GALNT1,GBA,GBF1,GLG1,GNA11,GPC1,GSK3B,HSP90AA1,HSPA5,ICAM1,IKBIP,ITGB1,KLF15,LGALS1,LGALS3,LGMN,LIPA,LRP6,LY96,MAP3K8,MERTK,MOSPD2,MPP1,MSR1,NCKAP1L,NEDD9,NFE2L2,NFIL3,NPC1,PECAM1,PLA2…	98
Cellular Movement,Hematological System Development and Function,Immune Cell Trafficking	Cell movement of leukocytes	1.29e-07	Increased	4.303	4.303	ABCA1,AIF1,ANXA2,ARHGAP18,ATRN,CALR,CANX,CAST,CCDC88A,CCL8,CCR1,CD44,CD58,CD63,CLTC,CRK,CTSB,CTSS,CUX1,CXCL14,CYP7A1,CYSLTR2,DIAPH2,EDNRB,EGFR,ELF4,EPS8,F11R,F2R,FABP5,FCER1G,FLOT1,FOS,GALNT1,GBA,GBF1,GNA11,GSK3B,HSP90AA1,HSPA5,ICAM1,IKBIP,ITGB1,KLF15,LGALS1,LGALS3,LGMN,LIPA,LRP6,MAP3K8,MERTK,MOSPD2,MPP1,MSR1,NCKAP1L,NEDD9,NFE2L2,NFIL3,NPC1,PECAM1,PLA2G7,PLCB3,PLGRKT,PPARA,PPIB,PRCP,PRKCD,PSEN1,P…	86
Cell Death and Survival,Cellular Compromise,Neurological Disease,Tissue Morphology	Degeneration of neurons	1.32e-07	Decreased	-2.884	2.884	AGA,AIFM1,ATXN1,BACE1,CIB2,CTSB,DPYSL3,EDNRB,EI24,FUCA1,GPX4,GSK3B,LRPAP1,MANF,MAP2K1,NFIL3,NPC1,NPC2,PPT1,PSAP,PSEN1,PSMC1,RAB1A,RHEB,SCARB2,SLC7A8,STXBP1,TGFB2,TLR4,TNFRSF1B,TSPAN2,VPS35,XBP1,ZFYVE26	34
Cardiovascular System Development and Function	Morphology of cardiovascular system	1.32e-07				ABCA1,ACADM,ACE,ADAM9,ADGRL2,AIF1,AIFM1,ARSB,ATF6,ATP6V1E1,ATXN1,BMX,BNIP3,CALR,CAPN2,CAPZB,CAST,CD44,CIB1,COL15A1,CRK,CTSA,CTSB,CUX1,DAG1,DDAH1,DVL3,ECE1,EDNRB,EGFR,EHD4,ELOA,F11R,F2R,FGF1,FLRT2,FRRS1,GAB1,GALNT1,GAS2L3,GLA,GNA11,GSK3B,HSP90B1,IGF1R,IGFBP7,IRS1,KLF15,LAMP2,MAP2K1,MCOLN1,MEF2A,MERTK,MRAS,NEBL,NFE2L2,NR6A1,P2RX4,PAM,PEAK1,PGK1,PLA2G7,PLCB1,PPARA,PRKCD,PSAP,PSEN1,PTPRJ,RAB1A,RAC1,R…	94
Cellular Movement	Cell movement of myeloid cells	1.45e-07	Increased	3.686	3.686	ABCA1,AIF1,ANXA2,ARHGAP18,ATRN,CAST,CCDC88A,CCL8,CCR1,CD44,CIB1,CTSB,CTSS,CXCL14,CYP7A1,CYSLTR2,EDNRB,EGFR,F11R,F2R,FCER1G,FLOT1,FOS,GBA,GBF1,GSK3B,HSPA5,ICAM1,ITGB1,KLF15,LGALS1,LGALS3,LGMN,LIPA,MAP3K8,MOSPD2,MPP1,MSR1,NCKAP1L,NFE2L2,NPC1,PECAM1,PLA2G7,PLCB3,PLGRKT,PPARA,PPIB,PRCP,PRKCD,PSEN1,PTPRJ,RAC1,RHOA,RTN4,S100A10,S100A4,SPTLC1,TIRAP,TLR4,TNFAIP3,TNFRSF1B,TNFRSF21,TNFSF11,VAV1,VTN,YBX1	66
Cellular Movement	Cell movement of tumor cell lines	1.58e-07	Increased	6.871	6.871	ADAM9,AIF1,ANXA2,AP2M1,ARF1,ARHGAP35,ARL4C,ARPC2,CALD1,CALR,CAPN2,CCL8,CCR1,CD44,CD82,CLTC,CRK,CTBP2,CTSB,CTSH,CXCL14,DIAPH2,DNM2,DOCK4,DRAM1,EDNRB,EGFR,EPS8,F2R,FGF1,GAB1,GALNT2,GNA11,GPI,GSK3B,HSP90AA1,HTATIP2,IDH1,IGF1R,IGFBP7,IRS1,ITGB1,LGALS1,LGALS3,MAP2K1,MERTK,MMP19,MOSPD2,MRAS,NEDD9,NF2,NFE2L2,PEAK1,PECAM1,PHACTR1,PLAAT3,PLGRKT,PPARA,PRKCD,PRKCI,QKI,RAC1,RALB,RHOA,RHOU,S100A10,S100A11,S10…	81
Lipid Metabolism,Molecular Transport,Small Molecule Biochemistry	Transport of lipid	1.66e-07	Increased	3.692	3.692	ABCA1,CANX,CERT1,CRAT,CROT,CTSS,CYP7A1,EPHX1,F2R,FABP5,HSPA8,LIPA,LPCAT3,MSR1,NCEH1,NPC1,NPC2,OSBPL1A,PCYT1A,PITPNA,PLIN2,PPARA,PRDX6,PRKCD,PSAP,RAC1,RHOA,RTN4,SCARB2,SLC25A13,SLC36A1,SOAT1,TNFAIP8L3	33
Neurological Disease,Organismal Injury and Abnormalities	Neurodegeneration of cerebellum	1.67e-07	Decreased	-2.736	2.736	AGA,AIFM1,ATXN1,CTSB,FUCA1,GNPTAB,MANF,NPC1,NPC2,PPT1,PSAP,VIM,ZFYVE26	13
Lipid Metabolism,Small Molecule Biochemistry	Metabolism of sphingolipid	1.69e-07	Increased	3.397	3.397	ACER1,ACER3,ASAH1,CD82,CERS2,CERS5,CERT1,CLN6,CTSA,CUX1,DEGS1,GALC,GBA,GBA2,GLA,GLB1,MAP2K1,NEU1,PLPP1,PPT1,PRKCD,PSAP,SGPL1,SPTLC1,XBP1	25
Neurological Disease	Pediatric-onset neurological disease	1.7e-07				AARS1,ACER3,ALDH7A1,ASAH1,CA13,CSTB,DOCK7,EPS8,H3-3A/H3-3B,HSP90AA1,HSP90B1,MAP2K1,MAP2K2,MDH2,PHACTR1,PLCB1,PNPO,RNF13,SCARB2,SDHD,SLC44A1,STRADA,STXBP1,TMEM63A,TPP1,TRAK1,TUBB1,UGDH,YWHAG	29
Molecular Transport,Protein Trafficking	Transport of protein	1.92e-07		1.134	1.134	ABCA1,AP1B1,AP2M1,ARCN1,ARF1,BCAP31,CALR,CCDC93,CHP1,CTSA,DESI1,DNM2,GDI2,GSK3B,HSP90AA1,HSPA8,M6PR,MON1A,NSF,PPT1,PRKCD,PSAP,PSEN1,RAB10,RAB11A,RAB1A,RAB3GAP2,RAB6A,RAB7A,SCAMP1,SNAP23,SNX12,SNX3,STRADA,TIMM17A,TIMM8B,TOMM40,TRAK1,VPS11,YWHAH	40
Cell-To-Cell Signaling and Interaction,Cellular Compromise,Cellular Function and Maintenance	Endoplasmic reticulum stress response of cells	2.04e-07		-0.224	0.224	ATF6,BNIP3,CALR,CREB3L2,CTSB,CTSS,DNAJB9,DST,GBA2,HSP90B1,HSPA5,RAB6A,TNFSF11,VCP,XBP1	15
Cellular Movement,Immune Cell Trafficking	Leukocyte migration	2.09e-07	Increased	4.642	4.642	ABCA1,AIF1,ANXA2,ARHGAP18,ATP1B1,ATRN,CALR,CAMK1,CANX,CAST,CCDC88A,CCL8,CCR1,CD44,CD58,CD63,CIB1,CLTC,CRK,CTSB,CTSS,CUX1,CXCL14,CYP7A1,CYSLTR2,DIAPH2,EDNRB,EGFR,ELF4,EPS8,F11R,F13A1,F2R,FABP5,FCER1G,FLOT1,FOS,GALNT1,GBA,GBF1,GLG1,GNA11,GPC1,GSK3B,HSP90AA1,HSPA5,ICAM1,IKBIP,ITGB1,KLF15,LGALS1,LGALS3,LGMN,LIPA,LRP6,LY96,MAP3K8,MERTK,MOSPD2,MPP1,MSR1,NCKAP1L,NEDD9,NFE2L2,NFIL3,NPC1,PECAM1,PLA2G7,PLC…	97
Protein Synthesis	Metabolism of peptide	2.09e-07	Increased	2.433	2.433	ACE,CNDP2,CPQ,CTNS,ECE1,ETHE1,GALNT1,GALNT2,GCLC,GPX4,GSK3B,HIPK2,HK1,IDE,IDH1,LTA4H,MGST1,NEK6,NFE2L1,NFE2L2,PAM,PLK2,PRKACA,PRKCD,PRKCI,THOP1,TPP1	27
Cell Death and Survival,Organismal Injury and Abnormalities	Cell death of epithelial cell lines	2.09e-07		0.955	0.955	AAK1,AIFM1,BNIP3,CD44,DLST,DYNLL1,EGFR,FGF1,FOS,GSK3B,HIPK2,HK1,HSPA5,IGF1R,IRS1,ITGB1,LAMP2,LDHA,MAP3K8,MLKL,NEK6,NF2,NFE2L2,PDE4A,PLCB1,PRKCI,PSEN1,RAC1,RHOA,RNF216,SDHD,SGPL1,SIRT2,TMEM214,TNFRSF1B,VDAC1,VTN,XBP1	38
Neurological Disease	Neurodegeneration of central nervous system	2.39e-07	Decreased	-2.815	2.815	AGA,AIFM1,ATXN1,CTSB,FUCA1,GBA,GLB1,GNPTAB,GSK3B,MANF,NFE2L1,NFIL3,NPC1,NPC2,PITPNA,PPT1,PSAP,PSEN1,VIM,ZFYVE26	20
Cellular Assembly and Organization,Cellular Function and Maintenance	Formation of vesicles	2.64e-07	Increased	2.526	2.526	AIFM1,ANKFY1,ANXA2,ANXA5,ARF1,ATG3,BNIP3,CAST,CLTC,DNM2,GGA2,MVB12A,NSF,PITPNA,PRKACA,RAB11A,RAC1,SH3GLB1,SNAP23,SOAT1,STAM,TLR4,XBP1	23
Lipid Metabolism,Small Molecule Biochemistry	Synthesis of phospholipid	2.68e-07	Increased	3.064	3.064	ARF1,ATF6,BMX,CAPN2,CDS1,CERS5,CERT1,CHP1,CTBP2,CYP7A1,F2R,FABP5,FADS1,FOS,GPX4,IDH1,LPIN3,NCS1,OCRL,PCYT1A,PEDS1,PIGU,PLAAT3,RAC1,RHOA,RHOQ,SGPL1,SH3GLB1,SLC44A1,SPTLC1,TIRAP,VAV1,XBP1	33
Hereditary Disorder,Neurological Disease,Organismal Injury and Abnormalities	Hereditary peripheral neuropathy	2.92e-07				AARS1,ACOX1,AIFM1,ARF1,ASAH1,CHP1,DNM2,DST,GBA2,GNB4,HADHB,HK1,KIF1C,MARS1,MCOLN1,NF2,PNPO,PSEN1,RAB7A,SBF2,SLC1A5,SORD,SPTLC1,TFG,VCP,WASHC5,ZFYVE26	27
Nervous System Development and Function,Tissue Morphology	Morphology of nervous tissue	3.13e-07				ABR,ACP2,AGA,ANXA5,APLP2,ATXN1,BACE1,CAMSAP2,CAPZB,CAST,CCDC88A,CIB2,CLTC,CPEB2,CPEB4,CSTB,CTSB,DAG1,DNM3,DOCK7,DPYSL3,ECE1,EGFR,EI24,EPB41L3,FOS,GAREM2,GLB1,GNPTAB,GSK3B,HIPK2,HLX,HSPA5,IGF1R,INTU,ITGB1,LGALS1,LGMN,LRPAP1,MANBA,MAP2K1,MCOLN1,MYO5A,NCS1,NFE2L2,NPC1,OPHN1,PALS1,PHYH,PITPNA,PLCB1,PPARA,PPT1,PSAP,PSEN1,RAB10,RAC1,RASGRF1,RHEB,RHOA,RHOT1,RTN4,S100A4,SCARB2,SCNN1A,TBATA,TLR4,TMEM59,TN…	73
Lipid Metabolism,Molecular Transport,Small Molecule Biochemistry	Accumulation of sphingolipid	3.17e-07	Decreased	-3.082	3.082	ASAH1,CERT1,GALC,GBA,GBA2,GLA,GLB1,NPC1,NPC2,PSAP,SGPL1	11
Cellular Assembly and Organization	Transport of vesicles	3.18e-07	Increased	2.449	2.449	AAK1,ABCA1,AP2M1,ARCN1,CANX,CLTC,DENND1A,DNM2,DNM3,FMN1,HSPA8,IGF1R,MAP2K1,MYO5A,OPHN1,OSBPL1A,RAB1A,RAB31,RAB9A,SCAMP1,STX4	21
Hereditary Disorder,Neurological Disease,Organismal Injury and Abnormalities	Hereditary motor neuropathy	3.19e-07				AARS1,ACOX1,AIFM1,ARF1,ASAH1,CHP1,DNM2,DST,GBA2,GNB4,HADHB,HK1,KIF1C,MARS1,MCOLN1,PNPO,PSEN1,RAB7A,SBF2,SLC1A5,SPTLC1,TFG,VCP,WASHC5,ZFYVE26	25
Metabolic Disease,Organismal Injury and Abnormalities	Abnormal metabolism	3.3e-07	Decreased	-3.514	3.514	ABCA1,ACAD9,ACADM,ACE,ACOX1,ALDH2,ATXN1,CD44,CTSS,CYP7A1,CZIB,DDAH1,DOCK7,ETHE1,FAHD1,FRMD4B,FUCA1,GALC,GBA,GBA2,GLA,HADH,HADHB,HSPA5,IDH1,IGF1R,IRS1,M6PR,NPC1,NPC2,OXCT1,PCYT1A,PITPNA,PLIN3,PPARA,PSAP,PSEN1,S100A10,SCARB2,SH3PXD2B,SLC25A20,SOAT1,STK3,SUGCT,TNFRSF21	45
Post-Translational Modification,Protein Degradation,Protein Synthesis	Hydrolysis of protein fragment	3.41e-07		0.128	0.128	ACE,ADAM9,BACE1,BTRC,CAPN2,CLN6,CNDP2,CPQ,CSTB,CTSA,CTSB,CTSH,CTSS,DAG1,ECE1,HSPA8,IDE,LACTB,LGMN,NEDD8,PREP,PSEN1,PSENEN,RAB23,SUFU,THOP1,TPP1,TYSND1,UFSP2	29
Post-Translational Modification	Phosphorylation of protein	3.58e-07	Increased	2.337	2.337	AAK1,AIF1,ANXA2,ATXN1,BMX,CALR,CAMK1,CCDC88A,CCNYL1,CCR1,CD44,CHP1,CIB1,CRK,DVL3,DYNLL1,EDNRB,EGFR,F2R,FAM20A,FAM20C,FCER1G,FGF1,FLOT1,GALNT2,GNA11,GPNMB,GRK4,GSK3B,HIPK2,HK1,HSP90AA1,HSPA8,HTATIP2,IGF1R,IRS1,ITGB1,LGALS1,LRP6,MAP2K1,MAP2K2,MERTK,NCKAP1L,NEK6,NF2,ODC1,PDIA3,PEAK1,PECAM1,PHACTR1,PHKG1,PLK2,PPP2R5B,PRKAB1,PRKACA,PRKCD,PRKCI,PSAP,PSEN1,PTPRJ,RAC1,RALB,RPS6KA4,SLC3A2,STK3,TGFB2,TLR8,…	68
Cardiovascular Disease,Organismal Injury and Abnormalities	Vaso-occlusion	3.61e-07		1.948	1.948	ABCA1,ACE,ANKRD29,CA13,CAMTA1,CCR1,CD163,CD44,CD68,CFDP1,CTSS,DNM2,DOCK4,EDNRB,F13A1,F2R,FABP5,FADS1,FGD5,FOS,FOSB,FRMD4A,GCLC,GRK4,GSK3B,ICAM1,IRS1,LAMP2,LGALS3,LRP6,LRPAP1,MAP2K1,MEF2A,MERTK,MICAL2,MSR1,NCEH1,NEU1,NFE2L2,NPC1,PDE4A,PECAM1,PLA2G7,PLIN2,PPARA,PRCP,RHOA,RTN4,SBF2,SCARB2,SOAT1,TGFB2,TKT,TLR4,TNFAIP3,TUBB1,VAV1,VSIG4,VTN	59
Lipid Metabolism,Small Molecule Biochemistry	Cleavage of sphingolipid	3.74e-07	Increased	3.078	3.078	ACER1,ACER3,ASAH1,CUX1,GALC,GBA,GBA2,GLA,GLB1,PSAP	10
Neurological Disease	Dysmyelination	3.8e-07	Decreased	-2.447	2.447	ACER3,AIFM1,BACE1,BCAP31,CANX,CYP7A1,DAG1,DEGS1,DST,EI24,GALC,GLB1,HSPA5,MLKL,PHYH,PITPNA,PSAP,QKI,SCARB2,TMEM63A,TNFAIP3,TNFRSF1B,TNFRSF21,TSPAN2,VPS11	25
Infectious Diseases	Infection of cells	3.85e-07	Increased	5.305	5.305	ACP3,ACTR3,ANXA2,AP1B1,ATP6V0A1,CAMK1,CCR1,CD44,CIB2,CLTA,CLTB,CLTC,CTSB,CTSS,DAG1,DNM2,EEA1,EGFR,ELOC,F2R,FCGRT,GANAB,GATAD2A,HSP90B1,HSPA5,ICAM1,IDH1,ITGB1,MANBA,MERTK,NPC1,PAF1,PGM1,PSMC5,PTPRJ,REPIN1,RNF216,RNF41,SFXN3,SLC31A1,SPEN,STAM,STXBP1,TLR4,TMEM63A,TNFRSF1B,VCP,VIM,YBX1	49
Neurological Disease,Organismal Injury and Abnormalities	Gliosis	3.88e-07	Decreased	-3.166	3.166	ABR,ACP2,AGA,ATXN1,BACE1,CAST,CERS2,CTSB,FUCA1,GSK3B,IDE,LRPAP1,NFE2L2,PPT1,PSAP,PSEN1,RAC1,SCARB2,SH3GLB1,STAM,TNFRSF1B,TSPAN2,ZFYVE26	23
Organismal Injury and Abnormalities	Damage of epithelial tissue	3.93e-07		1.304	1.304	ARF1,BNIP3,CAMSAP2,CAST,F11R,F2R,IGF1R,ITGB1,LIPA,LRPAP1,NFE2L2,PECAM1,PPARA,PRDX6,PTPRJ,RAB7A,RAC1,S100A4,SCNN1A,TGFBI,TLR4	21
Immunological Disease	Systemic autoimmune syndrome	3.99e-07		1.616	1.616	ABCA1,ACADM,ACE,ACOT9,ADAM9,AGFG1,AIF1,ALDH2,APLP2,ARCN1,ARF1,ARHGAP32,ARL4C,ATP1B1,ATP2C1,ATXN1,BMX,CALD1,CALR,CAST,CCDC59,CCDC88A,CCL8,CCR1,CD163,CD180,CD44,CD68,CPQ,CRYBA4,CTNS,CTSA,CTSB,CTSH,CTSS,CXCL14,DDB1,DEGS1,DYNLL1,ECI2,EHD4,ERH,F11R,FABP5,FCER1G,FCGRT,FLOT1,FOS,FOSB,GALNT1,GALNT2,GANAB,GPNMB,H3-3A/H3-3B,HAAO,HNMT,HSP90B1,HSPA8,ICAM1,IDE,IGF1R,IGFBP7,ITFG1,LGALS1,LHFPL2,LY96,MAP3K8,MERT…	122
Cellular Function and Maintenance,Small Molecule Biochemistry	Homeostasis of divalent cations	4.03e-07				ANXA7,APLP2,ARF1,ATP1B1,ATP2C1,CALR,CCDC47,CCL8,CCR1,CIB2,CYBRD1,FAM20A,FECH,FTL,GRINA,HSPA5,PGM1,PLCB3,PSEN1,SELENON,SLC30A1,SLC31A1,SLC39A6,SLC39A8,TMEM165,TNFSF11,WFS1	27
Cellular Movement,Connective Tissue Development and Function	Cell movement of fibroblast cell lines	4.19e-07	Increased	2.806	2.806	ACTR3,ARPC2,ATG3,CAST,CD44,CRK,DOCK4,EGFR,FABP5,FOS,GAB1,GNA11,GPC1,GPI,ITGB1,LRPAP1,MSR1,NEDD9,NF2,PEAK1,PRKCD,PTPRJ,RAC1,RHOA,RTN4,VCP,VIM,VTN	28
Cell Death and Survival	Cell death of fibroblasts	4.36e-07		-0.88	0.88	AIFM1,BNIP3,BTRC,CCDC47,CTBP2,EGFR,EI24,ELOA,EPHX1,GAB1,GPI,GPX4,GSK3B,HIPK2,IDH1,IGF1R,ITGB1,M6PR,MAP2K1,MLKL,NFE2L1,NFE2L2,NPC1,PITPNA,PLP2,PRKCD,PSEN1,QKI,RAC1,SGPL1,SH3GLB1,STK3,TNFRSF1B,TPP1	34
Hematological System Development and Function	Hemostasis	4.38e-07		1.54	1.54	ANXA2,ANXA5,ANXA7,APLP2,CALU,CAPZB,CARMIL1,CYSLTR2,DOCK6,F13A1,F2R,FCER1G,GLA,GNA11,GPI,GSK3B,H3-3A/H3-3B,ICAM1,ITGB1,LRPAP1,MERTK,NPC1,P2RX4,PECAM1,PLPP1,PPIB,PRCP,PRKACA,PRKAR2A,PRKCD,PSEN1,PTPRJ,RAC1,RHOA,SNAP23,TLR4,VAV1,VTN,ZNF385A	39
Cellular Function and Maintenance	Internalization of cells	4.6e-07	Increased	3.108	3.108	ABCA1,ACE,ACTR3,ARPC2,CD44,CERS2,CLTC,EGFR,FCER1G,ICAM1,IDH1,ITGB1,LGALS3,LY96,MERTK,MSR1,MTA2,NCKAP1L,NFE2L2,OCRL,PECAM1,PRKCD,PSEN1,PTPRJ,QKI,RAB11A,RAB31,RAC1,RALB,RHOA,SNAP23,SOAT1,TLR4,TMEM165,VIM,VTN,XBP1	37
Lipid Metabolism,Molecular Transport,Small Molecule Biochemistry	Concentration of fatty acid	4.64e-07		-0.35	0.35	ACACA,ACE,ACSS2,AIFM1,CRAT,CS,CYSLTR2,DNM2,EGFR,EHHADH,FABP5,FOS,GLUD1,GNA11,GPD2,HADH,IDH1,IRS1,LIPA,LPCAT3,LRPAP1,LTA4H,MAP3K8,MERTK,NCEH1,NFE2L2,P2RX4,PHYH,PLAAT3,PLIN2,PPARA,PRDX6,PRKACA,PRKCI,RHOA,SDHB,SDHD,SLC25A13,TLR4	39
Post-Translational Modification,Protein Degradation,Protein Synthesis	Proteolysis	4.88e-07	Increased	2.032	2.032	ACE,ADAM9,BACE1,BTRC,CAPN2,CAST,CLN6,CNDP2,CPQ,CSTB,CTSA,CTSB,CTSH,CTSS,DAG1,DIAPH2,ECE1,HSPA8,IDE,LACTB,LGMN,MMP19,NEDD8,PREP,PSEN1,PSENEN,RAB23,SUFU,THOP1,TLR4,TPP1,TYSND1,UFSP2	33
Immunological Disease	Hypersensitive reaction	5.12e-07	Increased	2.275	2.275	ABCA1,ALDH2,ANXA5,ARCN1,ATP1B1,CALR,CAPZB,CCR1,CD44,CD63,CTSS,CYSLTR2,EPS8,F11R,FABP5,FCER1G,FLOT1,GNA11,H3-3A/H3-3B,HNMT,HSPA5,ICAM1,IDE,IFI30,LGALS1,LGMN,LTA4H,MMP19,NAGK,P2RX4,PDIA3,PECAM1,PGM3,PLA2G7,PLCB3,PPARA,PRDX6,PSAP,S100A11,SIRT2,SNAP23,SPAG1,TKT,TLR4,TNFAIP3,TRIP10,TUBB1,VAV1,VCP,VDAC2	50
Immunological Disease	Immediate hypersensitivity	5.18e-07		1.937	1.937	ABCA1,ALDH2,ANXA5,ARCN1,CAPZB,CD44,CD63,CTSS,CYSLTR2,FABP5,FCER1G,FLOT1,H3-3A/H3-3B,HNMT,HSPA5,IDE,IFI30,LGALS1,LGMN,NAGK,P2RX4,PDIA3,PECAM1,PGM3,PLA2G7,PLCB3,PPARA,PRDX6,PSAP,S100A11,SNAP23,SPAG1,TKT,TLR4,TNFAIP3,TUBB1,VAV1,VCP,VDAC2	39
Digestive System Development and Function	Morphology of digestive system	5.41e-07				ACOX1,ACP2,ANXA7,ASAH1,CCR1,CREB3L2,CTSA,CUX1,CXCL14,CYBRD1,CYP7A1,DNAJB9,ECE1,EDNRB,EGFR,EHD4,EI24,FABP5,FAH,FAM20A,FAM20C,FGF1,FOS,GBA,GBA2,GLA,GLIS3,GLMP,GNPTAB,GSK3B,HADH,HIPK2,HLX,IGF1R,IRS1,LGALS3,LGMN,LIPA,LRP6,MANBA,MAP3K8,MCOLN1,MERTK,MFSD1,NF2,NFE2L1,NFE2L2,NFIL3,NPC1,ODC1,PITPNA,PLAAT3,PPARA,PPT1,PRKCD,PRKCI,PSAP,RASGRF1,SEL1L,SLC35D1,SOAT1,SPEN,STK3,TGFB2,TGFBI,TKT,TLR4,TNFAIP3,TNFRSF…	73
Cardiovascular Disease	Occlusion of blood vessel	5.53e-07	Increased	2.299	2.299	ABCA1,ACE,ANKRD29,CA13,CAMTA1,CCR1,CD163,CD44,CD68,CFDP1,CTSS,DNM2,DOCK4,F13A1,F2R,FABP5,FADS1,FGD5,FOS,FOSB,FRMD4A,GCLC,GRK4,GSK3B,ICAM1,IRS1,LAMP2,LGALS3,LRP6,LRPAP1,MAP2K1,MEF2A,MERTK,MICAL2,MSR1,NCEH1,NEU1,NFE2L2,NPC1,PDE4A,PECAM1,PLA2G7,PLIN2,PPARA,PRCP,RHOA,RTN4,SBF2,SCARB2,SOAT1,TGFB2,TKT,TLR4,TNFAIP3,TNFRSF1B,TUBB1,VAV1,VSIG4	58
Carbohydrate Metabolism	Metabolism of polysaccharide	5.62e-07	Increased	2.374	2.374	ACADM,ADAMTS12,ARSB,B3GNT2,CD44,CHP1,CHST12,CLN6,CLTC,CTSB,EXT1,GBA,GLB1,GNS,GPC1,GSK3B,IGF1R,IRS1,MAP2K1,NEU1,PCYT1A,PGM1,PHKG1,PITPNA,PLIN2,PYGL,RAB10,RHOA,S100A11,SDC2,SELENOS,SLC35D1,TGFB2,UGDH	34
Hereditary Disorder,Neurological Disease,Organismal Injury and Abnormalities	Hereditary neuropathy	5.79e-07				AARS1,ACOX1,AIFM1,ANXA11,ARF1,ASAH1,CCDC88A,CHP1,CRAT,DNM2,DST,EIF4G1,FTL,GALC,GBA,GBA2,GNB4,HADHB,HK1,KIF1C,MARS1,MCOLN1,MMP19,NF2,PNPO,PSAP,PSEN1,RAB7A,SBF2,SLC1A5,SLC44A1,SORD,SPTLC1,TFG,VCP,VPS35,WASHC5,WFS1,ZFYVE26	39
Post-Translational Modification,Protein Degradation,Protein Synthesis	Hydrolysis of protein	6.55e-07		0.478	0.478	ACE,ADAM9,BACE1,BTRC,CAPN2,CLN6,CNDP2,CPQ,CSTB,CTSA,CTSB,CTSH,CTSS,DAG1,ECE1,HSPA8,IDE,LACTB,LGMN,MMP19,NEDD8,PREP,PSEN1,PSENEN,RAB23,SUFU,THOP1,TPP1,TYSND1,UFSP2	30
Cardiovascular Disease,Organismal Injury and Abnormalities	Occlusion of artery	6.65e-07	Increased	2.157	2.157	ABCA1,ACE,ANKRD29,CA13,CAMTA1,CCR1,CD163,CD44,CD68,CFDP1,CTSS,DNM2,DOCK4,F13A1,F2R,FABP5,FADS1,FGD5,FOS,FOSB,FRMD4A,GCLC,GRK4,GSK3B,ICAM1,IRS1,LAMP2,LGALS3,LRP6,LRPAP1,MAP2K1,MEF2A,MERTK,MICAL2,MSR1,NCEH1,NEU1,NFE2L2,NPC1,PDE4A,PECAM1,PLA2G7,PLIN2,PPARA,PRCP,RHOA,RTN4,SBF2,SCARB2,SOAT1,TGFB2,TKT,TLR4,TNFAIP3,TUBB1,VAV1,VSIG4	57
Inflammatory Response	Immune response of cells	6.88e-07	Increased	4.461	4.461	ABCA1,ABR,ACE,ACTR3,ANXA5,ARPC2,ATG3,C1orf43,CALR,CD180,CD44,CD68,CERS2,CLTC,CRK,CTSS,DNM2,F2R,FCER1G,HSDL1,HSP90AA1,HSP90B1,HSPA8,ICAM1,IDH1,ITGB1,KCNK13,LGALS1,LGALS3,LY96,MAP3K8,MERTK,MESD,MSR1,MTA2,NCKAP1L,NFE2L2,NFIL3,OCRL,PECAM1,PRKCD,PSEN1,PTPRJ,QKI,RAB11A,RAB31,RAC1,RALB,RHOA,SLC1A5,SNAP23,SNX3,SOAT1,TLR4,TLR8,TMEM165,TNFRSF1B,TNFSF11,VAV1,VIM,VTN,WASHC5,XBP1	63
Cellular Assembly and Organization,Cellular Function and Maintenance	Organization of actin cytoskeleton	6.91e-07	Increased	2.356	2.356	ABR,ARF1,ARHGAP17,ARHGAP18,ARHGAP35,ATP2C1,AVIL,CALR,CCDC88A,CD82,CRK,EGFR,EPS8,F11R,GAB1,GAS2L3,ICAM1,ITGB1,MRAS,NCKAP1L,NF2,OPHN1,PAM,PHACTR1,PHACTR4,PRKCD,PRKCI,RAC1,RALB,RHOA,RHOQ,RHOU,SEPTIN2,SLC3A2,TGFB2,VAV1,VTN	37
Cellular Function and Maintenance,Small Molecule Biochemistry	Homeostasis of ion	7.16e-07				ANXA7,APLP2,ARF1,ATP1B1,ATP2C1,ATP6AP1,ATP6V1A,CALR,CCDC115,CCDC47,CCL8,CCR1,CIB2,CYBRD1,EDNRB,FAM20A,FECH,FRRS1,FTL,GRINA,HSPA5,MON1A,NCOA4,NEDD8,PGM1,PLCB3,PSEN1,SELENON,SLC30A1,SLC31A1,SLC39A6,SLC39A8,TMEM165,TNFSF11,WFS1	35
Organismal Injury and Abnormalities	Visceromegaly	7.18e-07				ABCA1,ACE,AIFM1,ANXA7,ATF6,ATP6V1E1,ATXN1,BMX,BNIP3,CALR,CAST,CIB1,CRK,CTSA,CTSB,CUX1,DAG1,ECE1,EDNRB,EGFR,EHD4,EI24,F2R,FAH,FCER1G,FRRS1,GALNT1,GAS2L3,GBA,GBA2,GLA,GNA11,GSK3B,ICAM1,IGF1R,KLF15,LAMP2,LGMN,LIPA,MAP2K1,MCOLN1,MEF2A,MERTK,MLKL,MRAS,NEBL,NFE2L2,NPC1,ODC1,P2RX4,PGK1,PLAAT3,PLCB1,PPARA,PRKCD,PRKCI,PSEN1,RAB1A,RAC1,RCBTB1,RHEB,RHOA,RTN4,S100A10,S100A6,SDHB,SIRT2,SLC6A8,STK3,TAX1BP3,TGF…	80
Cardiovascular System Development and Function,Cell-To-Cell Signaling and Interaction	Binding of endothelial cells	7.28e-07		1.91	1.91	ANXA2,ANXA5,ANXA7,CCR1,CD44,CD63,EGFR,F2R,FGF1,GPC1,HSPA5,ICAM1,IGFBP7,ITGB1,LGALS3,LIPA,NEU1,PECAM1,RAC1,RHOA,S100A10,STX4,TGFBI,TNFSF11,VIM,VTN	26
Cell Death and Survival	Apoptosis of neurons	7.32e-07	Decreased	-3.325	3.325	AARS1,AIFM1,ASAH1,ATP2C1,ATXN1,BACE1,BNIP3,CAST,CPEB4,CTSB,F2R,FOS,GBA,GCLC,GLUD1,GPI,GSK3B,HIPK2,HSPA5,HYOU1,IGF1R,LGALS1,LGALS3,LGMN,LRPAP1,MAP2K1,MEF2A,NCF2,NFE2L2,PIGT,PLA2G7,PLP2,PPT1,PRKACA,PRKCI,PSEN1,RAC1,RHOA,RNF216,SEL1L,SGPL1,SH3GLB1,STXBP1,TGFB2,TMTC4,TNFAIP3,TNFRSF1B,TNFRSF21,WFS1	49
Gastrointestinal Disease,Hepatic System Disease,Metabolic Disease,Organismal Injury and Abnormalities	Nonalcoholic fatty liver disease	7.47e-07				ACACA,ACE,ACOX1,ARHGAP10,CYSLTR2,DAG1,EGFR,FABP5,LGALS3,LTA4H,MAF,PCYT1A,PDE4A,PLA2G7,PLIN2,PPARA,RALB,S100A4,SIRT2,SOAT1,STRADA,TKT,TLR4,VSIG4,XBP1	25
Neurological Disease,Organismal Injury and Abnormalities	Neurodegeneration of brain	7.64e-07	Decreased	-2.643	2.643	AGA,AIFM1,ATXN1,CTSB,FUCA1,GBA,GLB1,GNPTAB,GSK3B,MANF,NFE2L1,NFIL3,NPC1,NPC2,PPT1,PSAP,PSEN1,VIM,ZFYVE26	19
Neurological Disease,Organismal Injury and Abnormalities	Astrocytosis	7.75e-07	Decreased	-2.916	2.916	ACP2,AGA,CERS2,CTSB,FUCA1,GSK3B,IDE,LRPAP1,NFE2L2,PPT1,PSAP,PSEN1,RAC1,SCARB2,SH3GLB1,TSPAN2,ZFYVE26	17
Cellular Function and Maintenance	Endocytosis by cervical cancer cell lines	7.77e-07	Increased	3.526	3.526	AP2M1,APLP2,ATP6AP1,ATP6V0E1,ATP6V1A,ATP6V1D,ATP6V1E1,ATP6V1F,CIB2,CLTC,DNM2,MERTK,SCARB2	13
Organismal Injury and Abnormalities,Reproductive System Disease	Benign uterine disease	7.94e-07				ANXA2,AP2S1,ATRN,BDH1,CLUH,COL15A1,CREG1,CUX1,CXCL14,DST,EDNRB,EGFR,FOS,FRMD4B,GALK2,HNMT,HTATIP2,IGF1R,MAF,MCUB,MDH1,MGST1,NDUFV2,NPEPPS,NR6A1,OLFM1,PECAM1,PLD3,PLPP1,PPARA,RAB23,RAB9A,S100A6,TGFBI,TMEM59,VCP	36
Cellular Movement	Homing of cells	7.99e-07	Increased	5.236	5.236	AIF1,ANXA2,ARPC2,CALR,CAPN2,CCDC88A,CCL8,CCR1,CD44,CD82,CERT1,CRK,CUX1,CXCL14,DOCK4,DUSP3,EDNRB,EGFR,ELF4,F2R,FCER1G,FLOT1,FRS2,GAB1,GBF1,GNA11,GSK3B,ICAM1,IGF1R,ITGB1,LGALS1,LGALS3,LGMN,MAP2K1,MOSPD2,MPP1,NCKAP1L,NEDD9,P2RX4,PLA2G7,PLGRKT,PPARA,PPIB,PRKCD,PTPRJ,RAC1,RHOA,RHOU,RTN4,S100A4,SPTLC1,STX4,TIRAP,TLR4,TMEM102,TNFSF11,TRIP10,VAV1,VTN,XCR1	60
Cell-To-Cell Signaling and Interaction,Cellular Function and Maintenance,Inflammatory Response	Phagocytosis of tumor cell lines	7.99e-07	Increased	2.356	2.356	ACTR3,ARPC2,CD44,CERS2,CLTC,FCER1G,ICAM1,IDH1,MERTK,MTA2,NCKAP1L,OCRL,PRKCD,QKI,RAB11A,RAB31,RAC1,RALB,RHOA,TMEM165,VIM	21
Cardiovascular System Development and Function,Cellular Movement	Migration of endothelial cells	8.05e-07	Increased	3.568	3.568	ACACA,ANXA2,BMX,CALR,CD44,CD63,CD82,CRK,EGFR,F11R,F2R,FGF1,FRS2,GAB1,GIPC1,GNA11,GPC1,GPI,GSK3B,HLX,HSPA5,ICAM1,ITGB1,LGALS1,LIPA,MAP2K1,NEU1,NFE2L2,P2RX4,PECAM1,PRSS55,PTPRJ,RAB7A,RAC1,RHOA,RIN2,RTN4,SASH1,TGFB2,TGFBI,VIM,VTN	42
Lipid Metabolism,Molecular Transport,Small Molecule Biochemistry	Quantity of glycosylceramide	8.24e-07		-0.187	0.187	CERS2,GBA,GBA2,GLA,GLB1,PSAP,QKI,SCNN1A	8
Cellular Assembly and Organization	Expansion of endoplasmic reticulum	8.43e-07		0.156	0.156	ATF6,ATG3,HSPA5,PCYT1A,VCP,XBP1	6
Endocrine System Disorders,Organismal Injury and Abnormalities	Benign thyroid nodule	8.49e-07				ANXA4,ANXA5,CALR,CAPN2,CTSB,FTL,HSPA5,HSPA8,PDIA4,PRDX6	10
Lipid Metabolism,Molecular Transport,Small Molecule Biochemistry	Quantity of cerebroside	1.08e-06		-0.647	0.647	CERS2,GBA,GBA2,GLA,GLB1,QKI,SCNN1A	7
Cell Signaling	Rho protein signal transduction	1.08e-06		-0.186	0.186	ARHGAP32,ARHGAP35,CDC42EP4,F11R,F2R,FLOT1,HACD3,ITGB1,OPHN1,PECAM1,PHACTR4,RAC1,RHOA,RIPOR1,TAX1BP3,TNFAIP1	16
Lipid Metabolism,Molecular Transport,Small Molecule Biochemistry	Accumulation of cholesterol	1.1e-06		-1.828	1.828	ABCA1,ACP2,ATF6,CYP7A1,FOS,GSK3B,LAMP2,M6PR,MSR1,NPC1,NPC2,PSEN1,TMEM135	13
Protein Degradation,Protein Synthesis	Stabilization of protein	1.1e-06				AAK1,ATP1B1,CALR,CANX,CCT3,CHP1,CTSA,DVL3,FLOT1,GIPC1,GLMP,HSP90AA1,HSPA5,HSPA8,IFI30,LAMP2,MFSD1,NF2,PPIB,RTN4,SEL1L,SH3GLB1,STK3,STXBP1,VPS11,VPS35,WFS1	27
Molecular Transport	Transport of heavy metal	1.15e-06		1.821	1.821	APLP2,ARF1,ATP2C1,ATP6AP1,ATP6V1A,CCDC115,CYBRD1,FECH,FRRS1,FTL,MON1A,NCOA4,NEDD8,NEDD9,NFE2L2,PSEN1,SDHB,SLC30A1,SLC31A1,SLC39A1,SLC39A6,SLC39A7,SLC39A8	23
Cell Morphology	Size of cells	1.16e-06				ACE,ARHGAP35,BACE1,BTRC,CD180,CD44,CLTC,CUX1,CXCL14,DAG1,DNM2,DPYSL3,EBAG9,EGFR,FGF1,GLIS3,GLUD1,GNPTAB,GPNMB,GSK3B,HSP90B1,ICAM1,IGF1R,IRS1,ITGB1,KLF15,LIPA,MAP2K1,MCOLN1,MMP19,MYO5A,NFE2L2,NSF,PLAAT3,PLCB1,PLIN2,PPARA,PPIB,PRKAB1,PRKAB2,PRKCD,PSEN1,RAB1A,RAB5C,RAB9A,RAC1,RASGRF1,RHEB,RHOA,RTN4,SCARB2,SCNN1A,SELENON,TLR4,TNFSF11,WDTC1,XBP1,ZFYVE16	58
Lipid Metabolism,Small Molecule Biochemistry	Degradation of glycosylceramide	1.18e-06				GALC,GBA,GBA2,GLA,PSAP	5
Cellular Movement,Hematological System Development and Function,Immune Cell Trafficking,Inflammatory Response	Cell movement of phagocytes	1.22e-06	Increased	4.633	4.633	ABCA1,AIF1,ANXA2,ARHGAP18,ATRN,CALR,CAST,CCDC88A,CCL8,CCR1,CD44,CD58,CTSB,CTSS,CXCL14,CYP7A1,CYSLTR2,EDNRB,EGFR,EPS8,F11R,F2R,FCER1G,FLOT1,GBA,GBF1,GSK3B,HSPA5,ICAM1,ITGB1,KLF15,LGALS1,LGALS3,LGMN,MAP3K8,MOSPD2,MPP1,NCKAP1L,NFE2L2,NPC1,PECAM1,PLA2G7,PLCB3,PLGRKT,PPIB,PRCP,PRKCD,PSEN1,PTPRJ,RAC1,RHOA,RTN4,S100A10,S100A4,SPTLC1,TIRAP,TLR4,TNFAIP3,TNFRSF1B,TNFRSF21,TNFSF11,VAV1,VTN,YBX1	64
Hereditary Disorder,Neurological Disease,Organismal Injury and Abnormalities	Hereditary motor and sensory neuropathy	1.25e-06				AARS1,ACOX1,AIFM1,ARF1,CHP1,DNM2,DST,GBA2,GNB4,HADHB,HK1,KIF1C,MARS1,MCOLN1,PSEN1,RAB7A,SBF2,SLC1A5,SPTLC1,TFG,VCP,WASHC5,ZFYVE26	23
Free Radical Scavenging	Production of reactive oxygen species	1.26e-06	Increased	2.885	2.885	ABCA1,ACE,ACOX1,AIFM1,ATP6AP2,CD44,CYB5R1,DLST,DNM2,EGFR,F2R,FTL,HK1,ICAM1,IDH1,LDHA,LIPA,MAP2K1,MAP3K8,MLKL,MSR1,NCF2,NDUFV2,NFE2L2,PDE4A,PECAM1,PRCP,PRELID1,PRKCD,PSEN1,RAB7A,RAC1,RHOA,RTN4,S100A6,SMOX,SNAP23,TAGLN,TLR4,TNFSF11,TXNRD1,VAV1,VDAC1,XBP1	44
Digestive System Development and Function,Gastrointestinal Disease,Hepatic System Development and Function,Hepatic System Disease,Organ Morphology,Organismal Development,Organismal Injury and Abnormalities	Abnormal morphology of liver	1.29e-06				ASAH1,CCR1,CTSA,CUX1,CYP7A1,EGFR,EI24,FAH,GBA,GBA2,GLA,GLMP,GSK3B,LGALS3,LIPA,MANBA,MFSD1,NFE2L1,NPC1,PITPNA,PLAAT3,PPARA,PPT1,PSAP,SOAT1,SPEN,STK3,TYSND1,XBP1,YBX1	30
Lipid Metabolism,Molecular Transport,Small Molecule Biochemistry	Quantity of sphingolipid	1.31e-06		-1.085	1.085	ABCA1,ASAH1,CERS2,CERT1,DEGS1,GBA,GBA2,GLA,GLB1,NPC1,PSAP,PSEN1,QKI,RAC1,RHOA,SCNN1A,SGPL1,SPTLC1,VTN	19
Molecular Transport,Protein Synthesis,Protein Trafficking	Localization of protein	1.39e-06		-0.707	0.707	AAK1,ANXA2,ATP1B1,BACE1,CAMK1,CASK,CCR1,DDX4,EPB41L3,F11R,FCER1G,FGF1,FLOT1,FTL,HYOU1,ITGB1,LGALS3,LRP6,MERTK,MYO5A,NEDD8,PALS1,PRKCD,RAB10,RAB11A,RAB9A,RAC1,S100A10,SEPTIN2,SOAT1,STXBP1,TTC7B,VCP,ZDHHC3	34
Digestive System Development and Function,Gastrointestinal Disease,Hepatic System Development and Function,Hepatic System Disease,Organismal Development,Organismal Injury and Abnormalities	Abnormal morphology of hepatobiliary system	1.41e-06				ASAH1,CCR1,CTSA,CUX1,CYP7A1,EGFR,EI24,FAH,GBA,GBA2,GLA,GLMP,GSK3B,HLX,LGALS3,LIPA,MANBA,MFSD1,NFE2L1,NPC1,PITPNA,PLAAT3,PPARA,PPT1,PSAP,SOAT1,SPEN,STK3,TYSND1,XBP1,YBX1	31
Cellular Movement	Chemotaxis	1.57e-06	Increased	5.046	5.046	AIF1,ANXA2,CALR,CAPN2,CCDC88A,CCL8,CCR1,CD44,CERT1,CRK,CUX1,CXCL14,DOCK4,DUSP3,EDNRB,EGFR,F2R,FCER1G,FLOT1,FRS2,GAB1,GBF1,GNA11,GSK3B,ICAM1,IGF1R,ITGB1,LGALS1,LGALS3,LGMN,MAP2K1,MOSPD2,MPP1,NCKAP1L,NEDD9,P2RX4,PLA2G7,PLGRKT,PPARA,PPIB,PRKCD,PTPRJ,RAC1,RHOA,RHOU,RTN4,S100A4,SPTLC1,STX4,TIRAP,TLR4,TMEM102,TNFSF11,TRIP10,VAV1,VTN,XCR1	57
Cellular Function and Maintenance,Molecular Transport,Small Molecule Biochemistry	Homeostasis of transition metal ion	1.58e-06				APLP2,ARF1,ATP6AP1,ATP6V1A,CCDC115,CYBRD1,FECH,FRRS1,FTL,MON1A,NCOA4,NEDD8,SLC30A1,SLC31A1,SLC39A6,SLC39A8	16
Immunological Disease	Allergy	1.6e-06		1.764	1.764	ABCA1,ALDH2,ANXA5,ARCN1,CAPZB,CD44,CD63,CTSS,CYSLTR2,EPS8,FABP5,FCER1G,FLOT1,H3-3A/H3-3B,HNMT,HSPA5,ICAM1,IDE,IFI30,LGALS1,LGMN,LY96,MAP3K8,NAGK,P2RX4,PDE4A,PDIA3,PECAM1,PGM3,PLA2G7,PLCB3,PPARA,PRDX6,PSAP,S100A11,SNAP23,SPAG1,TKT,TLR4,TNFAIP3,TUBB1,VAV1,VCP,VDAC2	44
Cellular Compromise	Degeneration of cells	1.61e-06	Decreased	-3.582	3.582	ABCA1,AGA,AIFM1,ATP1B1,ATXN1,BACE1,CERS2,CIB2,COL15A1,CTSB,DAG1,DPYSL3,EDNRB,EI24,FGF1,FUCA1,GPX4,GSK3B,LRPAP1,MANF,MAP2K1,MERTK,NFIL3,NPC1,NPC2,PPT1,PSAP,PSEN1,PSMC1,RAB1A,RHEB,SCARB2,SLC7A8,STXBP1,TGFB2,TLR4,TNFRSF1B,TSPAN2,TTLL5,VPS35,XBP1,ZFYVE26	42
Cell-To-Cell Signaling and Interaction	Binding of vascular cells	1.61e-06		1.5	1.5	ANXA5,ANXA7,CD44,CD63,EGFR,F2R,FGF1,GPC1,HSPA5,ICAM1,IGFBP7,ITGB1,LGALS3,NEU1,PECAM1,RHOA,STX4,TGFBI,VIM,VTN	20
Cellular Function and Maintenance	Engulfment of blood cells	1.7e-06	Increased	2.334	2.334	ABCA1,ACE,ACTR3,ANXA5,ARPC2,CALR,CD44,CERS2,CRK,FCER1G,HYOU1,ICAM1,ITGB1,LGALS3,M6PR,MERTK,MSR1,MTA2,NCKAP1L,NFE2L2,PECAM1,PRKCD,PSEN1,PTPRJ,RAB11A,RAC1,RHOA,SOAT1,TLR4,TMEM165,VTN,XBP1	32
Lipid Metabolism,Small Molecule Biochemistry	Metabolism of D-sphingosine	1.7e-06				ACER1,ACER3,ASAH1,CERS2,CERS5,GBA,PLPP1,SPTLC1	8
Lipid Metabolism,Small Molecule Biochemistry	Hydrolysis of lipid	1.76e-06	Increased	3.23	3.23	ACER3,ASAH1,CCR1,CUX1,EDNRB,F2R,FABP5,GBA,GBA2,GLB1,GRK4,LIPA,NCS1,PDIA3,PITPNA,PLA2G7,PLAAT3,PLCB1,PLIN2,PPT1,PRKACA,PSAP,PSEN1	23
Cell-To-Cell Signaling and Interaction,Cellular Compromise	Stress response of tumor cell lines	1.78e-06		-0.761	0.761	DST,GBA2,HSP90B1,HSPA5,PRDX6,SIRT2,SLC1A5,VAV1,VCP,XBP1	10
Cell-To-Cell Signaling and Interaction,Cellular Assembly and Organization	Cell-cell contact	1.84e-06	Increased	3.111	3.111	ABCA1,ACE,ACTR3,ADAM9,ADGRL2,AMIGO3,ANXA5,APLP2,ARHGAP26,ARHGAP35,ATP2C1,BACE1,CALR,CAPN2,CAPZB,CD44,CLTC,CTSB,DAG1,DNM2,DNM3,DOCK4,EGFR,EPS8,F11R,F2R,FLOT1,FLRT2,GALNT2,GPI,GSK3B,H3-3A/H3-3B,HIPK2,ICAM1,IGF1R,ITGB1,KLF15,LGALS1,LGALS3,LGMN,LHFPL2,LRP6,LRPAP1,MAP2K1,MERTK,MICAL2,NEBL,NF2,PECAM1,PITHD1,PLA2G7,PLCB1,PLEKHO1,PPARA,PRKACA,PRKCD,PRKCI,PRSS55,PSEN1,RAC1,RHOA,RTN4,SDC2,SFXN3,SLC3A2,SYCP…	76
Metabolic Disease,Organismal Injury and Abnormalities	Disorder of lipid metabolism	1.86e-06	Decreased	-3.514	3.514	ABCA1,ACAD9,ACADM,ACE,ACOX1,ATXN1,CD44,CTSS,CYP7A1,CZIB,DOCK7,FRMD4B,GALC,GBA,GBA2,GLA,HADH,HADHB,HSPA5,IDH1,IGF1R,IRS1,NPC1,NPC2,OXCT1,PCYT1A,PITPNA,PPARA,PSAP,PSEN1,SH3PXD2B,SLC25A20,SOAT1,SUGCT	34
Cell Morphology,Cellular Movement	Cell spreading	2.05e-06	Increased	3.196	3.196	ATRN,CAPN2,CAST,CD44,CIB1,CRK,DIAPH2,EDNRB,EGFR,GNA11,GSK3B,ICAM1,ITGB1,LGALS1,LGALS3,MAP2K2,MSR1,NEDD9,NF2,NSF,PEAK1,PECAM1,PLCB3,RAC1,RHOA,RRBP1,RTN4,TGFBI,TNFSF11,VIM,VTN	31
Infectious Diseases	Viral entry	2.15e-06	Increased	3.78	3.78	ARCN1,ATP6AP1,ATP6V0B,ATP6V1A,CLTC,CTSB,DAG1,DUSP3,EGFR,GSK3B,ITGB1,MERTK,NPC1,RHOA,SDC2,SLC3A2,TNFRSF1B,VIM	18
Cellular Assembly and Organization	Engulfment of vesicles	2.15e-06		0	0	AAK1,ABCA1,AP2M1,CANX,CLTC,DENND1A,DNM2,DNM3,HSPA8,LRPAP1,OPHN1,RHOA	12
Immunological Disease,Inflammatory Disease	Atopic disease	2.26e-06				ABCA1,ALDH2,ANXA5,ARCN1,CAPZB,CD44,CTSS,CYSLTR2,FABP5,FCER1G,FLOT1,H3-3A/H3-3B,HNMT,HSPA5,IDE,IFI30,LGALS1,LGMN,NAGK,PDIA3,PGM3,PLA2G7,PLCB3,PPARA,PRDX6,PSAP,S100A11,SPAG1,TKT,TLR4,TNFAIP3,TUBB1,VAV1,VCP,VDAC2	35
Cell Death and Survival,Cellular Compromise,Neurological Disease,Organismal Injury and Abnormalities,Tissue Morphology	Neurodegeneration of Purkinje cells	2.34e-06	Decreased	-2.547	2.547	AGA,AIFM1,ATXN1,CTSB,FUCA1,MANF,NPC1,NPC2,PPT1,PSAP,ZFYVE26	11
Developmental Disorder,Hereditary Disorder,Metabolic Disease,Organismal Injury and Abnormalities	Inborn error of lipid metabolism	2.34e-06				ACAD9,ACADM,CZIB,HADH,HADHB,OXCT1,PPARA,PSAP,SLC25A20,SOAT1,SUGCT	11
Cell Morphology,Cellular Assembly and Organization	Abnormal morphology of lysosome	2.38e-06				ACP2,AGA,CTSA,FUCA1,GNPTAB,LAMP2,NPC2,ZFYVE26	8
Cardiovascular Disease,Cardiovascular System Development and Function	Abnormal morphology of cardiovascular system	2.67e-06				ABCA1,ACADM,ACE,ADAM9,ADGRL2,AIFM1,ARSB,ATF6,ATP6V1E1,ATXN1,BMX,BNIP3,CALR,CAPN2,CAST,CD44,CIB1,COL15A1,CRK,CTSB,DAG1,DDAH1,DVL3,ECE1,EDNRB,EGFR,EHD4,ELOA,F2R,FLRT2,FRRS1,GAB1,GALNT1,GAS2L3,GLA,GNA11,GSK3B,HSP90B1,IGF1R,KLF15,LAMP2,MAP2K1,MCOLN1,MEF2A,MERTK,MRAS,NEBL,NFE2L2,NR6A1,P2RX4,PAM,PEAK1,PGK1,PLCB1,PPARA,PRKCD,PSAP,PSEN1,PTPRJ,RAB1A,RAC1,RHEB,RHOA,RTN4,S100A10,S100A6,SDHB,SIRT2,SLC39A8,SL…	82
Neurological Disease	Epilepsy or neurodevelopmental disorder	2.89e-06		-1.342	1.342	AARS1,ADCY9,ALDH7A1,AP2M1,AP2S1,ARRDC3,ASAH1,ATP6AP2,ATP6V1A,BCAP31,CA13,CAMTA1,CASK,CCR1,CLN6,CLTC,CLUH,CSTB,CTSB,CUX1,DOCK7,DYNC1I2,ECE1,EDNRB,EPHX1,EXOC7,FOS,FOSB,GATM,GBA,GSK3B,H3-3A/H3-3B,HK1,HSP90B1,HSPA8,IGF1R,IQSEC2,MAP2K1,MAP2K2,MDH1,MDH2,MEF2A,MRAS,NF2,NFIL3,NSF,PHACTR1,PIGU,PLCB1,PLK2,PNPO,RAC1,RNF13,RTN4,SCARB2,SFXN3,SLC44A1,SLC6A8,SPAG1,STRADA,STXBP1,TBATA,TGFB2,TLR4,TMEM165,TMEM70,T…	71
Cell Morphology,Cellular Assembly and Organization,Cellular Function and Maintenance	Formation of lamellipodia	2.94e-06	Increased	3.535	3.535	ACTR3,ARPC2,AVIL,CAPZB,CARMIL1,CCDC88A,CD44,CD82,CRK,DNM2,EGFR,FGF1,GAB1,HSP90AA1,ITGB1,NCF2,PLEKHO1,RAC1,RHOA,SNX2,TRIP10,VAV1	22
Cardiovascular System Development and Function,Cell-To-Cell Signaling and Interaction	Binding of vascular endothelial cells	2.94e-06		1.5	1.5	ANXA5,ANXA7,CD44,CD63,EGFR,F2R,FGF1,GPC1,HSPA5,ICAM1,IGFBP7,ITGB1,LGALS3,NEU1,PECAM1,STX4,TGFBI,VIM,VTN	19
Cellular Assembly and Organization,Cellular Function and Maintenance,Tissue Development	Formation of actin stress fibers	2.97e-06	Increased	2.271	2.271	ARF1,ARHGAP18,ARHGAP32,BMX,CALD1,CARMIL1,CCDC88A,CD44,CRK,EGFR,F11R,F2R,FGF1,GNA11,GPI,MAP2K1,NF2,PHACTR1,PLCB3,PRKCD,PRKCI,RAC1,RHOA,RHOQ,S100A10,SH3PXD2B,TGFBI,TNFAIP1,TPM4,TRIP10	30
Metabolic Disease,Organismal Injury and Abnormalities	Amyloidosis	3.09e-06		-1.432	1.432	ABCA1,ACE,ADGRL2,AIF1,AIFM1,ALDH2,APLP2,ATP1B1,ATP6V1E1,ATXN1,BACE1,CANX,CAST,CD63,CD68,CIB1,CLUH,CTSB,CTSS,EPHX1,FRMD4B,FRRS1,GPNMB,GSK3B,HSPA5,ICAM1,IDE,LGALS1,LGALS3,LGMN,LIPA,LRP6,LRPAP1,NFE2L2,PDE4A,PDIA3,PECAM1,PLD3,PLK2,PPARA,PRDX6,PRKACA,PRKAR2A,PRKCD,PSAP,PSEN1,PSMD1,PSMD2,RAB6A,SELENOP,SOAT1,SPTLC1,STXBP1,TAGLN,TGFBI,TLR4,TNFSF11,UBXN4,VCP,VDAC1,VIM,VPS35,WDFY3,XBP1	64
Hereditary Disorder,Organismal Injury and Abnormalities,Skeletal and Muscular Disorders	Hereditary myopathy	3.18e-06				AARS1,ACE,ACOX1,AIFM1,ALDH1L2,ARF1,ARL4C,ASAH1,CALD1,CALR,CANX,CAST,CPQ,CTSS,CXCL14,DAG1,DNM2,DST,ECI2,ETHE1,F2R,FECH,FGF1,GBA2,GLA,GNB4,HADHB,HK1,HSP90B1,HSPA5,IFI30,ITGB1,KDELR2,KIF1C,LAMP2,MARS1,MCOLN1,MGST1,NDUFA9,NDUFS8,NDUFV2,NEBL,OXCT1,PDHA1,PLCB1,PNPO,PRDX6,PSAP,PSEN1,RAB7A,S100A11,SBF2,SDC2,SDHB,SELENON,SFXN3,SLC1A5,SLC39A8,SPTLC1,TAGLN,TAX1BP3,TFG,TGFBI,TMEM43,TMEM70,TPM4,VCP,WASHC5,ZFY…	69
Cellular Development,Connective Tissue Development and Function,Tissue Development	Differentiation of connective tissue cells	3.33e-06	Increased	3.315	3.315	ADAMTS12,ASAH1,ATP6AP1,BNIP3,CALR,CAST,CCR1,CD44,CDS1,CMTM2,CREB3L2,CRK,CTBP2,DNAI3,DNM2,DYNLL1,EGFR,ELF4,EXT1,F2R,FAM20C,FCER1G,FGF1,FNDC3B,FOS,FOSB,GLG1,GLIS3,GPNMB,GPR137B,GSK3B,H3-3A/H3-3B,IRS1,ITGB1,KLF15,LGALS3,LRP6,MAF,MAP2K1,NFE2L1,NFE2L2,OSBPL11,OSCAR,PLCB1,PPARA,PRKACA,PRKCD,PSEN1,RAB23,SH3PXD2B,SIRT2,SLC1A5,STK3,SUFU,TGFB2,TLR4,TNFSF11,TP53INP2,VIM,WNT7B,XBP1,YWHAH,ZFP36L1,ZNF219,ZNF38…	65
Cell Death and Survival	Apoptosis of fibroblast cell lines	3.33e-06		1.63	1.63	AIFM1,ASAH1,ATF6,ATG3,ATP6AP2,BCL2L13,BNIP3,CRK,EGFR,EPHX1,GPI,GSK3B,HIPK2,HSPA5,IGF1R,ITGB1,MAP3K8,MLKL,NFE2L2,PDE4A,PDIA3,PRKCD,PSEN1,QKI,RAC1,RALB,RHEB,RHOA,RHOT1,RNF13,RTN4,SGPL1,SYCP2,TNFAIP3,VDAC1,VIM	36
Nervous System Development and Function	Morphology of nervous system	3.34e-06				ABR,ACP2,ADAM9,AGA,AIFM1,ANXA5,APLP2,ARHGAP35,ATRN,ATXN1,BACE1,CAMSAP2,CANX,CAPZB,CAST,CCDC88A,CD44,CIB2,CLTC,CPEB2,CPEB4,CSTB,CTSB,DAG1,DNM3,DOCK7,DPYSL3,ECE1,EGFR,EI24,EPB41L3,EPS15L1,FOS,FRMD4A,GAREM2,GLB1,GNPTAB,GSK3B,HIPK2,HLX,HSPA5,IGF1R,INTU,IRS1,ITGB1,LAMP2,LGALS1,LGMN,LIPA,LRPAP1,MANBA,MAP2K1,MCOLN1,MERTK,MYO5A,NCS1,NFE2L2,NPC1,NR6A1,OPHN1,PALS1,PHYH,PITPNA,PLCB1,PPARA,PPT1,PRKACA,PSAP,P…	92
Cellular Compromise,Neurological Disease,Organismal Injury and Abnormalities,Tissue Morphology	Neurodegeneration of brain cells	3.41e-06	Decreased	-2.561	2.561	AGA,AIFM1,ATXN1,CTSB,FUCA1,GSK3B,MANF,NFIL3,NPC1,NPC2,PPT1,PSAP,PSEN1,ZFYVE26	14
Small Molecule Biochemistry	Metabolism of dicarboxylic acid	3.5e-06				CS,DLST,HAAO,IDH1,IDH3A,IDH3B,MDH1,MDH2,PHYH,SDHB	10
Metabolic Disease,Organismal Injury and Abnormalities	Glucose metabolism disorder	3.56e-06	Decreased	-2.999	2.999	ABCA1,ACACA,ACE,ACOX1,ACSF2,ADAMTS12,AIF1,ALDH2,ANXA11,ANXA2,ANXA5,ATF6,ATP1B1,ATXN1,BACE1,BCAP31,BDH1,CA13,CALR,CAMTA1,CANX,CCDC88A,CCR1,CD180,CD44,CDS1,CERS5,CHP1,CNDP2,COL15A1,CROT,CTSB,CTSH,CTSS,CXCL14,CYP7A1,DDAH1,DDX4,DEGS1,DERL2,DNAJB9,DPYSL3,EDNRB,EGFR,ELF4,F2R,FAH,FCER1G,FGF1,FKBP15,FLOT1,FOS,FRMD3,FRMD4B,GALNT2,GANAB,GATM,GGH,GLIS3,GLUD1,GPD2,GPNMB,GSK3B,HAAO,HADH,HSPA5,HYOU1,ICAM1,IDE,…	142
Endocrine System Disorders,Gastrointestinal Disease,Metabolic Disease,Organismal Injury and Abnormalities	Diabetes mellitus	3.68e-06		0.721	0.721	ABCA1,ACACA,ACE,ACOX1,ACSF2,ADAMTS12,AIF1,ALDH2,ANXA11,ANXA2,ANXA5,ATF6,ATP1B1,ATXN1,BACE1,BDH1,CA13,CALR,CAMTA1,CANX,CCR1,CD180,CD44,CDS1,CHP1,CNDP2,COL15A1,CROT,CTSB,CTSH,CTSS,CYP7A1,DDAH1,DDX4,DNAJB9,DPYSL3,EDNRB,EGFR,ELF4,F2R,FAH,FCER1G,FGF1,FKBP15,FLOT1,FOS,FRMD3,FRMD4B,GALNT2,GANAB,GATM,GGH,GLIS3,GLUD1,GPD2,GPNMB,GSK3B,HAAO,HADH,HSPA5,ICAM1,IDE,IDH1,IGF1R,IGFBP7,IMMT,IRS1,KLF15,LGALS3,LGMN,…	124
Infectious Diseases	Replication of virus	3.7e-06	Increased	4.287	4.287	AGFG1,ANXA5,AP2M1,ARCN1,ARHGAP21,ATP1B1,ATP2C1,ATP6AP1,ATP6AP2,ATP6V0B,ATP6V1A,CCR1,CD58,CLUH,CTBP2,DAG1,DDB1,DDX39A,DUSP3,F11R,F13A1,FCGRT,GAB1,GALC,GBF1,GCLC,GSK3B,HSP90AA1,HSP90B1,LAMP2,LDHA,MAP2K1,MAP2K2,MDH1,MSR1,NEDD8,PLIN3,PPARA,PRKACA,PRKCD,PRKCI,PSENEN,PSMD2,RAB9A,SAE1,SGPL1,SNAP23,TGFB2,TLR4,TLR8,UBQLN4,VCP,VIM,YBX1,ZEB2,ZNF436	56
Carbohydrate Metabolism	Synthesis of carbohydrate	3.86e-06	Increased	2.835	2.835	ACADM,ARF1,ARRDC3,ASAH1,ATF6,B3GNT2,BMX,CAPN2,CDS1,CERS5,CHST12,CLTC,CTBP2,EXT1,F2R,FABP5,FGF1,GPC1,GSK3B,ICAM1,IDH1,IGF1R,IRS1,LPIN3,LRP6,MAP2K1,NAGK,NCS1,OCRL,PCYT1A,PGM1,PGM3,PIGU,PLCB1,PLCB3,PLIN2,PPARA,PYGL,RAB10,RAC1,RHOA,RHOQ,S100A11,SDC2,SELENOS,SH3GLB1,SLC35D1,SLC44A1,SORD,TGFB2,TIRAP,TKT,UGDH,VAV1,XBP1	55
Cellular Assembly and Organization	Fusion of vesicles	3.91e-06	Increased	2.208	2.208	AGFG1,ANXA2,ANXA7,ARL8B,CHP1,EEA1,HTATIP2,LAMP2,NSF,RAB7A,SCARB2,SNAP23,STXBP1,VCP	14
Cellular Movement	Migration of tumor cell lines	4.22e-06	Increased	6.194	6.194	AIF1,ANXA2,AP2M1,ARF1,ARHGAP35,ARL4C,ARPC2,CALD1,CALR,CAPN2,CD44,CD82,CLTC,CRK,CTBP2,CTSB,CTSH,DNM2,EGFR,F2R,GAB1,GALNT2,GNA11,GPI,GSK3B,HSP90AA1,HTATIP2,IDH1,IGF1R,IGFBP7,IRS1,ITGB1,LGALS1,LGALS3,MAP2K1,MERTK,MMP19,MOSPD2,MRAS,NEDD9,NFE2L2,PEAK1,PECAM1,PHACTR1,PLAAT3,PLGRKT,PPARA,PRKCD,PRKCI,QKI,RAC1,RALB,RHOA,RHOU,S100A10,S100A11,SCNN1A,SDC2,TLR4,TRIP10,UGDH,VCP,VDAC1,VIM,VTN,YBX1,ZEB2	67
Cellular Function and Maintenance,Molecular Transport	Exocytosis by cells	4.32e-06		1.73	1.73	ADGRL2,ATP6AP1,CCL8,CCR1,IGF1R,MCOLN1,MYO5A,NCS1,NSF,RAB10,RAB11A,RAB9A,RHOA,SCAMP1,SNAP23,STX4,STXBP1,STXBP5L,WASHC5	19
Cellular Assembly and Organization,Cellular Function and Maintenance	Organization of lysosome	4.33e-06				ABCA1,ACP2,ARSB,CLN6,GBA,GNPTAB,PPT1,TPP1,VPS35,WASHC5	10
Developmental Disorder,Ophthalmic Disease,Organismal Injury and Abnormalities	Congenital cataract	4.47e-06				ACOX1,ALDH1L2,CRYBA4,CRYGS,ECI2,ETHE1,FTL,MAF,OCRL,PRDX6,SDHB,SFXN3,VIM,WFS1	14
Cardiovascular Disease,Organismal Injury and Abnormalities	Damage of endothelial tissue	4.63e-06		0.701	0.701	ARF1,CAST,F2R,ITGB1,LIPA,LRPAP1,NFE2L2,PECAM1,PRDX6,PTPRJ,RAB7A,RAC1,S100A4,SCNN1A,TGFBI,TLR4	16
Cell-To-Cell Signaling and Interaction,Hematological System Development and Function,Immune Cell Trafficking,Inflammatory Response	Activation of antigen presenting cells	4.64e-06	Increased	2.638	2.638	ACE,ANXA2,CALR,CD44,CTSH,CTSS,EGFR,EXT1,FCER1G,FGF1,GBA,GPR137B,HSP90B1,ICAM1,ITGB1,LGALS3,MAF,MAP2K1,MAP2K2,MERTK,MSR1,NFIL3,NPC1,ODC1,PPARA,PPT1,PRDX6,PRKCD,PRKCI,PSAP,PSEN1,RAB10,RAB32,RAB6A,RHEB,TLR4,TNFRSF1B,VTN	38
Hereditary Disorder,Neurological Disease,Organismal Injury and Abnormalities	Demyelinating hereditary motor and sensory neuropathy	4.68e-06				AARS1,ACOX1,AIFM1,ARF1,DNM2,DST,GNB4,HADHB,HK1,MARS1,RAB7A,SBF2,SPTLC1,TFG,VCP	15
Organismal Injury and Abnormalities,Renal and Urological Disease	Renal lesion	4.71e-06		-0.282	0.282	ACE,AGA,ALDH2,ALDH7A1,ANXA2,ANXA5,ARHGAP21,ARHGAP26,ARHGAP35,ASRGL1,ATP13A3,ATP1B1,ATP6AP1,ATXN1,BTRC,CCDC88A,CCR1,CCT3,CD44,CD68,CIB2,CLTC,CPEB2,CPQ,CTNS,CTSS,DHRS7,DLST,DNAJB9,DNM2,DOCK7,DST,EGFR,EHHADH,EI24,ELOC,EPHX1,EVI2B,EXT1,FABP5,FAH,FLRT2,FOS,FRMD4A,GATM,GIPC1,GLB1,GLIS3,GLMP,GNA11,GNPDA2,GPD2,HADHB,HSP90AA1,HSP90B1,IDH1,IGF1R,IRS1,ITGB1,LGALS3,LGMN,LHFPL2,LIPA,LONRF3,LTA4H,M6PR,MAP2K1,M…	133
Neurological Disease,Organismal Injury and Abnormalities,Psychological Disorders	Disorder of basal ganglia	4.94e-06		-0.482	0.482	ACADM,AIFM1,ALDH2,ANXA2,AP1S1,ARHGAP32,ATP1B1,ATP6AP2,ATP6V1A,ATP6V1E1,ATXN1,B3GNT2,CAPZB,CD44,CD68,CDS1,CERS2,CRAT,CTIF,CTSB,CTSS,DPYSL3,EIF4G1,F11R,FLOT1,FLRT2,FOS,FOSB,FRMD4A,FRMD4B,FTL,GALC,GBA,GHITM,GPD2,GPI,GSK3B,H3-3A/H3-3B,HADH,HADHB,HSP90AA1,HSPA5,HSPA8,IDH3A,ITFG1,LAMP2,LDHA,MDH1,MERTK,MYO5A,MYORG,NDUFB10,NDUFB2,NDUFB3,NDUFV2,NFE2L1,NFE2L2,P4HA1,PCMT1,PDE4A,PGK1,PHACTR1,PLCB1,PLK2,PPARA…	83
Cellular Function and Maintenance	Pinocytosis	4.98e-06	Increased	2.219	2.219	ANKFY1,CARMIL1,DNM2,EHD4,FRS2,JOSD1,PPT1,RAC1,RHOA,SNX33,TLR4	11
Neurological Disease,Organismal Injury and Abnormalities	Seizure disorder	5.14e-06	Decreased	-3.436	3.436	AARS1,ACP2,ALDH7A1,AP1S1,AP2M1,ARHGAP32,ARRDC3,ASAH1,ATP2C1,ATP6AP2,ATP6V1A,BACE1,CA13,CCR1,CSTB,CTSB,DOCK7,EPHX1,EXOC7,FOS,FOSB,GATM,GBA,GLB1,GNA11,GSK3B,HSP90B1,HSPA8,HYOU1,MDH1,MDH2,MEF2A,MERTK,NFIL3,NSF,OPHN1,PHACTR1,PIGT,PIGU,PITPNA,PLCB1,PLK2,PNPO,PPT1,PSAP,PSEN1,RAC1,RHEB,RNF13,SCARB2,SELENOP,SPAG1,STAM,STRADA,STXBP1,TLR4,TMEM70,TNFRSF1B,TRAK1,UGDH,YWHAG,ZEB2	62
Cellular Function and Maintenance	Clathrin mediated endocytosis	5.24e-06	Increased	2.796	2.796	AP2M1,AP2S1,ATP6AP1,ATP6V0E1,ATP6V1D,ATP6V1E1,ATP6V1F,CANX,CIB2,CLTC,DNM2,JOSD1,RAC1	13
Lipid Metabolism,Molecular Transport,Small Molecule Biochemistry	Concentration of sterol	5.36e-06		-1.104	1.104	ABCA1,CHP1,CTSS,CXCL14,CYP7A1,EDNRB,FABP5,FLOT1,FUCA1,GATM,GLA,GPD2,GSK3B,ICAM1,IDH1,IRS1,LGALS3,LIPA,LPCAT3,LRPAP1,MAF,MSR1,NCEH1,NEU1,NFIL3,NPC1,NPC2,PCYT1A,PHYH,PLIN2,PPARA,PSEN1,RAB7A,RAB9A,RHOA,SCNN1A,SGPL1,SOAT1	38
Post-Translational Modification,Protein Folding	Folding of protein	5.4e-06		1.091	1.091	ATF6,CALR,CANX,CCT3,FKBP9,GANAB,GNB4,HSP90AA1,HSPA5,HSPA8,MESD,PDIA3,PDIA5,PSMC1,RAB7A,SH3GLB1,VCP	17
Neurological Disease,Organismal Injury and Abnormalities	Early-onset encephalopathy	5.77e-06				AARS1,ACER3,ALDH7A1,ASAH1,ATP6V1A,BCAP31,CA13,CSTB,DOCK7,H3-3A/H3-3B,HSP90AA1,HSP90B1,MDH2,PHACTR1,PLCB1,PNPO,PSEN1,RNF13,SCARB2,STRADA,STXBP1,TMEM63A,TRAK1,TUBB1,UGDH,VCP,YWHAG	27
Cardiovascular System Development and Function,Organ Morphology,Organismal Development	Morphology of heart	6.05e-06				ABCA1,ACADM,ACE,ADAM9,ADGRL2,AIFM1,ARSB,ATF6,ATP6V1E1,ATXN1,BMX,BNIP3,CALR,CAPN2,CAPZB,CAST,CIB1,CRK,CTSA,CTSB,CUX1,DAG1,DVL3,ECE1,EGFR,ELOA,F2R,FLRT2,FRRS1,GALNT1,GAS2L3,GLA,GNA11,GSK3B,HSP90B1,IGF1R,IRS1,KLF15,LAMP2,MAP2K1,MCOLN1,MEF2A,MRAS,NEBL,NFE2L2,NR6A1,P2RX4,PGK1,PLCB1,PPARA,PRKCD,PSEN1,PTPRJ,RAB1A,RAC1,RHEB,RHOA,RTN4,S100A10,S100A6,SDHB,SIRT2,SLC39A8,SLC6A8,STK3,SUFU,TAX1BP3,TGFB2,TKT,TL…	77
Neurological Disease,Organismal Injury and Abnormalities	Childhood encephalopathy	6.24e-06				AARS1,ACER3,ALDH7A1,ASAH1,CA13,CSTB,DOCK7,H3-3A/H3-3B,HSP90AA1,HSP90B1,MDH2,PHACTR1,PLCB1,PNPO,RNF13,SCARB2,STRADA,STXBP1,TMEM63A,TRAK1,TUBB1,UGDH,YWHAG	23
Carbohydrate Metabolism	Catabolism of polysaccharide	6.45e-06	Increased	2.778	2.778	ADAMTS12,ARSB,CD44,CHP1,CLTC,CTSB,GBA,GLB1,GNS,GPC1,NEU1,PGM1,PHKG1,PITPNA,PYGL,SDC2	16
Cell Morphology	Area of cells	6.45e-06				ACE,ARHGAP35,CUX1,DPYSL3,EGFR,GNPTAB,IGF1R,MYO5A,PRKAB1,PRKAB2,PRKCD,PSEN1,RHEB,SCARB2,TLR4,XBP1	16
Lipid Metabolism,Small Molecule Biochemistry	Metabolism of glycosphingolipid	6.6e-06	Increased	2.579	2.579	ASAH1,CD82,CERT1,CLN6,CTSA,GALC,GBA,GBA2,GLA,GLB1,NEU1,PSAP,SGPL1,SPTLC1	14
Cellular Assembly and Organization,Cellular Function and Maintenance	Acetylation of microtubules	6.65e-06		1.103	1.103	DST,MAP2K1,RAC1,RRBP1,SIRT2	5
Lipid Metabolism,Small Molecule Biochemistry	Metabolism of glycosylceramide	6.65e-06				GALC,GBA,GBA2,GLA,PSAP	5
Cellular Function and Maintenance	Engulfment of leukocytes	6.86e-06	Increased	2.241	2.241	ABCA1,ACE,ANXA5,CALR,CD44,CRK,FCER1G,HYOU1,ICAM1,ITGB1,LGALS3,M6PR,MERTK,MSR1,NCKAP1L,NFE2L2,PECAM1,PSEN1,PTPRJ,RAB11A,RAC1,RHOA,SOAT1,TLR4,VTN,XBP1	26
Cellular Movement	Migration of vascular cells	7.07e-06	Increased	2.844	2.844	ACACA,AIF1,ANXA2,CD44,CD63,CD82,CRK,EGFR,F11R,F2R,FGF1,FRS2,GAB1,GNA11,GSK3B,HLX,HSPA5,ITGB1,LGALS1,NEU1,NFE2L2,PLCB3,PRKCD,PTPRJ,RAC1,RHOA,RTN4,S100A4,TGFBI,TLR4,VTN	31
Immunological Disease	Early stage acute graft-vs-host disease	7.07e-06				ACER3,ACP3,ACSS2,CLTB,CREG1,CTSH,FUCA1,ICAM1,NAGK,RAB5C,SCARB2	11
Cell-To-Cell Signaling and Interaction	Adhesion of vascular cells	7.19e-06		1.491	1.491	ANXA5,ANXA7,CD44,CD63,EGFR,F2R,ICAM1,IGFBP7,ITGB1,LGALS3,NEU1,PECAM1,RHOA,STX4,TGFBI,VIM	16
Digestive System Development and Function,Gastrointestinal Disease	Abnormal morphology of digestive system	7.28e-06				ANXA7,ASAH1,CCR1,CREB3L2,CTSA,CUX1,CYP7A1,DNAJB9,ECE1,EDNRB,EGFR,EHD4,EI24,FAH,FAM20A,FAM20C,GBA,GBA2,GLA,GLIS3,GLMP,GNPTAB,GSK3B,HADH,HIPK2,HLX,LGALS3,LIPA,LRP6,MANBA,MAP3K8,MCOLN1,MERTK,MFSD1,NFE2L1,NFE2L2,NFIL3,NPC1,PITPNA,PLAAT3,PPARA,PPT1,PRKCD,PSAP,RASGRF1,SLC35D1,SOAT1,SPEN,STK3,TGFB2,TGFBI,TNFRSF1B,TNFSF11,TYSND1,XBP1,YBX1	56
Cell Death and Survival,Embryonic Development	Cell death of embryonic cell lines	7.31e-06		1.741	1.741	AAK1,AIFM1,ATG3,BNIP3,CD44,CRK,CTSB,DLST,EGFR,FGF1,GSK3B,HIPK2,HK1,HSPA5,IGF1R,IRS1,ITGB1,LDHA,MAP3K8,MLKL,NF2,NFE2L2,PDIA3,PLCB1,PRDX6,PRKCD,PSEN1,RAC1,RHEB,RHOA,RNF216,RTN4,SDHD,SGPL1,SIRT2,TMEM214,TNFRSF1B,VDAC1,VTN,XBP1	40
Cardiovascular System Development and Function,Cell-To-Cell Signaling and Interaction	Adhesion of endothelial cells	7.53e-06		1.388	1.388	ANXA5,ANXA7,CD44,CD63,EGFR,F2R,ICAM1,IGFBP7,ITGB1,LGALS3,LIPA,NEU1,PECAM1,RAC1,RHOA,STX4,TGFBI,TNFSF11,VIM,VTN	20
Cell Death and Survival	Cell viability of tumor cell lines	7.63e-06	Increased	4.401	4.401	AARS1,ABCA1,ACE,AGA,ARCN1,ASAH1,ATF6,BMX,BNIP3,CALR,CD44,CD82,CNDP2,COP1,CRK,CUX1,DNM2,DST,EGFR,EIF4A1,EIF4G1,EPS15L1,FOS,GAB1,GCLC,GLUD1,GPC1,GSK3B,HIPK2,HK1,HSP90B1,HSPA5,HSPA8,HTATIP2,IDH1,IGF1R,IGFBP7,ITGB1,LAMP2,LDHA,LEPROT,MAP2K1,MAP3K8,MRAS,NFE2L2,PRKAB1,PRKCD,PRKCI,PSAP,PSMC5,PSMD1,RAB11A,RAC1,RHEB,RHOA,S100A6,SEL1L,SLC1A5,SPEN,STK3,SUFU,TNFSF11,VCP	63
Organismal Development	Size of body	7.77e-06	Increased	8.185	8.185	ABCA1,ACOX1,ANXA2,ANXA7,APLP2,ARHGAP35,ARSB,ATRN,BACE1,CAMSAP2,CAMTA1,CANX,CLUH,CPEB2,CTSA,CXCL14,DERL2,EDNRB,EGFR,EHD4,EPS15L1,FABP5,FAM20C,FCER1G,FOS,FOSB,GATM,GLG1,GLIS3,GNA11,GNPTAB,GPD2,IGF1R,IGFBP7,IRS1,LAMP2,LGMN,LIPA,M6PR,MAF,MCOLN1,MTA2,NFIL3,NPC2,PHYH,PITPNA,PLCB1,PLGRKT,PLIN2,PLK2,PPIB,PRKAB1,PRKACA,PRKCD,PSAP,PSEN1,PTPRJ,RASGRF1,SCARB2,SGPL1,SH3PXD2B,SLC25A13,SLC35D1,SLC6A8,SNX2,STXBP…	77
Cell-To-Cell Signaling and Interaction,Inflammatory Response	Immune response of tumor cell lines	7.78e-06	Increased	2.649	2.649	ACTR3,ARPC2,CD44,CERS2,CLTC,FCER1G,HSP90B1,ICAM1,IDH1,MERTK,MTA2,NCKAP1L,OCRL,PRKCD,QKI,RAB11A,RAB31,RAC1,RALB,RHOA,TLR4,TMEM165,VIM	23
Cell Morphology,Nervous System Development and Function,Tissue Morphology	Morphology of neurons	7.88e-06				AGA,ANXA5,APLP2,ATXN1,BACE1,CAMSAP2,CAPZB,CAST,CCDC88A,CIB2,CLTC,CPEB2,CPEB4,CSTB,CTSB,DAG1,DNM3,DOCK7,DPYSL3,ECE1,EI24,EPB41L3,FOS,GAREM2,GLB1,GNPTAB,GSK3B,HIPK2,HLX,IGF1R,INTU,ITGB1,LGALS1,LGMN,LRPAP1,MANBA,MCOLN1,MYO5A,NCS1,NPC1,OPHN1,PHYH,PITPNA,PLCB1,PPARA,PPT1,PSAP,PSEN1,RAB10,RAC1,RASGRF1,RHEB,RHOA,RHOT1,RTN4,S100A4,SCARB2,SCNN1A,TLR4,TMEM59,VIM,VPS35,ZSWIM6	63
Cellular Assembly and Organization,Cellular Function and Maintenance,Tissue Development	Polymerization of actin filaments	8e-06	Increased	2.358	2.358	ACTR3,AIF1,ARHGAP18,ARPC2,CARMIL1,FMN1,GBA2,ICAM1,NCKAP1L,PECAM1,PRKCD,RAC1,RHOA,RTN4,VAV1,VTN	16
Lipid Metabolism,Molecular Transport,Small Molecule Biochemistry	Accumulation of lactosylceramide	8.08e-06		-1.961	1.961	GLB1,NPC1,NPC2,PSAP	4
Embryonic Development,Organ Development,Organ Morphology,Organismal Development,Organismal Injury and Abnormalities,Respiratory Disease,Respiratory System Development and Function,Tissue Development	Abnormal morphology of enlarged lung	8.08e-06				DENND1B,HLX,NFE2L2,TLR4	4
Carbohydrate Metabolism,Molecular Transport	Transport of carbohydrate	8.11e-06	Increased	2.509	2.509	ABCA1,ACE,FABP5,HK1,IRS1,ITGB1,KLF15,MAP2K1,MEF2A,NFE2L2,NPC1,PCYT1A,PITPNA,PLAAT3,PRKCD,PRKCI,RAC1,REPIN1,RHOA,RHOQ,SELENOS,SLC17A5,SLC2A13,SLC35B4,SLC37A2	25
Cardiovascular Disease,Organismal Injury and Abnormalities	Advanced stage peripheral arterial disease	8.17e-06				ARL4C,CACYBP,CCR1,CD163,CTSB,CTSS,ELF4,EVI2B,FKBP15,HTATIP2,IFI30,MCUB,MSR1,NEDD9,TBC1D9B,TGFB2,TPP1,VSIG4,VWA5A	19
Cardiovascular Disease,Cardiovascular System Development and Function,Organ Morphology,Organismal Development,Organismal Injury and Abnormalities	Abnormal morphology of heart	8.19e-06				ABCA1,ACADM,ACE,ADAM9,ADGRL2,AIFM1,ARSB,ATF6,ATP6V1E1,ATXN1,BMX,BNIP3,CALR,CAPN2,CAST,CIB1,CRK,CTSB,DAG1,DVL3,ECE1,EGFR,ELOA,F2R,FLRT2,FRRS1,GALNT1,GAS2L3,GLA,GNA11,GSK3B,HSP90B1,IGF1R,KLF15,LAMP2,MAP2K1,MCOLN1,MEF2A,MRAS,NEBL,NFE2L2,NR6A1,P2RX4,PGK1,PLCB1,PPARA,PRKCD,PSEN1,PTPRJ,RAB1A,RAC1,RHEB,RHOA,RTN4,S100A10,S100A6,SDHB,SIRT2,SLC39A8,SLC6A8,STK3,SUFU,TAX1BP3,TGFB2,TLR4,TMEM43,TNFAIP3,TNFRSF1…	72
Renal and Urological System Development and Function	Morphology of urinary system	8.22e-06				ABCA1,ACE,AGA,ARHGAP35,ATF6,CCR1,CXCL14,EGFR,EHD4,FAH,FAM20A,FCER1G,FGF1,FMN1,FUCA1,GLA,GLIS3,GSK3B,ICAM1,IGF1R,IRS1,ITGB1,LGMN,LIPA,MANBA,MCOLN1,PECAM1,PPT1,PSAP,RCBTB1,SCARB2,SUGCT,TGFB2,TKT,TLR4,TNFRSF1B,TULP3,ZFYVE26	38
Cell Death and Survival,Organismal Injury and Abnormalities	Apoptosis of epithelial cell lines	8.44e-06		1.218	1.218	AIFM1,BNIP3,CD44,DYNLL1,EGFR,FGF1,FOS,GSK3B,HIPK2,HSPA5,IGF1R,IRS1,ITGB1,LAMP2,MAP3K8,NEK6,NF2,NFE2L2,PDE4A,PRKCI,RAC1,RNF216,SDHD,SGPL1,TMEM214,VDAC1,VTN,XBP1	28
Neurological Disease,Skeletal and Muscular Disorders	Neuromuscular disease	8.6e-06				ACADM,AIFM1,ALDH2,ANXA2,AP1S1,ARHGAP32,ATP1B1,ATP2C1,ATP6AP2,ATP6V1A,ATP6V1E1,ATXN1,B3GNT2,CALR,CANX,CAPZB,CD44,CD68,CDS1,CHP1,CTIF,CTSB,CTSS,CYSLTR2,DPYSL3,EIF4G1,ETHE1,F11R,FCGRT,FLOT1,FLRT2,FOS,FRMD4A,FRMD4B,FTL,GALC,GBA,GHITM,GPD2,GPI,GSK3B,H3-3A/H3-3B,HADH,HADHB,HSP90AA1,HSP90B1,HSPA5,HSPA8,IDH3A,ITFG1,KIF1C,LAMP2,LDHA,M6PR,MAP2K1,MDH1,MERTK,MYO5A,NDUFA9,NDUFB10,NDUFB2,NDUFB3,NDUFS8,NDUFV2,N…	97
Lipid Metabolism,Molecular Transport,Small Molecule Biochemistry	Concentration of cholesterol	8.67e-06		-0.804	0.804	ABCA1,CTSS,CXCL14,CYP7A1,FABP5,FLOT1,FUCA1,GATM,GLA,GPD2,GSK3B,ICAM1,IDH1,IRS1,LGALS3,LIPA,LPCAT3,LRPAP1,MAF,MSR1,NCEH1,NEU1,NFIL3,NPC1,NPC2,PCYT1A,PHYH,PLIN2,PPARA,PSEN1,RAB7A,RAB9A,RHOA,SCNN1A,SGPL1,SOAT1	36
Cell Morphology,Cellular Assembly and Organization,Cellular Development,Cellular Function and Maintenance,Cellular Growth and Proliferation,Nervous System Development and Function,Organismal Development,Tissue Development	Axonogenesis	9.37e-06		1.204	1.204	ACTR3,ARHGAP32,ARHGAP35,ATF6,BACE1,DOCK7,FLOT1,FOS,GSK3B,HSP90AA1,IGF1R,MAP2K1,MAP2K2,NF2,PALS1,PDIA3,PITPNA,PRKCI,PSEN1,RAB10,RAC1,RALB,RHOA,RTN4,TNFRSF1B,TNFRSF21,TRAK1,VIM,ZEB2	29
Cellular Growth and Proliferation,Connective Tissue Development and Function,Tissue Development	Proliferation of connective tissue cells	9.41e-06	Increased	4.342	4.342	ACACA,AIF1,ANXA2,ARHGAP32,BMX,BTRC,CASK,CD44,CIB1,CREB3L2,CRK,CTSB,EDNRB,EGFR,EXT1,F2R,FGF1,FNDC3B,FOS,FOSB,FRS2,GPI,GSK3B,IDH1,IFI30,IGF1R,IGFBP7,INTU,IRS1,ITGB1,LGALS1,LGALS3,MAP2K1,NCOA4,NF2,NFE2L2,PGK1,PITPNA,PLK2,PRKCD,PRKCI,RAC1,RASGRF1,RHEB,RHOA,S100A11,S100A4,S100A6,SGPL1,SIRT2,SLC3A2,TGFB2,TLR4,TNFSF11,TOM1L1,VIM,VTN,XBP1,YBX1,ZFP36L1	60
Cardiovascular Disease,Organismal Injury and Abnormalities	Peripheral arterial disease	9.52e-06				ACE,ANXA2,ARL4C,ATF6,CACYBP,CCR1,CD163,CTSA,CTSB,CTSS,CYSLTR2,ELF4,EVI2B,F2R,FKBP15,HTATIP2,IFI30,MCUB,MSR1,NEDD9,PRCP,SOAT1,TBC1D9B,TGFB2,TPP1,TUBB1,VSIG4,VWA5A	28
Inflammatory Response,Organismal Injury and Abnormalities	Inflammation of organ	9.53e-06	Decreased	-3.536	3.536	ABCA1,ACE,ACOX1,ADAMTS12,AIF1,ALDH2,ANXA4,ANXA5,ANXA7,ARCN1,ARHGAP10,ARHGAP32,ATP1B1,ATXN1,BMX,CA13,CALR,CANX,CAPZB,CCDC88A,CCL8,CCR1,CD180,CD44,CD68,CTNS,CTSB,CTSS,CYSLTR2,EDNRB,EGFR,EHD4,EPB41L3,EPS8,FABP5,FAH,FCER1G,FCGRT,FLOT1,FOS,FRMD4B,FRRS1,GATM,GBA,GLG1,GLMP,GPNMB,GPX4,H3-3A/H3-3B,HNMT,HSP90B1,HSPA5,ICAM1,IDE,IFI30,IGF1R,IKBIP,ITGB1,LGALS1,LGALS3,LGALSL,LGMN,LIPA,LRP6,LRPAP1,LY96,MAP2K1,M…	128
Neurological Disease	Polyneuropathy	9.54e-06				AARS1,ACOX1,AIFM1,ARF1,CHP1,DNM2,DST,GBA2,GNB4,HADHB,HK1,IGF1R,KIF1C,MARS1,MCOLN1,PSEN1,RAB7A,SBF2,SLC1A5,SPTLC1,TFG,VCP,WASHC5,ZFYVE26	24
Cellular Assembly and Organization,Cellular Function and Maintenance	Endocytosis of vesicles	9.89e-06		0	0	AAK1,AP2M1,CANX,CLTC,DENND1A,DNM2,DNM3,HSPA8,LRPAP1,OPHN1,RHOA	11
Infectious Diseases	Infection of tumor cell lines	1.06e-05	Increased	3.218	3.218	ACP3,AP1B1,ATP6V0A1,CAMK1,CIB2,CLTB,CLTC,DNM2,EEA1,EGFR,FCGRT,HSP90B1,MERTK,PAF1,RNF216,SLC31A1,STAM,VCP,VIM	19
Nervous System Development and Function	Myelination	1.08e-05		1.85	1.85	ACER3,ATRN,BACE1,CERS2,DAG1,DOCK7,GALC,GPC1,GSK3B,ITGB1,MAP2K1,MLKL,MYO5A,NF2,NFE2L2,PALS1,PSAP,QKI,RAC1,RALB,RTN4,SIRT2,SLC17A5,TNFRSF1B,TNFRSF21,TSPAN2	26
Cell Morphology,Cellular Function and Maintenance	Macroautophagy of cells	1.09e-05		-0.447	0.447	ATG3,BNIP3,DYNLL1,MVB12A,MYO5A,NPC1,POLDIP2,PRKAB1,PRKAB2,QSOX1,RAB9A,STAM,TOMM40,TP53INP2,VCP,VDAC1,WIPI1	17
Lipid Metabolism,Small Molecule Biochemistry	Synthesis of fatty acid	1.1e-05	Increased	2.01	2.01	ABCA1,ACACA,ACSS2,ASAH1,CYP7A1,DEGS1,EDNRB,EGFR,FABP5,FADS1,FCER1G,GPC1,GPX4,HACD3,IGFBP7,LTA4H,MAP2K1,MAP3K8,MYO5A,NFE2L2,NPC1,NPC2,PDHA1,PPT1,PRKAB2,PRKCI,QKI,RAC1,SGPL1,SOAT1,SPTLC1,TLR4,VIM,VTN,WDTC1,XBP1	36
Cell Death and Survival	Cell death of fibroblast cell lines	1.1e-05		1.825	1.825	AIFM1,ASAH1,ATF6,ATG3,ATP6AP2,BCL2L13,BNIP3,CRK,CTSB,EGFR,EPHX1,GPI,GSK3B,HIPK2,HSPA5,IGF1R,ITGB1,LAMP2,MAP2K1,MAP3K8,MLKL,NFE2L2,PDE4A,PDIA3,PRDX6,PRKCD,PSEN1,QKI,RAC1,RALB,RHEB,RHOA,RHOT1,RNF13,RTN4,SGPL1,SYCP2,TNFAIP3,TNFRSF1B,VCP,VDAC1,VIM,XBP1	43
Developmental Disorder,Neurological Disease	Neurodevelopmental disorder	1.12e-05				AARS1,ADCY9,AP2M1,AP2S1,ATP6V1A,BCAP31,CAMTA1,CASK,CLN6,CLTC,CLUH,CSTB,CUX1,DOCK7,DYNC1I2,ECE1,EDNRB,EXOC7,H3-3A/H3-3B,HK1,IGF1R,IQSEC2,MAP2K1,MAP2K2,MDH1,MDH2,MRAS,NF2,NSF,PHACTR1,PIGU,PLCB1,RNF13,RTN4,SFXN3,SLC44A1,SLC6A8,STXBP1,TBATA,TGFB2,TMEM165,TRAK1,UGDH,YWHAG,ZEB2,ZSWIM6	46
Cell-To-Cell Signaling and Interaction	Binding of tumor cell lines	1.13e-05	Increased	3.092	3.092	ADAM9,ANXA2,ANXA5,CD44,CD68,CD82,CRK,CTSB,DAG1,EGFR,EXT1,F11R,F2R,GALNT2,HLX,HSP90B1,HSPA5,ICAM1,IGF1R,ITGB1,KLF15,LGALS3,LIPA,MAP2K1,MAP2K2,MMP19,NEU1,PECAM1,RAC1,RHOA,RHOU,SDC2,UGDH,VTN,ZEB2	35
Organismal Development,Organismal Injury and Abnormalities	Abnormal morphology of abdomen	1.14e-05				ABCA1,ACE,ACOX1,ACP3,AGA,ANXA7,ARHGAP35,ARL8B,ARSB,ASAH1,CALR,CCR1,CD44,CREB3L2,CTSA,CUX1,CYP7A1,DDB1,DNAJB9,EDNRB,EGFR,EHD4,EI24,F2R,FAH,FAM20A,FAM20C,FCER1G,FMN1,FOS,FUCA1,GBA,GBA2,GLA,GLIS3,GLMP,GSK3B,HADH,HLX,ICAM1,ITGB1,LGALS3,LGMN,LIPA,LRP6,MANBA,MAP3K8,MCOLN1,MERTK,MFSD1,MLKL,MSR1,NFE2L1,NFE2L2,NFIL3,NPC1,PECAM1,PITPNA,PLAAT3,PPARA,PPT1,PRKCD,PSAP,PSEN1,PTPRJ,RASGRF1,RCBTB1,SCARB2,SLC35D1,…	85
Infectious Diseases	Replication of RNA virus	1.18e-05	Increased	4.011	4.011	AGFG1,ANXA5,AP2M1,ARCN1,ARHGAP21,ATP1B1,ATP2C1,ATP6AP1,ATP6AP2,ATP6V0B,ATP6V1A,CCR1,CD58,CLUH,DAG1,DDB1,DDX39A,DUSP3,F11R,F13A1,FCGRT,GAB1,GALC,GBF1,GCLC,GSK3B,HSP90AA1,LAMP2,LDHA,MAP2K1,MAP2K2,MDH1,MSR1,NEDD8,PLIN3,PRKACA,PRKCD,PRKCI,PSENEN,PSMD2,RAB9A,SAE1,SGPL1,TGFB2,TLR4,TLR8,UBQLN4,VCP,YBX1,ZNF436	50
Developmental Disorder,Hereditary Disorder,Metabolic Disease,Organismal Injury and Abnormalities	Fatty acid oxidation disorder	1.2e-05				ACAD9,ACADM,CZIB,HADH,HADHB,OXCT1,PPARA,SLC25A20,SUGCT	9
Cellular Assembly and Organization	Organization of organelle	1.22e-05		0.896	0.896	ABCA1,ACP2,ADGRL2,AGFG1,ANXA2,ARF1,ARHGAP17,ARHGAP21,ARSB,AVIL,BACE1,BNIP3,CAMK1,CAPZB,CARMIL1,CCDC47,CD44,CERT1,CHP1,CIB1,CLN6,CLTC,CLUH,CTDNEP1,DAG1,EXT1,GBA,GBF1,GHITM,GNPTAB,GORASP2,GPX4,H3-3A/H3-3B,ITGB1,MYO5A,NIPSNAP2,P4HA1,PALS1,PLAAT3,PPIB,PPT1,PRKCI,RAB1A,RAB32,RAB5C,RAC1,RHOA,RRBP1,SELENON,SH3GLB1,SNX33,TGFB2,TMED9,TMEM135,TPP1,VCP,VIM,VPS35,VTN,WASHC5,WNT7B	61
Neurological Disease	Peripheral neuropathy	1.28e-05				AARS1,ACOX1,AIFM1,ARF1,ASAH1,CHP1,DNM2,DST,GBA2,GNB4,HADHB,HK1,KIF1C,MARS1,MCOLN1,NF2,PNPO,PSEN1,RAB7A,SBF2,SLC1A5,SORD,SPTLC1,TFG,TNFSF11,VCP,WASHC5,ZFYVE26	28
Carbohydrate Metabolism	Activation of polysaccharide	1.29e-05				ANXA5,HTATIP2,LY96,TLR4,VTN	5
Organismal Development,Organismal Injury and Abnormalities	Abnormal morphology of thoracic cavity	1.3e-05				ABCA1,ACADM,ACE,ADAM9,ADGRL2,AIFM1,ARSB,ATF6,ATP6V1E1,ATXN1,BMX,BNIP3,CALR,CAPN2,CAST,CIB1,CREB3L2,CRK,CTSB,DAG1,DENND1B,DVL3,ECE1,EGFR,ELOA,F2R,FAM20A,FLRT2,FRRS1,GALNT1,GAS2L3,GLA,GNA11,GSK3B,HLX,HSP90B1,IGF1R,KLF15,LAMP2,LIPA,MAP2K1,MCOLN1,MEF2A,MRAS,NEBL,NFE2L2,NPC2,NR6A1,P2RX4,PECAM1,PGK1,PLCB1,PPARA,PRKCD,PSEN1,PTPRJ,RAB1A,RAC1,RHEB,RHOA,RTN4,S100A10,S100A6,SDHB,SELENON,SIRT2,SLC39A8,SLC6A8…	84
Dermatological Diseases and Conditions,Inflammatory Disease,Inflammatory Response,Organismal Injury and Abnormalities	Dermatitis	1.32e-05		-0.651	0.651	ABCA1,ANXA5,ARCN1,ARHGAP32,BMX,CALR,CAPZB,CD44,CYSLTR2,EGFR,EPS8,FABP5,FCER1G,FCGRT,FLOT1,GBA,H3-3A/H3-3B,HNMT,ICAM1,IDE,IFI30,IGF1R,LGALS1,LGALSL,LGMN,MMP19,MTA2,NAGK,ODC1,PGM3,PLGRKT,PPARA,PSAP,PSEN1,PSENEN,PSMD1,PSMD2,RPS6KA4,S100A11,SMOX,SOAT1,SPAG1,TLR4,TLR8,TNFAIP3,TRPV3,TUBB1,VCP,VDAC2	49
Cellular Movement,Hair and Skin Development and Function	Cell movement of epithelial cell lines	1.38e-05	Increased	3.104	3.104	CCR1,CREB3L2,DOCK4,EGFR,GAB1,ICAM1,IGF1R,ITGB1,JOSD1,LGALS1,MSR1,PEAK1,PRKCD,QKI,RAC1,RHOA,TGFB2,TGFBI,TXNRD1,VIM,VTN	21
Cellular Function and Maintenance	Engulfment of antigen presenting cells	1.5e-05	Increased	2.56	2.56	ABCA1,ACE,CALR,CD44,FCER1G,HYOU1,ITGB1,LGALS3,M6PR,MERTK,MSR1,NCKAP1L,NFE2L2,PSEN1,PTPRJ,RAB11A,RAC1,RHOA,SOAT1,TLR4,VTN,XBP1	22
Cellular Development,Cellular Growth and Proliferation,Nervous System Development and Function	Myelination of cells	1.59e-05		1.379	1.379	ACER3,ATRN,BACE1,GALC,MAP2K1,MYO5A,NF2,PALS1,PSAP,QKI,RAC1,RALB,RTN4,SIRT2,TNFRSF1B,TNFRSF21,TSPAN2	17
Connective Tissue Disorders,Inflammatory Disease,Inflammatory Response,Organismal Injury and Abnormalities,Skeletal and Muscular Disorders	Inflammation of joint	1.61e-05		0.296	0.296	ADAM9,ADAMTS12,AIF1,APLP2,ARCN1,ARF1,ATP1B1,ATP2C1,ATXN1,BMX,CALD1,CALR,CAMK1,CAPN2,CAST,CCDC59,CCL8,CCR1,CD163,CD180,CD44,CD68,CTSB,CTSS,CXCL14,DYNLL1,EHD4,ERH,F11R,F13A1,FCER1G,FCGRT,FGF1,FOS,FOSB,FTL,GALNT1,GALNT2,GPI,H3-3A/H3-3B,HNMT,HSP90B1,HSPA5,HSPA8,ICAM1,IDE,IGFBP7,IKBIP,IRS1,ITFG1,LGALS1,MERTK,MMP19,MSR1,NDUFB10,PDE4A,PDIA3,PECAM1,PGK1,PPM1H,PPP1R11,PREP,QKI,RAB10,RALB,RASGRF1,RNF14,S10…	88
Connective Tissue Disorders,Immunological Disease,Inflammatory Disease,Inflammatory Response,Organismal Injury and Abnormalities,Skeletal and Muscular Disorders	Rheumatoid arthritis	1.62e-05				ADAM9,AIF1,APLP2,ARCN1,ARF1,ATP1B1,ATP2C1,ATXN1,CALD1,CALR,CCDC59,CCL8,CCR1,CD180,CD44,CD68,CTSB,CXCL14,DYNLL1,EHD4,ERH,F11R,FCGRT,FOS,FOSB,GALNT1,GALNT2,H3-3A/H3-3B,HNMT,HSP90B1,HSPA8,ICAM1,IDE,IGFBP7,ITFG1,LGALS1,NDUFB10,PDE4A,PDIA3,PECAM1,PGK1,PPM1H,PPP1R11,PREP,QKI,RAB10,RALB,RASGRF1,RNF14,S100A10,SDC2,SEL1L,SRP14,TFG,TGFB2,TLR4,TMEM135,TNFAIP3,TNFRSF1B,TNFRSF21,TNFSF11,TPGS2,TXNRD1,UQCRC2,VI…	68
Cellular Function and Maintenance	Engulfment of phagocytes	1.63e-05	Increased	2.407	2.407	ABCA1,ACE,ANXA5,CALR,CD44,FCER1G,HYOU1,ICAM1,ITGB1,LGALS3,M6PR,MERTK,MSR1,NCKAP1L,NFE2L2,PSEN1,PTPRJ,RAB11A,RAC1,RHOA,SOAT1,TLR4,VTN,XBP1	24
Organismal Injury and Abnormalities,Skeletal and Muscular Disorders	Neurogenic muscular atrophy	1.63e-05				AARS1,AIFM1,ARF1,DNM2,DST,GNB4,HADHB,HK1,MARS1,RAB7A,SBF2,SPTLC1,TFG,TNFSF11,VCP	15
Free Radical Scavenging	Generation of reactive oxygen species	1.66e-05		1.136	1.136	ABCA1,ACE,ALDH2,ATP6AP2,BNIP3,CSTB,CXCL14,EGFR,FOS,ITGB1,LGALS3,NCF2,NFE2L2,NPC1,PPARA,PRDX6,PRKCD,PSEN1,RAC1,TLR4,TLR8,TNFSF11,TXNRD1,UQCRC2,XBP1	25
Cardiovascular System Development and Function,Cellular Movement	Movement of vascular endothelial cells	1.77e-05	Increased	2.972	2.972	ACACA,ANXA2,CD44,CD63,CD82,CRK,EGFR,F11R,F2R,FGF1,FRS2,GAB1,GNA11,GSK3B,HLX,HSPA5,ITGB1,LGALS1,LGALS3,NEU1,PTPRJ,RAC1,RHOA,RTN4,TGFBI,TNFSF11	26
Cardiovascular System Development and Function,Cell-To-Cell Signaling and Interaction	Adhesion of vascular endothelial cells	1.81e-05		1.491	1.491	ANXA5,ANXA7,CD44,CD63,EGFR,F2R,ICAM1,IGFBP7,ITGB1,LGALS3,NEU1,PECAM1,STX4,TGFBI,VIM	15
Neurological Disease	Early-onset neurological disorder	1.85e-05				AARS1,ACER3,ALDH7A1,AP1B1,ASAH1,ATP6V1A,BCAP31,CA13,CIB2,CSTB,DOCK7,EDNRB,EPS8,H3-3A/H3-3B,HSP90AA1,HSP90B1,MAF,MDH2,PHACTR1,PLCB1,PNPO,PSEN1,RNF13,SCARB2,STRADA,STXBP1,TMEM63A,TRAK1,TUBB1,UGDH,VCP,YWHAG	32
Infectious Diseases	Attachment of virus	1.88e-05		1.342	1.342	ANXA2,F11R,FTL,ICAM1,LGALS1,LGALS3	6
Cell Morphology,Cellular Assembly and Organization,Cellular Development,Cellular Function and Maintenance,Cellular Growth and Proliferation,Nervous System Development and Function,Organismal Development,Tissue Development	Remyelination of axons	1.88e-05		0.685	0.685	BACE1,NF2,RALB,RTN4,TNFRSF1B,TNFRSF21	6
Cell Death and Survival	Apoptosis of neuroglia	1.93e-05		-1.327	1.327	CD44,F2R,GSK3B,HSP90AA1,ITGB1,MAP2K1,NFE2L2,PRKCD,PRKCI,QKI,RHOA,SLC17A5,TLR4,TNFRSF21	14
Hereditary Disorder,Neurological Disease,Organismal Injury and Abnormalities,Skeletal and Muscular Disorders	Charcot-Marie-Tooth disease	1.93e-05				AARS1,AIFM1,ARF1,DNM2,DST,GNB4,HADHB,HK1,MARS1,RAB7A,SBF2,SPTLC1,TFG,VCP	14
Connective Tissue Disorders,Hereditary Disorder,Organismal Injury and Abnormalities	Hereditary connective tissue disorder	2e-05	Decreased	-2.62	2.62	ACE,AIFM1,ARCN1,ARHGAP10,ARL4C,ASAH1,ATP6V1A,ATP6V1E1,CASK,CLTC,CREB3L2,CTNS,DCPS,DDX59,DNM2,DST,DYNC1I2,DYNC2I1,ECE1,EDNRB,ERGIC1,EXT1,F13A1,FAM20C,FCER1G,FOS,FRMD4A,GLB1,GPC1,GPX4,GSK3B,IDH1,IGF1R,INTU,ITGB1,KDELR2,LGMN,LRP6,MANBA,MAP2K1,MAP2K2,MARS1,MESD,MGST1,MMP19,MRAS,NCF2,PCYT1A,PHYH,PIGU,PLCB3,PPIB,RAB23,RAC1,RIN2,SEC24D,SH3PXD2B,SLC35D1,SUFU,TAGLN,TGFB2,TGFBI,TNFAIP3,TNFSF11,UBE2A,UFSP2,…	69
Hereditary Disorder,Neurological Disease,Organismal Injury and Abnormalities	Familial seizure disorder	2.02e-05				AARS1,ALDH7A1,AP2M1,ASAH1,ATP6AP2,ATP6V1A,CA13,CSTB,CTSB,DOCK7,EXOC7,GBA,MDH2,NSF,PHACTR1,PIGT,PIGU,PLCB1,PNPO,RNF13,SCARB2,SPAG1,STRADA,STXBP1,TRAK1,UGDH,YWHAG,ZEB2	28
Organismal Injury and Abnormalities,Renal and Urological Disease	Formation of renal lesion	2.03e-05				ALDH2,ALDH7A1,ANXA2,ANXA5,ARHGAP21,ARHGAP26,ARHGAP35,ASRGL1,ATP13A3,ATXN1,BTRC,CCDC88A,CCR1,CCT3,CD44,CD68,CIB2,CLTC,CPEB2,CPQ,CTNS,CTSS,DLST,DNAJB9,DNM2,DOCK7,DST,EGFR,EHHADH,ELOC,EPHX1,EVI2B,EXT1,FABP5,FLRT2,FOS,FRMD4A,GATM,GIPC1,GLB1,GLIS3,GLMP,GNPDA2,GPD2,HADHB,HSP90AA1,HSP90B1,IDH1,IGF1R,LGALS3,LGMN,LHFPL2,LIPA,LONRF3,LTA4H,M6PR,MAP2K1,MAP3K8,MERTK,MICAL2,MPP1,MRPL51,MVB12B,NDUFA9,NDUFB10,ND…	114
Cellular Assembly and Organization,Lipid Metabolism,Small Molecule Biochemistry	Formation of lipid droplets	2.15e-05		0.128	0.128	ATF6,CDS1,CHP1,IGF1R,NFIL3,PLIN2,PLIN3,PRKAB1	8
Lipid Metabolism,Small Molecule Biochemistry	Synthesis of D-sphingosine	2.3e-05				ACER1,ACER3,ASAH1,GBA,SPTLC1	5
Nucleic Acid Metabolism,Small Molecule Biochemistry	Metabolism of NADH	2.3e-05				DLST,IDH3A,IDH3B,MDH2,VCP	5
Cellular Function and Maintenance	Uptake of cells	2.32e-05		1.091	1.091	ABCA1,CD163,FCER1G,ITGB1,MSR1,PSEN1,RAC1,SNX3,TNFAIP3,TNFSF11	10
Lipid Metabolism,Molecular Transport,Small Molecule Biochemistry	Accumulation of ganglioside GM3	2.36e-05				GBA,GLB1,NPC1,NPC2	4
Lipid Metabolism,Small Molecule Biochemistry	Metabolism of cerebroside	2.36e-05				GALC,GBA,GBA2,PSAP	4
Cardiovascular System Development and Function,Cellular Movement	Migration of vascular endothelial cells	2.41e-05	Increased	2.66	2.66	ACACA,ANXA2,CD44,CD63,CD82,CRK,EGFR,F11R,F2R,FGF1,FRS2,GAB1,GNA11,GSK3B,HLX,HSPA5,ITGB1,LGALS1,NEU1,PTPRJ,RAC1,RHOA,RTN4,TGFBI	24
Endocrine System Disorders,Gastrointestinal Disease,Metabolic Disease,Organismal Injury and Abnormalities	Non-insulin-dependent diabetes mellitus	2.48e-05				ABCA1,ACACA,ACE,ALDH2,ANXA11,ANXA2,ATF6,CA13,CALR,CAMTA1,CANX,CD44,CHP1,EDNRB,EGFR,FAH,FKBP15,FOS,FRMD4B,GANAB,GPD2,GPNMB,HSPA5,IDE,IGF1R,IGFBP7,IMMT,IRS1,LGALS3,PAM,PCYT1A,PDE4A,PPARA,PRKCD,RAC1,RBM19,RNF11,SBF2,SLC22A15,SOAT1,TFG,TNFSF11,UBE2A,WFS1,XBP1	45
Cellular Function and Maintenance,Hematological System Development and Function	Engulfment of myeloid cells	2.52e-05	Increased	2.662	2.662	ABCA1,ACE,CALR,CD44,FCER1G,HYOU1,ICAM1,ITGB1,LGALS3,M6PR,MERTK,MSR1,NCKAP1L,NFE2L2,PSEN1,PTPRJ,RAB11A,RAC1,RHOA,SOAT1,TLR4,VTN,XBP1	23
Cellular Function and Maintenance	Receptor-mediated endocytosis	2.53e-05	Increased	3.06	3.06	AAK1,AP1S1,AP2M1,AP2S1,ATP6AP1,ATP6V0E1,ATP6V1D,ATP6V1E1,ATP6V1F,CALR,CANX,CD163,CIB2,CLTC,DNM2,HSP90AA1,HSP90B1,HYOU1,JOSD1,LRPAP1,M6PR,MSR1,PPT1,RAC1,SCARB2,VTN	26
Cell-To-Cell Signaling and Interaction,Cellular Function and Maintenance,Inflammatory Response	Phagocytosis of blood cells	2.61e-05	Increased	2.128	2.128	ABCA1,ACE,ACTR3,ANXA5,ARPC2,CD44,CERS2,FCER1G,ICAM1,ITGB1,LGALS3,MERTK,MSR1,MTA2,NCKAP1L,NFE2L2,PECAM1,PRKCD,PSEN1,PTPRJ,RAB11A,RAC1,SOAT1,TLR4,TMEM165,VTN,XBP1	27
Cellular Assembly and Organization,Cellular Function and Maintenance,Cellular Movement,Nervous System Development and Function	Endocytosis of synaptic vesicles	2.68e-05				AAK1,AP2M1,CANX,CLTC,DENND1A,DNM2,DNM3,HSPA8,OPHN1	9
Cellular Assembly and Organization	Quantity of filaments	2.72e-05		-0.906	0.906	ARHGAP35,BACE1,BCAP31,DNM2,EGFR,IDE,IGF1R,LRP6,MRAS,MYO5A,PRKCD,PRKCI,PSEN1,RAC1,RHOA,VIM,VTN	17
Cellular Assembly and Organization	Fusion of lysosome	2.73e-05		1.941	1.941	ARL8B,ATP6V0A1,CTNS,LAMP2,MCOLN1,NPC1,RAB7A,SCARB2,SNAP23,VCP	10
Cell-To-Cell Signaling and Interaction	Binding of leukemia cell lines	2.83e-05		1.972	1.972	ANXA2,ANXA5,CD44,CD68,CD82,CRK,EXT1,F11R,ICAM1,ITGB1,KLF15,MAP2K1,MAP2K2,RAC1,RHOA,RHOU,SDC2,UGDH,VTN	19
Cellular Movement	Cell movement of leukemia cell lines	2.88e-05	Increased	3.603	3.603	AIF1,ANXA2,CAPN2,CCL8,CD44,CD82,CLTC,CRK,CXCL14,DIAPH2,F2R,GAB1,ITGB1,LGALS3,NEDD9,RAC1,RHOA,RHOU,SPTLC1,VTN	20
Molecular Transport,Protein Trafficking	Secretion of protein	2.93e-05	Increased	2.345	2.345	ABCA1,ADAM9,ADGRL2,ANXA2,ARF1,CANX,CREB3L2,FRMD4A,GNPTAB,MON1A,PAM,PDIA4,PSAP,RRBP1,SEL1L,SOAT1,STXBP5L,TGFB2	18
Cardiovascular Disease,Organismal Injury and Abnormalities	Coronary artery disease	3.01e-05				ABCA1,ACE,ANKRD29,CAMTA1,CD163,CFDP1,DOCK4,FADS1,FGD5,FOS,FRMD4A,ICAM1,IRS1,LAMP2,LRP6,LRPAP1,MEF2A,MICAL2,PDE4A,PLA2G7,PRCP,RHOA,SBF2,SOAT1,TKT,TLR4	26
Cardiovascular Disease,Cardiovascular System Development and Function,Organismal Injury and Abnormalities,Tissue Morphology	Permeability of endothelial tissue	3.15e-05		1.532	1.532	ARF1,CAST,F2R,ITGB1,LIPA,LRPAP1,PECAM1,PTPRJ,RAB7A,RAC1,S100A4,SCNN1A,TGFBI	13
Organismal Injury and Abnormalities,Tissue Morphology	Size of lesion	3.31e-05				ACE,ANXA5,ARL4C,BNIP3,CD163,CD44,CREG1,CSTB,CTSB,CTSS,EGFR,FCER1G,FOS,GATAD2A,GSK3B,ICAM1,IDH3B,IGF1R,LDHA,LGALS1,LGALS3,LRP6,MAF,MAP2K1,MSR1,NFE2L2,OLFM1,PAF1,PPARA,PRKCD,PRKCI,PSEN1,RAB11A,SH3GLB1,SLC16A7,SOAT1,TGFB2,TLR4,TNFAIP3,TNFRSF1B,TNFSF11,WNT7B	42
Cell Death and Survival	Cell viability of stomach cancer cell lines	3.32e-05	Increased	2.811	2.811	CALR,CD44,CRK,CUX1,EPS15L1,FOS,GAB1,GCLC,HSP90B1,ITGB1,PRKAB1,RAC1,SPEN,STK3	14
Organismal Injury and Abnormalities,Tissue Morphology	Permeability of epithelial tissue	3.32e-05		1.237	1.237	ARF1,CAST,F11R,F2R,ITGB1,LIPA,LRPAP1,PECAM1,PTPRJ,RAB7A,RAC1,S100A4,SCNN1A,TGFBI	14
Organismal Injury and Abnormalities,Reproductive System Disease	Adenomyosis	3.32e-05				ANXA2,DST,GPI,ITGB1,LDHA,LGMN,MAF,MGST1,PLCB1,RHOU,VDAC1	11
Molecular Transport	Quantity of metal	3.37e-05	Increased	3.971	3.971	ANXA2,APLP2,ARF1,CALR,CAST,CCL8,CCR1,CIB1,CPM,CYBRD1,CYSLTR2,ECE1,EDNRB,EGFR,EI24,F2R,FCER1G,FGF1,FOS,FTL,GNA11,HSP90AA1,HSPA5,HYOU1,ICAM1,IGFBP7,IRS1,LGALS1,LRPAP1,NCS1,NEDD9,NPC1,PLCB1,PLCB3,PPIB,PRKACA,PSEN1,PTPRJ,RTN4,S100A4,SCNN1A,SDHB,SLC30A1,SLC31A1,TNFSF11,VAV1,VDAC1,WFS1	48
Lipid Metabolism,Molecular Transport,Small Molecule Biochemistry	Quantity of steroid	3.55e-05		-0.331	0.331	ABCA1,BCAP31,CHP1,CRAT,CTSS,CXCL14,CYP7A1,EDNRB,EGFR,EHHADH,FABP5,FLOT1,FUCA1,GATM,GLA,GNA11,GPD2,GSK3B,ICAM1,IDH1,IGF1R,IRS1,LGALS3,LIPA,LPCAT3,LRPAP1,MAF,MAP2K1,MSR1,NCEH1,NEU1,NFIL3,NPC1,NPC2,PCYT1A,PHYH,PITPNA,PLIN2,PPARA,PRKCD,PSAP,PSEN1,RAB7A,RAB9A,RHOA,SCNN1A,SGPL1,SOAT1,TLR4	49
Cellular Movement,Hematological System Development and Function,Immune Cell Trafficking	Cell movement of PBMCs	3.57e-05	Increased	2.898	2.898	ANXA2,CCL8,CCR1,CLTC,EGFR,F2R,FLOT1,ICAM1,ITGB1,PECAM1,PLCB3,VTN	12
Cardiovascular Disease,Cardiovascular System Development and Function,Cell Morphology,Cellular Function and Maintenance,Organismal Injury and Abnormalities,Tissue Morphology	Permeability of endothelial cells	3.57e-05		1.321	1.321	ARF1,CAST,F2R,ITGB1,LIPA,LRPAP1,PECAM1,PTPRJ,RAB7A,RAC1,S100A4,TGFBI	12
Cell-To-Cell Signaling and Interaction	Binding of bone marrow cells	3.6e-05	Increased	2.213	2.213	ANXA2,CD44,CIB1,F2R,ITGB1,PECAM1,TNFSF11	7
Neurological Disease,Organismal Injury and Abnormalities,Psychological Disorders	Tauopathy	3.77e-05				ABCA1,ACE,ADGRL2,AIF1,AIFM1,ALDH2,APLP2,ATP1B1,ATP6V1E1,ATXN1,BACE1,CANX,CD63,CD68,CIB1,CLUH,CTSB,CTSS,EPHX1,FRMD4B,FRRS1,GPNMB,GSK3B,HSPA5,ICAM1,IDE,LGALS1,LGALS3,LGMN,LIPA,LRP6,LRPAP1,NFE2L2,PDE4A,PDIA3,PECAM1,PLD3,PLK2,PPARA,PRDX6,PRKACA,PRKAR2A,PRKCD,PSAP,PSEN1,RAB6A,SELENOP,SOAT1,SPTLC1,STXBP1,TAGLN,TLR4,TUBB1,UBXN4,VCP,VDAC1,VIM,VPS35,WDFY3,XBP1	60
Cellular Function and Maintenance	Function of blood cells	3.8e-05		1.054	1.054	ABCA1,CCR1,CD44,CTSS,DENND1B,EBAG9,ELF4,F11R,FCER1G,FLOT1,FOS,GPNMB,GSK3B,HSP90AA1,ICAM1,IFI30,LDHA,LGALS1,LGALS3,LGMN,LY96,MAP2K1,MCOLN1,MERTK,MSR1,NCEH1,NEDD9,NFE2L2,NFIL3,NPC2,P2RX4,PECAM1,PLCB3,PLGRKT,PSAP,RAC1,RHOA,S100A4,TGFB2,TIRAP,TLR4,TLR8,TNFAIP3,TNFRSF21,TRIP10,TUBB1,VAV1,VSIG4,XBP1	49
Hereditary Disorder,Neurological Disease,Organismal Injury and Abnormalities,Skeletal and Muscular Disorders	Nonaka myopathy	3.82e-05				CALR,CANX,HSP90B1,HSPA5,VCP	5
Lipid Metabolism,Molecular Transport,Small Molecule Biochemistry	Accumulation of ganglioside	3.82e-05				GBA,GLB1,NPC1,NPC2,PSAP	5
Small Molecule Biochemistry	Metabolism of tricarboxylic acids	3.82e-05				CS,GLUD1,IDH1,IDH3A,IDH3B	5
Cellular Movement	Invasion of tumor cell lines	3.84e-05	Increased	6.15	6.15	ACSS2,ADAM9,ANXA2,ARF1,ARRDC3,ATP6V0A1,BATF2,CALR,CAPN2,CCDC88A,CCR1,CD44,CD82,CERS2,CNDP2,CRK,CTBP2,CTSB,CTSH,CTSS,DIAPH2,DNM2,DOCK4,DRAM1,EGFR,EIF4A1,EPS8,F2R,GALNT2,GIPC1,GPI,GSK3B,HSP90AA1,HTATIP2,IGF1R,IRS1,ITGB1,KDELR2,LDHA,LGALS1,LGALS3,MAP2K2,MERTK,NCOA4,NEDD9,NF2,PHACTR1,PLAAT3,PLGRKT,PRKAR2A,PRKCD,PRKCI,QKI,RAC1,RALB,RHOA,RHOQ,S100A10,S100A11,S100A4,SDC2,SEC24D,SLC48A1,SNAP23,STX4,TAGLN…	76
Cell Death and Survival,Cell Morphology,Nervous System Development and Function,Neurological Disease,Organ Morphology,Organismal Development,Organismal Injury and Abnormalities,Tissue Morphology	Loss of Purkinje cells	3.87e-05				ATXN1,CTSB,EI24,GNPTAB,PHYH,PSAP	6
Neurological Disease,Organismal Injury and Abnormalities	Cerebral disorder	3.92e-05		-1.868	1.868	ABCA1,ACADM,ACE,ACER3,ADAMTS12,AGA,AIFM1,ANXA11,ANXA2,ANXA5,ANXA7,AP1B1,AP1S1,ARHGAP21,ARHGAP35,ARL8B,ASRGL1,ATP2C1,ATP6V0A1,ATP6V1A,ATP6V1C1,ATRN,ATXN1,BATF2,BCAP31,BMX,CA13,CALD1,CAMK1,CAMTA1,CAPN2,CARMIL1,CAST,CCDC59,CD82,CFDP1,CLPTM1,CLUH,COL15A1,CRK,CRYBA4,CTBP2,CTIF,CTSB,CTSS,CUX1,CYP7A1,DDX59,DENND1A,DOCK6,DPYSL3,DST,ECPAS,EEA1,EGFR,EIF4A1,EIF4G1,ELF4,EMID1,EPB41L3,EVI5,EXOSC7,EXT1,F13A1,F…	216
Metabolic Disease,Neurological Disease,Organismal Injury and Abnormalities,Psychological Disorders	Alzheimer disease	3.97e-05				ABCA1,ACE,ADGRL2,AIF1,AIFM1,ALDH2,APLP2,ATP1B1,ATP6V1E1,ATXN1,BACE1,CANX,CD68,CIB1,CLUH,CTSB,CTSS,EPHX1,FRMD4B,FRRS1,GSK3B,HSPA5,ICAM1,IDE,LGALS1,LGALS3,LGMN,LIPA,LRP6,LRPAP1,NFE2L2,PDE4A,PDIA3,PECAM1,PLD3,PLK2,PPARA,PRDX6,PRKACA,PRKAR2A,PRKCD,PSAP,PSEN1,RAB6A,SELENOP,SOAT1,SPTLC1,STXBP1,TAGLN,TLR4,UBXN4,VCP,VDAC1,VIM,VPS35,WDFY3,XBP1	57
Organ Development,Renal and Urological System Development and Function	Function of kidney	4.02e-05		-0.829	0.829	ACE,ADCY9,GLIS3,ICAM1,ITGB1,LGALS3,LGMN,LRPAP1,MAP3K8,PRKACA,PRKAR2A,RAB11A,SUGCT,TLR4,WFS1	15
Cell-To-Cell Signaling and Interaction	Activation of cells	4.05e-05	Increased	3.755	3.755	ACE,ADAM9,ANXA2,ATF6,BMP2K,BNIP3,CALR,CAST,CCL8,CD163,CD180,CD44,CD58,CD63,CTSH,CTSS,CYSLTR2,DNM2,DUSP3,EDNRB,EGFR,EXT1,F13A1,F2R,FCER1G,FGF1,FOS,GBA,GNA11,GPNMB,GPR137B,HSP90B1,HYOU1,ICAM1,ITGB1,LGALS1,LGALS3,LRP6,LY96,MAF,MAP2K1,MAP2K2,MAP3K8,MERTK,MGST1,MMP19,MSR1,NF2,NFE2L2,NFIL3,NPC1,NPC2,ODC1,P2RX4,PECAM1,PLCB1,PLEKHO1,PLPP1,PPARA,PPT1,PRDX6,PRKCD,PRKCI,PSAP,PSEN1,PTPRJ,RAB10,RAB32,RAB6A,RA…	90
Lipid Metabolism,Small Molecule Biochemistry	Conversion of lipid	4.13e-05		1.272	1.272	ACACA,ACOX1,ACSS2,CERS2,CERS5,CRAT,CROT,CYB5R1,FADS1,FTL,GBA,GPX4,HSPA5,KLF15,LTA4H,NFE2L2,OCRL,PPARA,PRDX6,PSEN1	20
Connective Tissue Development and Function,Tissue Development	Growth of connective tissue	4.14e-05	Increased	4.551	4.551	ACACA,AIF1,ANXA2,ARHGAP32,BMX,BTRC,CASK,CD163,CD44,CIB1,CREB3L2,CRK,CTSB,EDNRB,EGFR,EXT1,F2R,FGF1,FNDC3B,FOS,FOSB,FRS2,GPI,GSK3B,HIPK2,IDH1,IFI30,IGF1R,IGFBP7,INTU,IRS1,ITGB1,LGALS1,LGALS3,MAP2K1,NCOA4,NF2,NFE2L2,PGK1,PITPNA,PLK2,PRKCD,PRKCI,RAC1,RASGRF1,RHEB,RHOA,S100A11,S100A4,S100A6,SGPL1,SIRT2,SLC3A2,TGFB2,TLR4,TNFSF11,TOM1L1,VIM,VTN,XBP1,YBX1,ZFP36L1	62
Cell Morphology,Cellular Assembly and Organization,Cellular Development,Cellular Function and Maintenance,Cellular Growth and Proliferation,Nervous System Development and Function,Organismal Development,Tissue Development	Myelination of axons	4.15e-05		1.081	1.081	BACE1,NF2,PALS1,RAC1,RALB,RTN4,TNFRSF1B,TNFRSF21	8
Neurological Disease,Organismal Injury and Abnormalities,Psychological Disorders	Degenerative dementia	4.19e-05				ABCA1,ACE,ADGRL2,AIF1,AIFM1,ALDH2,APLP2,ATP1B1,ATP6V1E1,ATXN1,BACE1,CANX,CD68,CIB1,CLUH,CTSB,CTSS,EPHX1,FRMD4B,FRRS1,GBA,GSK3B,HSPA5,ICAM1,IDE,LGALS1,LGALS3,LGMN,LIPA,LRP6,LRPAP1,NFE2L2,PDE4A,PDIA3,PECAM1,PLD3,PLK2,PPARA,PRDX6,PRKACA,PRKAR2A,PRKCD,PSAP,PSEN1,RAB6A,SELENOP,SOAT1,SPTLC1,STXBP1,TAGLN,TLR4,UBXN4,VCP,VDAC1,VIM,VPS35,WDFY3,XBP1	58
Cell Death and Survival	Cell death of neuroblastoma cell lines	4.2e-05		-0.596	0.596	AIFM1,ATXN1,CAPN2,CAST,CCT3,CIB1,CREB3L2,DST,GPC1,GSK3B,HSPA5,HSPA8,IDE,IGF1R,ITGB1,MAP2K1,PPT1,PSEN1,RAC1,RNF13,S100A6,TNFRSF1B,VTN	23
Cellular Response to Therapeutics	Sensitivity of tumor cell lines	4.22e-05	Decreased	-2.932	2.932	ANXA2,AP2M1,APLP2,ARF1,ATP2C1,CANX,COP1,CS,EGFR,ELOA,EMC4,FRS2,GAB1,GPI,IDE,IGF1R,IRS1,MAP3K8,NPEPPS,PSENEN,PSMC5,PSMD2,RAB7A,RHOA,SEC14L1,TRIP10,VDAC1,VDAC2,VPS11,ZEB2	30
Cellular Movement	Cell movement of connective tissue cells	4.3e-05	Increased	3.396	3.396	ACTR3,ARHGAP35,CAPN2,CCDC88A,CD44,CYSLTR2,DNM2,F2R,FGF1,FNDC3B,FOS,FRS2,ITGB1,LGALS1,LRPAP1,MAP2K1,MAP3K8,MRAS,MTA2,PRKACA,PRKCD,RAC1,RASGRF1,S100A4,SGPL1,TNFSF11,VIM,VTN	28
Neurological Disease,Organismal Injury and Abnormalities	Abnormal brain myelination	4.38e-05				AIFM1,BCAP31,CYP7A1,DEGS1,GALC,HSPA5,PSAP,QKI,TMEM63A,VPS11	10
Lipid Metabolism,Molecular Transport,Small Molecule Biochemistry	Transport of sterol	4.46e-05	Increased	2.829	2.829	ABCA1,CANX,CTSS,CYP7A1,F2R,HSPA8,LIPA,LPCAT3,MSR1,NCEH1,NPC1,NPC2,OSBPL1A,PCYT1A,PPARA,PRKCD,RAC1,RHOA,SOAT1	19
Cell Morphology,Organ Morphology,Skeletal and Muscular System Development and Function,Tissue Morphology	Morphology of muscle cells	4.61e-05				ACADM,ACE,AIF1,BMX,CALR,CAPZB,CAST,COL15A1,CTSA,CUX1,DAG1,DNM2,ECE1,EGFR,GAS2L3,GSK3B,HSP90B1,ICAM1,KLF15,LAMP2,MAP2K1,MEF2A,P2RX4,PLCB1,PPARA,PRKAB1,PRKAB2,PSAP,RAB1A,RAC1,RCBTB1,RHEB,RHOA,SCARB2,SELENON,SIRT2,STK3,TLR4,TNFAIP3,TNFRSF1B	40
Post-Translational Modification	Disulfide bonding of protein	4.64e-05				CALR,CANX,HSPA5	3
Cell-To-Cell Signaling and Interaction,Cellular Function and Maintenance,Inflammatory Response	Phagocytosis by macrophage cancer cell lines	4.65e-05		1.513	1.513	CD44,QKI,RAB11A,RAB31,RAC1,RALB,RHOA	7
Cellular Movement,Embryonic Development	Cell movement of embryonic cells	4.91e-05	Increased	2.909	2.909	CCL8,CCR1,DOCK7,EDNRB,EGFR,ITGB1,LRPAP1,OPHN1,PHACTR4,RAC1,RHOA,RTN4,S100A4,SLC3A2,UGDH,VTN,ZEB2	17

## Sheet: DEX_Val_down
Categories	Diseases or Functions Annotation	p-value	Predicted Activation State	Activation z-score	|z-score|	Molecules	# Molecules
Dermatological Diseases and Conditions,Organismal Injury and Abnormalities	Skin lesion	1.14e-07	Increased	2.018	2.018	ABCA5,ACTR5,ADD3,ADGRG3,AEN,AKAP12,AKAP5,ALOX15B,AMPH,ANAPC7,ANKRD44,APBB1,ARHGAP15,ARHGEF3,ARHGEF37,ARNT2,ASB15,ASH2L,ASTL,ATF7IP,BARD1,BBS10,BLMH,C1QTNF6,CAMKMT,CCDC80,CCNB1,CCNDBP1,CCNG2,CCNT2,CCR9,CD244,CD38,CD96,CDCA7L,CDKN2AIP,CEP128,CEP135,CEP72,CERK,CFAP46,CHAF1B,CHI3L2,CIT,CKAP2L,CLK4,CNIH3,CPNE2,CREBZF,CRNKL1,CSTF2T,CTCF,CYTIP,DCP1B,DDX17,DDX60,DGKA,DLL4,DNAJC18,DNMT3A,DNMT3B,DOCK5,DSN1…	284
Hematological Disease,Immunological Disease	Lymphoproliferative disorder	1.37e-07		1.384	1.384	ABCA5,ADD3,AKAP5,AMPH,ARHGAP15,ARHGEF3,ASB15,ASF1B,ATF7IP,BARD1,BCL7A,BTG1,CAMK2A,CCNB1,CCNDBP1,CCNG2,CCNT2,CD244,CD27,CD38,CD70,CDC20,CDCA3,CDCA7L,CDKN1B,CEP68,CFAP46,CHAF1B,CKAP2L,CLK1,CTCF,CXCR4,CYTIP,DCP1B,DGKA,DNMT3A,DNMT3B,DOCK5,DUSP4,E2F7,E2F8,EED,EMB,ERBB4,ERCC4,ERCC8,ESPL1,EYA1,FAM171B,FBXL4,FUBP1,FYN,GAL3ST3,GAS2,GPR174,HMGB2,IFI44,IFI44L,ITGA4,ITPR1,JAK3,KIF11,KLHL4,LGR4,LRP1B,MAD2L1BP…	118
Neurological Disease,Organismal Injury and Abnormalities	Brain lesion	1.39e-07		-1.98	1.98	ABCA5,ACTR5,ADGRG3,AKAP12,ALOX15B,AMPH,ANAPC5,ANAPC7,ANKRD44,ARGLU1,ARHGAP15,ARHGEF16,ARHGEF37,ARNT2,AS3MT,ASB1,ASTE1,ASTL,ATF7IP,B4GALT4,BARD1,BCL7A,C18orf25,CAMK2A,CCDC80,CCNB1,CCNG2,CCNT2,CCR9,CD244,CD27,CD38,CD70,CDCA3,CDCA7L,CDKN1B,CDKN2AIP,CEP128,CEP68,CERK,CFAP46,CHAF1B,CHI3L2,CHTOP,CIT,CKAP2L,CPNE2,CRNKL1,CSTF2T,CTCF,CXCR4,DCP1A,DCP1B,DDX17,DDX60,DGKA,DLL4,DNMT3A,DNMT3B,DOCK5,DZIP3,E2F8,E…	239
Hematological System Development and Function,Lymphoid Tissue Structure and Development,Tissue Morphology	Quantity of T lymphocytes	2e-07	Decreased	-4.055	4.055	CCR9,CD244,CD27,CD38,CD70,CDKN1B,CHAF1B,CORO1A,CXCR4,DGKA,DLL4,DNMT3A,EED,FYN,GLCCI1,GNLY,GPR18,GRK6,HELLS,ITGA4,JAK3,NCOA2,NLK,PATZ1,PIP4K2C,PRKCQ,PSMB9,RASSF5,RHOH,SH2D1A,SLAMF6,ST3GAL1,ST8SIA1,STING1,TOX,TRAF3IP3,TRAF6,TXK,WNT5A	39
Hematological System Development and Function,Lymphoid Tissue Structure and Development,Tissue Morphology	Quantity of lymphocytes	8.52e-07	Decreased	-4.624	4.624	ADGRG3,C1QTNF6,CCR9,CD244,CD27,CD38,CD70,CDKN1B,CHAF1B,CORO1A,CXCR4,CYTIP,DGKA,DLL4,DNMT3A,EED,FUBP1,FYN,GCNT1,GLCCI1,GNLY,GPR18,GRK6,HELLS,ITGA4,ITPR1,JAK3,NCOA2,NLK,PATZ1,PIP4K2C,PRKCQ,PSMB9,RASSF5,RHOH,SH2D1A,SLAMF6,ST3GAL1,ST6GAL1,ST8SIA1,STING1,TOX,TRAF3IP3,TRAF6,TXK,WNT5A	46
Gastrointestinal Disease,Hepatic System Disease,Organismal Injury and Abnormalities	Liver lesion	1.57e-06		0.069	0.069	ABCA5,ACTR5,AKAP12,ALOX15B,AMPH,ANAPC5,ARGLU1,ARHGEF3,ARNT2,ASB15,ASF1B,ASTL,ATL3,B4GALT4,BARD1,BBS10,C18orf25,CAMK2A,CCDC80,CCNB1,CCNDBP1,CCNT2,CCR9,CD38,CD96,CDC20,CDCA3,CDCA7L,CDKN1B,CENPA,CEP135,CEP68,CETN3,CFAP46,CHTOP,CIT,CKAP2L,CLK1,CREBZF,CTCF,CXCR4,DCP1B,DDX17,DGKA,DIPK1B,DLL4,DNMT3A,DSN1,DUSP4,DYRK3,DZIP3,E2F7,E2F8,EDRF1,EHBP1,ERBB4,ERCC4,ESCO1,ESPL1,EYA1,FAIM,FAM104A,FAM133B,FAM171B,FA…	203
Cell Cycle,DNA Replication, Recombination, and Repair	Spindle checkpoint of mitotic cells	1.94e-06				CDC20,KNTC1,MAD2L1BP,TRIP13,TTK,ZNF207	6
Connective Tissue Disorders,Developmental Disorder,Organismal Injury and Abnormalities,Skeletal and Muscular Disorders	Microcephaly	2.25e-06				ADD3,CEP135,CIT,CKAP2L,DNMT3A,ERCC4,EYA1,IBA57,KIF11,KIF26B,MBD5,MCM4,MKS1,MSMO1,ORC1,ORC4,POLA1,PSAT1,RTTN,USP18,YIPF5	21
Cell Cycle,DNA Replication, Recombination, and Repair	Spindle checkpoint of cells	3.13e-06				CDC20,DNAI7,KNTC1,MAD2L1BP,TRIP13,TTK,ZNF207	7
Cellular Development,Cellular Growth and Proliferation,Hematological System Development and Function,Hematopoiesis,Lymphoid Tissue Structure and Development,Tissue Development	Hematopoiesis of mononuclear leukocytes	3.61e-06		-1.828	1.828	ADGRG3,CCR9,CD244,CD27,CD38,CD70,CDKN1B,CHAF1B,CTCF,CXCR4,DGKA,DLL4,DNMT3A,EED,FYN,GCNT1,GNLY,GPR174,HELLS,ITGA4,JAK3,METTL3,PATZ1,PRKCQ,PSMB9,RAD52,RASSF5,RHOH,SENP1,SH2D1A,SKP2,SLAMF6,ST3GAL1,ST8SIA1,TK1,TOX,TP63,TRAF3IP3,TRAF6,TXK,USP18,WNT5A	42
Connective Tissue Disorders,Developmental Disorder,Gastrointestinal Disease,Organismal Injury and Abnormalities,Skeletal and Muscular Disorders	Nonsyndromic cleft lip with or without cleft palate	6.07e-06				DSN1,E2F7,HELLS,MCM10,RAD51AP1,TIPIN,TP63,WDR76	8
Hematological System Development and Function,Lymphoid Tissue Structure and Development,Tissue Morphology	Quantity of CD8+ T lymphocyte	6.69e-06		-1.856	1.856	CD70,CORO1A,CXCR4,GNLY,GPR18,GRK6,HELLS,JAK3,PRKCQ,PSMB9,RHOH,SH2D1A,ST8SIA1,STING1,TOX,TXK	16
Cell Death and Survival	Apoptosis of lymphocytes	9.04e-06		0.178	0.178	ADGRG3,CCNB1,CD27,CD38,CD70,CDKN1B,CORO1A,CXCR4,DLL4,DNMT3B,DUSP4,FAIM,FYN,ITPR1,JAK3,OGT,PARP14,PRKCQ,RHOH,ST3GAL1,STING1,TOP2A,TSC22D3,WNT5A	24
Cell Death and Survival	Cell death of lymphocytes	9.53e-06		0.295	0.295	ADGRG3,CCNB1,CD27,CD38,CD70,CDKN1B,CORO1A,CXCR4,DLL4,DNMT3B,DUSP4,FAIM,FYN,ITPR1,JAK3,NLK,OGT,PARP14,PRKCQ,RHOH,SH2D1A,ST3GAL1,STING1,TOP2A,TSC22D3,WNT5A	26
Cell Death and Survival	Apoptosis	9.54e-06		1.433	1.433	ADGRG3,AKAP12,ALOX15B,APBB1,ARHGEF16,ARHGEF3,ARNT2,BARD1,BBS10,BEX3,BTG1,CAMK2A,CCDC80,CCNB1,CD27,CD38,CD70,CDC20,CDKN1B,CDKN2AIP,CENPA,CIT,CORO1A,CTCF,CXCR4,DDX17,DLL4,DNMT3A,DNMT3B,DSTYK,DUSP4,DYRK3,E2F7,E2F8,ELP1,ERBB4,ESPL1,EYA1,FAIM,FUBP1,FYN,G2E3,GABPB1,GAS2,GCDH,GHSR,GLCCI1,GNLY,GPR18,HELLS,HMGB2,IFIH1,ILF3,ITGA4,ITPR1,JAK3,KIF11,LANCL1,LGR4,MAGED1,MAPK13,MCM10,MCM2,METTL3,MSRB2,NCOA2,NEDD…	110
Cellular Development,Cellular Growth and Proliferation,Embryonic Development,Hematological System Development and Function,Hematopoiesis,Lymphoid Tissue Structure and Development,Organ Development,Organismal Development,Tissue Development	Lymphopoiesis	1.1e-05		-1.877	1.877	ADGRG3,CCR9,CD244,CD27,CD38,CD70,CDKN1B,CHAF1B,CTCF,CXCR4,DGKA,DLL4,DNMT3A,EED,FYN,GCNT1,GPR174,HELLS,ITGA4,JAK3,METTL3,PATZ1,PRKCQ,PSMB9,RAD52,RASSF5,RHOH,SH2D1A,SKP2,SLAMF6,ST3GAL1,TK1,TOX,TP63,TRAF3IP3,TRAF6,TXK,USP18,WNT5A	39
Lymphoid Tissue Structure and Development,Organ Morphology,Tissue Morphology	Quantity of lymphoid organ	1.12e-05		-1.444	1.444	AKAP12,CCR9,CD244,CD70,CDKN1B,CORO1A,CXCR4,DLL4,FYN,GLCCI1,GRK6,HELLS,JAK3,NLK,PATZ1,PRKCQ,RASSF5,RHOH,TOX,TRAF6,TXK	21
Cell Cycle	Interphase	1.23e-05		-0.118	0.118	AKAP12,BARD1,BTG1,CAMK2A,CCNB1,CCNG2,CDC20,CDKN1B,CEP135,CEP72,CIT,CRLF3,DUSP4,E2F8,JAK3,KIF11,MCM10,MCM2,MCM4,MMS22L,MTBP,NEK9,OGT,ORC4,POLA1,PPIF,RASSF3,SKP2,ST8SIA1,STING1,SUN2,TBPL1,TFCP2,TMPO,TOP2A,TP63,WEE1,ZNF346	38
Lymphoid Tissue Structure and Development,Organ Morphology,Tissue Morphology	Quantity of thymus gland	1.34e-05	Decreased	-2.147	2.147	CCR9,CD244,CD70,CDKN1B,CORO1A,CXCR4,DLL4,GLCCI1,HELLS,JAK3,NLK,PATZ1,PRKCQ,RASSF5,RHOH,TOX,TRAF6,TXK	18
Hematological System Development and Function,Hematopoiesis,Tissue Morphology	Quantity of hematopoietic progenitor cells	1.96e-05	Decreased	-2.116	2.116	ADD3,ADGRG3,CCR9,CD244,CD70,CDKN1B,CORO1A,CXCR4,DLL4,DNMT3A,DYRK3,FUBP1,FYN,GLCCI1,HELLS,ITPR1,JAK3,NLK,PATZ1,PRKCQ,RASSF5,RHOH,SENP1,SH2D1A,ST6GAL1,TMPO,TOX,TSC22D3,TXK	29
Connective Tissue Disorders,Developmental Disorder,Gastrointestinal Disease,Organismal Development,Organismal Injury and Abnormalities,Skeletal and Muscular Disorders	Nonsyndromic cleft lip and palate	1.99e-05				DSN1,E2F7,HELLS,MCM10,RAD51AP1,TIPIN,WDR76	7
Lymphoid Tissue Structure and Development,Tissue Morphology	Quantity of lymphoid tissue	2.01e-05		-1.736	1.736	ADGRG3,AKAP12,CCR9,CD244,CD70,CDKN1B,CORO1A,CXCR4,DLL4,FYN,GLCCI1,GRK6,HELLS,ITGA4,JAK3,NLK,PATZ1,PRKCQ,RASSF5,RHOH,SH2D1A,ST6GAL1,TOX,TRAF6,TXK	25
Cell-mediated Immune Response,Cellular Function and Maintenance,Hematological System Development and Function	T cell homeostasis	2.02e-05	Decreased	-2.545	2.545	CCR9,CD244,CD27,CD38,CD70,CDKN1B,CORO1A,CXCR4,DGKA,DLL4,DNMT3A,EED,FYN,GPR174,ITGA4,JAK3,METTL3,PATZ1,PRKCQ,PSMB9,RAD52,RHOH,SH2D1A,SKP2,SLAMF6,TK1,TOX,TP63,TRAF3IP3,TRAF6,TXK,USP18,WNT5A	33
Cell Death and Survival	Necrosis	2.11e-05		0.366	0.366	ADGRG3,AKAP7,AS3MT,BARD1,BEX3,BTG1,CAMK2A,CCDC80,CCNB1,CD27,CD38,CD70,CDC20,CDKN1B,CDKN2AIP,CERK,CIT,CKAP2L,CORO1A,CRNKL1,CTCF,CXCR4,DDX17,DLL4,DNMT3A,DNMT3B,DUSP4,E2F7,E2F8,ELP1,ERBB4,ERCC8,FAIM,FUBP1,FYN,GCDH,GCNT1,GHSR,GLCCI1,GNLY,GRK6,GSDME,HELLS,HMGB2,IFIH1,IRF9,ITGA4,ITPR1,ITPRIP,JAK3,KIF11,LANCL1,MACO1,MAGED1,MAPK13,MCM2,METTL3,MSRB2,NCOA2,NEDD4,NLK,OGT,ORC1,PARP14,PDE7A,PEX11A,PIGB,POLA1,…	109
Cell Death and Survival	Cell death of T lymphocytes	2.23e-05		0.774	0.774	CCNB1,CD27,CD38,CD70,CDKN1B,CORO1A,CXCR4,DLL4,DNMT3B,FAIM,FYN,JAK3,NLK,OGT,PRKCQ,RHOH,SH2D1A,ST3GAL1,STING1,TOP2A,TSC22D3,WNT5A	22
Cellular Function and Maintenance,Cellular Movement,Hematological System Development and Function,Hematopoiesis,Lymphoid Tissue Structure and Development	Presence of thymocytes	2.3e-05				CCR9,CXCR4,JAK3	3
Cell Death and Survival	Apoptosis of T lymphocytes	2.52e-05		0.437	0.437	CCNB1,CD27,CD38,CD70,CDKN1B,CORO1A,CXCR4,DLL4,DNMT3B,FAIM,FYN,JAK3,OGT,PRKCQ,RHOH,ST3GAL1,STING1,TOP2A,TSC22D3,WNT5A	20
Tissue Morphology	Quantity of progenitor cells	2.55e-05		-1.906	1.906	ADD3,ADGRG3,CCR9,CD244,CD70,CDKN1B,CORO1A,CXCR4,DLL4,DNMT3A,DYRK3,FUBP1,FYN,GLCCI1,HELLS,ITPR1,JAK3,NLK,PATZ1,PRKCQ,RASSF5,RHOH,SENP1,SH2D1A,ST6GAL1,TMPO,TOX,TSC22D3,TXK,WNT5A	30
Gene Expression	Transcription of RNA	3.66e-05	Decreased	-2.65	2.65	AKAP5,AMPH,APBB1,ARNT2,ASH2L,ATF7IP,BTG1,CCNB1,CCNDBP1,CCNT2,CD38,CDKN1B,CREBZF,CRLF3,CTCF,CXCR4,DCP1A,DDX17,DLL4,DNMT3A,DNMT3B,DUSP4,E2F7,E2F8,EDRF1,EED,ELP1,ERBB4,EYA1,FOXS1,FUBP1,GABPB1,HLTF,HMGB2,ILF3,IRF9,JAK3,LGR4,LPIN2,MAGED1,MED23,MLLT1,MTERF1,MYT1,NCOA2,NLK,OGT,PATZ1,PHF19,POLA1,POLR1H,PRKCQ,RGMB,RPRD1B,RRN3,S100A1,SENP1,SH3KBP1,SLC44A2,SPAG8,STING1,TBPL1,TFB2M,TFCP2,TMPO,TOP2A,TP63,TRAF…	78
Hematological System Development and Function,Hematopoiesis,Lymphoid Tissue Structure and Development,Organ Morphology,Tissue Morphology	Quantity of thymocytes	3.88e-05		-1.984	1.984	CCR9,CD244,CD70,CDKN1B,CORO1A,CXCR4,DLL4,GLCCI1,HELLS,JAK3,NLK,PATZ1,PRKCQ,RASSF5,RHOH,TOX,TXK	17
Tissue Morphology	Quantity of cells	5.59e-05	Decreased	-4.101	4.101	ADD3,ADGRG3,AKAP5,ALOX15B,APBB1,BBS10,C1QTNF6,CAMK2A,CCR9,CD244,CD27,CD38,CD70,CDC20,CDKN1B,CERK,CHAF1B,CIT,CORO1A,CTCF,CXCR4,CYTIP,DGKA,DLL4,DNMT3A,DNMT3B,DUSP4,DYRK3,EED,ERBB4,EYA1,FUBP1,FYN,GCNT1,GHSR,GLCCI1,GNLY,GPR18,GRK6,GSDME,HELLS,IFIH1,ITGA4,ITPR1,JAK3,LGR4,MAPK13,NCOA2,NEIL3,NLK,OGT,PATZ1,PFN2,PIP4K2C,PRKCQ,PSMB9,RAD51AP1,RASSF5,RGMB,RHOH,S100A1,SENP1,SH2D1A,SIRT3,SKP2,SLAMF6,SLC44A2,SL…	85
Cellular Development,Cellular Growth and Proliferation,Hematological System Development and Function,Hematopoiesis,Lymphoid Tissue Structure and Development,Tissue Development	Leukopoiesis	6.21e-05		-1.553	1.553	ADGRG3,CCR9,CD244,CD27,CD38,CD70,CDKN1B,CHAF1B,CTCF,CXCR4,DGKA,DLL4,DNMT3A,EED,FYN,GCNT1,GNLY,GPR174,HELLS,ITGA4,JAK3,MBD5,METTL3,PATZ1,PRKCQ,PSMB9,RAD52,RASSF5,RHOH,SENP1,SH2D1A,SKP2,SLAMF6,ST3GAL1,ST6GAL1,ST8SIA1,TK1,TOX,TP63,TRAF3IP3,TRAF6,TXK,USP18,WNT5A	44
Cell-mediated Immune Response,Cellular Development,Cellular Function and Maintenance,Cellular Growth and Proliferation,Embryonic Development,Hematological System Development and Function,Hematopoiesis,Lymphoid Tissue Structure and Development,Organ Development,Organismal Development,Tissue Development	T cell development	7.81e-05	Decreased	-2.28	2.28	CCR9,CD244,CD27,CD70,CDKN1B,CXCR4,DGKA,DLL4,DNMT3A,EED,FYN,GPR174,ITGA4,JAK3,METTL3,PATZ1,PRKCQ,PSMB9,RAD52,RHOH,SH2D1A,SKP2,SLAMF6,TK1,TOX,TP63,TRAF3IP3,TRAF6,TXK,USP18,WNT5A	31
Connective Tissue Development and Function,Tissue Morphology	Quantity of adipocytes	8.03e-05		-0.808	0.808	BBS10,CDKN1B,IFIH1,NCOA2,NLK,SIRT3,SKP2	7
Cell Death and Survival	Apoptosis of leukocytes	8.68e-05		0.425	0.425	ADGRG3,BTG1,CCNB1,CD27,CD38,CD70,CDKN1B,CORO1A,CXCR4,DLL4,DNMT3B,DUSP4,FAIM,FYN,GHSR,ITPR1,JAK3,OGT,PARP14,PRKCQ,RHOH,ST3GAL1,ST6GAL1,STING1,TOP2A,TSC22D3,WNT5A	27
Antigen Presentation,Cell-mediated Immune Response,Cell-To-Cell Signaling and Interaction,Cellular Development,Cellular Function and Maintenance,Cellular Growth and Proliferation,Embryonic Development,Hematological System Development and Function,Hematopoiesis,Lymphoid Tissue Structure and Development,Organ Development,Organismal Development,Tissue Development	Positive selection of thymocytes	8.96e-05				PRKCQ,RHOH,TOX,TRAF3IP3,TXK	5
Cell Cycle,Cellular Assembly and Organization,DNA Replication, Recombination, and Repair	Segregation of chromosomes	9.18e-05				CCNB1,CIT,ESCO1,ESPL1,KIF11,NEK9,PUM2,SKA1,TOP2A,ZNF207	10
Post-Translational Modification	Deubiquitination of protein	9.3e-05				ACTR5,BARD1,CDC20,IFIH1,MBD5,OGT,OTUD7A,PSMB9,PSME1,PSME2,SKP2,STAMBPL1,TRAF6,USP18	14
DNA Replication, Recombination, and Repair	DNA replication	0.000111				BARD1,CDKN1B,ESCO1,FYN,HMGB2,MCM10,MCM2,MCM4,OBI1,ORC1,ORC4,POLA1,RAD9B,RFC5,TIPIN,TMPO,WEE1	17
Cell Death and Survival	Cell death of leukemia cell lines	0.000114		0.379	0.379	BTG1,CDKN1B,CXCR4,DLL4,GNLY,IRF9,ITGA4,ITPR1,METTL3,MSRB2,OGT,PEX11A,PRKCQ,PUM2,RGS3,STING1,TIAM2,TOP2A,TOX,TSC22D3,USP18,WEE1	22
Cellular Assembly and Organization	Formation of nucleus	0.000116		0.478	0.478	AKAP12,CCNG2,CDKN1B,CENPA,HELLS,RRN3,TFCP2,TMPO	8
Hematological System Development and Function,Tissue Morphology	Quantity of blood cells	0.000131	Decreased	-3.986	3.986	ADD3,ADGRG3,C1QTNF6,CCR9,CD244,CD27,CD38,CD70,CDKN1B,CERK,CHAF1B,CORO1A,CXCR4,CYTIP,DGKA,DLL4,DNMT3A,DYRK3,EED,FUBP1,FYN,GCNT1,GLCCI1,GNLY,GPR18,GRK6,HELLS,ITGA4,ITPR1,JAK3,NCOA2,NEIL3,NLK,PATZ1,PIP4K2C,PRKCQ,PSMB9,RASSF5,RHOH,SENP1,SH2D1A,SLAMF6,ST3GAL1,ST6GAL1,ST8SIA1,STING1,TMPO,TOX,TRAF3IP3,TRAF6,TSC22D3,TXK,WNT5A	53
Cellular Compromise	Depletion of cells	0.00015		0.074	0.074	CD27,CD38,CD70,CIT,CXCR4,FAIM,KLRB1,TSC22D3,ZBTB33	9
Hematological System Development and Function,Tissue Morphology	Quantity of leukocytes	0.000191	Decreased	-4.307	4.307	ADGRG3,C1QTNF6,CCR9,CD244,CD27,CD38,CD70,CDKN1B,CERK,CHAF1B,CORO1A,CXCR4,CYTIP,DGKA,DLL4,DNMT3A,EED,FUBP1,FYN,GCNT1,GLCCI1,GNLY,GPR18,GRK6,HELLS,ITGA4,ITPR1,JAK3,NCOA2,NEIL3,NLK,PATZ1,PIP4K2C,PRKCQ,PSMB9,RASSF5,RHOH,SH2D1A,SLAMF6,ST3GAL1,ST6GAL1,ST8SIA1,STING1,TOX,TRAF3IP3,TRAF6,TXK,WNT5A	48
Cell Death and Survival	Apoptosis of blood cells	0.000191		0.659	0.659	ADGRG3,BTG1,CCNB1,CD27,CD38,CD70,CDKN1B,CORO1A,CXCR4,DLL4,DNMT3B,DUSP4,FAIM,FYN,GHSR,ITPR1,JAK3,OGT,PARP14,PRKCQ,PUM2,RHOH,ST3GAL1,ST6GAL1,STING1,TOP2A,TSC22D3,WNT5A	28
Hereditary Disorder,Metabolic Disease,Organismal Injury and Abnormalities	Interferonopathy	0.000193				JAK3,STING1,USP18	3
Cell-mediated Immune Response,Cellular Development,Cellular Function and Maintenance,Cellular Growth and Proliferation,Embryonic Development,Hematological System Development and Function,Hematopoiesis,Lymphoid Tissue Structure and Development,Organ Development,Organismal Development,Tissue Development	Development of gamma-delta T lymphocytes	0.000206				DLL4,JAK3,SH2D1A,TP63	4
Cell Cycle	Cell cycle progression	0.000209		-0.644	0.644	ALOX15B,APBB1,BTG1,CAMK2A,CCNB1,CCNG2,CCNT2,CD70,CDC20,CDKN1B,CENPA,CIT,CRLF3,DDX17,DNMT3B,ERBB4,ESPL1,FYN,HELLS,IRF9,JAK3,KIF11,KNTC1,MAD2L1BP,MAGED1,MAP9,METTL3,NEK9,OGT,PATZ1,PNN,POLA1,PRKCQ,RASSF3,RASSF5,SKA1,SKP2,SMPD3,TARDBP,TFCP2,TMPO,TOX,TP63,UBE2C,WEE1,ZBTB33,ZNF346	47
Cellular Assembly and Organization	Missegregation of chromosomes	0.000291		1.408	1.408	CENPA,KIF11,KIF4A,MAP9,TTK	5
Cellular Compromise	Depletion of lymphocytes	0.000301		-0.279	0.279	CD27,CD38,CD70,CXCR4,FAIM,KLRB1	6
Cellular Function and Maintenance,Cellular Movement,Hematological System Development and Function,Hematopoiesis,Immune Cell Trafficking,Inflammatory Response,Lymphoid Tissue Structure and Development	Localization of thymocytes	0.000324				CCR9,CXCR4	2
Infectious Diseases	Methylation of Moloney murine leukemia virus	0.000324				DNMT3A,DNMT3B	2
Cell Death and Survival	Killing of lymphoma cell lines	0.000337		-0.27	0.27	CD244,CD70,FYN,SH2D1A,SLAMF6	5
Cell-mediated Immune Response,Cellular Development,Cellular Function and Maintenance,Cellular Growth and Proliferation,Embryonic Development,Hematological System Development and Function,Hematopoiesis,Lymphoid Tissue Structure and Development,Organ Development,Organismal Development,Tissue Development	Development of natural killer T lymphocytes	0.000337				DGKA,FYN,PRKCQ,SH2D1A,TXK	5
Nervous System Development and Function,Tissue Morphology	Quantity of hair cells	0.000443		0.456	0.456	CDKN1B,EYA1,GSDME,SLC44A2,TP63	5
Cellular Development,Cellular Growth and Proliferation	Proliferation of neuroblastoma cell lines	0.000449	Decreased	-2.765	2.765	BARD1,CDKN1B,CTCF,CXCR4,FYN,MYT1,ST8SIA1,TARDBP,WNT5A	9
Gene Expression	Transcription of DNA	0.000457	Decreased	-2.015	2.015	APBB1,ARNT2,ASH2L,ATF7IP,CCNT2,CD38,CDKN1B,CREBZF,CRLF3,CTCF,DCP1A,DDX17,DLL4,DNMT3A,DNMT3B,E2F7,E2F8,EDRF1,EED,ERBB4,EYA1,FOXS1,FUBP1,GABPB1,HLTF,HMGB2,ILF3,IRF9,JAK3,LGR4,LPIN2,MAGED1,MED23,MYT1,NCOA2,NLK,OGT,PATZ1,PHF19,PRKCQ,RGMB,RPRD1B,RRN3,S100A1,SENP1,SPAG8,STING1,TBPL1,TFB2M,TFCP2,TMPO,TOP2A,TP63,TRAF6,TRIP13,TSC22D3,TXK,USPL1,WNT5A,ZBTB33,ZNF202,ZNF76,ZNHIT3	63
Cell Death and Survival	Cell death of tumor cell lines	0.000461		0.399	0.399	AKAP7,AS3MT,BARD1,BTG1,CDKN1B,CDKN2AIP,CERK,CKAP2L,CTCF,CXCR4,DLL4,DNMT3A,DUSP4,ERBB4,FAIM,FUBP1,GLCCI1,GNLY,IRF9,ITGA4,ITPR1,JAK3,KIF11,MAGED1,MAPK13,METTL3,MSRB2,NEDD4,OGT,ORC1,PARP14,PEX11A,PIGB,POLA1,PRKCQ,PUM2,RASSF3,RGS3,SIRT3,SKP2,ST6GAL1,ST8SIA1,STING1,STK38,TARDBP,TBPL1,TFCP2,TIAM2,TK1,TOP2A,TOX,TP63,TSC22D3,USP18,WEE1,WNT5A	56
Gene Expression	Transcription	0.000465	Decreased	-2.402	2.402	AKAP5,AMPH,APBB1,ARNT2,ASH2L,ATF7IP,BTG1,CCNB1,CCNDBP1,CCNT2,CD38,CDKN1B,CREBZF,CRLF3,CTCF,CXCR4,DCP1A,DDX17,DLL4,DNMT3A,DNMT3B,DUSP4,E2F7,E2F8,EDRF1,EED,ELP1,ERBB4,EYA1,FOXS1,FUBP1,FYN,GABPB1,HELLS,HLTF,HMGB2,ILF3,IRF9,JAK3,LGR4,LPIN2,MAGED1,MARF1,MED23,MLLT1,MTERF1,MYT1,NCOA2,NLK,OGT,PARP14,PATZ1,PHF19,POLA1,POLR1H,PRKCQ,PTCD2,RGMB,RPRD1B,RRN3,S100A1,SENP1,SFMBT2,SH3KBP1,SLC44A2,SPAG8,STING1,TA…	85
Cell Death and Survival	Cell death of immune cells	0.000532		-0.839	0.839	ADGRG3,BTG1,CCNB1,CD27,CD38,CD70,CDKN1B,CORO1A,CXCR4,DLL4,DNMT3B,DUSP4,FAIM,FYN,GCNT1,GHSR,IFIH1,ITGA4,ITPR1,JAK3,NLK,OGT,PARP14,PRKCQ,RHOH,SH2D1A,SH3KBP1,ST3GAL1,ST6GAL1,STING1,TOP2A,TSC22D3,WNT5A	33
Cell Cycle	Arrest in interphase	0.000589				AKAP12,BARD1,BTG1,CCNB1,CDKN1B,DUSP4,JAK3,KIF11,MCM10,MCM2,MMS22L,MTBP,OGT,RASSF3,SKP2,SUN2,TFCP2,TMPO,TOP2A,TP63,WEE1,ZNF346	22
Hematological System Development and Function,Lymphoid Tissue Structure and Development,Tissue Morphology	Quantity of natural killer T lymphocytes	0.000596		-1.414	1.414	CD70,CHAF1B,DLL4,EED,PRKCQ,RHOH,SH2D1A,TOX	8
Cell Cycle	Cycling of centrosome	0.000631		-0.339	0.339	CDKN1B,CEP135,CEP68,CEP72,CETN3,KIF11,STK38,TTK,TUBE1	9
Post-Translational Modification	Phosphorylation of protein	0.000643		-1.426	1.426	AKAP5,BARD1,CAMK2A,CCNB1,CD244,CDKN1B,CLK1,CLK4,CXCR4,DYRK3,ERBB4,FYN,GRK6,ILF3,JAK3,MAPK13,NLK,OGT,PRKCQ,PRKRIP1,SH2D1A,SMPD3,SNRK,ST3GAL1,ST6GAL1,STK38,STK39,SYN3,TARDBP,TTK,TXK,WEE1,WNT5A	33
Cell Morphology,Hematological System Development and Function,Lymphoid Tissue Structure and Development	Morphology of T lymphocytes	0.000643				CCR9,CYTIP,FYN,JAK3,PRKCQ,PSMB9,RHOH,SH2D1A,TOX,TRAF3IP3	10
DNA Replication, Recombination, and Repair	DNA damage response of cells	0.000652				APBB1,ASH2L,CDKN1B,CDKN2AIP,ERCC8,GABPB1,MCM10,METTL3,MMS22L,OARD1,RAD51AP1,RAD52,TOP2A,WDR76,WEE1	15
Cellular Development,Cellular Growth and Proliferation,Hematological System Development and Function,Lymphoid Tissue Structure and Development	Proliferation of mononuclear leukocytes	0.000657		-1.116	1.116	CD244,CD27,CD38,CD70,CDKN1B,CORO1A,CTCF,CXCR4,CYTIP,DGKA,DLL4,EED,FYN,GCNT1,GPR174,ITPR1,JAK3,KLRB1,METTL3,MTBP,PARP14,PIP4K2C,PRKCQ,RASSF5,RHOH,RPRD1B,SENP1,SH2D1A,SH3KBP1,SLAMF6,ST6GAL1,ST8SIA1,STING1,TOX,TRAF6,TSC22D3,TXK	37
Hereditary Disorder,Immunological Disease,Organismal Injury and Abnormalities	Autosomal recessive immunological disorder	0.000696				CD27,CD70,CORO1A,DNMT3B,HELLS,IRF9,ITPR1,JAK3,MCM4,NEK9,PSMB9,RHOH,TARDBP,TOP2A,TUBE1	15
Cell Cycle	Polyploidization	0.000818		-1.446	1.446	E2F7,E2F8,ESPL1,KIF11,TOP2A	5
Cell Cycle,Embryonic Development	Arrest in cell cycle progression of embryonic cell lines	0.000832				CDKN1B,DDX17,SKP2,TP63	4
Cell Death and Survival	Cell death of blood cells	0.000833		-0.599	0.599	ADGRG3,BTG1,CCNB1,CD27,CD38,CD70,CDKN1B,CORO1A,CXCR4,DLL4,DNMT3B,DUSP4,FAIM,FYN,GCNT1,GHSR,IFIH1,ITGA4,ITPR1,JAK3,NLK,OGT,PARP14,PRKCQ,PUM2,RHOH,SH2D1A,SH3KBP1,ST3GAL1,ST6GAL1,STING1,TOP2A,TSC22D3,WNT5A	34
Cardiovascular System Development and Function,Cell-To-Cell Signaling and Interaction,Nervous System Development and Function,Organ Development,Skeletal and Muscular System Development and Function	Action potential of cardiomyocytes	0.000862				DNMT3A,SCN5A,SCN8A	3
Hematological System Development and Function,Immunological Disease,Lymphoid Tissue Structure and Development,Organ Morphology,Organismal Development,Organismal Injury and Abnormalities,Tissue Morphology	Abnormal thymus cell ratio of thymus gland	0.000862				JAK3,RASSF5,TSC22D3	3
Hematological System Development and Function,Lymphoid Tissue Structure and Development,Tissue Morphology	Quantity of memory T lymphocytes	0.000869		0.816	0.816	CD27,CORO1A,DNMT3A,GRK6,JAK3,RASSF5,TXK	7
Gene Expression	Expression of RNA	0.000935	Decreased	-2.364	2.364	AKAP5,AMPH,APBB1,ARNT2,ASH2L,ATF7IP,BTG1,CCNB1,CCNDBP1,CCNT2,CD38,CDKN1B,CREBZF,CRLF3,CTCF,CXCR4,DCP1A,DDX17,DLL4,DNMT3A,DNMT3B,DUSP4,E2F7,E2F8,EDRF1,EED,ELP1,ERBB4,EYA1,FOXS1,FUBP1,FYN,GABPB1,GCDH,HLTF,HMGB2,ILF3,IRF9,JAK3,KLHL25,LGR4,LPIN2,MAGED1,MARF1,MED23,MLLT1,MTERF1,MYT1,NCOA2,NLK,OGT,PARP14,PATZ1,PHF19,POLA1,POLR1H,PRKCQ,PTCD2,RGMB,RPL38,RPRD1B,RRN3,S100A1,SENP1,SFMBT2,SH3KBP1,SHFL,SLC44A…	88
Immunological Disease	Systemic autoimmune syndrome	0.000935		-0.351	0.351	ANAPC5,APOM,ARHGAP15,C1QTNF6,CCNB1,CCR9,CD244,CD27,CD38,CD70,CD96,CDKN1B,CXCR4,DDX60,DUSP4,FUBP1,FYN,GNLY,GPR18,IFI44,IFI44L,IFIH1,ITGA4,ITPR1,JAK3,KCNJ15,KLRB1,LRP1B,MSRB2,NCOA2,NEDD4,NEK9,P2RY10,PARP14,PBX4,PHF19,POLA1,POLR1H,PPIF,PRKCQ,PSMB9,S100PBP,SCN5A,SH2D1A,SKP2,SLAMF6,ST6GAL1,STAMBPL1,STING1,SWT1,THNSL1,TMEM39A,TRAF3IP3,TRAF6,UBE2L6,USP18,WNT5A,ZKSCAN8,ZNF331	59
Cellular Development,Cellular Growth and Proliferation,Hematological System Development and Function,Lymphoid Tissue Structure and Development	Proliferation of lymphocytes	0.000957		-1.244	1.244	CD244,CD27,CD38,CD70,CDKN1B,CORO1A,CTCF,CXCR4,CYTIP,DGKA,DLL4,EED,FYN,GCNT1,GPR174,ITPR1,JAK3,KLRB1,METTL3,MTBP,PARP14,PIP4K2C,PRKCQ,RASSF5,RHOH,RPRD1B,SH2D1A,SH3KBP1,SLAMF6,ST6GAL1,ST8SIA1,STING1,TOX,TRAF6,TSC22D3,TXK	36
DNA Replication, Recombination, and Repair,Gene Expression	Methylation of DNA fragment	0.000961				DNMT3A,DNMT3B	2
Cardiovascular System Development and Function,Cell Cycle,Skeletal and Muscular System Development and Function	Arrest in cell cycle progression of cardiomyocytes	0.000961				CDKN1B,SKP2	2
Cellular Movement,Nervous System Development and Function	Chemotaxis of cerebellar granule cell	0.000961				CXCR4,RGS3	2
Cellular Development,Cellular Growth and Proliferation,Hematological System Development and Function,Lymphoid Tissue Structure and Development	Proliferation of immune cells	0.000983		-0.842	0.842	BTG1,CD244,CD27,CD38,CD70,CDKN1B,CORO1A,CTCF,CXCR4,CYTIP,DGKA,DLL4,EED,FYN,GCNT1,GPR174,ITPR1,JAK3,KLRB1,METTL3,MTBP,PARP14,PIP4K2C,PRKCQ,RASSF5,RHOH,RPRD1B,SENP1,SH2D1A,SH3KBP1,SLAMF6,ST6GAL1,ST8SIA1,STING1,TOX,TRAF6,TSC22D3,TXK	38
Post-Translational Modification	Methylation of protein	0.00103				AS3MT,BTG1,CAMKMT,DNMT3A,DNMT3B,ILF3	6
Cellular Growth and Proliferation,Lymphoid Tissue Structure and Development	Proliferation of lymphatic system cells	0.0011		-1.188	1.188	CCNB1,CD244,CD27,CD38,CD70,CDKN1B,CORO1A,CTCF,CXCR4,CYTIP,DGKA,DLL4,EED,FYN,GCNT1,GPR174,ITPR1,JAK3,KLRB1,METTL3,MTBP,PARP14,PIP4K2C,PRKCQ,RASSF5,RHOH,RPRD1B,SH2D1A,SH3KBP1,SKP2,SLAMF6,ST6GAL1,ST8SIA1,STING1,TOX,TRAF6,TSC22D3,TXK	38
Cell Morphology,Hematological System Development and Function,Immunological Disease,Lymphoid Tissue Structure and Development	Abnormal morphology of T lymphocytes	0.00118				CCR9,CYTIP,FYN,JAK3,PRKCQ,PSMB9,RHOH,SH2D1A,TOX	9
Cellular Development,Cellular Growth and Proliferation	Proliferation of blood cells	0.00119		-1.013	1.013	BTG1,CD244,CD27,CD38,CD70,CDKN1B,CORO1A,CTCF,CXCR4,CYTIP,DGKA,DLL4,EED,FUBP1,FYN,GCNT1,GPR174,ITPR1,JAK3,KLRB1,METTL3,MTBP,PARP14,PIP4K2C,PRKCQ,PUM2,RASSF5,RHOH,RPRD1B,SENP1,SH2D1A,SH3KBP1,SLAMF6,ST6GAL1,ST8SIA1,STING1,TOX,TRAF6,TSC22D3,TXK,WNT5A	41
Cell Cycle,Connective Tissue Development and Function	Arrest in cell cycle progression of fibroblast cell lines	0.00126				CDKN1B,DNMT3B,METTL3,SKP2,TP63	5
Cell Cycle,Embryonic Development	Arrest in interphase of embryonic cell lines	0.00131				CDKN1B,MCM10,MCM2,OGT,SUN2,ZNF346	6
Connective Tissue Disorders,Developmental Disorder,Neurological Disease,Organismal Injury and Abnormalities,Skeletal and Muscular Disorders	Mental retardation with microcephaly	0.00146				CKAP2L,DNMT3A,POLA1	3
Endocrine System Disorders,Gastrointestinal Disease,Immunological Disease,Metabolic Disease,Organismal Injury and Abnormalities	Insulin-dependent diabetes mellitus	0.00146				APOM,ARHGAP15,C1QTNF6,CCR9,CD27,CD38,CD96,CXCR4,DDX60,GPR18,IFI44,IFIH1,ITGA4,ITPR1,LRP1B,P2RY10,PARP14,POLR1H,PRKCQ,PSMB9,SCN5A,SH2D1A,ZKSCAN8	23
Cell Cycle	G1 phase	0.00155				AKAP12,BARD1,CAMK2A,CCNG2,CDKN1B,CRLF3,JAK3,MCM10,MCM2,MCM4,MTBP,NEK9,ORC4,POLA1,RASSF3,SKP2,STING1,TFCP2,TMPO,TP63,ZNF346	21
Hematological System Development and Function,Lymphoid Tissue Structure and Development,Tissue Morphology	Quantity of regulatory T lymphocytes	0.00165	Decreased	-2.271	2.271	CD27,CD38,CD70,CXCR4,DLL4,PIP4K2C,PRKCQ,TRAF3IP3,TRAF6,WNT5A	10
Dermatological Diseases and Conditions,Hematological Disease,Immunological Disease,Organismal Injury and Abnormalities	Lymphoproliferative disorder of the skin	0.00166				ARHGEF3,CHAF1B,CTCF,CYTIP,DNMT3A,DUSP4,ERBB4,ERCC8,FAM171B,IFI44,JAK3,P2RY10,PHF19,POLA1,PRKCQ,SNRK,TMEM39A,TOP2A,TOX,TUBE1	20
Nervous System Development and Function,Neurological Disease,Organ Morphology,Organismal Development,Organismal Injury and Abnormalities	Abnormal morphology of dentate gyrus	0.00169				APBB1,BTG1,CAMK2A,CXCR4,FYN	5
Cellular Assembly and Organization	Formation of micronuclei	0.00173	Increased	2	2	AKAP12,CDKN1B,CENPA,HELLS	4
Cellular Development,Connective Tissue Development and Function,Hematopoiesis,Tissue Development	Differentiation of bone marrow stromal cells	0.00173		-1.732	1.732	CD38,NLK,SIRT3,TSC22D3	4
Cell-To-Cell Signaling and Interaction	Activation of carcinoma cell lines	0.00183				CXCR4,LGR4,TP63	3
Nervous System Development and Function,Organ Morphology,Tissue Morphology	Quantity of inner hair cells	0.00183				CDKN1B,EYA1,SLC44A2	3
Connective Tissue Disorders,Developmental Disorder,Organismal Injury and Abnormalities,Skeletal and Muscular Disorders	Microcephaly with polymicrogyria or cortical dysplasia	0.0019				RTTN,USP18	2
DNA Replication, Recombination, and Repair	Aberration of centromeres	0.0019				CCNB1,CENPA	2
Cell Cycle	Arrest in G1 phase of thyroid tumor cell lines	0.0019				CDKN1B,TP63	2
Cell Cycle,Connective Tissue Development and Function	Initiation of S phase of fibroblasts	0.0019				CDKN1B,SKP2	2
Cell Death and Survival	Killing of natural killer cells	0.00197		-0.087	0.087	CD244,CD70,SH2D1A,SLAMF6	4
Infectious Diseases	Tuberculosis	0.00197				CD27,CDCA7L,CHI3L2,IFI44,IFI44L,IFIH1,PIK3IP1,POLA1,PSMB9,TOP2A,TXK	11
Connective Tissue Disorders,Developmental Disorder,Gastrointestinal Disease,Organismal Development,Organismal Injury and Abnormalities,Skeletal and Muscular Disorders	Cleft palate	0.0021				DNMT3B,DSN1,E2F7,HELLS,MCM10,RAD51AP1,SC5D,TIPIN,TP63,WDR76	10
Cellular Assembly and Organization,DNA Replication, Recombination, and Repair	Quantity of mitotic spindle	0.00225				KIF11,KIF4A,WEE1	3
Cellular Assembly and Organization,Cellular Function and Maintenance	Organization of mitotic spindle	0.00234				CCNB1,CEP72,KIF11,MAP9,SUN2,TTK	6
Organ Morphology,Tissue Morphology	Quantity of cochlea cells	0.00251		0.475	0.475	CDKN1B,EYA1,GSDME,SLC44A2	4
Immunological Disease	Deficiency of cell-mediated immunity	0.00262				CD27,CD70,CXCR4,JAK3,RHOH	5
Cell Cycle,Embryonic Development	Cell cycle progression of embryonic cell lines	0.00262				CDKN1B,DDX17,PNN,SKP2,TP63	5
Cellular Movement	Invasion of breast cancer cell lines	0.00264	Decreased	-2.076	2.076	CDKN1B,CERK,DGKA,DOCK5,EED,ILF3,LGR4,NEDD4,PRKCQ,RASSF5,SKP2,TARDBP,TFCP2,TP63,WNT5A	15
Cell Cycle,Embryonic Development	Arrest in G2/M phase of embryonic cell lines	0.00274				CDKN1B,MCM10,OGT	3
Inflammatory Disease	Autoinflammatory disorder	0.00285				JAK3,OTULIN,PSMB9,STING1,TUBE1	5
Cell Death and Survival,Cellular Compromise	Cytotoxicity of natural killer cells	0.00289	Decreased	-2.573	2.573	CD244,CD27,CD38,CD96,KLRB1,PRKCQ,SH2D1A,SLAMF6	8
Cell Cycle	Arrest in interphase of fibroblast cell lines	0.00304				AKAP12,CDKN1B,MCM2,SUN2,TOP2A,ZNF346	6
Cardiovascular Disease,Hereditary Disorder,Inflammatory Disease,Metabolic Disease,Organismal Injury and Abnormalities	Infantile-onset sting-associated vasculopathy	0.00313				JAK3,STING1	2
Cell Cycle	Ploidy of trophoblast giant cells	0.00313				E2F7,E2F8	2
Post-Translational Modification	Isgylation of protein	0.00313				UBE2L6,USP18	2
Hereditary Disorder,Immunological Disease,Organismal Injury and Abnormalities	Icf syndrome	0.00313				DNMT3B,HELLS	2
Cell Morphology,Organ Morphology,Organismal Injury and Abnormalities,Reproductive System Development and Function,Reproductive System Disease	Abnormal morphology of spongiotrophoblasts	0.00313				E2F7,E2F8	2
Cell Cycle	Arrest in cell division	0.00313				CDKN1B,FUBP1	2
Lipid Metabolism,Small Molecule Biochemistry	Metabolism of membrane lipid derivative	0.00315	Decreased	-2.051	2.051	ABCA5,ALOX15B,APOM,B4GALT4,CERK,DGKA,ERBB4,GNLY,LPIN2,MPPE1,MSMO1,NCOA2,PIGB,PIP4K2C,PLB1,RAB4A,SC5D,SERINC5,SH3KBP1,SIRT3,SLC44A2,SMPD3,ST8SIA1,WNT5A	24
Cell-mediated Immune Response,Cellular Development,Cellular Function and Maintenance,Cellular Growth and Proliferation,Embryonic Development,Hematological System Development and Function,Hematopoiesis,Lymphoid Tissue Structure and Development,Organ Development,Organismal Development,Tissue Development	Differentiation of natural killer T lymphocytes	0.00328				SH2D1A,SLAMF6,TXK	3
Infectious Diseases	Replication of murine hepatitis virus	0.00328				IFIH1,PARP14,USP18	3
Cellular Compromise	Degradation of chromosome components	0.00328				BARD1,CENPA,TBPL1	3
Cellular Growth and Proliferation,Organ Development,Tissue Development	Proliferation of intestinal epithelial cells	0.00334				CDKN1B,LGR4,STING1,TMPO,ZBTB33	5
Post-Translational Modification	Ubiquitination of protein	0.00367		-0.44	0.44	ASB1,BLMH,DZIP3,ERCC8,FBXL4,FYN,G2E3,HLTF,KLHL25,MED23,NEDD4,OBI1,OGT,OTULIN,PSMB9,PSME1,PSME2,RASSF5,SKP2,TRAF6,UBE2C	21
Cell-To-Cell Signaling and Interaction,Hematological System Development and Function	Binding of T lymphocytes	0.00368	Decreased	-2.05	2.05	CCR9,CXCR4,GCNT1,ITGA4,JAK3,RASSF5,SH2D1A,TRAF6,TXK	9
Developmental Disorder	Agenesis	0.00373	Increased	2.813	2.813	ABCA5,APBB1,CDKN1B,EYA1,FUBP1,JAK3,RASSF5,RHOH,TK1,TOX,TP63,WNT5A	12
Cellular Development,Cellular Growth and Proliferation	Proliferation of leukemia cell lines	0.00375		-1.954	1.954	CCNB1,CDKN1B,CTCF,DNMT3A,DUSP4,FYN,JAK3,MSMO1,PRKCQ,PUM2,SKP2,TIAM2,TOX,USP18,WNT5A	15
Cell Cycle,Embryonic Development	Interphase of embryonic cell lines	0.00382				CDKN1B,MCM10,MCM2,OGT,SKP2,SUN2,ZNF346	7
Cell Cycle,Hair and Skin Development and Function	Arrest in G2 phase of epithelial cell lines	0.00388				CCNB1,MCM10,OGT	3
Cell Cycle,Reproductive System Development and Function	Cell cycle progression of breast cell lines	0.00388				CDKN1B,OGT,SKP2	3
Amino Acid Metabolism,Small Molecule Biochemistry	Metabolism of L-serine	0.00388				BLMH,PSAT1,SERINC5	3
Developmental Disorder,Hereditary Disorder,Immunological Disease,Organismal Injury and Abnormalities	Hypoplasia of spleen	0.00389	Increased	2.433	2.433	CDKN1B,FUBP1,JAK3,RASSF5,RHOH,TK1	6
Cellular Assembly and Organization,DNA Replication, Recombination, and Repair	Quantity of centrosome	0.00389				HELLS,MKS1,SKP2,WEE1	4
Cell Cycle	Arrest in M phase	0.00389				CCNB1,CDC20,NEK9,UBE2C	4
Cellular Compromise	Depletion of T lymphocytes	0.0043				CD38,CXCR4,FAIM,KLRB1	4
Hematological Disease,Immunological Disease	Lymphoid immunodeficiency	0.0043				CD70,CDKN1B,RHOH,SH2D1A	4
Cellular Compromise,Inflammatory Response	Degranulation of natural killer cells	0.0043				CD244,CORO1A,KLRB1,SLAMF6	4
Endocrine System Disorders,Gastrointestinal Disease,Organismal Injury and Abnormalities	Pancreatic lesion	0.00437		-0.343	0.343	AKAP5,AKAP7,AMPH,ANAPC5,ASTE1,BARD1,CAMK2A,CD70,CDC20,CDCA7L,CDKN1B,CDKN2AIP,CEP135,CFAP46,CIT,CKAP2L,CLK1,CSTF2T,CTCF,CXCR4,CYTIP,DCP1B,DLL4,DNMT3A,DOCK5,DSTYK,DUSP4,DZIP3,EDRF1,EHBP1,EMB,ERBB4,ERCC4,FAM104A,FAM227B,FAM78A,FUBP1,GABPB1,GAS2,GTPBP1,HELLS,HLTF,ITGA4,ITPR1,ITPRIP,JAK3,KCTD16,KIF11,KIF26B,KLHL11,LGR4,LIX1,LRP1B,MAGED1,MCM10,MTIF3,MYT1,NEDD4,NOL4L,NSUN6,OTUD7A,PATZ1,PCMTD2,PIGB,PUM2,…	102
DNA Replication, Recombination, and Repair,Gene Expression	Methylation of DNA	0.00438				ATF7IP,CTCF,DNMT3A,DNMT3B,HELLS,TDRKH	6
Organismal Survival	Morbidity or mortality	0.0045	Increased	7.686	7.686	ABCA5,AKAP12,AMPH,APBB1,ARNT2,BARD1,BCL7A,BLMH,C1QTNF6,CD38,CD70,CDC20,CDKN1B,CERK,CIT,CLK1,CRLF3,CTCF,CXCR4,DDX17,DLL4,DNMT3A,DNMT3B,E2F7,E2F8,EED,ELP1,ERBB4,ERCC8,ESPL1,EYA1,FAIM,FBXL4,FUBP1,FYN,G2E3,GABPB1,GLT8D2,GNLY,HELLS,HLTF,IFIH1,ILF3,INPP5B,IRF9,ITGA4,ITPR1,KIF26B,LGR4,LRP1B,MAD2L1BP,MAP9,MBD5,MCM10,MCM2,MED23,MLLT1,MYT1,NCOA2,OTULIN,P3H2,PATZ1,PEX11A,PNN,PPIF,PSAT1,RAD51AP1,RAD52,RAD9B,…	97
Cell Cycle,Cellular Assembly and Organization,DNA Replication, Recombination, and Repair	Segregation of mitotic sister chromatids	0.00455				CIT,ESPL1,ZNF207	3
Hereditary Disorder,Neurological Disease,Organismal Injury and Abnormalities	Hereditary sensory and autonomic neuropathy	0.00455				ATL3,ELP1,RETREG1	3
Auditory and Vestibular System Development and Function,Nervous System Development and Function,Organ Morphology,Tissue Morphology	Quantity of outer hair cells	0.00455				CDKN1B,GSDME,SLC44A2	3
Cell-To-Cell Signaling and Interaction	Activation of tumor cell lines	0.00464		-0.692	0.692	CXCR4,LGR4,OGT,PIK3IP1,TP63,WNT5A	6
Cell Cycle,Cell Morphology,Cellular Assembly and Organization,DNA Replication, Recombination, and Repair	Length of mitotic spindle	0.00464				KIF11,MAP9	2
Cardiovascular System Development and Function,Cell-To-Cell Signaling and Interaction,Nervous System Development and Function,Organ Development,Skeletal and Muscular System Development and Function	Action potential of ventricular myocytes	0.00464				SCN5A,SCN8A	2
Cell Morphology,Organismal Injury and Abnormalities	Blebbing of nucleus	0.00464				CENPA,SUN2	2
Cell-To-Cell Signaling and Interaction,Cellular Movement	Recruitment of tumor cell lines	0.00464				CXCR4,ITGA4	2
Cell Signaling	Integration of HIV-1	0.00464				EED,RAD52	2
Nervous System Development and Function,Organ Morphology	Organization of brain	0.00464				FYN,SPTBN2	2
Cell Cycle,Hepatic System Development and Function	Polyploidization of hepatocytes	0.00464				E2F7,E2F8	2
Cellular Assembly and Organization,Cellular Function and Maintenance	Organization of asters	0.00464				KIF11,SUN2	2
Cellular Assembly and Organization	Separation of sister chromatids	0.00464				CCNB1,CDC20	2
Organ Morphology,Organismal Development,Organismal Injury and Abnormalities,Reproductive System Development and Function,Reproductive System Disease	Abnormal morphology of dorsolateral prostatic lobe	0.00464				AKAP12,CDKN1B	2
Cell Signaling,Vitamin and Mineral Metabolism	Activation of Ca2+	0.00464				ITPR1,TRAF6	2
Connective Tissue Disorders,Developmental Disorder,Hereditary Disorder,Organismal Injury and Abnormalities,Skeletal and Muscular Disorders	Familial congenital microcephaly	0.00474				CKAP2L,DNMT3A,POLA1,RTTN	4
Cellular Function and Maintenance	Function of lymphatic system cells	0.00477				CD244,CD27,CD70,CD96,CDKN1B,FYN,GRK6,JAK3,KLRB1,PRKCQ,PSME2,RASSF5,SH2D1A,SKP2,SLAMF6,TXK	16
Nervous System Development and Function,Tissue Morphology	Quantity of sensory neurons	0.00519		0.038	0.038	CDKN1B,CXCR4,EYA1,GSDME,SLC44A2,TP63	6
Cell Cycle	Polyploidization of cells	0.00521		-1.154	1.154	E2F7,E2F8,ESPL1,TOP2A	4
Cellular Development,Cellular Growth and Proliferation,Embryonic Development,Hematological System Development and Function,Hematopoiesis,Humoral Immune Response,Lymphoid Tissue Structure and Development,Organ Development,Organismal Development,Tissue Development	Differentiation of B lymphocytes	0.00526		-0.332	0.332	ADGRG3,CD27,CD38,CD70,CHAF1B,CTCF,CXCR4,FYN,GCNT1,JAK3,RASSF5,ST3GAL1,TK1	13
Cell Cycle	Mitosis	0.00528		0.119	0.119	CCNB1,CDC20,CDKN1B,CENPA,CIT,ERBB4,ESPL1,FYN,HELLS,JAK3,KIF11,KNTC1,MAD2L1BP,MAP9,NEK9,SKA1,SKP2,SMPD3,TP63,UBE2C,WEE1	21
Cardiovascular System Development and Function,Cell Cycle,Skeletal and Muscular System Development and Function	Cell cycle progression of cardiomyocytes	0.00528				CCNB1,CDKN1B,SKP2	3
Cellular Development,Cellular Growth and Proliferation,Hematological System Development and Function,Lymphoid Tissue Structure and Development	Cell proliferation of T lymphocytes	0.0053		-0.332	0.332	CD244,CD27,CD38,CD70,CDKN1B,CORO1A,CXCR4,CYTIP,DGKA,DLL4,FYN,GCNT1,GPR174,JAK3,KLRB1,METTL3,PIP4K2C,PRKCQ,RASSF5,RHOH,RPRD1B,SH2D1A,ST8SIA1,STING1,TOX,TRAF6,TSC22D3,TXK	28
Cell Cycle	Ploidy	0.00532		-0.213	0.213	CDC20,CLK1,E2F7,E2F8,ESPL1,KIF11,MAP9,SKP2,SMPD3,TOP2A	10
Cell Death and Survival	Apoptosis of tumor cell lines	0.00553		0.701	0.701	CDKN1B,CDKN2AIP,CTCF,CXCR4,DLL4,ERBB4,FAIM,FUBP1,GLCCI1,GNLY,ITGA4,ITPR1,JAK3,KIF11,MAGED1,MAPK13,METTL3,MSRB2,NEDD4,OGT,PARP14,POLA1,PRKCQ,PUM2,RASSF3,RGS3,SIRT3,SKP2,ST6GAL1,ST8SIA1,STING1,STK38,TBPL1,TFCP2,TIAM2,TOP2A,TOX,TP63,TSC22D3,USP18,WNT5A	41
Hereditary Disorder,Immunological Disease,Organismal Injury and Abnormalities	Autosomal recessive immunodeficiency	0.00554				CD70,CORO1A,DNMT3B,HELLS,IRF9,ITPR1,JAK3,RHOH,TARDBP	9
Endocrine System Development and Function,Organ Morphology,Organismal Development	Morphology of pituitary gland	0.00555				ARNT2,CDKN1B,MBD5,SMPD3,TK1	5
Cellular Development,Cellular Growth and Proliferation,Hair and Skin Development and Function	Proliferation of epithelial cell lines	0.00572	Increased	2.197	2.197	ALOX15B,CDKN1B,CKAP2L,CTCF,ERBB4,MAGED1,MAP9,NCOA2,OGT,PNN,RASSF5,SKP2,TP63,TSC22D3,WNT5A	15
Cell Death and Survival	Cell death of B lymphocytes	0.00574		0.062	0.062	ADGRG3,CD27,CD70,DUSP4,FAIM,ITPR1,PARP14,STING1,TSC22D3	9
Immunological Disease	Active stage immunological disorder	0.00574				IFI44,IFI44L,JAK3,POLA1,PPIF,SH2D1A,THNSL1,TRAF3IP3	8
Cell Cycle	Entry into S phase of tumor cell lines	0.00608				CDKN1B,E2F8,PPIF	3
Hereditary Disorder,Neurological Disease,Organismal Injury and Abnormalities,Psychological Disorders,Skeletal and Muscular Disorders	Presymptomatic disease stage Huntington disease	0.00623				CLK1,CLK4,SPTBN2,TTC14	4
Organismal Survival	Organismal death	0.00637	Increased	7.74	7.74	ABCA5,AKAP12,AMPH,APBB1,ARNT2,BARD1,BCL7A,BLMH,C1QTNF6,CD38,CD70,CDC20,CDKN1B,CERK,CIT,CLK1,CRLF3,CTCF,CXCR4,DDX17,DLL4,DNMT3A,DNMT3B,E2F7,E2F8,EED,ELP1,ERBB4,ERCC8,ESPL1,EYA1,FAIM,FBXL4,FUBP1,FYN,G2E3,GABPB1,GLT8D2,GNLY,HELLS,HLTF,IFIH1,ILF3,INPP5B,IRF9,ITGA4,ITPR1,KIF26B,LGR4,LRP1B,MAD2L1BP,MAP9,MBD5,MCM10,MCM2,MED23,MLLT1,MYT1,NCOA2,OTULIN,P3H2,PATZ1,PEX11A,PNN,PPIF,PSAT1,RAD51AP1,RAD52,RAD9B,…	95
Cell Death and Survival	Killing of bone marrow-derived macrophages	0.00641				CD244,SLAMF6	2
DNA Replication, Recombination, and Repair,Gene Expression	Methylation of genomic DNA	0.00641				DNMT3A,DNMT3B	2
Cellular Function and Maintenance	Retention of myeloid cells	0.00641				CXCR4,ITGA4	2
Post-Translational Modification	O-GlcNAcylation of protein	0.00641				ITPR1,OGT	2
Cardiovascular System Development and Function,Cellular Movement,Skeletal and Muscular System Development and Function	Beat of cardiomyocytes	0.00641				DNMT3A,SCN8A	2
Cellular Function and Maintenance,Connective Tissue Development and Function	Cell saturation density of fibroblast cell lines	0.00641				AKAP12,UBE2C	2
Embryonic Development,Organ Development,Organismal Development,Renal and Urological System Development and Function,Tissue Development	Development of urinary bladder	0.00641				TP63,WNT5A	2
Embryonic Development,Nervous System Development and Function,Ophthalmic Disease,Organ Development,Organ Morphology,Organismal Development,Organismal Injury and Abnormalities,Tissue Development,Visual System Development and Function	Abnormal morphology of fundus of eye	0.00641				PRKCQ,SLC4A7	2
Post-Translational Modification	Desumoylation of protein	0.00641				SENP1,USPL1	2
Infectious Diseases	Replication of Reoviridae	0.00641				IFIH1,STING1	2
Cellular Assembly and Organization,DNA Replication, Recombination, and Repair	Formation of nuclear foci	0.00642		1.342	1.342	BARD1,CCNB1,DNMT3B,ERCC8,MMS22L,RAD52,TARDBP	7
Cellular Function and Maintenance,Hematological System Development and Function	Function of lymphocytes	0.00654				CD244,CD27,CD70,CD96,FYN,GRK6,JAK3,KLRB1,PRKCQ,PSME2,RASSF5,SH2D1A,SKP2,SLAMF6,TXK	15
Cellular Movement	Invasion of lung cancer cell lines	0.00665	Decreased	-2.282	2.282	ASH2L,CXCR4,DGKA,DNMT3B,LGR4,PSAT1,ST3GAL1,ST6GAL1,ST8SIA1,TP63	10
Hematological System Development and Function,Lymphoid Tissue Structure and Development,Tissue Morphology	Quantity of gamma-delta T lymphocytes	0.00676		0.1	0.1	CCR9,CDKN1B,DLL4,GPR18,RHOH	5
DNA Replication, Recombination, and Repair	Conformational modification of DNA	0.00679				HMGB2,MCM2,MCM4,TOP2A	4
Cell Cycle	G2 phase	0.00684				CCNB1,CCNG2,CDKN1B,CEP135,CEP72,CIT,DUSP4,KIF11,MCM10,MMS22L,OGT,SKP2,TOP2A,TP63,WEE1	15
DNA Replication, Recombination, and Repair	Metabolism of DNA	0.00686		-0.063	0.063	BARD1,CDKN1B,ESCO1,FYN,HMGB2,MCM10,MCM2,MCM4,OBI1,ORC1,ORC4,POLA1,RAD9B,RFC5,TIPIN,TMPO,TOP2A,WEE1	18
Cellular Development,Cellular Growth and Proliferation,Embryonic Development,Hematological System Development and Function,Hematopoiesis,Humoral Immune Response,Lymphoid Tissue Structure and Development,Organ Development,Organismal Development,Tissue Development	Differentiation of memory B cells	0.00695				CD27,CD70,ST3GAL1	3
Cell-To-Cell Signaling and Interaction,Nervous System Development and Function	Auditory evoked potential	0.00713	Decreased	-2.425	2.425	CDKN1B,ERCC8,EYA1,GRXCR2,SLC44A2,SLC4A7	6
Cell Death and Survival	Killing of tumor cell lines	0.00713		0.051	0.051	CD244,CD70,FYN,SH2D1A,SLAMF6,WNT5A	6
Cell Cycle,Connective Tissue Development and Function	Cell cycle progression of fibroblast cell lines	0.00713				APBB1,CDKN1B,DNMT3B,METTL3,SKP2,TP63	6
Cell Cycle,Cell Morphology,Cellular Assembly and Organization,DNA Replication, Recombination, and Repair	Abnormal morphology of chromosomes	0.0072				CDC20,HELLS,KIF4A,RAD52,TDRKH	5
Cell Cycle	Interphase of fibroblast cell lines	0.00723				AKAP12,CDKN1B,MCM2,SKP2,SUN2,TBPL1,TOP2A,ZNF346	8
Endocrine System Disorders,Gastrointestinal Disease,Organismal Injury and Abnormalities	Pancreatic dysplasia	0.00726				CKAP2L,CXCR4,DLL4,EHBP1,GABPB1,JAK3,LIX1,MAGED1,OTUD7A,RAB11FIP2,SLC4A7,TTC14	12
Post-Translational Modification	Polyubiquitination of protein	0.00729				BLMH,DZIP3,ERCC8,FBXL4,G2E3,PSMB9,PSME1,PSME2,SKP2,TRAF6	10
Lipid Metabolism,Small Molecule Biochemistry	Synthesis of ceramide	0.0075	Decreased	-2.236	2.236	APOM,CERK,GNLY,NCOA2,SIRT3,SMPD3	6
Developmental Disorder,Neurological Disease,Organismal Injury and Abnormalities	Syndromic mental retardation	0.00751				CD96,CKAP2L,CTCF,DNMT3A,DNMT3B,EED,ITPR1,MBD5,MED23,OGT,PIGB,POLA1,SCN5A,SCN8A	14
Cell Death and Survival	Cell death of central nervous system cells	0.00761		0.205	0.205	BEX3,CAMK2A,CCNB1,CDKN1B,ELP1,FAIM,HMGB2,ITPRIP,RASSF5,RETREG1,SH3KBP1,ST8SIA1,STXBP3,TARDBP,TP63	15
Cellular Assembly and Organization,Cellular Function and Maintenance	Organization of mitochondria	0.00763				CAMKMT,GABPB1,MTERF1,MTFR2,PTCD2,SIRT3,TFB2M	7
Cell Morphology,Lymphoid Tissue Structure and Development	Morphology of lymphocytes	0.00768				ADGRG3,CCR9,CYTIP,FYN,JAK3,PRKCQ,PSMB9,RHOH,SH2D1A,TOX,TRAF3IP3	11
Cell Cycle,Renal and Urological System Development and Function	Cell cycle progression of kidney cell lines	0.00789				CDKN1B,DDX17,PNN	3
Cellular Movement,Hematological System Development and Function,Immune Cell Trafficking,Inflammatory Response	Chemotaxis of monocyte-derived dendritic cells	0.00789				CD38,CXCR4,GNLY	3
Cell Death and Survival	Apoptosis of leukemia cell lines	0.00794		0.62	0.62	CDKN1B,CXCR4,DLL4,GNLY,ITGA4,METTL3,MSRB2,OGT,PRKCQ,PUM2,RGS3,TIAM2,TOX,TSC22D3,USP18	15
DNA Replication, Recombination, and Repair	Double-stranded DNA break repair	0.00797				ACTR5,APBB1,BARD1,ERCC4,EYA1,MARF1,POLA1,RAD52,TRIP13,ZCWPW1	10
Endocrine System Development and Function,Endocrine System Disorders,Organ Morphology,Organismal Development,Organismal Injury and Abnormalities,Reproductive System Disease	Abnormal morphology of pituitary gland	0.00801				ARNT2,CDKN1B,MBD5,SMPD3	4
Hematological Disease,Immunological Disease	CD20 positive lymphoproliferative disorder	0.00801				POLA1,PSMB9,TOP2A,TUBE1	4

## Sheet: LPS_Val_up
Categories	Diseases or Functions Annotation	p-value	Predicted Activation State	Activation z-score	|z-score|	Molecules	# Molecules
Immunological Disease,Inflammatory Disease	Immune mediated inflammatory disease	2.01e-32		0.878	0.878	ABCA1,ABCB10,ACADM,ACE,ACSL1,ADAM9,ADAR,AGFG1,AIF1,ALDH2,ANXA1,ANXA5,AQP9,ARCN1,ARF1,ARHGAP32,ARPC3,ASAP3,ATP2C1,B4GALT1,BCL2A1,BCL2L14,BST2,C9orf72,CALD1,CAPZB,CASP10,CASP3,CCDC88A,CD180,CD274,CD40,CD44,CD68,CD69,CD86,CFLAR,CLEC1B,CLEC2B,CLIC2,CMKLR1,CPQ,CSF1,CTSB,CTSS,CXCL11,CXCL14,CYSLTR2,DDX58,DUSP1,DUSP5,EDNRB,EFNB1,EHD4,EIF2AK2,EPB41L3,EPSTI1,F11R,FABP5,FCER1G,FKBP5,FN1,FOS,FOSB,GADD45B,GAD…	177
Immunological Disease	Systemic autoimmune syndrome	1.99e-28		0.595	0.595	ABCA1,ABCB10,ACADM,ACE,ACSL1,ADAM9,ADAR,AGFG1,AIF1,ALDH2,ANXA1,AQP9,ARCN1,ARF1,ARHGAP32,ASAP3,ATP2C1,ATP6V1B2,BCL2L14,BMX,BST2,C9orf72,CALD1,CASP10,CASP3,CCDC88A,CD163,CD180,CD274,CD40,CD44,CD68,CD69,CD86,CFLAR,CISH,CLEC12A,CLEC1B,CLEC2B,CLIC2,CPQ,CSF1,CTH,CTNS,CTSB,CTSH,CTSS,CXCL11,CXCL14,DDX58,DEGS1,DUSP1,DUSP5,E2F3,ECI2,EFNB1,EHD4,EIF2AK2,EPSTI1,F11R,FABP5,FCER1G,FCGR1A,FKBP5,FN1,FOS,FOSB,GADD…	167
Inflammatory Response	Degranulation	8.2e-27		1.444	1.444	ABR,ANPEP,ANXA1,ANXA2,ANXA5,ARSB,ASAH1,ATP6AP2,ATP8B4,B4GALT1,BST2,CD274,CD44,CD63,CD68,CLEC12A,CREG1,CSTB,CTSB,CTSH,CTSS,DEGS1,DUSP1,DUSP5,ERP44,FABP5,FCER1G,FCGR1A,FN1,FOS,FTL,FUCA1,GGH,GLA,GLB1,GM2A,GOLGA7,HEXB,HSP90AA1,HSPA8,IDH1,IL10,KCMF1,LAMP2,LAMTOR3,LCP2,LGALS3,LHFPL2,MANBA,MANF,MGST1,MNDA,NCK2,NDUFC2,NPC1,NPC2,NRAS,OSTF1,P2RX4,PECAM1,PLEK,PLSCR1,PRCP,PRDX6,PSAP,PSMA5,PSMD1,PSMD11,PSMD2,…	93
Cellular Compromise,Inflammatory Response	Degranulation of cells	2.06e-26		1.036	1.036	ABR,ANPEP,ANXA1,ANXA2,ANXA5,ARSB,ASAH1,ATP6AP2,ATP8B4,B4GALT1,BST2,CD274,CD44,CD63,CD68,CLEC12A,CREG1,CSTB,CTSB,CTSH,CTSS,DEGS1,DUSP1,DUSP5,ERP44,FABP5,FCER1G,FCGR1A,FN1,FOS,FTL,FUCA1,GGH,GLA,GLB1,GM2A,GOLGA7,HEXB,HSP90AA1,HSPA8,IDH1,IL10,KCMF1,LAMP2,LAMTOR3,LCP2,LGALS3,LHFPL2,MANBA,MANF,MGST1,MNDA,NCK2,NDUFC2,NPC2,NRAS,OSTF1,P2RX4,PECAM1,PLEK,PLSCR1,PRCP,PRDX6,PSAP,PSMA5,PSMD1,PSMD11,PSMD2,PYGL,…	92
Connective Tissue Disorders,Inflammatory Disease,Organismal Injury and Abnormalities,Skeletal and Muscular Disorders	Rheumatic Disease	8.76e-26		0.978	0.978	ABCB10,ACADM,ACSL1,ADAM9,ADAMTS12,ADAR,AGFG1,AIF1,ALDH2,ANXA1,AQP9,ARCN1,ARF1,ARHGAP32,ARPC3,ASAP3,ATP2C1,BCL2L14,BMX,BST2,C9orf72,CALD1,CAPN2,CASP10,CASP3,CCDC88A,CD163,CD180,CD274,CD40,CD44,CD68,CD69,CD86,CFLAR,CHSY1,CISH,CLEC1B,CLEC2B,CLIC2,CPQ,CSF1,CTSB,CTSS,CXCL11,CXCL14,DDX58,DUSP1,DUSP5,EDNRB,EFNB1,EHD4,EIF2AK2,EPSTI1,F11R,FABP5,FCER1G,FCGR1A,FGF1,FKBP5,FN1,FOS,FOSB,FTL,GADD45B,GADD45G,GAL…	158
Cell Death and Survival	Necrosis	1.47e-25		-0.028	0.028	ABCC3,ACE,ACSL1,ADAMTS12,ADAR,ALDH2,ANPEP,ANXA1,ANXA2,ARCN1,ARHGAP18,ARPC2,ARPC3,ASAH1,ATF6,ATP2C1,ATP5F1A,ATP6AP2,ATP6V1B2,ATP6V1C1,AVPI1,BCL2A1,BCL2L14,BHLHE40,BMX,C9orf72,CAPN2,CASP10,CASP3,CD274,CD40,CD44,CD69,CD82,CD86,CERS2,CERS5,CFLAR,CHKA,CHMP5,CHP1,CHSY1,CISH,CLIC4,CNNM4,COX5A,CREG1,CREM,CSF1,CTBP2,CTH,CTNS,CTSB,CTSS,CXCL11,CYP1B1,CYP7A1,DAB2,DDX58,DLST,DRAM1,DUSP1,DUSP5,E2F3,EDNRB,EFNB1…	247
Cellular Compromise,Inflammatory Response	Degranulation of leukocytes	2.1e-24		0.721	0.721	ABR,ANPEP,ANXA1,ANXA2,ARSB,ASAH1,ATP6AP2,ATP8B4,B4GALT1,BST2,CD274,CD44,CD63,CD68,CLEC12A,CREG1,CSTB,CTSB,CTSH,CTSS,DEGS1,DUSP1,ERP44,FABP5,FCER1G,FCGR1A,FOS,FTL,FUCA1,GGH,GLA,GLB1,GM2A,GOLGA7,HEXB,HSP90AA1,HSPA8,IDH1,IL10,KCMF1,LAMP2,LAMTOR3,LCP2,LGALS3,MANBA,MGST1,MNDA,NCK2,NDUFC2,NPC2,NRAS,OSTF1,P2RX4,PECAM1,PRCP,PRDX6,PSAP,PSMA5,PSMD1,PSMD11,PSMD2,PYGL,RAB10,RAB5C,RAB7A,RAC1,RAP2C,RGS13,S100A…	80
Cell Death and Survival	Apoptosis	1.08e-23	Decreased	-2.422	2.422	ABCA1,ABR,ACE,ACSL1,ADAR,AIF1,ALDH2,ANPEP,ANXA1,ANXA11,ANXA2,ANXA4,ANXA5,ARF4,ARHGAP10,ARHGAP18,ASAH1,ATF6,ATP2C1,ATP6AP2,B4GALT1,BCAP31,BCL2A1,BCL2L14,BHLHE40,BMX,C8orf44-SGK3/SGK3,CANX,CAPN2,CASP10,CASP3,CCDC88A,CD164,CD274,CD40,CD44,CD69,CD82,CERS2,CFLAR,CGA,CHKA,CHMP5,CLIC4,COX5A,CREG1,CREM,CSF1,CSTB,CTBP2,CTH,CTNS,CTSB,CTSH,CTSS,CYP1B1,CYP7A1,DAB2,DDX58,DEDD,DEGS1,DRAM1,DUSP1,DUSP5,E2F3,ECE1…	241
Cellular Compromise,Inflammatory Response	Degranulation of neutrophils	1.65e-23				ANPEP,ANXA1,ANXA2,ARSB,ASAH1,ATP6AP2,ATP8B4,B4GALT1,BST2,CD44,CD63,CD68,CLEC12A,CREG1,CSTB,CTSB,CTSH,CTSS,DEGS1,ERP44,FABP5,FCER1G,FTL,FUCA1,GGH,GLA,GLB1,GM2A,GOLGA7,HEXB,HSP90AA1,HSPA8,IDH1,KCMF1,LAMP2,LAMTOR3,LGALS3,MANBA,MGST1,MNDA,NDUFC2,NPC2,NRAS,OSTF1,PECAM1,PRCP,PRDX6,PSAP,PSMA5,PSMD1,PSMD11,PSMD2,PYGL,RAB10,RAB5C,RAB7A,RAC1,RAP2C,S100A11,SDCBP,SLPI,SNAP23,SRP14,TCIRG1,TNFAIP6,VAT1	66
Cellular Compromise,Inflammatory Response	Degranulation of phagocytes	4.24e-23		1.176	1.176	ANPEP,ANXA1,ANXA2,ARSB,ASAH1,ATP6AP2,ATP8B4,B4GALT1,BST2,CD44,CD63,CD68,CLEC12A,CREG1,CSTB,CTSB,CTSH,CTSS,DEGS1,DUSP1,ERP44,FABP5,FCER1G,FCGR1A,FOS,FTL,FUCA1,GGH,GLA,GLB1,GM2A,GOLGA7,HEXB,HSP90AA1,HSPA8,IDH1,KCMF1,LAMP2,LAMTOR3,LCP2,LGALS3,MANBA,MGST1,MNDA,NCK2,NDUFC2,NPC2,NRAS,OSTF1,P2RX4,PECAM1,PRCP,PRDX6,PSAP,PSMA5,PSMD1,PSMD11,PSMD2,PYGL,RAB10,RAB5C,RAB7A,RAC1,RAP2C,RGS13,S100A11,SDCBP,SLPI,S…	75
Cellular Compromise,Inflammatory Response	Degranulation of myeloid cells	1e-22		1.176	1.176	ANPEP,ANXA1,ANXA2,ARSB,ASAH1,ATP6AP2,ATP8B4,B4GALT1,BST2,CD44,CD63,CD68,CLEC12A,CREG1,CSTB,CTSB,CTSH,CTSS,DEGS1,DUSP1,ERP44,FABP5,FCER1G,FCGR1A,FOS,FTL,FUCA1,GGH,GLA,GLB1,GM2A,GOLGA7,HEXB,HSP90AA1,HSPA8,IDH1,KCMF1,LAMP2,LAMTOR3,LCP2,LGALS3,MANBA,MGST1,MNDA,NCK2,NDUFC2,NPC2,NRAS,OSTF1,P2RX4,PECAM1,PRCP,PRDX6,PSAP,PSMA5,PSMD1,PSMD11,PSMD2,PYGL,RAB10,RAB5C,RAB7A,RAC1,RAP2C,RGS13,S100A11,SDCBP,SLPI,S…	75
Cell Death and Survival	Cell survival	1.07e-22	Increased	6.635	6.635	ABCA1,ABCC3,ACE,ADAR,ANXA5,ARCN1,ARPC2,ARPC3,ASAH1,ATF6,ATP5F1A,ATP6V1B2,ATP6V1C1,BCAP31,BCL2A1,BMX,C8orf44-SGK3/SGK3,C9orf72,CASP3,CD274,CD40,CD44,CD82,CD86,CFLAR,CISH,CNDP2,CSF1,CTH,CTSB,CXCL11,CYP1B1,DAB2,DUSP1,E2F3,EFNB1,EHD4,EMC4,EMP1,FAM111A,FAM111B,FCER1G,FCGR1A,FGF1,FN1,FOS,FTL,GADD45B,GCH1,GPC1,GPNMB,GSR,HEY1,HK2,HSP90B1,HSPA5,HSPA8,HSPA9,ICAM1,ID2,IDH1,IL10,IL27,IRS1,ITGB1,JAK2,JDP2,KAZ…	155
Organismal Survival	Morbidity or mortality	3.16e-22	Decreased	-11.784	11.784	ABCA1,ABCB10,ABR,ACADM,ACE,ADAM9,ADAR,ADK,ALDH7A1,ANXA1,ANXA2,AP2M1,ARF1,ARF4,ARL8B,ASAH1,ATF6,ATP2C1,B4GALT1,BATF2,BCL2A1,BHLHE40,BMX,CANX,CAPN2,CAPZB,CASK,CASP3,CCDC88A,CD274,CD40,CD44,CD68,CD82,CFLAR,CHKA,CHMP5,CISD2,CLEC12A,CLEC1B,CLIC4,CMKLR1,CREM,CSF1,CSTB,CTH,CTSB,CXCL11,CXCL14,CYP7A1,CYSLTR2,DAB2,DDAH1,DDX58,DEGS1,DNM3,DUSP1,E2F3,ECE1,EDNRB,EFNB1,EHD4,EHHADH,EIF2AK2,EPB41L3,ETHE1,EXT1,FAH…	239
Organismal Survival	Organismal death	7.31e-22	Decreased	-12.079	12.079	ABCA1,ABCB10,ABR,ACADM,ACE,ADAM9,ADAR,ADK,ALDH7A1,ANXA1,ANXA2,AP2M1,ARF1,ARF4,ARL8B,ASAH1,ATF6,ATP2C1,B4GALT1,BCL2A1,BHLHE40,BMX,CANX,CAPN2,CAPZB,CASK,CASP3,CCDC88A,CD274,CD40,CD44,CD68,CD82,CFLAR,CHKA,CHMP5,CISD2,CLEC1B,CLIC4,CMKLR1,CREM,CSF1,CSTB,CTH,CTSB,CXCL11,CXCL14,CYP7A1,CYSLTR2,DAB2,DDAH1,DDX58,DEGS1,DNM3,DUSP1,E2F3,ECE1,EDNRB,EFNB1,EHD4,EHHADH,EIF2AK2,EPB41L3,ETHE1,EXT1,FAH,FAM20A,FCER1G…	236
Cell Death and Survival	Cell viability	1.13e-21	Increased	6.427	6.427	ABCA1,ABCC3,ACE,ADAR,ANXA5,ARCN1,ARPC2,ARPC3,ASAH1,ATF6,ATP5F1A,ATP6V1B2,ATP6V1C1,BCAP31,BCL2A1,BMX,C9orf72,CASP3,CD274,CD40,CD44,CD82,CD86,CFLAR,CISH,CNDP2,CSF1,CTH,CTSB,CXCL11,CYP1B1,DAB2,DUSP1,E2F3,EFNB1,EHD4,EMC4,FAM111A,FAM111B,FCER1G,FCGR1A,FGF1,FN1,FOS,GADD45B,GCH1,GPC1,GPNMB,GSR,HEY1,HK2,HSP90B1,HSPA5,HSPA8,HSPA9,ICAM1,ID2,IDH1,IL10,IL27,ITGB1,JAK2,KAZN,KIF1B,KLF4,LAMP2,LDHA,LEPROT,LGALS3…	146
Cellular Function and Maintenance	Cellular homeostasis	1.53e-21	Increased	5.642	5.642	ABCA1,ABCC3,ACE,ACP2,ACSL1,ANXA1,ANXA2,ARF1,ARL8B,ARSB,ASAH1,ATF6,ATP2C1,ATP6V1A,ATP6V1B2,ATP6V1G1,B3GNT2,BCAP31,BCL2A1,BHLHE40,BST2,C9orf72,CASP3,CD274,CD40,CD69,CD86,CERS5,CFLAR,CHMP2B,CIB2,CISD2,CISH,CLEC12A,CLIC4,COX5A,CREG1,CTSB,CYB561,CYBRD1,DDX58,DRAM1,DRAM2,EDNRB,EFNB1,EIF2AK2,ENPP1,EXT1,F11R,FABP5,FAM20A,FCER1G,FCGR1A,FGF1,FN1,FOS,FRRS1,FTL,GADD45B,GADD45G,GATM,GBA,GPD2,GPR137B,HAAO,HADH…	174
Infectious Diseases	Viral Infection	4.77e-21	Increased	3.012	3.012	ACE,ACSL1,ADAR,ADK,AGFG1,ANPEP,ANXA1,ANXA2,ANXA5,AP2M1,ARCN1,ARHGAP21,ARL5B,ARPC3,ARRDC3,ATP2C1,ATP5F1A,ATP6AP2,ATP6V0B,ATP6V0E1,ATP6V1A,ATP6V1B2,ATP6V1G1,B4GALT1,BST2,CALD1,CASP3,CD164,CD274,CD40,CD44,CD63,CD69,CD86,CFLAR,CHMP2B,CHMP5,CIB2,CLIC4,CSF1,CTBP2,CTSB,CTSS,CXCL11,CYB561,CYSLTR2,DDX58,DUSP1,DUSP3,EDEM1,EEA1,EIF2AK2,ELOC,EMP1,EPSTI1,F11R,FADS1,FAM111A,FCGR1A,FKBP5,FN1,FOS,FRMD4B,FTL,GADD…	168
Inflammatory Response	Inflammatory response	1.7e-19	Increased	2.532	2.532	ABHD12,ABR,ACE,ACER3,ADAMTS12,AIF1,ALDH2,ANXA1,ANXA2,AQP9,B4GALT1,BCL2A1,CASP3,CCDC88A,CD163,CD274,CD40,CD44,CD63,CD69,CLEC12A,CMKLR1,CSF1,CTSS,CXCL11,CXCL14,DUSP1,EDNRB,EFNB1,F11R,FCER1G,FCGR1A,FGF1,FN1,FOS,GPR137B,ICAM1,IL10,IL10RB,IL27,IL2RA,ITGB1,JAK2,KLF4,LGALS1,LGALS3,LIPA,LITAF,LY96,MAP2K1,MAPKAPK2,MFSD2A,MSR1,MYD88,MYDGF,NDUFC2,NOD2,NPC1,NR1H3,NRP2,NUPR1,ODC1,OSTM1,PDE4B,PECAM1,PELI1,PIK3…	106
Free Radical Scavenging	Metabolism of reactive oxygen species	3.42e-19		1.489	1.489	ABCA1,ABCB10,ACE,ALDH2,ALDH3A2,ANXA1,ATP6AP2,CANX,CASP3,CD40,CD44,CFLAR,CSF1,CSTB,CTH,CTNS,CXCL14,CYP1B1,DLST,DUSP1,FN1,FOS,FTL,GCH1,GPX3,HK2,HSPA9,ICAM1,IDH1,IFI6,IL10,ITGB1,ITSN1,JAK2,KLF4,LCP2,LDHA,LGALS3,LIPA,MACROH2A1,MAP2K1,MARCHF5,MLKL,MSR1,MYD88,NAMPT,NCF2,NDUFC2,NOD2,NPC1,NR1H3,NRAS,PAGE4,PDE4A,PECAM1,PIM1,PMAIP1,PNPT1,PON2,PRCP,PRDX6,PSEN1,PTGER4,RAB7A,RAC1,RIPK2,RIPK3,RTN4,S100A6,SAT1,…	80
Free Radical Scavenging	Synthesis of reactive oxygen species	3.84e-19		1.409	1.409	ABCA1,ABCB10,ACE,ALDH2,ALDH3A2,ANXA1,ATP6AP2,CANX,CASP3,CD40,CD44,CFLAR,CSF1,CSTB,CTH,CTNS,CXCL14,CYP1B1,DLST,DUSP1,FN1,FOS,FTL,GCH1,HK2,HSPA9,ICAM1,IDH1,IL10,ITGB1,ITSN1,JAK2,KLF4,LCP2,LDHA,LGALS3,LIPA,MACROH2A1,MAP2K1,MARCHF5,MLKL,MSR1,MYD88,NAMPT,NCF2,NDUFC2,NOD2,NPC1,NR1H3,NRAS,PAGE4,PDE4A,PECAM1,PIM1,PNPT1,PON2,PRCP,PRDX6,PSEN1,PTGER4,RAB7A,RAC1,RIPK2,RIPK3,RTN4,S100A6,SAT1,SDHC,SLC40A1,SNAP…	77
Inflammatory Response,Organismal Injury and Abnormalities	Inflammation of organ	1.7e-18		-1.676	1.676	ABCA1,ACE,ADAMTS12,ADK,AIF1,ALDH2,ANXA1,ANXA4,ANXA5,ARCN1,ARHGAP10,ARHGAP32,B4GALT1,BCL2A1,BCL2L14,BHLHE40,BMX,CANX,CAPZB,CASP3,CCDC88A,CD180,CD274,CD40,CD44,CD68,CD69,CD86,CISH,CMKLR1,CSF1,CTNS,CTSB,CTSS,CXCL11,CYSLTR2,DDX58,DUSP1,DUSP5,E2F3,EDNRB,EHD4,EIF2AK2,EPB41L3,EPS8,EPSTI1,FABP5,FAH,FCER1G,FCGR1A,FN1,FOS,FRMD4B,FRRS1,GADD45B,GADD45G,GATM,GBA,GCH1,GLMP,GPNMB,GSR,H3-3A/H3-3B,HERC5,HNMT,HSP9…	157
Cellular Function and Maintenance	Engulfment of cells	3.06e-18	Increased	5.548	5.548	ABCA1,ABR,ACE,ANPEP,ANXA1,ANXA5,AP2M1,ARF1,ARHGAP21,ARPC2,ARPC3,ATP6V0E1,ATP6V1A,ATP6V1B2,ATP6V1E1,ATP6V1F,BMX,CD163,CD44,CD63,CERS2,CIB2,CLIC4,CSF1,DAB2,EHD4,EPS8,ERP44,FCER1G,FCGR1A,FGF1,FN1,HSP90AA1,HSPA5,HSPA8,ICAM1,IDH1,IL10,ITGB1,ITSN1,LGALS3,LMBRD1,M6PR,MAPKAPK2,MSR1,MYD88,NME1,NOD2,NR1H3,OPHN1,PECAM1,PELI1,PICALM,PIK3CB,PLEK,PLSCR1,PPT1,PSEN1,PTGER4,QKI,RAB11A,RAB5C,RAB7A,RAC1,RALB,S100A1…	75
Molecular Transport	Transport of molecule	3.42e-18	Increased	5.05	5.05	ABCA1,ABCB10,ABCC3,ACBD3,ACE,ACSL1,ADAM9,AGFG1,ANO10,ANXA1,ANXA2,AP2M1,AQP9,ARCN1,ARF1,ARRDC4,ARSB,ASAH1,ATP2C1,ATP6V0B,ATP6V0E1,ATP6V1A,ATP6V1B2,ATP6V1C1,ATP6V1E1,ATP6V1F,ATP6V1G1,B4GALT1,BCAP31,BHLHE40,C8orf44-SGK3/SGK3,CANX,CASK,CASP3,CD40,CD44,CGA,CHKA,CHMP5,CHP1,CLIC4,CNNM2,CNNM4,CROT,CSF1,CTNS,CTSS,CYB561,CYBRD1,CYP7A1,E2F3,ENPP1,FABP5,FCER1G,FGF1,FHL1,FN1,FOSB,FRMD4A,FRRS1,FTL,GCH1,GLUL,GM…	164
Cellular Function and Maintenance	Endocytosis	1.36e-17	Increased	5.578	5.578	ABCA1,ACE,ANXA1,ANXA5,AP2M1,ARF1,ARHGAP21,ARPC2,ARPC3,ATP6V0E1,ATP6V1A,ATP6V1B2,ATP6V1E1,ATP6V1F,BMX,C9orf72,CANX,CD163,CD44,CD63,CD82,CERS2,CIB2,CLIC4,CSF1,DAB2,DNM3,EEA1,EHD4,EIF2AK2,EPS8,ERP44,FCER1G,FCGR1A,FGF1,HFE,HSP90AA1,HSP90B1,HSPA5,HSPA8,ICAM1,IDH1,ITGB1,ITSN1,LDLRAD3,LGALS3,LMBRD1,M6PR,MAPKAPK2,MSR1,MYD88,MYO5A,NME1,NOD2,NPC1,NR1H3,OPHN1,OSTM1,PECAM1,PELI1,PICALM,PIK3CB,PLEK,PLSCR1,PPT…	82
Connective Tissue Disorders,Inflammatory Disease,Inflammatory Response,Organismal Injury and Abnormalities,Skeletal and Muscular Disorders	Inflammation of joint	4.29e-17		0.669	0.669	ABCB10,ACSL1,ADAM9,ADAMTS12,AIF1,ANXA1,AQP9,ARCN1,ARF1,ATP2C1,BMX,C9orf72,CALD1,CAPN2,CASP3,CD163,CD180,CD274,CD40,CD44,CD68,CD69,CD86,CHSY1,CISH,CLEC1B,CLEC2B,CLIC2,CSF1,CTSB,CTSS,CXCL14,DUSP1,EFNB1,EHD4,F11R,FCER1G,FCGR1A,FGF1,FKBP5,FN1,FOS,FOSB,FTL,GADD45B,GALNT1,GLUL,GSR,H3-3A/H3-3B,HNMT,HSP90B1,HSPA5,HSPA8,ICAM1,IFNGR1,IL10,IL2RA,IRS1,ITFG1,JAK2,KAZN,LDLRAD3,LGALS1,MAPKAPK2,MSR1,MYD88,MYL12A…	113
Dermatological Diseases and Conditions,Organismal Injury and Abnormalities	Psoriasis	4.51e-17				ADAR,ALDH3A2,ANXA1,ANXA2,AP1S3,AQP9,CD63,CFLAR,CSTB,CTSB,CTSS,CXCL11,CYP1B1,DDX58,DUSP1,EPSTI1,FABP5,FADS1,FCGR1A,FN1,FOS,GBA,GM2A,HERC6,HSPA5,HSPA8,ICAM1,IFI30,IFI6,IFNGR1,IL10,IL27,IL2RA,JAK2,LGALS1,LGALS3,MACROH2A1,MANF,MAPK6,MARCKS,N4BP1,NAMPT,NRP2,OAS1,OAS2,ODC1,OLFM1,PCMT1,PDE4A,PDE4B,PLAAT3,PLSCR1,PON2,PSAP,PSMA3,PSMA6,PTP4A1,RAB38,RARRES1,RGS1,S100A11,SERPINB8,SLC25A5,SLPI,SOCS1,SOD2,TLR4…	75
Neurological Disease,Skeletal and Muscular Disorders	Neuromuscular disease	5.38e-17		1.078	1.078	ACADM,ADAR,ALAS1,ALDH2,ANXA1,ANXA2,ARHGAP32,ATP2C1,ATP5F1A,ATP5PB,ATP6AP2,ATP6V1A,ATP6V1B2,ATP6V1E1,B3GNT2,BHLHE40,BST2,CANX,CAPZB,CASP3,CD44,CD68,CD86,CDS1,CFLAR,CHP1,CMKLR1,COX5A,COX7A2,COX7C,CSF1,CTSB,CTSS,CYSLTR2,DDX58,DUSP5,EIF2AK2,EPSTI1,ETHE1,F11R,FCGR1A,FLRT2,FOS,FRMD4A,FRMD4B,FTL,GALC,GBA,GCH1,GHITM,GPD2,H3-3A/H3-3B,HADH,HADHB,HSP90AA1,HSP90B1,HSPA5,HSPA8,IFNGR1,IL10,IL2RA,ITFG1,KAZN,KIF…	121
Lipid Metabolism,Small Molecule Biochemistry	Metabolism of membrane lipid derivative	5.6e-17	Increased	4.886	4.886	ABCA1,ABHD12,ACER3,ACSL1,ALDH3A2,ANXA1,ARF1,ASAH1,ATF6,B4GALT1,BMX,CAPN2,CD40,CD82,CDS1,CERS2,CERS5,CHKA,CHP1,CREM,CTBP2,CYP1B1,CYP7A1,DEGS1,ENPP1,FABP5,FADS1,FGF1,FOS,GALC,GBA,GLA,GLB1,GM2A,HEXB,IDH1,IL10,KDSR,LIPA,LPIN3,MAP2K1,MFSD2A,MYD88,NCEH1,NPC1,NR1H3,PI4K2B,PIK3CB,PISD,PLA2G7,PLAA,PLAAT3,PLCB1,PLEK,PLSCR1,PPT1,PRDX6,PSAP,PTDSS1,RAB38,RAC1,SAMD8,SCP2,SGPL1,SH3GLB1,SLC44A1,SMPDL3B,SPTLC1,UG…	70
Cellular Function and Maintenance	Function of blood cells	8.22e-17		0.503	0.503	ABCA1,ANPEP,AQP9,B4GALT1,BCL2A1,BHLHE40,CD274,CD40,CD44,CD69,CD86,CLEC1B,CMKLR1,CSF1,CTSS,DDX58,DUSP1,DUSP5,F11R,FCER1G,FCGR1A,FOS,GADD45B,GADD45G,GPNMB,HSP90AA1,ICAM1,IFI30,IFNGR1,IL10,IL27,IL2RA,LDHA,LGALS1,LGALS3,LY96,MAP2K1,MSR1,MYD88,N4BP1,NCEH1,NOD2,NPC2,P2RX4,PECAM1,PICALM,PIM1,PSAP,PTGER4,RAC1,RGS1,RGS13,RIPK2,RIPK3,S100A4,SLPI,SOCS1,STAT2,TAP1,TCIRG1,TGFB2,TLR4,TLR8,TNFAIP3,TNFRSF21,TNFS…	71
Organismal Development	Morphology of body cavity	1.06e-16				ABCA1,ABCB10,ACADM,ACE,ACP2,ACSL1,ACTG2,ADAM9,ADAR,ADK,ARSB,ASAH1,ATF6,ATP6AP2,ATP6V1E1,B4GALT1,BHLHE40,BMX,C8orf44-SGK3/SGK3,CAPN2,CAPZB,CASP3,CD40,CD44,CD69,CD86,CFLAR,CGA,CISD2,CLEC1B,CMKLR1,CREM,CSF1,CTSB,CXCL14,CYBRD1,CYP7A1,DAB2,DDX58,DEDD,DUSP1,DUSP5,E2F3,ECE1,EDNRB,EFNB1,EHD4,FABP5,FAH,FAM20A,FCER1G,FGF1,FLRT2,FMN1,FN1,FOS,FRRS1,FUCA1,GADD45G,GALNT1,GAS2L3,GBA,GLA,GLIS3,GLMP,GPX3,HADH,HEX…	165
Neurological Disease	Motor dysfunction or movement disorder	1.13e-16	Decreased	-3.979	3.979	ABCA1,ABHD12,ACADM,ALAS1,ALDH2,ANO10,ANXA2,ARF1,ARF4,ARHGAP32,ASAH1,ATP5F1A,ATP5PB,ATP6AP2,ATP6V1A,ATP6V1B2,ATP6V1E1,B3GNT2,BCAP31,BHLHE40,CANX,CAPZB,CASP3,CD44,CD68,CDS1,CFLAR,CHP1,CMKLR1,COX5A,COX7A2,COX7C,CSF1,CSTB,CTSB,CTSS,DDX58,DEGS1,DUSP5,EIF2AK2,ENPP1,EPB41L3,EPS8,ETHE1,F11R,FCGR1A,FLRT2,FOS,FOSB,FRMD4A,FRMD4B,FTL,FUCA1,GALC,GBA,GCH1,GHITM,GLB1,GNB4,GNPTAB,GPD2,H3-3A/H3-3B,HADH,HADHB,HEXB…	135
Cellular Function and Maintenance	Function of leukocytes	1.93e-16		0.277	0.277	ANPEP,B4GALT1,BCL2A1,BHLHE40,CD274,CD40,CD44,CD69,CD86,CMKLR1,CSF1,CTSS,DDX58,DUSP1,DUSP5,F11R,FCER1G,FCGR1A,FOS,GADD45B,GADD45G,GPNMB,HSP90AA1,ICAM1,IFI30,IFNGR1,IL10,IL27,IL2RA,LDHA,LGALS1,LGALS3,LY96,MAP2K1,MSR1,MYD88,N4BP1,NCEH1,NOD2,NPC2,P2RX4,PECAM1,PIM1,PSAP,PTGER4,RAC1,RGS1,RGS13,RIPK2,RIPK3,S100A4,SLPI,SOCS1,STAT2,TAP1,TCIRG1,TGFB2,TLR4,TLR8,TNFAIP3,TNFRSF21,TNFSF13,TNFSF13B,TPCN1,VSIG4,…	66
Cardiovascular System Development and Function	Development of vasculature	2.08e-16	Increased	5.115	5.115	ACE,ADAM9,ADAMTS12,AIF1,ANPEP,ANXA1,ANXA2,ATP5F1A,B4GALT1,BMX,CAPN2,CASP10,CASP3,CCDC88A,CD180,CD40,CD44,CD63,CD82,CISD2,CLEC1B,CLIC4,COL15A1,CSF1,CTBP2,CTH,CTSB,CTSH,CTSS,CXCL14,CYP1B1,CYSLTR2,DAAM1,DAB2,DDAH1,DUSP3,E2F3,ECE1,EDNRB,EFNB1,EHD4,EMP1,ENPP1,F11R,FGF1,FHL1,FN1,FOS,GLUL,GPC1,HEY1,HK2,HSP90AA1,HSPA5,ICAM1,IL10,IL27,IRS1,ITGB1,JAK2,KLF4,LDHA,LGALS1,LGALS3,LGALS8,LIPA,MAP2K1,MAPKAPK2,MES…	124
Cell Death and Survival,Organismal Injury and Abnormalities	Necrosis of epithelial tissue	2.53e-16		0.883	0.883	ABCC3,ACE,ADAR,ALDH2,ARHGAP18,BCL2A1,CASP10,CASP3,CD274,CD40,CD44,CERS2,CFLAR,CHMP5,CLIC4,CNNM4,CTH,CTSB,CTSS,CYP7A1,DAB2,DLST,EIF2AK2,EMP1,FAH,FGF1,FOS,GADD45B,HK2,HSPA5,ICAM1,ID2,IFNGR1,IL10,IRS1,ITGB1,ITSN1,JAK2,KLF4,LAMP2,LDHA,LGALS1,LGALS3,LIPA,MAP2K1,MAPKAPK2,MLKL,MYD88,NAMPT,NDRG1,NR1H3,NRAS,OAS1,OAS2,PDE4A,PECAM1,PIM1,PLCB1,PMAIP1,PRDX6,PSEN1,RAC1,RGN,RIPK3,RUNX2,SDHC,SEMA6A,SEMA7A,SGPL1,…	81
Cellular Movement	Cell movement	3.2e-16	Increased	7.029	7.029	ABCA1,ABR,ADAM9,AIF1,ALDH2,ANPEP,ANXA1,ANXA2,AP2M1,AQP9,ARF1,ARF4,ARHGAP18,ARHGAP32,ARPC2,ARPC3,ATP5F1A,ATP6V1C1,B4GALT1,BHLHE40,BMX,BST2,C8orf44-SGK3/SGK3,CALD1,CANX,CAPN2,CCDC88A,CCNYL1,CD274,CD40,CD44,CD63,CD69,CD82,CD86,CGA,CLEC1B,CLIC4,CMKLR1,CSF1,CTBP2,CTSB,CTSH,CTSS,CXCL11,CXCL14,CYP1B1,CYP7A1,CYSLTR2,DAB2,DDX58,DNAH1,DOCK7,DRAM1,DUSP1,DUSP3,E2F3,EDNRB,EFNB1,EPS8,F11R,FABP5,FCER1G,FGF1,FHL…	204
Neurological Disease	Movement Disorders	5.57e-16	Decreased	-3.648	3.648	ABCA1,ABHD12,ACADM,ALAS1,ALDH2,ANO10,ANXA2,ARF1,ARF4,ARHGAP32,ASAH1,ATP5F1A,ATP5PB,ATP6AP2,ATP6V1A,ATP6V1B2,ATP6V1E1,B3GNT2,BCAP31,BHLHE40,CANX,CAPZB,CASP3,CD44,CD68,CDS1,CFLAR,CHP1,CMKLR1,COX5A,COX7A2,COX7C,CSF1,CSTB,CTSB,CTSS,DDX58,DEGS1,DUSP5,EIF2AK2,EPB41L3,ETHE1,F11R,FCGR1A,FLRT2,FOS,FOSB,FRMD4A,FRMD4B,FTL,FUCA1,GALC,GBA,GCH1,GHITM,GLB1,GNB4,GNPTAB,GPD2,H3-3A/H3-3B,HADH,HADHB,HEXB,HFE,HSP90A…	132
Connective Tissue Disorders,Immunological Disease,Inflammatory Disease,Inflammatory Response,Organismal Injury and Abnormalities,Skeletal and Muscular Disorders	Rheumatoid arthritis	6.16e-16		0.133	0.133	ABCB10,ACSL1,ADAM9,AIF1,ANXA1,AQP9,ARCN1,ARF1,ATP2C1,C9orf72,CALD1,CASP3,CD180,CD274,CD40,CD44,CD68,CD69,CD86,CLEC1B,CLEC2B,CLIC2,CSF1,CTSB,CXCL14,DUSP1,EFNB1,EHD4,F11R,FKBP5,FN1,FOS,FOSB,GADD45B,GALNT1,GLUL,GSR,H3-3A/H3-3B,HNMT,HSP90B1,HSPA8,ICAM1,IL10,IL2RA,ITFG1,JAK2,KAZN,LDLRAD3,LGALS1,MYL12A,NAMPT,NR1H3,PDE4A,PDE4B,PDIA3,PECAM1,PGK1,PPM1H,PRDM1,PTGER4,QKI,RAB10,RAB2A,RALB,RNF14,S100A10,SDC2,…	89
Cardiovascular System Development and Function,Organismal Development	Angiogenesis	6.35e-16	Increased	5.115	5.115	ADAM9,ADAMTS12,AIF1,ANPEP,ANXA1,ANXA2,ATP5F1A,B4GALT1,BMX,CASP10,CASP3,CCDC88A,CD180,CD40,CD44,CD63,CD82,CISD2,CLEC1B,CLIC4,COL15A1,CSF1,CTBP2,CTH,CTSB,CTSH,CTSS,CXCL14,CYP1B1,CYSLTR2,DAAM1,DAB2,DDAH1,DUSP3,E2F3,ECE1,EDNRB,EFNB1,EHD4,EMP1,ENPP1,F11R,FGF1,FHL1,FN1,FOS,GLUL,GPC1,HEY1,HK2,HSP90AA1,HSPA5,ICAM1,IL10,IL27,IRS1,ITGB1,JAK2,KLF4,LDHA,LGALS1,LGALS3,LGALS8,LIPA,MAP2K1,MAPKAPK2,MYDGF,NCF2,ND…	114
Cellular Movement	Migration of cells	6.4e-16	Increased	6.451	6.451	ABCA1,ABR,ADAM9,AIF1,ANPEP,ANXA1,ANXA2,AP2M1,AQP9,ARF1,ARF4,ARHGAP18,ARHGAP32,ARPC2,ATP5F1A,ATP6V1C1,B4GALT1,BHLHE40,BMX,BST2,C8orf44-SGK3/SGK3,CALD1,CANX,CAPN2,CCDC88A,CD274,CD40,CD44,CD63,CD69,CD82,CD86,CGA,CLEC1B,CLIC4,CMKLR1,CSF1,CTBP2,CTSB,CTSH,CTSS,CXCL11,CXCL14,CYP1B1,CYP7A1,CYSLTR2,DAB2,DDX58,DOCK7,DUSP1,DUSP3,E2F3,EDNRB,EFNB1,EPS8,F11R,FABP5,FCER1G,FGF1,FHL1,FLRT2,FN1,FNDC3B,FOS,FUT10,GA…	188
Inflammatory Disease	Chronic inflammatory disorder	7.75e-16		-0.38	0.38	ABCA1,ABCB10,ACE,ACSL1,ADAM9,ADK,AIF1,ANXA1,ANXA4,AQP9,ARCN1,ARF1,ATP2C1,C9orf72,CALD1,CASP3,CD180,CD274,CD40,CD44,CD68,CD69,CD86,CLEC1B,CLEC2B,CLIC2,CSF1,CTSB,CXCL14,CYSLTR2,DNAH1,DUSP1,DYNLT3,EDNRB,EFNB1,EHD4,F11R,FCGR1A,FGF1,FKBP5,FN1,FOS,FOSB,FRMD4B,FRRS1,GADD45B,GALNT1,GLUL,GPNMB,GSR,H3-3A/H3-3B,HNMT,HSP90B1,HSPA5,HSPA8,ICAM1,IFNGR1,IL10,IL10RB,IL2RA,ITFG1,JAK2,KAZN,KMO,LDLRAD3,LGALS1,MAPKAP…	124
Carbohydrate Metabolism	Metabolism of carbohydrate	2.59e-15	Increased	3.754	3.754	ABHD12,ACADM,ADAMTS12,ALDH2,ALDH3A2,ANXA1,AQP9,ARF1,ARRDC3,ARSB,ASAH1,ATF6,B3GNT2,B4GALT1,BMX,CAPN2,CD40,CD44,CDS1,CERS5,CHKA,CHP1,CHSY1,CSF1,CTBP2,CTH,CTSB,DSEL,ENPP1,EXT1,FABP5,FGF1,FUCA1,GALNT7,GBA,GLA,GLB1,GM2A,GPC1,HEXB,HK2,ICAM1,IDH1,IL10,IRS1,ITGB1,JAK2,LPIN3,MANBA,MAP2K1,MFSD2A,MYD88,NAGK,OAS1,PGK1,PI4K2B,PIK3CB,PISD,PKLR,PLA2G7,PLCB1,PLEK,PLIN2,PLSCR1,PPA1,PRDX6,PRKAR1A,PRKG1,PTDSS1,PTGE…	88
Cell Death and Survival,Organismal Injury and Abnormalities	Cell death of epithelial cells	2.74e-15		1.318	1.318	ABCC3,ACE,ADAR,ALDH2,BCL2A1,CASP10,CASP3,CD40,CD44,CERS2,CFLAR,CHMP5,CLIC4,CNNM4,CTH,CTSB,CTSS,CYP7A1,DAB2,DLST,EIF2AK2,EMP1,FAH,FGF1,FOS,GADD45B,HK2,HSPA5,ICAM1,ID2,IFNGR1,IL10,IRS1,ITGB1,JAK2,LAMP2,LDHA,LGALS3,MAP2K1,MAPKAPK2,MLKL,MYD88,NAMPT,NDRG1,NR1H3,NRAS,OAS1,OAS2,PDE4A,PIM1,PLCB1,PMAIP1,PRDX6,PSEN1,RAC1,RGN,RIPK3,SDHC,SEMA7A,SGPL1,SLC25A5,SOCS1,SOD2,STK3,TGFB2,TLR4,TNFAIP3,UGCG,XBP1,YWHAQ…	71
Cardiovascular System Development and Function,Organismal Development	Vasculogenesis	2.94e-15	Increased	4.772	4.772	ADAM9,AIF1,ANPEP,ANXA1,ANXA2,ATP5F1A,BMX,CASP10,CASP3,CCDC88A,CD180,CD40,CD44,CD63,CD82,CISD2,CLEC1B,CLIC4,COL15A1,CSF1,CTBP2,CTH,CTSB,CXCL14,CYP1B1,DAAM1,DAB2,DDAH1,E2F3,ECE1,EDNRB,EFNB1,EHD4,EMP1,ENPP1,F11R,FGF1,FHL1,FN1,FOS,GLUL,GPC1,HEY1,HK2,HSPA5,ICAM1,IL10,IRS1,ITGB1,JAK2,KLF4,LDHA,LGALS1,LGALS3,LIPA,MAP2K1,MAPKAPK2,MYDGF,NCF2,NRAS,NRP2,ODC1,PDCD6,PECAM1,PIK3CB,PIM1,PLA2G7,PRCP,PRDM1,PRKAB2…	98
Inflammatory Response	Inflammation of absolute anatomical region	3.86e-15		-1.618	1.618	ABCA1,ACE,ADAMTS12,ADK,AIF1,ALDH2,ANXA1,ANXA4,ANXA5,ARHGAP10,B4GALT1,BHLHE40,CANX,CASP3,CCDC88A,CD180,CD274,CD40,CD44,CD68,CD69,CD86,CISH,CMKLR1,CSF1,CTNS,CTSB,CTSS,CXCL11,CYSLTR2,DDX58,DUSP1,DUSP5,E2F3,EDNRB,EHD4,EPSTI1,FAH,FCER1G,FCGR1A,FN1,FOS,FRMD4B,FRRS1,GADD45B,GATM,GCH1,GLMP,GPNMB,HERC5,HSP90B1,HSPA5,ICAM1,ID2,IFI30,IFNGR1,IL10,IL10RB,IL27,IL2RA,ITGB1,JAK2,KAZN,KLF4,KMO,LCP2,LGALS1,LGALS3,…	132
Lipid Metabolism,Small Molecule Biochemistry	Fatty acid metabolism	5.06e-15	Increased	5.148	5.148	ABCA1,ABCC3,ABHD12,ACADM,ACBD3,ACSL1,ANXA1,AQP9,ASAH1,B4GALT1,CANX,CD40,CD82,CHKA,CROT,CSF1,CTSS,CYP1B1,CYP7A1,DEGS1,ECI2,EDNRB,EHHADH,ENPP1,FABP5,FADS1,FCER1G,FCGR1A,FN1,GM2A,GPC1,HACD4,HSPA8,IL10,IL27,JAK2,LIPA,MAP2K1,MAPKAPK2,MFSD2A,MSN,MSR1,MYD88,MYO5A,NCEH1,NPC1,NPC2,NR1H3,PAM,PCCB,PDHA1,PIK3CB,PITPNB,PLAA,PLIN2,PLSCR1,PPT1,PRDX6,PRKAB2,PSAP,PTGES3,QKI,RAC1,RGN,RTN4,SCARB2,SCP2,SGPL1,SLC25A1…	76
Connective Tissue Disorders,Organismal Injury and Abnormalities,Skeletal and Muscular Disorders	Non-traumatic arthropathy	5.95e-15		0.133	0.133	ABCB10,ACSL1,ADAM9,ADAMTS12,AIF1,ANXA1,AQP9,ARCN1,ARF1,ATP2C1,C9orf72,CALD1,CASP3,CD163,CD180,CD274,CD40,CD44,CD68,CD69,CD86,CLEC1B,CLEC2B,CLIC2,CSF1,CTSB,CXCL14,DUSP1,EFNB1,EHD4,F11R,FGF1,FKBP5,FN1,FOS,FOSB,GADD45B,GALNT1,GLUL,GSR,H3-3A/H3-3B,HNMT,HSP90B1,HSPA8,ICAM1,IL10,IL2RA,IRS1,ITFG1,JAK2,KAZN,LDLRAD3,LGALS1,MYL12A,NAMPT,NR1H3,PDE4A,PDE4B,PDIA3,PECAM1,PGK1,PPM1H,PRDM1,PTGER4,QKI,RAB10,RAB2A…	97
Cell Death and Survival	Cell death of immune cells	8.74e-15	Increased	2.608	2.608	ANPEP,ANXA1,BCL2A1,CASP10,CASP3,CD274,CD40,CD44,CD69,CD86,CERS5,CFLAR,CISH,CSF1,CTSB,DRAM1,DUSP5,EFNB1,EIF2AK2,FCER1G,FCGR1A,FN1,FOS,GADD45B,GADD45G,GP2,HSPA5,ICAM1,ID2,IFNGR1,IL10,IL27,IL2RA,IRS1,ITGB1,JAK2,KLF4,LGALS1,LGALS3,LGALS8,MAP2K1,MLKL,MSR1,MYD88,NAMPT,NCEH1,NCF2,NME1,NPC1,NRAS,PDIA3,PECAM1,PELI1,PIK3CB,PIM1,PMAIP1,PNPT1,PRDM1,PRDX6,PSMD1,PTGER4,RAC1,RIPK3,SGPL1,SH3GLB1,SLPI,SNAP23,SOCS…	80
Lipid Metabolism,Small Molecule Biochemistry	Synthesis of lipid	8.98e-15	Increased	5.782	5.782	ABCA1,ACBD3,ACER3,ACSL1,ALDH3A2,ANPEP,ANXA1,ARF1,ASAH1,ATF6,AVIL,B4GALT1,BHLHE40,BMX,CAPN2,CD40,CD82,CDS1,CERS2,CERS5,CGA,CHKA,CHP1,COX7A2,CREM,CSF1,CTBP2,CYP1B1,CYP7A1,DAB2,DEGS1,EDNRB,FABP5,FADS1,FCER1G,FCGR1A,FGF1,FN1,FOS,GBA,GLA,GPC1,HACD4,HEXB,HSPA8,IDH1,IL10,IL27,JAK2,KDSR,KLF4,LPIN3,MAP2K1,MFSD2A,MYD88,MYO5A,NPC1,NPC2,NR1H3,ODC1,PDHA1,PDIA3,PI4K2B,PIK3CB,PISD,PKLR,PLAA,PLAAT3,PLCB1,PLIN2,P…	95
Neurological Disease,Organismal Injury and Abnormalities,Psychological Disorders	Disorder of basal ganglia	9.83e-15		-1.18	1.18	ACADM,ADAR,ALAS1,ALDH2,ANXA2,ARHGAP32,ATP5F1A,ATP5PB,ATP6AP2,ATP6V1A,ATP6V1B2,ATP6V1E1,B3GNT2,BHLHE40,CAPZB,CASP3,CD44,CD68,CDS1,CERS2,CFLAR,CHMP2B,CMKLR1,COX5A,COX7A2,COX7C,CREM,CSF1,CTSB,CTSS,DDX58,DUSP5,EIF2AK2,F11R,FLRT2,FOS,FOSB,FRMD4A,FRMD4B,FTL,GALC,GBA,GCH1,GHITM,GPD2,H3-3A/H3-3B,HADH,HADHB,HSP90AA1,HSPA5,HSPA8,IL10,ITFG1,JAK2,KAZN,KIF1B,LAMP2,LDHA,LPAR1,MYL12A,MYO5A,NDRG1,NDUFA1,NDUFB3,N…	100
Cell Death and Survival	Cell death of blood cells	1.4e-14	Increased	2.167	2.167	ANPEP,ANXA1,ASAH1,BCL2A1,CASP10,CASP3,CD274,CD40,CD44,CD69,CD86,CERS5,CFLAR,CISH,CSF1,CTSB,DRAM1,DUSP5,EDNRB,EFNB1,EIF2AK2,FCER1G,FCGR1A,FN1,FOS,GADD45B,GADD45G,GP2,HSPA5,HSPA9,ICAM1,ID2,IFNGR1,IL10,IL27,IL2RA,IRS1,ITGB1,JAK2,KLF4,LGALS1,LGALS3,LGALS8,MAP2K1,MLKL,MSR1,MYD88,NAMPT,NCEH1,NCF2,NME1,NPC1,NRAS,PDIA3,PECAM1,PELI1,PIK3CB,PIM1,PMAIP1,PNPT1,PRDM1,PRDX6,PSMD1,PTGER4,RAC1,RIPK3,SGPL1,SH3GLB…	83
Cellular Function and Maintenance	Function of antigen presenting cells	2.06e-14				ANPEP,BCL2A1,CD274,CD40,CMKLR1,CSF1,CTSS,DDX58,F11R,FCER1G,FCGR1A,FOS,GADD45B,GPNMB,HSP90AA1,ICAM1,IFI30,IL10,IL27,LGALS3,LY96,MSR1,MYD88,N4BP1,NCEH1,NOD2,PSAP,PTGER4,RGS1,RIPK2,RIPK3,SLPI,STAT2,TCIRG1,TGFB2,TLR4,TNFSF13,TNFSF13B,TPCN1,VSIG4	40
Organismal Development	Abnormal morphology of body cavity	2.23e-14				ABCA1,ABCB10,ACADM,ACE,ACSL1,ACTG2,ADAM9,ADAR,ADK,ARSB,ASAH1,ATF6,ATP6V1E1,B4GALT1,BHLHE40,BMX,CAPN2,CASP3,CD40,CD44,CD69,CD86,CFLAR,CGA,CISD2,CLEC1B,CMKLR1,CREM,CSF1,CTSB,CYP7A1,DAB2,DDX58,DUSP1,DUSP5,E2F3,ECE1,EDNRB,EHD4,FAH,FAM20A,FCER1G,FLRT2,FMN1,FN1,FOS,FRRS1,FUCA1,GADD45G,GALNT1,GAS2L3,GBA,GLA,GLIS3,GLMP,GPX3,HADH,HEXB,HEY1,HSP90B1,ICAM1,ID2,IFNGR1,IL10,IL10RB,IL2RA,ITGB1,JAK2,KAZN,KLF15,K…	144
Lipid Metabolism,Molecular Transport,Small Molecule Biochemistry	Concentration of lipid	5.4e-14		0.152	0.152	ABCA1,ABCC3,ABHD12,ACE,ACSL1,ANXA5,AQP9,ARF1,ASAH1,B4GALT1,BCAP31,BHLHE40,CD163,CERS2,CGA,CHKA,CHP1,CISD2,CISH,CSF1,CTSS,CXCL14,CYP1B1,CYP7A1,CYSLTR2,DEGS1,DUSP1,E2F3,EDNRB,EHHADH,FABP5,FCER1G,FGF1,FKBP5,FOS,FUCA1,GATM,GBA,GLA,GLB1,GPD2,HADH,HEXB,ICAM1,IDH1,IFNGR1,IL10,IRS1,JAK2,JDP2,KLF15,LGALS3,LGALS8,LIPA,MACROH2A1,MAP2K1,MAPKAPK2,MFSD2A,MRAS,MSR1,MYD88,NAMPT,NCEH1,NDRG1,NOD2,NPC1,NPC2,NR1H3,N…	96
Cell Death and Survival	Cell death of connective tissue cells	5.74e-14		0.157	0.157	ASAH1,ATF6,ATP6AP2,BCL2A1,BCL2L14,CASP3,CD40,CD44,CFLAR,CLIC4,CSF1,CTBP2,CTSB,CYP1B1,DDX58,DUSP1,EIF2AK2,FCGR1A,FN1,GADD45B,HSPA5,ID2,IDH1,IL10,IL27,ITGB1,ITSN1,LAMP2,LGALS8,M6PR,MAP2K1,MARCHF5,MLKL,NCK2,NPC1,NR1H3,NRAS,NUPR1,OAZ1,PDE4A,PDIA3,PELI1,PIK3CB,PIM1,PMAIP1,PPP2R1B,PRDX6,PRKAR1A,PSEN1,QKI,RAC1,RALB,RHEB,RIPK3,RNF13,RTN4,RUNX2,SCP2,SDHC,SGPL1,SH3GLB1,SOD2,SPTLC1,STK3,SUMO1,SYCP2,TGFB2,TN…	72
Cell Morphology,Cellular Function and Maintenance	Autophagy	6.75e-14	Increased	3.879	3.879	ACP2,ACSL1,ARL8B,ARSB,ASAH1,ATF6,BST2,C9orf72,CASP3,CD274,CFLAR,CHMP2B,CISD2,CLEC12A,COX5A,CREG1,CTSB,DRAM1,DRAM2,EIF2AK2,FN1,GBA,GPR137B,HSP90AA1,HSPA5,HSPA8,IFNGR1,IL10,LAMP2,LAMTOR3,MAP2K1,MYD88,MYO5A,NAMPT,NGLY1,NOD2,NPC1,NUPR1,OSTM1,PIK3CB,PLAA,PLK2,PRKAB2,PSAP,PSEN1,RAB11A,RAB7A,RHEB,RNF152,SH3GLB1,SLC25A5,SLC31A1,SOD2,SPTLC1,TBC1D9B,TCIRG1,TLR4,TMEM59,TOMM20,TPCN1,TRIM21,VPS26B,VTI1B,WDFY3…	66
Hereditary Disorder,Neurological Disease,Organismal Injury and Abnormalities	Familial neurological disorder	7.25e-14	Decreased	-2.219	2.219	ABCA1,ABHD12,ACADM,ACE,ACER3,ACSL1,ADAR,ADK,ALAS1,ALDH2,ALDH7A1,AMMECR1,ANO10,ANXA11,AP2M1,ARF1,ARHGAP32,ARSB,ASAH1,ATP5F1A,ATP5PB,ATP6AP2,ATP6V1A,ATP6V1B2,B3GNT2,BCAP31,BHLHE40,C9orf72,CANX,CASK,CASP3,CCDC88A,CD164,CD44,CD68,CDS1,CFLAR,CHMP2B,CHP1,CHSY1,CIB2,CISD2,CLIC2,CMKLR1,CNNM2,COX5A,COX7A2,COX7C,CSTB,CTSB,CTSS,CXCL14,CYP7A1,DDX58,DEGS1,DOCK7,DUSP5,DYNC1I2,ECE1,EDNRB,EFNB1,EIF2AK2,EPS8,ETHE…	184
Cellular Movement,Hematological System Development and Function,Immune Cell Trafficking	Cell movement of leukocytes	8.15e-14	Increased	2.302	2.302	ABCA1,AIF1,ANXA1,ANXA2,AQP9,ARHGAP18,B4GALT1,CANX,CCDC88A,CD274,CD40,CD44,CD63,CD69,CD86,CLEC1B,CMKLR1,CSF1,CTSB,CTSS,CXCL11,CXCL14,CYP7A1,CYSLTR2,DDX58,DUSP1,EDNRB,EFNB1,EPS8,F11R,FABP5,FCER1G,FN1,FOS,GALNT1,GBA,HSP90AA1,HSPA5,ICAM1,IFNGR1,IL10,IL27,IL2RA,ITGB1,JAK2,KLF15,LCP2,LGALS1,LGALS3,LIPA,LITAF,LRCH1,MAPKAPK2,MSN,MSR1,MYD88,NDRG1,NOD2,NPC1,NR1H3,NRAS,NRP2,PDE4B,PECAM1,PELI1,PIK3CB,PLA2G7,…	95
Connective Tissue Disorders,Immunological Disease,Inflammatory Disease,Organismal Injury and Abnormalities,Skeletal and Muscular Disorders	Systemic lupus erythematosus	9.2e-14				ACADM,ADAR,AGFG1,ALDH2,ANXA1,ARHGAP32,ASAP3,BCL2L14,BST2,CASP10,CASP3,CCDC88A,CD40,CD44,CD69,CD86,CFLAR,CPQ,CXCL11,DDX58,DUSP5,EIF2AK2,EPSTI1,FABP5,GADD45G,HERC5,HERC6,ICAM1,IFI6,IL10,JAK2,LHFPL2,LY96,MX2,NCF2,OAS1,OAS2,PAM,PLSCR1,PPP1R8,PSEN1,RGS13,RIPK3,S100A10,S100A6,SERPING1,SOCS1,SOD2,TAP1,TLR4,TLR8,TNFAIP3,TNFSF13,TNFSF13B,TRIM21,USP18,XBP1,ZBP1	58
Cellular Function and Maintenance	Endocytosis by eukaryotic cells	9.66e-14	Increased	5.164	5.164	ABCA1,ACE,ANXA1,ANXA5,AP2M1,ARPC2,ARPC3,ATP6V0E1,ATP6V1A,ATP6V1B2,ATP6V1E1,ATP6V1F,BMX,CD163,CD44,CERS2,CIB2,CLIC4,CSF1,DAB2,ERP44,FCER1G,FCGR1A,FGF1,HSP90AA1,HSPA5,ICAM1,IDH1,ITGB1,ITSN1,LGALS3,LMBRD1,M6PR,MAPKAPK2,MSR1,MYD88,NME1,NOD2,PECAM1,PELI1,PLEK,PLSCR1,PSEN1,PTGER4,QKI,RAB11A,RAC1,RALB,SCARB2,SNAP23,TLR4,UBE2D3,VIM,XBP1,YWHAQ	55
Free Radical Scavenging	Production of reactive oxygen species	9.66e-14		1.316	1.316	ABCA1,ABCB10,ACE,ALDH3A2,ANXA1,ATP6AP2,CASP3,CD40,CD44,CSF1,CTH,CYP1B1,DLST,FN1,FTL,GCH1,HK2,HSPA9,ICAM1,IDH1,IL10,JAK2,KLF4,LCP2,LDHA,LIPA,MAP2K1,MARCHF5,MLKL,MSR1,MYD88,NCF2,NOD2,NR1H3,NRAS,PDE4A,PECAM1,PIM1,PNPT1,PON2,PRCP,PSEN1,PTGER4,RAB7A,RAC1,RIPK2,RIPK3,RTN4,S100A6,SLC40A1,SNAP23,SOD2,TLR4,TOP1,XBP1	55
Connective Tissue Disorders,Immunological Disease,Inflammatory Disease,Organismal Injury and Abnormalities,Skeletal and Muscular Disorders	Lupus erythematosus	1.14e-13				ACADM,ADAR,AGFG1,ALDH2,ANXA1,ARHGAP32,ASAP3,BCL2L14,BST2,CASP10,CASP3,CCDC88A,CD40,CD44,CD69,CD86,CFLAR,CPQ,CXCL11,DDX58,DUSP5,EIF2AK2,EPSTI1,FABP5,GADD45G,HERC5,HERC6,ICAM1,IFI6,IFNGR1,IL10,JAK2,LHFPL2,LY96,MX2,NCF2,OAS1,OAS2,PAM,PLSCR1,PPP1R8,PSEN1,RGS13,RIPK3,S100A10,S100A6,SERPING1,SOCS1,SOD2,TAP1,TLR4,TLR8,TNFAIP3,TNFSF13,TNFSF13B,TRIM21,USP18,XBP1,ZBP1	59
Cell Death and Survival	Cell death of tumor cell lines	1.21e-13		-1.709	1.709	ADAMTS12,ADAR,ANXA2,ASAH1,ATF6,ATP5F1A,AVPI1,BCL2A1,BHLHE40,BMX,CAPN2,CASP10,CASP3,CD274,CD40,CD44,CD82,CFLAR,CHKA,CHSY1,COX5A,CREM,CTSB,CYP1B1,DAB2,DDX58,DRAM1,DUSP1,E2F3,EIF2AK2,ETHE1,FADS1,FAM111A,FAM111B,FCER1G,FKBP5,FN1,FOS,FOSB,GADD45B,GADD45G,GPC1,HFE,HK2,HSPA5,HSPA8,HSPA9,IDH1,IFI6,IL10,IRS1,ITGB1,ITSN1,JAK2,KAZN,KIF1B,KLF4,LAMP2,LARP1B,LDHA,LGALS1,LGALS3,LGALS8,MAP2K1,MAPKAPK2,MARCHF5,MI…	123
Cell-To-Cell Signaling and Interaction,Hematological System Development and Function,Immune Cell Trafficking,Inflammatory Response	Activation of leukocytes	1.28e-13	Increased	2.367	2.367	ABHD12,ACE,ADAM9,ANXA1,ANXA2,BHLHE40,BMP2K,CD163,CD180,CD274,CD40,CD44,CD63,CD69,CD86,CISH,CLEC1B,CSF1,CTH,CTSH,CTSS,DDX58,DUSP1,DUSP3,EXT1,FCER1G,FCGR1A,FGF1,FN1,FOS,GBA,GP2,GPNMB,GPR137B,HSP90B1,ICAM1,IL10,IL27,IL2RA,ITGB1,JAK2,KLF4,LCP2,LGALS1,LGALS3,LY96,MAP2K1,MFSD2A,MGST1,MSR1,MYD88,NDRG1,NOD2,NPC1,NR1H3,ODC1,OSTM1,PECAM1,PELI1,PLSCR1,PPT1,PRDM1,PRDX6,PSAP,PSEN1,PTGER4,RAB10,RHEB,RIPK2,SERP…	84
Endocrine System Disorders,Gastrointestinal Disease,Metabolic Disease,Organismal Injury and Abnormalities	Diabetes mellitus	1.91e-13		0.373	0.373	ABCA1,ACE,ACSL1,ADAMTS12,ADK,AIF1,ALDH2,ANPEP,ANXA1,ANXA11,ANXA2,ANXA5,ATF6,BHLHE40,CANX,CAPZA1,CASP3,CD180,CD274,CD40,CD44,CD86,CDS1,CHP1,CISH,CLEC12A,CLEC2B,CMKLR1,CNDP2,COL15A1,CREM,CROT,CTH,CTSB,CTSH,CTSS,CYP7A1,DAAM1,DDAH1,DUSP1,E2F3,EDNRB,ENPP1,FAH,FCER1G,FCGR1A,FGF1,FKBP5,FN1,FOS,FRMD3,FRMD4B,GANAB,GATM,GGH,GLIS3,GLUL,GPD2,GPNMB,HAAO,HACD4,HADH,HERC6,HFE,HK2,HSPA5,ICAM1,IDH1,IFNGR1,IL10,IL…	137
Cell-To-Cell Signaling and Interaction,Hematological System Development and Function	Activation of blood cells	2.18e-13	Increased	2.84	2.84	ABHD12,ACE,ADAM9,ANXA1,ANXA2,BHLHE40,BMP2K,CD163,CD180,CD274,CD40,CD44,CD63,CD69,CD86,CISH,CLEC1B,CSF1,CTH,CTSH,CTSS,CYSLTR2,DDX58,DUSP1,DUSP3,EXT1,FCER1G,FCGR1A,FGF1,FN1,FOS,GBA,GP2,GPNMB,GPR137B,HSP90B1,ICAM1,IL10,IL27,IL2RA,ITGB1,JAK2,KLF4,LCP2,LGALS1,LGALS3,LY96,MAP2K1,MFSD2A,MGST1,MSR1,MYD88,NDRG1,NOD2,NPC1,NR1H3,ODC1,OSTM1,PECAM1,PELI1,PIK3CB,PLEK,PLSCR1,PPT1,PRDM1,PRDX6,PRKG1,PSAP,PSEN1,PT…	89
Inflammatory Response	Inflammation of body cavity	2.69e-13	Decreased	-2.496	2.496	ABCA1,ACE,ADAMTS12,ADK,ALDH2,ANXA1,ANXA4,ANXA5,ARHGAP10,B4GALT1,CASP3,CCDC88A,CD180,CD274,CD40,CD44,CD69,CD86,CISH,CMKLR1,CSF1,CTNS,CTSB,CTSS,CXCL11,CYSLTR2,DDX58,DUSP1,DUSP5,E2F3,EDNRB,EPSTI1,FAH,FCGR1A,FN1,FOS,FRMD4B,FRRS1,GADD45B,GATM,GCH1,GLMP,GPNMB,HERC5,HSP90B1,HSPA5,ICAM1,ID2,IFNGR1,IL10,IL10RB,IL27,IL2RA,JAK2,KAZN,KMO,LCP2,LGALS1,LGALS3,LIPA,LY96,MAP2K1,MAPKAPK2,MFSD2A,MLKL,MPEG1,MYD88,N4…	112
Inflammatory Response	Immune response of cells	3.13e-13	Increased	4.235	4.235	ABCA1,ABR,ACE,ANPEP,ANXA1,ANXA5,ARPC2,ARPC3,BHLHE40,CD180,CD274,CD40,CD44,CD68,CD69,CD86,CERS2,CLIC4,CSF1,CTSS,CYP1B1,DDX58,EIF2AK2,ERP44,FCER1G,FCGR1A,FN1,HSP90AA1,HSP90B1,HSPA8,ICAM1,IDH1,IFNGR1,IL10,IL10RB,IL27,IL2RA,ITGB1,LCP2,LGALS1,LGALS3,LITAF,LY96,MAPKAPK2,MSR1,MYD88,NAMPT,NOD2,PECAM1,PELI1,PIK3CB,PLEK,PLSCR1,PRDM1,PSEN1,PTGER4,QKI,RAB11A,RAC1,RALB,SNAP23,SOCS1,TAP1,TCIRG1,TLR4,TLR8,TNFSF…	73
Metabolic Disease,Organismal Injury and Abnormalities	Glucose metabolism disorder	5.27e-13		-0.926	0.926	ABCA1,ACE,ACSL1,ADAMTS12,ADK,AIF1,ALDH2,ANPEP,ANXA1,ANXA11,ANXA2,ANXA5,ATF6,BCAP31,BHLHE40,CANX,CAPZA1,CASP3,CCDC88A,CD180,CD274,CD40,CD44,CD86,CDS1,CERS5,CHP1,CISH,CLEC12A,CLEC2B,CMKLR1,CNDP2,COL15A1,COX7C,CREM,CROT,CTH,CTSB,CTSH,CTSS,CXCL14,CYP7A1,DAAM1,DDAH1,DEGS1,DUSP1,E2F3,EDNRB,EIF2AK2,ENPP1,FAH,FCER1G,FCGR1A,FGF1,FKBP5,FN1,FOS,FRMD3,FRMD4B,GANAB,GATM,GGH,GLIS3,GLUL,GPD2,GPNMB,HAAO,HACD4,HA…	153
Connective Tissue Disorders,Inflammatory Disease,Inflammatory Response,Organismal Injury and Abnormalities,Skeletal and Muscular Disorders	Polyarthritis	7.93e-13		0.669	0.669	ANXA1,CD180,CD274,CD44,CD69,CD86,CTSS,CXCL14,DUSP1,F11R,FOS,FOSB,GADD45B,GSR,HNMT,IFNGR1,IL10,JAK2,LGALS1,MAPKAPK2,MYD88,PECAM1,PRDM1,PTGER4,RALB,S100A10,SOCS1,TCIRG1,TLR4,TNFAIP3,TNFSF13,TNFSF13B	32
Cell-To-Cell Signaling and Interaction	Activation of cells	9.72e-13	Increased	3.408	3.408	ABHD12,ACE,ADAM9,ANXA1,ANXA2,ATF6,B4GALT1,BCL2A1,BHLHE40,BMP2K,CASP3,CD163,CD180,CD274,CD40,CD44,CD63,CD69,CD86,CISH,CLEC1B,CSF1,CTH,CTSH,CTSS,CYSLTR2,DDX58,DUSP1,DUSP3,EDNRB,EIF2AK2,EXT1,FCER1G,FCGR1A,FGF1,FN1,FOS,GBA,GP2,GPNMB,GPR137B,HSP90B1,ICAM1,IFNGR1,IL10,IL27,IL2RA,ITGB1,JAK2,KLF4,LCP2,LGALS1,LGALS3,LY96,MAP2K1,MFSD2A,MGST1,MSR1,MYD88,NDRG1,NOD2,NPC1,NPC2,NR1H3,ODC1,OSTM1,P2RX4,PECAM1,PEL…	106
Lipid Metabolism,Molecular Transport,Small Molecule Biochemistry	Accumulation of lipid	9.99e-13	Decreased	-2.199	2.199	ABCA1,ACP2,ACSL1,ASAH1,ATF6,BCAP31,BHLHE40,CD44,CREM,CYP7A1,EEA1,FN1,FOS,GALC,GBA,GLA,GLB1,GM2A,HEXB,ICAM1,IDH1,IL10,LAMP2,LIPA,LPAR1,M6PR,MARCKS,MSR1,MYD88,NPC1,NPC2,NR1H3,ODC1,PIK3CB,PLIN2,PON2,PRDX6,PSAP,PSEN1,SCARB2,SCP2,SGPL1,SHTN1,SLC40A1,SPTLC1,TMEM135,UGCG	47
Cell-To-Cell Signaling and Interaction,Inflammatory Response	Immune response of leukocytes	1.27e-12	Increased	2.637	2.637	ABCA1,ACE,ANPEP,ANXA1,ANXA5,BHLHE40,CD180,CD274,CD40,CD44,CD68,CD69,CD86,CLIC4,CSF1,CTSS,DDX58,FCER1G,FCGR1A,FN1,HSP90AA1,ICAM1,IFNGR1,IL10,IL10RB,IL27,IL2RA,ITGB1,LCP2,LGALS1,LGALS3,LY96,MAPKAPK2,MSR1,MYD88,NAMPT,NOD2,PECAM1,PRDM1,PSEN1,RAB11A,SOCS1,TAP1,TCIRG1,TLR4,TLR8,TNFSF13,XBP1	48
Infectious Diseases	Infection by RNA virus	1.41e-12	Increased	3.196	3.196	ACE,ACSL1,ADAR,ADK,ANPEP,ANXA1,ANXA2,ARL5B,ARPC3,ATP5F1A,B4GALT1,CD164,CD44,CD86,CHMP5,CIB2,CSF1,CTSB,CTSS,CXCL11,DDX58,DUSP1,EEA1,EIF2AK2,ELOC,EMP1,EPSTI1,FADS1,FCGR1A,FKBP5,FN1,FOS,GADD45B,GANAB,GCH1,GPD2,HSP90B1,HSPA5,HSPA8,ICAM1,IDH1,IFI6,IFNGR1,IL10,IL27,IL2RA,ITGB1,JAK2,LCP2,LGALS1,LIPA,MANBA,MARCKS,MX2,MYD88,NAMPT,NFE2,NPC1,NRP2,OAS2,PABPC1,PDE4A,PDE4B,PIM1,PLCB1,PLEK,PLSCR1,PMAIP1,PSMA1,P…	91
Cell-To-Cell Signaling and Interaction,Hematological System Development and Function,Immune Cell Trafficking,Inflammatory Response	Activation of antigen presenting cells	1.48e-12	Increased	2.015	2.015	ABHD12,ACE,ANXA2,CD274,CD40,CD44,CD86,CSF1,CTSH,CTSS,EXT1,FCER1G,FCGR1A,FGF1,FN1,GBA,GPR137B,HSP90B1,ICAM1,IL10,ITGB1,JAK2,KLF4,LGALS3,MAP2K1,MFSD2A,MSR1,MYD88,NPC1,NR1H3,ODC1,OSTM1,PELI1,PPT1,PRDX6,PSAP,PSEN1,PTGER4,RAB10,RHEB,RIPK2,SERPING1,SLPI,SOCS1,TLR4,TMEM106A,TNFSF13,USP18	48
Lipid Metabolism,Small Molecule Biochemistry	Metabolism of phospholipid	1.67e-12	Increased	3.511	3.511	ABHD12,ALDH3A2,ANXA1,ARF1,ATF6,BMX,CAPN2,CD40,CDS1,CERS5,CHKA,CHP1,CTBP2,CYP1B1,CYP7A1,FABP5,FADS1,FOS,HEXB,IDH1,IL10,LPIN3,MFSD2A,MYD88,NCEH1,PI4K2B,PIK3CB,PISD,PLA2G7,PLAA,PLAAT3,PLCB1,PLEK,PLSCR1,PRDX6,PTDSS1,RAB38,RAC1,SCP2,SGPL1,SH3GLB1,SLC44A1,SMPDL3B,SPTLC1,XBP1	45
Immunological Disease	Allergy	1.68e-12		1.306	1.306	ABCA1,ALDH2,ANXA1,ANXA5,ARCN1,B4GALT1,CAPZB,CD274,CD40,CD44,CD63,CMKLR1,CTSS,CYSLTR2,DUSP1,EPS8,FABP5,FCER1G,FCGR1A,GCH1,H3-3A/H3-3B,HNMT,HSPA5,ICAM1,IFI30,IL10,IL27,IL2RA,JAK2,LCP2,LGALS1,LY96,MSN,NAGK,P2RX4,PDE4A,PDE4B,PDIA3,PECAM1,PITPNB,PLA2G7,PRDX6,PSAP,RGS1,RGS13,S100A11,SNAP23,TLR4,TNFAIP3,TNFAIP6,TNFSF13,TPCN1,TUBB1	53
Dermatological Diseases and Conditions,Inflammatory Disease,Inflammatory Response,Organismal Injury and Abnormalities	Dermatitis	1.79e-12		0.036	0.036	ABCA1,ANXA1,ANXA5,ARCN1,ARHGAP32,BCL2L14,BMX,CAPZB,CD44,CXCL11,CYSLTR2,DUSP1,DUSP5,EIF2AK2,EPS8,FABP5,FCER1G,FCGR1A,GADD45G,GBA,GSR,H3-3A/H3-3B,HNMT,ICAM1,IFI30,IFI6,IFNGR1,IL10,IL27,IL2RA,JAK2,KAZN,LCP2,LGALS1,LGALSL,MSN,MYD88,NAGK,OAS1,OAS2,ODC1,PDE4B,PITPNB,PRDM1,PSAP,PSEN1,PSENEN,PSMB2,PSMD1,PSMD2,S100A11,SERPING1,SLPI,SOCS1,TLR4,TLR8,TNFAIP3,TNFSF13,TRPV3,TUBA8,TUBB1	61
Protein Degradation,Protein Synthesis	Catabolism of protein	2.37e-12	Increased	2.804	2.804	ACE,ADAM9,ANPEP,ATF6,CANX,CAPN2,CASP10,CASP3,CHP1,CNDP2,CPQ,CSF1,CSTB,CTSB,CTSH,CTSS,DEDD,ECE1,EDEM1,EIF2AK2,EXT1,FAM111A,FBXO8,GBA,GLMP,GOLGA7,HSP90AA1,HSP90B1,HSPA5,HSPA8,IFI30,ITGB1,JAK2,LACTB,LAMP2,MANBA,MFSD1,MORC3,NGLY1,NR1H3,OAZ1,ODC1,OS9,PIK3CB,PIM1,PLK2,PPIB,PSEN1,PSENEN,PSMD11,PSMD2,PTGES3,RAB7A,RNF11,RTN4,S100A4,SELENOS,SH3GLB1,SOCS1,SOD2,SPCS1,STK3,STX12,STXBP1,SUMO1,TCIRG1,TLR4,TNFAI…	73
Infectious Diseases	Replication of virus	3.13e-12		0.74	0.74	ADAR,AGFG1,ANPEP,ANXA5,AP2M1,ARCN1,ARHGAP21,ATP2C1,ATP6AP2,ATP6V0B,ATP6V1A,ATP6V1B2,ATP6V1G1,BST2,CASP3,CD274,CD40,CFLAR,CLIC4,CTBP2,DDX58,DUSP1,DUSP3,EIF2AK2,F11R,FCGR1A,GALC,HERC5,HIPK3,HSP90AA1,HSP90B1,IFI6,IL10,IL27,JAK2,LAMP2,LDHA,MAP2K1,MNDA,MSR1,MX2,MYD88,NOD2,OAS1,PLIN3,PRKAR1A,PSENEN,PSMA1,PSMD2,RIPK2,SGPL1,SLPI,SNAP23,SOCS1,STAT2,SUMO1,TAP1,TGFB2,TLR4,TLR8,TRIM21,USP15,USP18,VIM,ZBP1,ZE…	66
Developmental Disorder,Hereditary Disorder,Metabolic Disease,Organismal Injury and Abnormalities	Lysosomal storage disease	3.71e-12	Decreased	-2.77	2.77	ACP2,ALDH3A2,ANO10,ARSB,ASAH1,ATP5F1A,FUCA1,GALC,GBA,GLA,GLB1,GM2A,GNPTAB,HEXB,LIPA,MANBA,NPC1,NPC2,PHYH,PPT1,PSAP,SLC17A5,UGCG	23
Cell-To-Cell Signaling and Interaction,Hematological System Development and Function	Activation of myeloid cells	3.81e-12		1.483	1.483	ABHD12,ACE,ADAM9,ANXA1,ANXA2,CD163,CD274,CD40,CD44,CD63,CD86,CSF1,FCER1G,FGF1,FN1,GPR137B,ICAM1,IL10,IL27,ITGB1,JAK2,KLF4,LCP2,LGALS3,LY96,MAP2K1,MFSD2A,MSR1,MYD88,NDRG1,NPC1,NR1H3,ODC1,OSTM1,PELI1,PLSCR1,PPT1,PRDX6,PSEN1,RHEB,RIPK2,SERPING1,SLPI,SOCS1,TLR4,TLR8,TMEM106A,TNFSF13,USP18	49
Hereditary Disorder,Neurological Disease,Organismal Injury and Abnormalities	Familial encephalopathy	4.13e-12				ABCA1,ACADM,ACE,ACER3,ACSL1,ADAR,ADK,ALAS1,ALDH2,ALDH7A1,ANO10,ANXA11,AP2M1,ARF1,ARHGAP32,ASAH1,ATP5F1A,ATP5PB,ATP6AP2,ATP6V1A,ATP6V1B2,B3GNT2,BCAP31,BHLHE40,C9orf72,CASK,CASP3,CCDC88A,CD44,CD68,CDS1,CFLAR,CHMP2B,CHP1,CHSY1,CLIC2,CMKLR1,CNNM2,COX5A,COX7A2,COX7C,CSTB,CTSB,CTSS,CYP7A1,DDX58,DEGS1,DOCK7,DUSP5,DYNC1I2,EIF2AK2,ETHE1,F11R,FCER1G,FCGR1A,FLRT2,FOS,FRMD4A,FRMD4B,FTL,GALC,GATM,GBA,GCH1,GHI…	148
Cell Death and Survival	Cell death of lymphoma cell lines	4.94e-12		-0.468	0.468	ANXA2,BCL2A1,BMX,CASP10,CASP3,CD40,CD44,CFLAR,DUSP1,EIF2AK2,FCER1G,FN1,IL10,JAK2,LGALS1,LGALS3,MAP2K1,MRAS,PDE4B,PMAIP1,PRDM1,PSEN1,RAC1,RIPK3,SOCS1,SOD2,STAT2,TGFB2,TNFAIP3,TNFSF13,TNFSF13B,TRIM21,UGCG,XBP1,YWHAG	35
Cellular Function and Maintenance,Inflammatory Response	Phagocytosis	5.29e-12	Increased	3.975	3.975	ABCA1,ABR,ACE,ANPEP,ANXA1,ANXA5,ARL8B,ARPC2,ARPC3,CD44,CERS2,CLIC4,CSF1,EIF2AK2,ERP44,FCER1G,FCGR1A,HSPA8,ICAM1,IDH1,IL10,ITGB1,LAMP2,LGALS3,MAPKAPK2,MSN,MSR1,MYD88,MYO5A,NOD2,NR1H3,OSTM1,PECAM1,PELI1,PIK3CB,PLEK,PLSCR1,PSEN1,PTGER4,QKI,RAB11A,RAB7A,RAC1,RALB,SCARB2,SH3GLB1,SNAP23,TLR4,UBE2D3,VIM,WASHC5,XBP1	52
Cellular Movement,Hematological System Development and Function,Immune Cell Trafficking,Inflammatory Response	Cell movement of phagocytes	5.6e-12	Increased	2.08	2.08	ABCA1,AIF1,ANXA1,ANXA2,AQP9,ARHGAP18,B4GALT1,CCDC88A,CD274,CD40,CD44,CD69,CD86,CLEC1B,CMKLR1,CSF1,CTSB,CTSS,CXCL11,CXCL14,CYP7A1,CYSLTR2,DUSP1,EDNRB,EFNB1,EPS8,F11R,FCER1G,FN1,GBA,HSPA5,ICAM1,IFNGR1,IL10,IL27,IL2RA,ITGB1,KLF15,LGALS1,LGALS3,LITAF,MAPKAPK2,MYD88,NDRG1,NOD2,NPC1,NR1H3,NRP2,PDE4B,PECAM1,PIK3CB,PLA2G7,PON2,PPIB,PRCP,PRDM1,PRKG1,PSEN1,PTGER4,RAC1,RIPK3,RTN4,S100A10,S100A4,SERPING1,SLP…	72
Organismal Injury and Abnormalities	Visceromegaly	5.95e-12				ABCA1,ACE,ACSL1,ACTG2,ADK,ATF6,ATP6V1E1,B4GALT1,BMX,CD40,CD69,CFLAR,CMKLR1,CREM,CSF1,CTSB,DDX58,DUSP1,DUSP5,ECE1,EDNRB,EHD4,FAH,FCER1G,FN1,FRRS1,GALNT1,GAS2L3,GBA,GLA,GPX3,ICAM1,IFNGR1,IL10,IL2RA,JAK2,KAZN,KLF15,KLF4,LAMP2,LCP2,LDLRAD3,LIPA,LITAF,MAP2K1,MAPKAPK2,MLKL,MRAS,MYD88,NFE2,NPC1,NR1H3,NRAS,ODC1,P2RX4,PDLIM5,PGK1,PICALM,PIM1,PLAAT3,PLCB1,PRKAR1A,PRKG1,PSEN1,PTGER4,RAB2A,RAC1,RCBTB1,RHEB,R…	87
Protein Synthesis	Metabolism of protein	6.52e-12	Increased	3.731	3.731	ABCA1,ACE,ADAM9,AMBN,ANPEP,ANXA1,ATF6,B4GALT1,CALU,CANX,CAPN2,CASP10,CASP3,CGA,CHP1,CNDP2,CPQ,CSF1,CSTB,CTSB,CTSH,CTSS,CYP1B1,DEDD,ECE1,EDEM1,EIF2AK2,EIF3J,EIF4H,ENY2,ERP44,EXT1,FAM111A,FBXO8,FGF1,FKBP7,FN1,FOS,GBA,GLMP,GOLGA7,GPC1,H3-3A/H3-3B,HEXB,HSP90AA1,HSP90B1,HSPA5,HSPA8,ICAM1,IFI30,IGF2BP3,IRS1,ITGB1,JAK2,KLF15,KTN1,LACTB,LAMP2,LGALS1,MANBA,MAP2K1,MFSD1,MORC3,MYD88,NCK2,NGLY1,NIBAN1,NPC1,N…	113
Cellular Movement	Cell movement of myeloid cells	6.59e-12		1.115	1.115	ABCA1,AIF1,ANXA1,ANXA2,AQP9,ARHGAP18,B4GALT1,CCDC88A,CD274,CD44,CD69,CMKLR1,CSF1,CTSB,CTSS,CXCL11,CXCL14,CYP7A1,CYSLTR2,DUSP1,EDNRB,EFNB1,F11R,FCER1G,FN1,FOS,GBA,HSPA5,ICAM1,IFNGR1,IL10,IL27,IL2RA,ITGB1,JAK2,KLF15,LGALS1,LGALS3,LIPA,LITAF,MAPKAPK2,MSR1,MYD88,NDRG1,NOD2,NPC1,PDE4B,PECAM1,PIK3CB,PLA2G7,PON2,PPIB,PRCP,PRDM1,PRKG1,PSEN1,PTGER4,RAC1,RIPK3,RTN4,S100A10,S100A4,SERPING1,SLPI,SOCS1,SPTLC1…	71
Organismal Survival	Survival of organism	6.85e-12		0.933	0.933	ACSL1,ACTG2,ADAM9,ALDH2,ANXA1,AQP9,ARRDC4,ASAH1,ATF6,ATP2C1,BCL2A1,CANX,CD274,CD40,CD44,CD69,CLIC4,CSF1,CTBP2,CTH,CTSB,CXCL11,DDX58,DNM3,DUSP1,DUSP3,E2F3,ETHE1,FOS,FTL,GALC,GLUL,HFE,HK2,HSP90B1,ICAM1,ID2,IDH1,IFNGR1,IL10,IL27,IL2RA,ITGB1,ITSN1,JAK2,LGALS1,LGALS3,LITAF,LPAR1,LY96,MAPKAPK2,MYD88,NAMPT,NFE2,NOD2,NPC1,NRAS,ODC1,PIK3CB,PIM1,PRDM1,PRDX6,PRKAR1A,PRKG1,PTGER4,RAC1,RHEB,RIPK2,RIPK3,RUNX2,…	88
Hematological System Development and Function,Tissue Morphology	Quantity of blood cells	7.89e-12	Increased	2.297	2.297	ABCA1,ADAMTS12,ALDH2,ANPEP,ANXA1,ATP6AP2,B4GALT1,BCL2A1,BHLHE40,CASP3,CD180,CD274,CD40,CD44,CD69,CD86,CFLAR,CISH,CLIC4,CMKLR1,CSF1,CTSB,CTSS,CXCL14,DDX58,DUSP1,DUSP3,DUSP5,EFNB1,EIF2AK2,FABP5,FCER1G,FCGR1A,FGF1,FOS,FOSB,GALNT1,GBA,GLA,HEXB,HSP90B1,HSPA9,ICAM1,ID2,IFNGR1,IL10,IL10RB,IL27,IL2RA,JAK2,KLF4,LCP2,LGALS1,LGALS3,LGALS8,LITAF,MAP2K1,MAPKAPK2,MSN,MYD88,N4BP1,NFE2,NOD2,NPC1,NPC2,NR1H3,PABPC…	108
Lipid Metabolism,Small Molecule Biochemistry	Catabolism of lipid	8.22e-12	Increased	3.411	3.411	ABHD12,ACER3,ACSL1,ALDH3A2,ASAH1,CD40,CYP1B1,CYP7A1,ECI2,FABP5,GALC,GBA,GLA,GLB1,GM2A,HEXB,IRS1,LIPA,NR1H3,PCCB,PLA2G7,PLAAT3,PLCB1,PPT1,PRDX6,PSAP,SGPL1,SMPDL3B,YWHAH	29
Lipid Metabolism,Small Molecule Biochemistry	Catabolism of sphingolipid	9.05e-12	Increased	2.768	2.768	ACER3,ACSL1,ALDH3A2,ASAH1,CD40,GALC,GBA,GLA,GLB1,GM2A,HEXB,PPT1,PSAP,SGPL1	14
Tissue Morphology	Quantity of cells	1.12e-11	Increased	4.423	4.423	ABCA1,ADAMTS12,ALDH2,ANPEP,ANXA1,ARF1,ARPC2,ARSB,ASAH1,ATP2C1,ATP6AP2,B4GALT1,BCL2A1,BHLHE40,CANX,CAPZB,CASP3,CD180,CD274,CD40,CD44,CD63,CD69,CD86,CFLAR,CGA,CISD2,CISH,CLIC4,CMKLR1,CREM,CSF1,CTH,CTSB,CTSS,CXCL14,DDX58,DNM3,DUSP1,DUSP3,DUSP5,EDNRB,EFNB1,EHD4,EIF2AK2,EPS8,FABP5,FAH,FCER1G,FCGR1A,FGF1,FN1,FOS,FOSB,GALNT1,GAS2L3,GBA,GLA,GLB1,GLIS3,GPNMB,HEXB,HEY1,HFE,HSP90B1,HSPA5,HSPA9,ICAM1,ID2,IFN…	164
Cell-To-Cell Signaling and Interaction,Hematological System Development and Function,Immune Cell Trafficking,Inflammatory Response	Activation of phagocytes	1.18e-11		1.761	1.761	ABHD12,ACE,ADAM9,ANXA1,ANXA2,CD163,CD274,CD40,CD44,CD63,CD86,CSF1,FCER1G,FGF1,FN1,GPR137B,HSP90B1,ICAM1,IL10,IL27,ITGB1,JAK2,KLF4,LCP2,LGALS3,LY96,MAP2K1,MFSD2A,MSR1,MYD88,NDRG1,NPC1,NR1H3,ODC1,OSTM1,PELI1,PLSCR1,PPT1,PRDX6,PSEN1,PTGER4,RHEB,RIPK2,SERPING1,SLPI,SOCS1,TLR4,TLR8,TMEM106A,TNFSF13,USP18	51
Cellular Growth and Proliferation,Lymphoid Tissue Structure and Development	Proliferation of lymphatic system cells	1.33e-11		1.786	1.786	ADAR,ADK,AIF1,ANXA1,B3GNT2,BCL2A1,BHLHE40,CASP3,CD180,CD274,CD40,CD44,CD69,CD86,CFLAR,CISH,CMKLR1,CSF1,CTH,CXCL14,CYSLTR2,DUSP1,DUSP5,EFNB1,EHD4,EIF2AK2,FCER1G,FN1,FOS,FTL,GADD45B,GCH1,GP2,GPNMB,HSP90B1,HSPA5,HSPA8,ICAM1,ID2,IFNGR1,IL10,IL27,IL2RA,ITGB1,JAK2,KLF4,LCP2,LGALS1,LGALS3,LY96,MNDA,MRAS,MSN,MYD88,MYDGF,NCK2,NFE2,NPC1,NRAS,OSTF1,PECAM1,PELI1,PIK3CB,PIM1,PMAIP1,PRDM1,PRKAR1A,PTGER4,RAC1,R…	85
Hematological System Development and Function,Tissue Morphology	Quantity of leukocytes	1.35e-11		1.546	1.546	ABCA1,ADAMTS12,ALDH2,ANPEP,ANXA1,ATP6AP2,B4GALT1,BCL2A1,BHLHE40,CASP3,CD180,CD274,CD40,CD44,CD69,CD86,CFLAR,CISH,CLIC4,CMKLR1,CSF1,CTSB,CTSS,CXCL14,DDX58,DUSP1,DUSP3,DUSP5,EFNB1,FABP5,FCER1G,FCGR1A,FGF1,FOS,FOSB,GALNT1,GBA,GLA,HEXB,HSP90B1,ICAM1,ID2,IFNGR1,IL10,IL10RB,IL27,IL2RA,JAK2,KLF4,LCP2,LGALS1,LGALS3,LGALS8,LITAF,MAP2K1,MAPKAPK2,MSN,MYD88,N4BP1,NOD2,NPC1,NPC2,NR1H3,PABPC1,PDE4B,PECAM1,PELI…	99
Immunological Disease	Hypersensitive reaction	1.39e-11		0.157	0.157	ABCA1,ALDH2,ALDH3A2,ANXA1,ANXA5,ARCN1,B4GALT1,CAPZB,CD40,CD44,CD63,CISH,CMKLR1,CTSS,CYSLTR2,DUSP1,EIF2AK2,EPS8,F11R,FABP5,FCER1G,FCGR1A,GADD45G,H3-3A/H3-3B,HNMT,HSPA5,ICAM1,IFI30,IL10,IL27,IL2RA,JAK2,LCP2,LGALS1,MSN,NAGK,P2RX4,PDE4B,PDIA3,PECAM1,PITPNB,PLA2G7,PLSCR1,PRDX6,PSAP,PTGER4,RGS13,S100A11,SNAP23,SOD2,TCIRG1,TLR4,TNFAIP3,TNFSF13,TPCN1,TUBB1	56
Cellular Movement	Cell movement of blood cells	1.72e-11	Increased	2.466	2.466	ABCA1,AIF1,ANXA1,ANXA2,AQP9,ARHGAP18,B4GALT1,CANX,CCDC88A,CD274,CD40,CD44,CD63,CD69,CD86,CLEC1B,CMKLR1,CSF1,CTSB,CTSS,CXCL11,CXCL14,CYP1B1,CYP7A1,CYSLTR2,DDX58,DUSP1,EDNRB,EFNB1,EPS8,F11R,FABP5,FCER1G,FN1,FOS,GALNT1,GBA,GPC1,HSP90AA1,HSPA5,ICAM1,IFNGR1,IL10,IL27,IL2RA,ITGB1,JAK2,KLF15,LCP2,LGALS1,LGALS3,LIPA,LITAF,LRCH1,LY96,MAPKAPK2,MSN,MSR1,MYD88,NDRG1,NOD2,NPC1,NR1H3,NRAS,NRP2,PDE4B,PECAM1,PEL…	101
Cellular Function and Maintenance	Function of phagocytes	1.95e-11		0.471	0.471	ANPEP,BCL2A1,CD274,CD40,CMKLR1,CSF1,DDX58,F11R,FCER1G,FCGR1A,FOS,GADD45B,GPNMB,HSP90AA1,ICAM1,IL10,IL27,LGALS3,LY96,MSR1,MYD88,N4BP1,NCEH1,NOD2,PIM1,PSAP,PTGER4,RGS1,RGS13,RIPK2,RIPK3,SLPI,STAT2,TCIRG1,TGFB2,TLR4,TPCN1,VSIG4	38
Cardiovascular Disease,Organismal Injury and Abnormalities	Peripheral arterial disease	2.07e-11		-1	1	ACE,ADAR,ANXA2,ATF6,CD163,CHMP2B,CLEC2B,COX7C,CTSB,CTSS,CYSLTR2,DAB2,FCGR1A,IFI30,KLF4,KTN1,LPAR1,MARCKS,MCUB,MSR1,PDLIM5,POLR2K,PRCP,PTGER4,SAT1,SCP2,SLC19A2,TBC1D9B,TGFB2,TNFSF13,TTLL7,TUBA8,TUBB1,USP15,VSIG4,XPR1	36
Cellular Movement,Immune Cell Trafficking	Leukocyte migration	2.19e-11	Increased	2.373	2.373	ABCA1,AIF1,ANXA1,ANXA2,AQP9,ARHGAP18,B4GALT1,CANX,CCDC88A,CD274,CD40,CD44,CD63,CD69,CD86,CLEC1B,CMKLR1,CSF1,CTSB,CTSS,CXCL11,CXCL14,CYP1B1,CYP7A1,CYSLTR2,DDX58,DUSP1,EDNRB,EFNB1,EPS8,F11R,FABP5,FCER1G,FN1,FOS,GALNT1,GBA,GPC1,HSP90AA1,HSPA5,ICAM1,IFNGR1,IL10,IL27,IL2RA,ITGB1,JAK2,KLF15,LCP2,LGALS1,LGALS3,LIPA,LITAF,LRCH1,LY96,MAPKAPK2,MSN,MSR1,MYD88,NDRG1,NOD2,NPC1,NR1H3,NRAS,NRP2,PDE4B,PECAM1,PEL…	100
Cell Death and Survival	Cell death of leukocyte cell lines	2.63e-11		0.594	0.594	BCL2A1,CASP3,CD40,CD44,CD69,CERS5,CFLAR,EIF2AK2,FN1,GADD45B,HSPA5,IL10,IRS1,ITGB1,JAK2,LGALS1,LGALS3,MAP2K1,NRAS,PELI1,PIM1,PMAIP1,PNPT1,PRDM1,RAC1,RIPK3,SH3GLB1,SOCS1,TGFB2,TNFAIP3,YWHAG	31
Carbohydrate Metabolism	Synthesis of carbohydrate	2.66e-11	Increased	2.643	2.643	ACADM,ANXA1,AQP9,ARF1,ARRDC3,ASAH1,ATF6,B3GNT2,B4GALT1,BMX,CAPN2,CD40,CDS1,CERS5,CHKA,CHSY1,CSF1,CTBP2,DSEL,ENPP1,EXT1,FABP5,FGF1,GPC1,ICAM1,IDH1,IL10,IRS1,JAK2,LPIN3,MAP2K1,MFSD2A,MYD88,NAGK,PI4K2B,PIK3CB,PISD,PLCB1,PLEK,PLIN2,PLSCR1,PPA1,PRKAR1A,PRKG1,PTDSS1,PTGER4,PTGES3,PYGL,RAB10,RAB38,RAC1,RGN,S100A11,SDC2,SELENOS,SH3GLB1,SLC44A1,SOCS1,SORD,TGFB2,TNFAIP6,USF1,XBP1	63
Cellular Assembly and Organization,Cellular Function and Maintenance	Organization of cytoplasm	2.75e-11	Increased	3.986	3.986	ABCA1,ABR,ACE,ACP2,AGFG1,ALAS1,ANPEP,ANXA1,ARF1,ARF4,ARHGAP10,ARHGAP18,ARHGAP21,ARHGAP32,ARPC2,ARPC3,ARSB,ATF6,ATP2C1,AVIL,BLZF1,BST2,C9orf72,CALD1,CANX,CAPN2,CAPZB,CASP3,CCDC88A,CD44,CD82,CHMP2B,CHMP5,CHP1,CLEC1B,CSF1,CTNS,CTSS,DAAM1,DDAH1,DNM3,DOCK7,EFNB1,EPB41L3,EPS8,EXT1,F11R,FCGR1A,FGF1,FMN1,FN1,FOS,GAS2L3,GBA,GHITM,GNPTAB,HEXB,HSP90AA1,ICAM1,ID2,IL10,ITGB1,ITSN1,JAK2,KATNBL1,KTN1,LCP2,LNPK,…	138
Tissue Development	Growth of epithelial tissue	4.57e-11	Increased	2.229	2.229	ALDH3A2,AMBN,ATP5F1A,B4GALT1,BCL2A1,BMX,C8orf44-SGK3/SGK3,CASK,CASP3,CD44,CERS2,CFLAR,CLEC1B,CSF1,CTSB,CXCL14,DAAM1,DAB2,DDAH1,DOCK7,E2F3,EDNRB,F11R,FAH,FGF1,FN1,FOS,GADD45G,GLUL,GNPTAB,GPC1,HEY1,HSPA5,ID2,IFNGR1,IL10,ITGB1,JAK2,KLF4,LGALS1,LIPA,MAP2K1,MAPKAPK2,MYD88,MYDGF,NME1,NOD2,NR1H3,NRAS,NRP2,NUPR1,ODC1,PDCD6,PECAM1,PIK3CB,PIM1,PSEN1,RAC1,RGN,RTN4,RUNX2,S100A11,SEMA3C,SEMA6A,SLC39A14,SOCS1,…	78
Cell Death and Survival	Cell death of hematopoietic cell lines	5.08e-11		0.071	0.071	ASAH1,BCL2A1,CASP3,CD40,CD44,CD69,CERS5,CFLAR,EIF2AK2,FN1,GADD45B,HSPA5,IL10,IRS1,ITGB1,JAK2,LGALS1,LGALS3,MAP2K1,NRAS,PELI1,PIM1,PMAIP1,PNPT1,PRDM1,RAC1,RIPK3,SH3GLB1,SOCS1,TGFB2,TNFAIP3,YWHAG	32
Lipid Metabolism,Molecular Transport,Small Molecule Biochemistry	Accumulation of sterol	6.68e-11		-1.426	1.426	ABCA1,ACP2,ATF6,CREM,CYP7A1,FOS,IL10,LAMP2,LIPA,M6PR,MSR1,NPC1,NPC2,NR1H3,PIK3CB,PSEN1,SCP2,TMEM135	18
Connective Tissue Disorders,Inflammatory Disease,Inflammatory Response,Organismal Injury and Abnormalities,Skeletal and Muscular Disorders	Juvenile arthritis	6.86e-11				ANXA1,CD180,CD274,CD68,CD69,CD86,CLIC2,EHD4,F11R,FOS,FOSB,GADD45B,GALNT1,GSR,HNMT,JAK2,KAZN,LDLRAD3,LGALS1,NOD2,PDE4A,PDE4B,PECAM1,PRDM1,RALB,RNF14,S100A10,SOCS1,TNFAIP3,TNFSF13B,TPGS2,ZNF326	32
Cell Death and Survival	Cell death of fibroblast cell lines	8.89e-11		1.007	1.007	ASAH1,ATF6,ATP6AP2,BCL2A1,BCL2L14,CASP3,CD40,CFLAR,CLIC4,CTSB,DUSP1,EIF2AK2,FN1,GADD45B,HSPA5,ID2,ITGB1,ITSN1,LAMP2,MAP2K1,MARCHF5,MLKL,NR1H3,NRAS,NUPR1,OAZ1,PDE4A,PDIA3,PIK3CB,PIM1,PMAIP1,PPP2R1B,PRDX6,PRKAR1A,PSEN1,QKI,RAC1,RALB,RHEB,RIPK3,RNF13,RTN4,SCP2,SGPL1,SOD2,SUMO1,SYCP2,TNFAIP3,USP18,VIM,XBP1	51
Gastrointestinal Disease,Hepatic System Disease,Metabolic Disease,Organismal Injury and Abnormalities	Hepatic steatosis	9.55e-11	Decreased	-2.809	2.809	ABCA1,ACADM,ACE,ACSL1,ADK,ARHGAP10,ATF6,ATP5F1A,BHLHE40,CASP3,CD40,CD44,CYSLTR2,DUSP1,EHHADH,FABP5,FGF1,FKBP5,GPD2,IL10,JAK2,KAZN,LGALS3,LIPA,MACROH2A1,MFSD2A,NOCT,NR1H3,PDE4A,PDE4B,PDHA1,PHYH,PLA2G7,PLAAT3,PLIN2,PLIN3,PMAIP1,PTGER4,RALB,RGN,RIPK2,S100A10,S100A4,SLC39A14,SOD2,STEAP4,TLR4,VSIG4,XBP1	49
Lipid Metabolism,Molecular Transport,Small Molecule Biochemistry	Quantity of glycosphingolipid	1.05e-10		0.617	0.617	ABCA1,ASAH1,B4GALT1,CERS2,GBA,GLA,GLB1,NPC1,PITPNB,PON2,PSAP,PSEN1,QKI,SCP2,SGPL1,SPTLC1,UGCG	17
Cellular Movement	Invasion of cells	1.15e-10	Increased	6.068	6.068	ADAM9,ANPEP,ANXA2,ARF1,ARF4,ARRDC3,BATF2,BHLHE40,CAPN2,CASP3,CCDC88A,CD274,CD44,CD82,CERS2,CGA,CNDP2,CSF1,CTBP2,CTSB,CTSH,CTSS,CXCL14,CYP1B1,CYRIA,DAB2,DDX58,DRAM1,DUSP1,EDNRB,EIF2AK2,EPS8,EPSTI1,FABP5,FN1,FOS,GPC1,HSP90AA1,HSP90B1,HSPA5,HSPA9,ICAM1,ID2,IGF2BP3,IL10,IRS1,ITGB1,JAK2,KCMF1,KLF4,LDHA,LGALS1,LGALS3,LPAR1,MAP2K1,MAPK6,MAPKAPK2,MARCKS,MRAS,MYD88,NAMPT,NDRG1,NME1,NOD2,NRAS,NRP2,NUPR1,OD…	103
Hematological System Development and Function,Lymphoid Tissue Structure and Development,Tissue Morphology	Quantity of T lymphocytes	1.18e-10	Increased	2.462	2.462	ANPEP,ATP6AP2,BCL2A1,BHLHE40,CASP3,CD274,CD40,CD44,CD69,CD86,CFLAR,CISH,CMKLR1,CSF1,CTSS,CXCL14,DDX58,DUSP5,EFNB1,FABP5,FCER1G,FOS,FOSB,GALNT1,HEXB,HSP90B1,ICAM1,ID2,IFNGR1,IL10,IL27,IL2RA,KLF4,LCP2,LGALS1,LGALS8,MAP2K1,MSN,MYD88,N4BP1,NOD2,NR1H3,PABPC1,PELI1,PIM1,PRDM1,PSAP,RAC1,RIPK3,RUNX2,SGPL1,SOCS1,STK3,TAP1,TBATA,TCIRG1,TLR4,TNFAIP3,TNFRSF21,TNFSF13,TNFSF13B,VSIG4,WLS,ZC3H12C,ZEB2	65
Lymphoid Tissue Structure and Development,Tissue Morphology	Quantity of lymphatic system cells	1.2e-10	Increased	3.106	3.106	ALDH2,ANPEP,ATP6AP2,B4GALT1,BCL2A1,BHLHE40,CASP3,CD180,CD274,CD40,CD44,CD69,CD86,CFLAR,CISH,CMKLR1,CSF1,CTSB,CTSS,CXCL14,DDX58,DUSP5,EFNB1,FABP5,FCER1G,FCGR1A,FOS,FOSB,GALNT1,GBA,HEXB,HSP90B1,ICAM1,ID2,IFNGR1,IL10,IL27,IL2RA,ITGB1,JAK2,KLF4,LCP2,LGALS1,LGALS3,LGALS8,MAP2K1,MSN,MYD88,N4BP1,NFE2,NOD2,NPC1,NPC2,NR1H3,PABPC1,PECAM1,PELI1,PICALM,PIM1,PRDM1,PSAP,RAC1,RGS1,RIPK2,RIPK3,RUNX2,SGPL1,SOCS1,…	84
Cell Death and Survival	Apoptosis of fibroblast cell lines	1.31e-10		0.637	0.637	ASAH1,ATF6,ATP6AP2,BCL2A1,BCL2L14,CASP3,CD40,CFLAR,CLIC4,DUSP1,EIF2AK2,FN1,HSPA5,ID2,ITGB1,ITSN1,MARCHF5,MLKL,NR1H3,NRAS,NUPR1,PDE4A,PDIA3,PIK3CB,PIM1,PMAIP1,PPP2R1B,PRKAR1A,PSEN1,QKI,RAC1,RALB,RHEB,RIPK3,RNF13,RTN4,SGPL1,SUMO1,SYCP2,TNFAIP3,USP18,VIM	42
Cell Death and Survival	Apoptosis of tumor cell lines	1.32e-10		-1.695	1.695	ANXA2,ATF6,BCL2A1,BHLHE40,BMX,CAPN2,CASP10,CASP3,CD274,CD40,CD44,CD82,CFLAR,CHKA,COX5A,CREM,CTSB,CYP1B1,DAB2,DDX58,DUSP1,E2F3,EIF2AK2,ETHE1,FAM111A,FAM111B,FKBP5,FN1,FOS,FOSB,GADD45B,GADD45G,HFE,HK2,HSPA5,HSPA8,HSPA9,IFI6,IL10,IRS1,ITGB1,ITSN1,JAK2,KAZN,KIF1B,KLF4,LARP1B,LDHA,LGALS1,LGALS3,LGALS8,MAP2K1,MRAS,MSN,MSR1,MYD88,NME1,NRAS,NUPR1,PDE4B,PIK3CB,PIM1,PLA2G7,PMAIP1,PRDM1,PRKAR1A,PSAP,PSEN1,P…	94
Cellular Development,Cellular Growth and Proliferation,Hematological System Development and Function,Lymphoid Tissue Structure and Development	Proliferation of immune cells	1.35e-10		1.781	1.781	ADK,AIF1,ANPEP,ANXA1,B3GNT2,BCL2A1,BHLHE40,BST2,CASP3,CD180,CD274,CD40,CD44,CD69,CD86,CFLAR,CISH,CSF1,CTH,CXCL14,CYSLTR2,DUSP1,DUSP5,EFNB1,EHD4,EIF2AK2,FCER1G,FN1,FOS,FTL,GADD45B,GCH1,GP2,GPNMB,HSP90B1,HSPA5,HSPA8,ICAM1,ID2,IFNGR1,IL10,IL27,IL2RA,ITGB1,JAK2,KLF4,LCP2,LGALS1,LGALS3,LY96,MNDA,MRAS,MSN,MYD88,MYDGF,NCK2,NPC1,NR1H3,PECAM1,PELI1,PIK3CB,PIM1,PMAIP1,PRDM1,PRKAR1A,PTGER4,RIPK2,RIPK3,SLC40…	82
Cell Death and Survival,Gastrointestinal Disease,Hepatic System Disease,Organismal Injury and Abnormalities	Cell death of liver cells	1.36e-10		0.651	0.651	ADAR,ALDH2,CASP3,CD274,CD40,CERS2,CFLAR,CTH,CTSB,CYP7A1,FAH,FOS,GADD45B,HK2,IFNGR1,IL10,JAK2,LAMP2,MAP2K1,MYD88,NPC1,NR1H3,RGN,RIPK3,SLC25A5,SOCS1,SOD2,STK3,TLR4,UGCG,USP18,XBP1	32
Cell-To-Cell Signaling and Interaction,Hematological System Development and Function,Immune Cell Trafficking,Inflammatory Response	Activation of macrophages	1.52e-10		1.753	1.753	ABHD12,ACE,ANXA2,CD274,CD40,CD44,CSF1,FCER1G,FGF1,FN1,GPR137B,ICAM1,IL10,ITGB1,JAK2,KLF4,LGALS3,MAP2K1,MFSD2A,MSR1,MYD88,NPC1,NR1H3,ODC1,OSTM1,PELI1,PPT1,PRDX6,PSEN1,RHEB,RIPK2,SERPING1,SOCS1,TLR4,TMEM106A,TNFSF13,USP18	37
Hematological System Development and Function,Tissue Morphology	Quantity of myeloid cells	1.84e-10		-0.501	0.501	ABCA1,ADAMTS12,ANXA1,B4GALT1,BCL2A1,CD274,CD40,CFLAR,CISH,CLIC4,CMKLR1,CSF1,CTSB,CTSS,CXCL14,DDX58,DUSP1,DUSP3,DUSP5,EIF2AK2,FGF1,GALNT1,GBA,GLA,HSP90B1,ICAM1,ID2,IFNGR1,IL10,IL2RA,JAK2,LGALS1,LGALS3,LITAF,MAPKAPK2,MSN,MYD88,NFE2,NOD2,NPC1,NR1H3,PDE4B,PECAM1,PICALM,PIM1,PLSCR1,PRKG1,PSEN1,RAC1,RHEB,RIPK2,RIPK3,RUNX2,SLC39A8,SLC40A1,SLPI,SOCS1,STEAP4,STK3,TCIRG1,TLR4,TNFAIP3,TNFSF13,TPCN1,ZC3H12C,…	66
Cellular Development,Cellular Growth and Proliferation	Proliferation of blood cells	1.95e-10		1.969	1.969	ADK,AIF1,ANPEP,ANXA1,B3GNT2,BCL2A1,BHLHE40,BST2,CASP3,CD163,CD180,CD274,CD40,CD44,CD69,CD86,CFLAR,CISH,CSF1,CTH,CXCL14,CYSLTR2,DAB2,DUSP1,DUSP5,EFNB1,EHD4,EIF2AK2,FCER1G,FN1,FOS,FTL,GADD45B,GBA,GCH1,GP2,GPNMB,HSP90B1,HSPA5,HSPA8,HSPA9,ICAM1,ID2,IFNGR1,IL10,IL27,IL2RA,ITGB1,JAK2,KLF4,LCP2,LGALS1,LGALS3,LY96,MNDA,MRAS,MSN,MYD88,MYDGF,NCK2,NFE2,NPC1,NR1H3,NRAS,PECAM1,PELI1,PIK3CB,PIM1,PMAIP1,PRDM1,P…	88
Cellular Movement	Cellular infiltration	2.16e-10		-1.311	1.311	ALDH2,ANXA1,ANXA2,B4GALT1,CCDC88A,CD274,CD40,CD44,CD69,CD86,CMKLR1,CSF1,CTSB,CTSS,CYP7A1,CYSLTR2,DUSP1,FCER1G,FN1,FOS,GBA,HSPA5,ICAM1,IFNGR1,IL10,IL27,IL2RA,ITGB1,KLF15,LCP2,LGALS1,LGALS3,MAPKAPK2,MSR1,MYD88,NDRG1,NOD2,NPC1,NR1H3,PDIA3,PELI1,PLA2G7,PRCP,PRDM1,PRDX6,PRKG1,PTGER4,RIPK2,RIPK3,S100A10,S100A4,SERPING1,SOCS1,SPTLC1,TCIRG1,TLR4,TNFAIP3,TNFRSF21,WLS,ZBP1	60
Hereditary Disorder,Organismal Injury and Abnormalities,Psychological Disorders	Familial psychiatric disease	2.4e-10				ABCA1,ACADM,ACE,ACER3,ADAR,ALAS1,ALDH2,ANXA11,ARHGAP32,ATP5F1A,ATP5PB,ATP6AP2,ATP6V1A,ATP6V1B2,B3GNT2,BHLHE40,C9orf72,CASK,CASP3,CCDC88A,CD44,CD68,CDS1,CFLAR,CHMP2B,CMKLR1,COX5A,COX7A2,COX7C,CSTB,CTSB,CTSS,CYP7A1,DDX58,DEGS1,DUSP5,EIF2AK2,F11R,FCGR1A,FLRT2,FOS,FRMD4A,FRMD4B,FTL,GALC,GATM,GBA,GCH1,GHITM,GPD2,HADH,HADHB,HFE,HSP90AA1,HSPA5,HSPA8,IFNGR1,ITFG1,JAK2,KAZN,LAMP2,LDHA,LIPA,LPAR1,MYL12A,MY…	97
Connective Tissue Disorders,Immunological Disease,Inflammatory Disease,Inflammatory Response,Organismal Injury and Abnormalities,Skeletal and Muscular Disorders	Juvenile rheumatoid arthritis	2.51e-10				ANXA1,CD180,CD274,CD68,CD69,CD86,CLIC2,EHD4,F11R,FOS,FOSB,GADD45B,GALNT1,GSR,HNMT,JAK2,KAZN,LDLRAD3,LGALS1,PDE4A,PDE4B,PECAM1,PRDM1,RALB,RNF14,S100A10,SOCS1,TNFAIP3,TNFSF13B,TPGS2,ZNF326	31
Organismal Injury and Abnormalities	Benign lesion	2.77e-10		-0.215	0.215	ABCA1,ACSL1,ADK,ALDH2,ANXA1,ANXA2,ANXA5,ASAP3,ATP2C1,ATP6V1B2,ATP6V1F,B4GALT1,BST2,CCDC88A,CD44,CGA,CHKA,CNNM2,CNNM4,COL15A1,CREG1,CRYZ,CSF1,CTSB,CXCL14,CYP1B1,CYP7A1,DNM3,DUSP1,DUSP5,E2F3,EDNRB,EPB41L3,ETHE1,EXT1,FABP5,FAH,FAM20A,FGF1,FN1,FOS,FOSB,FRMD4B,GLUL,GNB4,HNMT,HSPA9,IDH1,IL10,ITGB1,KIF1B,KLF4,LGALS1,LGALS3,LPAR1,MAP2K1,MAPKAPK2,MCUB,MGST1,MSN,MYD88,NDRG1,NRAS,NRP2,OAZ1,ODC1,OLFM1,OSTC,P…	103
Neurological Disease	Dysmyelination	3.38e-10	Decreased	-2.311	2.311	ACER3,BCAP31,CANX,CD274,CD86,CISD2,CSF1,CYP7A1,DEGS1,GALC,GLB1,HSPA5,IFNGR1,IL10,LITAF,LPAR1,MLKL,MYD88,NDRG1,PHYH,PSAP,QKI,SCARB2,SOD2,TNFAIP3,TNFRSF21,TSPAN2,UFM1	28
Cardiovascular System Development and Function	Morphology of cardiovascular system	3.62e-10				ABCA1,ACADM,ACE,ACSL1,ACTG2,ADAM9,ADK,AIF1,ARSB,ATF6,ATP6V1E1,BMX,CAPN2,CAPZB,CASP3,CD44,CD69,CFLAR,CISD2,CLEC1B,CLIC4,CMKLR1,COL15A1,CREM,CTSB,DDAH1,DEDD,DUSP1,DUSP5,ECE1,EDNRB,EHD4,ENPP1,F11R,FGF1,FLRT2,FN1,FRRS1,GALNT1,GAS2L3,GLA,GPX3,HEY1,HSP90B1,IFNGR1,IL10,IL2RA,IRS1,KAZN,KLF15,KLF4,LAMP2,LDLRAD3,LITAF,MAP2K1,MAPK6,MAPKAPK2,MESP2,MRAS,MYD88,P2RX4,PAM,PDLIM5,PGK1,PIM1,PLA2G7,PLCB1,PRDM1,PRKA…	93
Lipid Metabolism,Molecular Transport,Small Molecule Biochemistry	Accumulation of cholesterol	4.04e-10	Decreased	-2.207	2.207	ABCA1,ACP2,ATF6,CREM,CYP7A1,FOS,LAMP2,M6PR,MSR1,NPC1,NPC2,NR1H3,PIK3CB,PSEN1,SCP2,TMEM135	16
Cardiovascular Disease,Organismal Injury and Abnormalities	Peripheral vascular disease	4.61e-10		-0.426	0.426	ABCA1,ACE,ADAR,ANXA2,ATF6,ATP2C1,CD163,CHMP2B,CLEC1B,CLEC2B,COX7C,CTSB,CTSS,CYSLTR2,DAB2,FCGR1A,FN1,GPX3,IFI30,KLF4,KTN1,LIPA,LPAR1,LY96,MARCKS,MCUB,MSR1,MYD88,PDE4A,PDE4B,PDLIM5,PLA2G7,PLK2,POLR2K,PRCP,PSEN1,PSMB2,PTGER4,PYGL,RRBP1,RTN4,SAT1,SCP2,SELENOS,SLC19A2,TBC1D9B,TGFB2,TLR4,TNFSF13,TTLL7,TUBA8,TUBB1,USP15,VIM,VSIG4,XPR1	56
Immunological Disease	Immediate hypersensitivity	4.91e-10		0.785	0.785	ABCA1,ALDH2,ANXA1,ANXA5,ARCN1,CAPZB,CD44,CD63,CMKLR1,CTSS,CYSLTR2,DUSP1,FABP5,FCER1G,FCGR1A,H3-3A/H3-3B,HNMT,HSPA5,IFI30,IL10,IL2RA,JAK2,LCP2,LGALS1,MSN,NAGK,P2RX4,PDE4B,PDIA3,PECAM1,PITPNB,PLA2G7,PRDX6,PSAP,RGS13,S100A11,SNAP23,TLR4,TNFAIP3,TNFSF13,TPCN1,TUBB1	42
Connective Tissue Disorders,Immunological Disease,Inflammatory Disease,Inflammatory Response,Organismal Injury and Abnormalities,Skeletal and Muscular Disorders	Oligo or polyarticular juvenile idiopathic arthritis	4.99e-10				CD180,CD274,CD68,CD69,CD86,F11R,FOS,FOSB,GADD45B,GSR,HNMT,JAK2,LGALS1,PECAM1,PRDM1,RALB,S100A10,SOCS1,TNFAIP3,TNFSF13B	20
Neurological Disease	Progressive neurological disorder	5.21e-10		-0.574	0.574	ABCA1,ACE,ACER3,AIF1,ALDH2,ANXA1,ANXA11,ANXA2,ANXA5,ASAH1,ATP5F1A,ATP5PB,ATP6V1E1,BST2,C9orf72,CANX,CAPN2,CAPZB,CASP3,CCDC88A,CD44,CD68,CFLAR,CHMP2B,CSF1,CSTB,CTH,CTSB,CTSS,CYSLTR2,EIF2AK2,EPSTI1,FAM149A,FCGR1A,FKBP5,FRMD4B,FRRS1,FTL,FUCA1,GALC,GATM,GBA,GCH1,GM2A,GPNMB,GSR,H3-3A/H3-3B,HFE,HSP90AA1,HSP90B1,HSPA5,HSPA9,ICAM1,IFNGR1,IL10,IL2RA,KAZN,KIF1B,LDHA,LGALS1,LGALS3,LIPA,M6PR,MAP2K1,NR1H3,OAS…	106
Free Radical Scavenging	Generation of reactive oxygen species	5.86e-10		1.459	1.459	ABCA1,ACE,ALDH2,ATP6AP2,CASP3,CD40,CSTB,CXCL14,CYP1B1,FOS,IL10,ITGB1,ITSN1,LGALS3,MACROH2A1,MARCHF5,MYD88,NAMPT,NCF2,NPC1,PNPT1,PRDX6,PSEN1,RAC1,SDHC,SOCS1,SOD2,TLR4,TLR8,UQCRC2,XBP1	31
Lymphoid Tissue Structure and Development,Tissue Morphology	Quantity of lymphoid cells	6.62e-10	Increased	2.958	2.958	ALDH2,ANPEP,ATP6AP2,B4GALT1,BCL2A1,BHLHE40,CASP3,CD180,CD274,CD40,CD44,CD69,CD86,CFLAR,CISH,CMKLR1,CSF1,CTSB,CTSS,CXCL14,DDX58,DUSP5,EFNB1,FABP5,FCER1G,FCGR1A,FOS,FOSB,GALNT1,HEXB,HSP90B1,ICAM1,ID2,IFNGR1,IL10,IL27,IL2RA,KLF4,LCP2,LGALS1,LGALS3,LGALS8,MAP2K1,MSN,MYD88,N4BP1,NOD2,NPC1,NPC2,NR1H3,PABPC1,PECAM1,PELI1,PIM1,PRDM1,PSAP,RAC1,RGS1,RIPK2,RIPK3,RUNX2,SGPL1,SOCS1,STK3,TAP1,TBATA,TCIRG1,TGFB…	78
Lipid Metabolism,Small Molecule Biochemistry	Synthesis of fatty acid	6.86e-10	Increased	3.105	3.105	ABCA1,ACSL1,ANXA1,ASAH1,CD40,CSF1,CYP1B1,CYP7A1,DEGS1,EDNRB,FABP5,FADS1,FCER1G,FCGR1A,FN1,GPC1,HACD4,IL10,IL27,JAK2,MAP2K1,MYD88,MYO5A,NPC1,NPC2,NR1H3,PDHA1,PIK3CB,PLAA,PPT1,PRKAB2,PTGES3,QKI,RAC1,RGN,SCP2,SGPL1,SOCS1,SPTLC1,TLR4,VIM,XBP1	42
Cell Death and Survival	Apoptosis of leukocytes	7.1e-10		-0.137	0.137	ANPEP,ANXA1,BCL2A1,CASP10,CASP3,CD274,CD40,CD44,CD69,CFLAR,CSF1,DUSP5,EFNB1,EIF2AK2,FCER1G,FOS,GADD45B,GADD45G,GP2,IFNGR1,IL10,IL27,IL2RA,ITGB1,JAK2,KLF4,LGALS1,LGALS3,LGALS8,MAP2K1,MSR1,MYD88,NAMPT,NCEH1,NPC1,PDIA3,PECAM1,PIK3CB,PIM1,PTGER4,RAC1,RIPK3,SGPL1,SLPI,SOCS1,SOD2,TGFB2,TLR4,TNFAIP3,TNFRSF21,TNFSF13,TNFSF13B,ZBP1	53
Cell Death and Survival	Cell death of myeloid cells	7.13e-10		0.124	0.124	ANPEP,ANXA1,ASAH1,BCL2A1,CASP3,CD40,CD44,CD69,CFLAR,CSF1,CTSB,EIF2AK2,FCER1G,FOS,IL10,JAK2,LGALS1,LGALS3,MLKL,MSR1,MYD88,NAMPT,NCEH1,NPC1,PIK3CB,PIM1,PMAIP1,RIPK3,SLPI,SOCS1,SOD2,TLR4,TNFAIP3,TRIM21,ZBP1	35
Lipid Metabolism,Small Molecule Biochemistry	Synthesis of phospholipid	9.04e-10	Increased	2.928	2.928	ANXA1,ARF1,ATF6,BMX,CAPN2,CD40,CDS1,CERS5,CHKA,CHP1,CTBP2,CYP7A1,FABP5,FADS1,FOS,HEXB,IDH1,IL10,LPIN3,MFSD2A,MYD88,PI4K2B,PIK3CB,PISD,PLAAT3,PLSCR1,PTDSS1,RAB38,RAC1,SCP2,SGPL1,SH3GLB1,SLC44A1,SPTLC1,XBP1	35
Cellular Development,Connective Tissue Development and Function,Tissue Development	Differentiation of connective tissue cells	9.37e-10	Increased	3.489	3.489	ADAMTS12,ADAR,ADK,AMBN,ASAH1,CASP3,CD44,CDS1,CMKLR1,CSF1,CTBP2,DUSP1,EFNB1,EIF2AK2,ENPP1,EXT1,FCER1G,FGF1,FN1,FNDC3B,FOS,FOSB,GADD45B,GLIS3,GPNMB,GPR137B,H3-3A/H3-3B,HEY1,ID2,IFNGR1,IL10,IL27,IRS1,ITGB1,JDP2,KLF15,KLF4,LGALS3,LNPK,LPAR1,MAP2K1,MYD88,NAMPT,NFE2,NOCT,NR1H3,OSBPL11,OSTM1,PIM1,PLCB1,PRDM1,PRKG1,PSEN1,PTGER4,RUNX2,SLC39A14,SOCS1,SOD2,STAT2,STK3,TCIRG1,TGFB2,TLR4,TNFAIP6,USF1,VIM,WNT7B…	69
Infectious Diseases	Replication of RNA virus	9.39e-10		1.261	1.261	ADAR,AGFG1,ANPEP,ANXA5,AP2M1,ARCN1,ARHGAP21,ATP2C1,ATP6AP2,ATP6V0B,ATP6V1A,ATP6V1B2,ATP6V1G1,BST2,CASP3,CD274,CD40,CFLAR,CLIC4,DDX58,DUSP3,EIF2AK2,F11R,FCGR1A,GALC,HERC5,HIPK3,HSP90AA1,IFI6,IL10,IL27,JAK2,LAMP2,LDHA,MAP2K1,MSR1,MYD88,NOD2,OAS1,PLIN3,PRKAR1A,PSENEN,PSMA1,PSMD2,SGPL1,SLPI,SOCS1,STAT2,SUMO1,TAP1,TGFB2,TLR4,TLR8,TRIM21,USP15,USP18	56
Embryonic Development,Organismal Development	Development of body trunk	9.56e-10	Increased	3.864	3.864	ABCA1,ACADM,ACE,ADAR,ANPEP,ANXA1,ANXA2,ANXA4,ARSB,ASAH1,B4GALT1,CASP10,CASP3,CD40,CD44,CD86,CFLAR,CGA,CISH,CLEC1B,CMKLR1,CSF1,CTBP2,CTSH,CTSS,CXCL14,DAAM1,DEDD,DUSP1,ECE1,EDNRB,EFNB1,EHD4,EMP1,EXT1,FAM20A,FCER1G,FGF1,FHL1,FLRT2,FMN1,FN1,FOS,FOSB,GADD45G,GALNT1,GAS2L3,GLIS3,GTF2B,HEY1,HSPA5,ICAM1,ID2,IL10,IL27,IRS1,ITGB1,JAK2,KLF15,KLF4,LAMP2,LCP2,LGALS3,LIPA,MAP2K1,MAPK6,MAPKAPK2,MSN,MYD88,NME1,N…	110
Cell Death and Survival	Cell death of phagocytes	9.89e-10		0.852	0.852	ANPEP,ANXA1,BCL2A1,CASP10,CASP3,CD40,CD44,CFLAR,CSF1,CTSB,EIF2AK2,FCER1G,FOS,IL10,JAK2,LGALS3,MLKL,MSR1,MYD88,NAMPT,NCEH1,NPC1,PIK3CB,PMAIP1,PTGER4,RIPK3,SLPI,SOCS1,SOD2,TLR4,TNFAIP3,TRIM21,ZBP1	33
Digestive System Development and Function	Morphology of digestive system	1.05e-09				ABCB10,ACP2,ADAR,AMBN,ASAH1,B4GALT1,C8orf44-SGK3/SGK3,CASP3,CD69,CMKLR1,CSF1,CXCL14,CYBRD1,CYP7A1,DDX58,DEDD,DUSP1,ECE1,EDNRB,EHD4,FABP5,FAH,FAM20A,FGF1,FOS,GBA,GLA,GLIS3,GLMP,GNPTAB,HADH,HEXB,HFE,ID2,IL10,IL10RB,IL2RA,IRS1,JAK2,KLF4,LGALS3,LIPA,MANBA,MAPK6,MFSD1,MFSD2A,MYD88,NPC1,NR1H3,ODC1,PLAAT3,PPT1,PRKG1,PSAP,RGN,RGS1,RIPK3,RUNX2,SAT1,SCP2,SLC39A14,SOCS1,SOD2,STEAP4,STK3,TCIRG1,TGFB2,TGFBI,T…	74
Cellular Development,Cellular Growth and Proliferation,Hematological System Development and Function,Lymphoid Tissue Structure and Development	Cell proliferation of T lymphocytes	1.21e-09		1.502	1.502	ADK,AIF1,ANXA1,B3GNT2,BHLHE40,CASP3,CD274,CD40,CD44,CD69,CD86,CFLAR,CISH,CTH,CXCL14,DUSP1,DUSP5,EFNB1,EHD4,EIF2AK2,FCER1G,FN1,FOS,FTL,GADD45B,GCH1,GP2,GPNMB,HSP90B1,HSPA5,HSPA8,ICAM1,ID2,IFNGR1,IL10,IL27,IL2RA,ITGB1,KLF4,LCP2,LGALS1,LGALS3,MSN,MYD88,MYDGF,NCK2,PECAM1,PELI1,PIK3CB,PIM1,PRDM1,PRKAR1A,PTGER4,RIPK2,RIPK3,SOCS1,TCIRG1,TGFB2,TLR4,TNFAIP3,TNFRSF21,TNFSF13,TNFSF13B,VIM,VSIG4	65
Hematological System Development and Function,Lymphoid Tissue Structure and Development,Tissue Morphology	Quantity of lymphocytes	1.22e-09	Increased	2.869	2.869	ANPEP,ATP6AP2,B4GALT1,BCL2A1,BHLHE40,CASP3,CD180,CD274,CD40,CD44,CD69,CD86,CFLAR,CISH,CMKLR1,CSF1,CTSB,CTSS,CXCL14,DDX58,DUSP5,EFNB1,FABP5,FCER1G,FCGR1A,FOS,FOSB,GALNT1,HEXB,HSP90B1,ICAM1,ID2,IFNGR1,IL10,IL27,IL2RA,KLF4,LCP2,LGALS1,LGALS3,LGALS8,MAP2K1,MSN,MYD88,N4BP1,NOD2,NPC1,NPC2,NR1H3,PABPC1,PECAM1,PELI1,PIM1,PRDM1,PSAP,RAC1,RGS1,RIPK2,RIPK3,RUNX2,SGPL1,SOCS1,STK3,TAP1,TBATA,TCIRG1,TGFBI,TLR4…	77
Cell Death and Survival	Apoptosis of leukocyte cell lines	1.25e-09		0.372	0.372	BCL2A1,CASP3,CD40,CD44,CD69,CFLAR,EIF2AK2,FN1,GADD45B,IL10,IRS1,ITGB1,JAK2,LGALS3,MAP2K1,NRAS,PELI1,PIM1,PMAIP1,PNPT1,PRDM1,RAC1,SH3GLB1,SOCS1,TGFB2,TNFAIP3	26
Cellular Function and Maintenance	Engulfment of tumor cell lines	1.31e-09	Increased	3.907	3.907	ANXA1,AP2M1,ARPC2,ARPC3,ATP6V0E1,ATP6V1A,ATP6V1B2,ATP6V1E1,ATP6V1F,CD44,CERS2,CIB2,DAB2,ERP44,FCER1G,FCGR1A,FGF1,HSP90AA1,ICAM1,IDH1,ITGB1,NME1,PELI1,PLEK,QKI,RAB11A,RAC1,RALB,SCARB2,UBE2D3,VIM	31
Cell Death and Survival	Cell viability of blood cells	1.47e-09	Increased	4.409	4.409	BCL2A1,CD40,CD44,CD86,CFLAR,CISH,CSF1,FCER1G,FCGR1A,FN1,GADD45B,ICAM1,IL10,IL27,JAK2,LGALS3,MAP2K1,MSR1,MYD88,NCF2,NFE2,NME1,PIK3CB,PIM1,PKLR,PRDM1,PRDX6,PSMD1,RAC1,RIPK3,SNAP23,SOD2,TLR4,TNFAIP3,TNFSF13,TNFSF13B,XBP1,ZEB2	38
Cellular Function and Maintenance	Internalization of cells	1.5e-09	Increased	4.358	4.358	ABCA1,ACE,ANXA1,ARPC2,ARPC3,CD44,CERS2,CLIC4,CSF1,ERP44,FCER1G,FCGR1A,ICAM1,IDH1,IL10,ITGB1,ITSN1,LGALS3,LY96,MAPKAPK2,MSR1,MYD88,NOD2,PECAM1,PELI1,PIK3CB,PLEK,PSEN1,PTGER4,QKI,RAB11A,RAC1,RALB,SNAP23,TLR4,TRIM21,UBE2D3,VIM,XBP1	39
Cellular Movement	Cellular infiltration by myeloid cells	1.51e-09		-1.322	1.322	ANXA1,ANXA2,B4GALT1,CD274,CD44,CMKLR1,CSF1,CTSB,CYP7A1,CYSLTR2,DUSP1,FCER1G,FOS,GBA,HSPA5,ICAM1,IFNGR1,IL10,IL27,IL2RA,ITGB1,KLF15,LGALS1,LGALS3,MAPKAPK2,MSR1,MYD88,NDRG1,NPC1,PLA2G7,PRCP,PRDM1,PRKG1,PTGER4,RIPK3,S100A10,SERPING1,SOCS1,SPTLC1,TLR4,TNFAIP3,TNFRSF21,WLS,ZBP1	44
Cellular Development,Cellular Growth and Proliferation,Hematological System Development and Function,Lymphoid Tissue Structure and Development	Proliferation of mononuclear leukocytes	1.54e-09		1.717	1.717	ADK,AIF1,ANPEP,ANXA1,B3GNT2,BCL2A1,BHLHE40,CASP3,CD180,CD274,CD40,CD44,CD69,CD86,CFLAR,CISH,CSF1,CTH,CXCL14,DUSP1,DUSP5,EFNB1,EHD4,EIF2AK2,FCER1G,FN1,FOS,FTL,GADD45B,GCH1,GP2,GPNMB,HSP90B1,HSPA5,HSPA8,ICAM1,ID2,IFNGR1,IL10,IL27,IL2RA,ITGB1,KLF4,LCP2,LGALS1,LGALS3,LY96,MNDA,MSN,MYD88,MYDGF,NCK2,NPC1,PECAM1,PELI1,PIK3CB,PIM1,PMAIP1,PRDM1,PRKAR1A,PTGER4,RIPK2,RIPK3,SLPI,SOCS1,TCIRG1,TGFB2,TLR4,TNFAI…	76
Cellular Movement	Cellular infiltration by blood cells	1.72e-09		-1.418	1.418	ANXA1,ANXA2,B4GALT1,CD274,CD40,CD44,CD69,CD86,CMKLR1,CSF1,CTSB,CYP7A1,CYSLTR2,DUSP1,FCER1G,FN1,FOS,GBA,HSPA5,ICAM1,IFNGR1,IL10,IL27,IL2RA,ITGB1,KLF15,LGALS1,LGALS3,MAPKAPK2,MSR1,MYD88,NDRG1,NOD2,NPC1,NR1H3,PELI1,PLA2G7,PRCP,PRDM1,PRKG1,PTGER4,RIPK2,RIPK3,S100A10,S100A4,SERPING1,SOCS1,SPTLC1,TCIRG1,TLR4,TNFAIP3,TNFRSF21,WLS,ZBP1	54
Cell Death and Survival	Apoptosis of hematopoietic cell lines	1.75e-09		-0.209	0.209	ASAH1,BCL2A1,CASP3,CD40,CD44,CD69,CFLAR,EIF2AK2,FN1,GADD45B,IL10,IRS1,ITGB1,JAK2,LGALS3,MAP2K1,NRAS,PELI1,PIM1,PMAIP1,PNPT1,PRDM1,RAC1,SH3GLB1,SOCS1,TGFB2,TNFAIP3	27
Connective Tissue Disorders,Immunological Disease,Inflammatory Disease,Inflammatory Response,Organismal Injury and Abnormalities,Skeletal and Muscular Disorders	Polyarticular juvenile rheumatoid arthritis	1.78e-09				CD180,CD274,CD69,CD86,F11R,FOS,FOSB,GADD45B,GSR,HNMT,JAK2,LGALS1,PECAM1,PRDM1,RALB,S100A10,SOCS1,TNFAIP3,TNFSF13B	19
Cellular Movement,Hematological System Development and Function,Immune Cell Trafficking	Transmigration of leukocytes	1.91e-09	Increased	2.153	2.153	ANXA1,ARHGAP18,CANX,CD274,CD40,CD44,CD86,CSF1,CTSS,CXCL11,F11R,FABP5,FN1,GALNT1,HSP90AA1,ICAM1,ITGB1,LGALS1,LIPA,MYD88,PECAM1,RAC1,RTN4,SLPI,STAT2,TLR4	26
Lipid Metabolism,Molecular Transport,Small Molecule Biochemistry	Transport of lipid	1.95e-09	Increased	3.512	3.512	ABCA1,ABCC3,ACBD3,ACSL1,AQP9,CANX,CHKA,CROT,CTSS,CYP7A1,FABP5,GM2A,HSPA8,IL10,JAK2,LIPA,MFSD2A,MSN,MSR1,NCEH1,NPC1,NPC2,NR1H3,PITPNB,PLIN2,PLSCR1,PRDX6,PSAP,RAC1,RTN4,SCARB2,SCP2,SLC25A17,STX12	34
Connective Tissue Development and Function,Tissue Development	Growth of connective tissue	2.05e-09	Increased	2.666	2.666	ADAR,AIF1,ALDH3A2,AMBN,ANPEP,ANXA1,ANXA2,ARHGAP32,BMX,C8orf44-SGK3/SGK3,CASK,CD163,CD274,CD40,CD44,CGA,CSF1,CTSB,DUSP1,E2F3,EDNRB,EIF2AK2,EXT1,FGF1,FN1,FNDC3B,FOS,FOSB,GP2,ID2,IDH1,IFI30,IL10,IL2RA,IRS1,ITGB1,ITSN1,JAK2,KLF4,LGALS1,LGALS3,LPAR1,MAP2K1,MAPKAPK2,MORC3,NDRG1,NRAS,NUPR1,PGK1,PIK3CB,PLK2,PTGES3,RAC1,RHEB,RUNX2,S100A11,S100A4,S100A6,SGPL1,SOCS1,SOD2,STEAP4,TCIRG1,TGFB2,TLR4,TNFSF13B,TO…	69
Cell Death and Survival	Cell viability of leukocytes	2.27e-09	Increased	4.199	4.199	BCL2A1,CD40,CD44,CD86,CFLAR,CISH,CSF1,FCER1G,FCGR1A,FN1,ICAM1,IL10,IL27,JAK2,LGALS3,MAP2K1,MSR1,MYD88,NCF2,NME1,PIK3CB,PIM1,PRDM1,PRDX6,PSMD1,RAC1,RIPK3,SNAP23,SOD2,TLR4,TNFAIP3,TNFSF13,TNFSF13B,XBP1,ZEB2	35
Gene Expression,RNA Damage and Repair,RNA Post-Transcriptional Modification	Stabilization of RNA	2.56e-09				ADAR,FOS,HSPA8,IGF2BP3,MAPKAPK2,NOCT,PABPC1,PAIP1,PSMA1,PSMA3,PSMA5,PSMA6,PSMB2,PSMB4,PSMC1,PSMC6,PSMD1,PSMD11,PSMD2,QKI,TNFSF13,VIM	22
Infectious Diseases	Infection by coronavirus	2.61e-09		-0.927	0.927	ACE,ACSL1,ADAR,ANPEP,ANXA1,ARL5B,CHMP5,CXCL11,DUSP1,EIF2AK2,EMP1,EPSTI1,FADS1,FCGR1A,FKBP5,FOS,GADD45B,GCH1,GPD2,HSPA5,HSPA8,IFI6,IFNGR1,IL10,IL27,JAK2,LGALS1,LIPA,MARCKS,MX2,MYD88,NAMPT,NRP2,OAS2,PABPC1,PDE4A,PDE4B,PIM1,PLCB1,PLEK,PLSCR1,PMAIP1,RGS1,RNF19B,SAT1,SLC6A8,TNFSF13B,TUBA8,TUBB1	49
Cell Death and Survival,Gastrointestinal Disease,Hepatic System Disease,Organismal Injury and Abnormalities	Cell death of hepatocytes	2.61e-09		0.582	0.582	ADAR,ALDH2,CASP3,CD40,CERS2,CFLAR,CTH,CTSB,CYP7A1,FAH,FOS,GADD45B,IFNGR1,IL10,JAK2,MAP2K1,MYD88,NR1H3,RGN,RIPK3,SLC25A5,SOCS1,SOD2,STK3,UGCG,XBP1	26
Cell Death and Survival	Apoptosis of phagocytes	2.62e-09		0.568	0.568	ANPEP,ANXA1,BCL2A1,CASP10,CASP3,CD40,CD44,CFLAR,CSF1,EIF2AK2,FCER1G,FOS,IL10,JAK2,LGALS3,MSR1,MYD88,NAMPT,NCEH1,NPC1,PIK3CB,PTGER4,RIPK3,SLPI,SOCS1,SOD2,TLR4,TNFAIP3,ZBP1	29
Cell Death and Survival	Cell viability of tumor cell lines	2.85e-09	Increased	4.366	4.366	ABCA1,ACE,ARCN1,ASAH1,ATF6,BCL2A1,BMX,CD274,CD40,CD44,CD82,CFLAR,CNDP2,FAM111A,FAM111B,FN1,FOS,GPC1,GSR,HEY1,HK2,HSP90B1,HSPA5,HSPA8,HSPA9,IDH1,IL10,ITGB1,KAZN,KLF4,LAMP2,LDHA,LEPROT,MACROH2A1,MAP2K1,MAPKAPK2,MRAS,MYD88,NAMPT,NRAS,NUPR1,OSTM1,PIM1,PMAIP1,PRDM1,PSAP,PSMA1,PSMA3,PSMA6,PSMB4,PSMD1,RAB11A,RAC1,RHEB,S100A6,SAT1,SDCBP,SLC40A1,SOD2,SRGN,STK3,SUMO1,TM9SF3,TNFSF13B,TOP1,TRIM21,USP15	67
Lipid Metabolism,Small Molecule Biochemistry	Metabolism of sphingolipid	2.89e-09	Increased	3.431	3.431	ACER3,ACSL1,ALDH3A2,ASAH1,B4GALT1,CD40,CD82,CERS2,CERS5,CREM,DEGS1,GALC,GBA,GLA,GLB1,GM2A,HEXB,KDSR,MAP2K1,PPT1,PSAP,SAMD8,SGPL1,SPTLC1,UGCG,XBP1	26
Cell Death and Survival	Apoptosis of blood cells	3.39e-09		-0.319	0.319	ANPEP,ANXA1,ASAH1,BCL2A1,CASP10,CASP3,CD274,CD40,CD44,CD69,CFLAR,CSF1,DUSP5,EFNB1,EIF2AK2,FCER1G,FOS,GADD45B,GADD45G,GP2,HSPA9,IFNGR1,IL10,IL27,IL2RA,ITGB1,JAK2,KLF4,LGALS1,LGALS3,LGALS8,MAP2K1,MSR1,MYD88,NAMPT,NCEH1,NPC1,PDIA3,PECAM1,PIK3CB,PIM1,PTGER4,RAC1,RIPK3,SGPL1,SLPI,SOCS1,SOD2,TGFB2,TLR4,TNFAIP3,TNFRSF21,TNFSF13,TNFSF13B,ZBP1	55
Cellular Movement,Hematological System Development and Function,Immune Cell Trafficking	Cellular infiltration by leukocytes	3.48e-09		-1.538	1.538	ANXA1,ANXA2,B4GALT1,CD274,CD40,CD44,CD69,CD86,CMKLR1,CSF1,CTSB,CYP7A1,CYSLTR2,DUSP1,FCER1G,FN1,FOS,GBA,HSPA5,ICAM1,IFNGR1,IL10,IL27,IL2RA,ITGB1,KLF15,LGALS1,LGALS3,MAPKAPK2,MSR1,MYD88,NDRG1,NOD2,NPC1,NR1H3,PELI1,PLA2G7,PRCP,PRDM1,PRKG1,PTGER4,RIPK2,RIPK3,S100A10,S100A4,SERPING1,SOCS1,SPTLC1,TCIRG1,TLR4,TNFAIP3,TNFRSF21,WLS	53
Cellular Development,Cellular Growth and Proliferation,Hematological System Development and Function,Lymphoid Tissue Structure and Development	Proliferation of lymphocytes	4.15e-09		1.446	1.446	ADK,AIF1,ANXA1,B3GNT2,BCL2A1,BHLHE40,CASP3,CD180,CD274,CD40,CD44,CD69,CD86,CFLAR,CISH,CTH,CXCL14,DUSP1,DUSP5,EFNB1,EHD4,EIF2AK2,FCER1G,FN1,FOS,FTL,GADD45B,GCH1,GP2,GPNMB,HSP90B1,HSPA5,HSPA8,ICAM1,ID2,IFNGR1,IL10,IL27,IL2RA,ITGB1,KLF4,LCP2,LGALS1,LGALS3,LY96,MNDA,MSN,MYD88,MYDGF,NCK2,NPC1,PECAM1,PELI1,PIK3CB,PIM1,PMAIP1,PRDM1,PRKAR1A,PTGER4,RIPK2,RIPK3,SLPI,SOCS1,TCIRG1,TGFB2,TLR4,TNFAIP3,TNFRSF21…	74
Digestive System Development and Function,Hepatic System Development and Function,Organ Morphology,Organismal Development	Morphology of liver	4.3e-09				ABCB10,ACP2,ADAR,ASAH1,CSF1,CXCL14,CYBRD1,CYP7A1,DEDD,DUSP1,FABP5,FAH,FGF1,FOS,GBA,GLA,GLMP,HEXB,IRS1,LGALS3,LIPA,MANBA,MAPK6,MFSD1,MFSD2A,NPC1,NR1H3,ODC1,PLAAT3,PPT1,PSAP,RGN,RUNX2,SAT1,SCP2,SLC39A14,SOCS1,SOD2,STEAP4,STK3,VTI1B,XBP1	42
Cardiovascular Disease,Cardiovascular System Development and Function	Abnormal morphology of cardiovascular system	4.55e-09				ABCA1,ACADM,ACE,ACSL1,ACTG2,ADAM9,ADK,ARSB,ATF6,ATP6V1E1,BMX,CAPN2,CASP3,CD44,CD69,CFLAR,CISD2,CLEC1B,CLIC4,CMKLR1,COL15A1,CREM,CTSB,DDAH1,DUSP1,DUSP5,ECE1,EDNRB,EHD4,ENPP1,FLRT2,FN1,FRRS1,GALNT1,GAS2L3,GLA,GPX3,HEY1,HSP90B1,IFNGR1,IL10,IL2RA,KAZN,KLF15,KLF4,LAMP2,LDLRAD3,LITAF,MAP2K1,MAPKAPK2,MESP2,MRAS,MYD88,P2RX4,PAM,PDLIM5,PGK1,PIM1,PLCB1,PRDM1,PRKAR1A,PRKG1,PSAP,PSEN1,PTGER4,RAB2A,RAC1,RHEB,…	83
Organismal Development,Organismal Injury and Abnormalities	Abnormal morphology of abdomen	5.26e-09				ABCA1,ABCB10,ACE,ACTG2,ADAR,ARL8B,ARSB,ASAH1,B4GALT1,BHLHE40,CASP3,CD40,CD44,CD86,CFLAR,CGA,CSF1,CYP7A1,DDX58,DUSP1,E2F3,EDNRB,EHD4,FAH,FAM20A,FCER1G,FMN1,FOS,FUCA1,GADD45G,GBA,GLA,GLIS3,GLMP,HADH,HEXB,ICAM1,ID2,IFNGR1,IL10,IL10RB,IL2RA,ITGB1,JAK2,KLF4,LCP2,LGALS3,LIPA,MANBA,MFSD1,MFSD2A,MLKL,MSR1,MYD88,NFE2,NPC1,NR1H3,NRAS,NUPR1,PECAM1,PICALM,PLAAT3,PPT1,PRDM1,PRKG1,PSAP,PSEN1,RCBTB1,REC114,RGN,…	88
Lipid Metabolism,Molecular Transport,Small Molecule Biochemistry	Abnormal quantity of lipid	5.34e-09				ABCA1,ABCC3,ABHD12,CYP7A1,CYSLTR2,EHHADH,FCER1G,HADH,HEXB,IL10,IRS1,LIPA,NPC2,NR1H3,PHYH,PSAP,PTDSS1,PTGER4,RGN,SCP2,SPTLC1,STEAP4,TLR4	23
Cell Death and Survival,Gastrointestinal Disease,Hepatic System Disease,Organismal Injury and Abnormalities	Necrosis of liver	5.67e-09		0.159	0.159	ADAR,ALDH2,CASP3,CD274,CD40,CERS2,CFLAR,CTH,CTSB,CYP7A1,FAH,FOS,GADD45B,HK2,IFNGR1,IL10,JAK2,LAMP2,LGALS3,MAP2K1,MYD88,NPC1,NR1H3,RGN,RIPK3,SLC25A5,SOCS1,SOD2,STK3,TLR4,UGCG,USP18,XBP1	33
Antimicrobial Response,Inflammatory Response	Antiviral response	5.71e-09	Increased	2.763	2.763	ADAR,BST2,CD40,CD86,DDX58,EIF2AK2,EXT1,FCGR1A,HSP90AA1,HSPA8,IFI6,IFIT5,IFNGR1,IL27,MAPKAPK2,MLKL,MSR1,MX2,MYD88,OAS1,OAS2,PDE12,PLSCR1,PMAIP1,RIPK3,SOCS1,STAT2,TLR8,XPR1,ZBP1	30
Cellular Movement,Immune Cell Trafficking	Transmigration of lymphatic system cells	5.97e-09	Increased	2.408	2.408	CANX,CD274,CD40,CD44,CD86,CTSS,CXCL11,FABP5,FN1,HSP90AA1,ICAM1,ITGB1,PECAM1,RAC1	14
Cellular Function and Maintenance,Hematological System Development and Function	Function of myeloid cells	6.33e-09				ANPEP,CSF1,DDX58,DUSP5,FCER1G,FCGR1A,FOS,ICAM1,IL10,IL27,LGALS3,LY96,MSR1,MYD88,N4BP1,NCEH1,NOD2,PSAP,PTGER4,RIPK2,RIPK3,S100A4,SLPI,TCIRG1,TGFB2,TLR4,TPCN1,VSIG4	28
Organismal Development,Organismal Injury and Abnormalities	Abnormal morphology of thoracic cavity	6.44e-09				ABCA1,ACADM,ACE,ACSL1,ACTG2,ADAM9,ADK,ARSB,ATF6,ATP6V1E1,B4GALT1,BMX,CAPN2,CASP3,CD69,CFLAR,CISD2,CLEC1B,CMKLR1,CREM,CTSB,DUSP1,DUSP5,ECE1,FAM20A,FLRT2,FN1,FRRS1,GALNT1,GAS2L3,GLA,GPX3,HEY1,HSP90B1,IFNGR1,IL10,IL2RA,KAZN,KLF15,KLF4,LAMP2,LCP2,LDLRAD3,LIPA,LITAF,MAP2K1,MAPKAPK2,MESP2,MRAS,MSN,MYD88,NPC2,NR1H3,P2RX4,PDLIM5,PECAM1,PGK1,PIM1,PLCB1,PRKAR1A,PRKG1,PSEN1,PTGER4,RAB2A,RAB38,RAC1,RGN,RHEB,…	87
Cell Death and Survival,Organismal Injury and Abnormalities	Cell death of epithelial cell lines	6.5e-09		1.247	1.247	BCL2A1,CASP10,CASP3,CD44,CFLAR,CHMP5,CLIC4,CNNM4,DAB2,DLST,EIF2AK2,EMP1,FGF1,FOS,HK2,HSPA5,IRS1,ITGB1,JAK2,LAMP2,LDHA,MLKL,NAMPT,NRAS,OAS1,OAS2,PDE4A,PIM1,PLCB1,PMAIP1,PSEN1,RAC1,RIPK3,SDHC,SGPL1,XBP1,YWHAQ,ZBP1	38
Inflammatory Disease,Inflammatory Response,Organismal Injury and Abnormalities,Respiratory Disease	Inflammation of lung	6.54e-09	Decreased	-2.037	2.037	ACE,ALDH2,ANXA1,ANXA5,CASP3,CD180,CD44,CD86,CISH,CMKLR1,CTSS,DUSP1,E2F3,FCGR1A,FRMD4B,GCH1,HSPA5,ICAM1,IFNGR1,IL10,IL27,IL2RA,JAK2,LCP2,LGALS1,LGALS3,LIPA,LY96,MAP2K1,MYD88,N4BP1,NOD2,NR1H3,PDIA3,PRDX6,RAC1,S100A4,SLC39A8,SOCS1,TLR4,TNFAIP6,TNFSF13,TUBA8,TUBB1	44
Lipid Metabolism,Molecular Transport,Small Molecule Biochemistry	Quantity of sphingolipid	6.59e-09		0.059	0.059	ABCA1,ACSL1,ASAH1,B4GALT1,CERS2,CSF1,DEGS1,GBA,GLA,GLB1,NPC1,PITPNB,PON2,PSAP,PSEN1,QKI,RAC1,SCP2,SGPL1,SPTLC1,UGCG	21
Cardiovascular Disease,Organismal Injury and Abnormalities	Intermediate disease stage peripheral arterial disease	6.69e-09				ADAR,CD163,CHMP2B,CLEC2B,COX7C,CTSB,CTSS,DAB2,FCGR1A,IFI30,KLF4,KTN1,LPAR1,MARCKS,PDLIM5,POLR2K,PTGER4,SAT1,SCP2,TGFB2,TNFSF13,USP15,VSIG4	23
Gene Expression	Transactivation	6.72e-09	Increased	2.711	2.711	ADAR,ANXA4,ATF6,CD40,CD44,CD86,CHP1,CIB2,CREM,DAB2,DDX58,DUSP3,E2F3,EIF2AK2,FABP5,FGF1,FOS,FOSB,GADD45G,GLIS3,HERC5,HSPA9,ITSN1,JDP2,LCP2,LIPA,MAP2K1,MAPKAPK2,MRAS,MSN,MYD88,N4BP1,NFE2,NME1,NR1H3,NRAS,PDIA3,PIM1,PLCB1,POLR2K,PRDM1,PRKG1,PSEN1,RAC1,RIPK2,RNF14,RUNX2,S100A4,SLC19A2,SOCS1,STAT2,SUMO1,USF1,YWHAH	54
Metabolic Disease,Organismal Injury and Abnormalities	Abnormal metabolism	6.83e-09	Decreased	-3.061	3.061	ABCA1,ACADM,ACE,ALDH2,B4GALT1,CD40,CD44,CTSS,CYP7A1,DAB2,DDAH1,DOCK7,DSEL,ETHE1,FN1,FRMD4B,FUCA1,GALC,GBA,GLA,GM2A,HADH,HADHB,HSPA5,IDH1,IRS1,KMO,M6PR,NPC1,NPC2,NRAS,OXCT1,PLIN3,PSAP,PSEN1,RGN,S100A10,SCARB2,SCP2,SOD2,STEAP4,STK3,TNFRSF21,UGCG,USF1	45
Neurological Disease	Dyskinesia	7.1e-09				ACADM,ALAS1,ALDH2,ARHGAP32,ATP5F1A,ATP5PB,ATP6AP2,ATP6V1A,ATP6V1B2,B3GNT2,BHLHE40,CASP3,CD44,CD68,CDS1,CFLAR,CMKLR1,COX5A,COX7A2,COX7C,CTSS,DDX58,DUSP5,EIF2AK2,F11R,FLRT2,FOS,FOSB,FRMD4A,FRMD4B,GHITM,GPD2,HADH,HADHB,HSP90AA1,HSPA5,HSPA8,ITFG1,KAZN,LAMP2,LDHA,LPAR1,MYL12A,MYO5A,NDRG1,NDUFA1,NDUFB3,NGLY1,NME1,ONECUT2,PCMT1,PDLIM1,PGK1,PLCB1,PLEK,PLK2,PPT1,PRDX6,PSEN1,RAB11A,RIPK2,S100A10,SAT1,SCARB…	72
Lipid Metabolism,Molecular Transport,Small Molecule Biochemistry	Accumulation of sphingolipid	7.26e-09	Decreased	-3.078	3.078	ASAH1,GALC,GBA,GLA,GLB1,GM2A,HEXB,NPC1,NPC2,PSAP,SGPL1,UGCG	12
Neurological Disease	Neurological signs	7.52e-09		-1.406	1.406	ACADM,ALAS1,ALDH2,ARF1,ARHGAP32,ATP5F1A,ATP5PB,ATP6AP2,ATP6V1A,ATP6V1B2,B3GNT2,BHLHE40,CASP3,CCDC88A,CD44,CD68,CDS1,CFLAR,CMKLR1,COX5A,COX7A2,COX7C,CSF1,CTSS,CYSLTR2,DDX58,DUSP5,EIF2AK2,F11R,FABP5,FLRT2,FOS,FOSB,FRMD4A,FRMD4B,GBA,GHITM,GNPTAB,GPD2,HADH,HADHB,HSP90AA1,HSPA5,HSPA8,ITFG1,KAZN,LAMP2,LDHA,LPAR1,MYL12A,MYO5A,NDRG1,NDUFA1,NDUFB3,NGLY1,NME1,ONECUT2,PCMT1,PDLIM1,PGK1,PLCB1,PLEK,PLK2,PPT1,…	81
Cellular Growth and Proliferation,Tissue Development	Proliferation of epithelial cells	7.68e-09		1.369	1.369	ALDH3A2,AMBN,B4GALT1,BCL2A1,BMX,C8orf44-SGK3/SGK3,CASK,CASP3,CD44,CERS2,CFLAR,CXCL14,DAB2,DOCK7,EDNRB,FAH,FGF1,FN1,FOS,GADD45G,GLUL,GNPTAB,HEY1,HSPA5,ID2,IFNGR1,IL10,ITGB1,JAK2,KLF4,MAP2K1,MAPKAPK2,MYD88,NME1,NOD2,NR1H3,NRAS,NUPR1,ODC1,PSEN1,RGN,RTN4,S100A11,SEMA3C,SLC39A14,SOCS1,STEAP4,STK3,TGFB2,TLR4,TNFAIP3,TNFAIP6,TOM1L1,TRPV3,VIM,VSIG4,XBP1	57
Cell Death and Survival	Cell death of leukemia cell lines	7.79e-09		-0.337	0.337	BCL2A1,CASP10,CASP3,CD44,CD82,CFLAR,CHKA,CREM,CTSB,DUSP1,FKBP5,FN1,GADD45G,HSPA8,ITGB1,JAK2,KLF4,LGALS1,LGALS3,LGALS8,MAP2K1,MLKL,MSN,MSR1,NPC2,PIM1,PLA2G7,PMAIP1,PSMD1,RAC1,RIPK3,SAT1,SOCS1,SOD2,STK3,TNFAIP3,TNFSF13,TNFSF13B,TOP1,UGCG,USP18,YWHAG	42
Infectious Diseases	COVID-19	7.86e-09				ACE,ACSL1,ADAR,ANXA1,ARL5B,CHMP5,CXCL11,DUSP1,EIF2AK2,EMP1,EPSTI1,FADS1,FCGR1A,FKBP5,FOS,GADD45B,GCH1,GPD2,HSPA5,HSPA8,IFI6,IL10,IL27,JAK2,LGALS1,LIPA,MARCKS,MX2,NAMPT,NRP2,OAS2,PABPC1,PDE4A,PDE4B,PIM1,PLCB1,PLEK,PLSCR1,PMAIP1,RGS1,RNF19B,SAT1,SLC6A8,TNFSF13B,TUBA8,TUBB1	46
Cellular Movement,Hematological System Development and Function,Immune Cell Trafficking	Cell movement of antigen presenting cells	8.04e-09		1.394	1.394	ANXA1,B4GALT1,CCDC88A,CD40,CD44,CD86,CLEC1B,CMKLR1,CSF1,CXCL11,CXCL14,CYP7A1,CYSLTR2,EDNRB,EPS8,FN1,GBA,HSPA5,ICAM1,IFNGR1,IL10,ITGB1,KLF15,LGALS1,LGALS3,LITAF,MAPKAPK2,MYD88,NDRG1,NPC1,NR1H3,NRP2,PIK3CB,PRCP,PRDM1,PTGER4,RAC1,RIPK3,S100A10,S100A4,SERPING1,SOCS1,SPTLC1,TLR4,TNFAIP3,TNFRSF21,WLS	47
Dermatological Diseases and Conditions,Organismal Injury and Abnormalities	Chronic skin disorder	8.86e-09				ALDH3A2,CFLAR,CSTB,CTSB,CXCL11,CYP1B1,FABP5,FCGR1A,FOS,HSPA8,IL2RA,JAK2,LGALS3,MANF,MARCKS,NRP2,ODC1,PCMT1,PDE4A,PDE4B,PLSCR1,PON2,PSAP,PTP4A1,RAB38,S100A11,SERPINB8,SLC25A5,SLPI,SOD2,TOP1,TWF1,WNT7B	33
Cell Death and Survival	Apoptosis of lymphoma cell lines	8.9e-09		-0.355	0.355	BCL2A1,BMX,CASP10,CASP3,CD40,CD44,CFLAR,DUSP1,EIF2AK2,FN1,JAK2,LGALS3,MAP2K1,MRAS,PDE4B,PMAIP1,PRDM1,PSEN1,RAC1,SOCS1,STAT2,TGFB2,TNFAIP3,TNFSF13,TNFSF13B,UGCG,XBP1	27
Hereditary Disorder,Neurological Disease,Organismal Injury and Abnormalities,Psychological Disorders,Skeletal and Muscular Disorders	Huntington Disease	9.42e-09				ACADM,ALAS1,ALDH2,ARHGAP32,ATP5F1A,ATP5PB,ATP6AP2,ATP6V1A,ATP6V1B2,B3GNT2,BHLHE40,CASP3,CD44,CD68,CDS1,CFLAR,CMKLR1,COX5A,COX7A2,COX7C,CTSS,DDX58,DUSP5,EIF2AK2,F11R,FLRT2,FOS,FRMD4A,FRMD4B,GHITM,GPD2,HADH,HADHB,HSP90AA1,HSPA5,HSPA8,ITFG1,KAZN,LAMP2,LDHA,LPAR1,MYL12A,MYO5A,NDRG1,NDUFA1,NDUFB3,NME1,ONECUT2,PCMT1,PDLIM1,PGK1,PLCB1,PLEK,PLK2,PRDX6,PSEN1,RAB11A,RIPK2,SAT1,SCARB2,SDHC,STAT2,SYPL1,TOMM2…	68
Gene Expression,RNA Damage and Repair,RNA Post-Transcriptional Modification	Stabilization of mRNA	9.55e-09				FOS,HSPA8,IGF2BP3,MAPKAPK2,NOCT,PABPC1,PAIP1,PSMA1,PSMA3,PSMA5,PSMA6,PSMB2,PSMB4,PSMC1,PSMC6,PSMD1,PSMD11,PSMD2,QKI,TNFSF13,VIM	21
Lipid Metabolism,Molecular Transport,Small Molecule Biochemistry	Accumulation of glycosphingolipid	9.97e-09	Decreased	-2.601	2.601	GALC,GBA,GLA,GLB1,GM2A,HEXB,NPC1,NPC2,PSAP	9
Endocrine System Disorders,Gastrointestinal Disease,Metabolic Disease,Organismal Injury and Abnormalities	Experimentally-induced diabetes	1.02e-08				ABCA1,ANXA1,ANXA2,ANXA5,CASP3,CDS1,DDAH1,DUSP1,FN1,GPNMB,HK2,ICAM1,KLF4,LGALS3,MCUB,NR1H3,RGS1,S100A10,SERPING1,XBP1	20
Cellular Movement,Hematological System Development and Function,Immune Cell Trafficking,Inflammatory Response	Cellular infiltration by phagocytes	1.08e-08		-1.31	1.31	ANXA1,ANXA2,B4GALT1,CD274,CD44,CD86,CMKLR1,CSF1,CTSB,CYP7A1,CYSLTR2,DUSP1,FCER1G,GBA,HSPA5,ICAM1,IFNGR1,IL10,IL27,IL2RA,ITGB1,KLF15,LGALS1,LGALS3,MYD88,NDRG1,NPC1,PRCP,PRDM1,PRKG1,PTGER4,RIPK3,S100A10,SERPING1,SOCS1,SPTLC1,TLR4,TNFAIP3,TNFRSF21,WLS	40
Cell-To-Cell Signaling and Interaction,Inflammatory Response	Immune response of antigen presenting cells	1.14e-08	Increased	3.257	3.257	ABCA1,ACE,ANXA1,CD40,CD44,CD68,CD86,CLIC4,CSF1,CTSS,DDX58,FCER1G,FCGR1A,FN1,HSP90AA1,IL10,IL10RB,ITGB1,LGALS3,LY96,MAPKAPK2,MYD88,NOD2,PSEN1,RAB11A,SOCS1,TAP1,TLR4,XBP1	29
Cell Morphology	Morphology of blood cells	1.17e-08				ACP2,ADAR,B4GALT1,BHLHE40,CD274,CD40,CD86,CLEC1B,CMKLR1,CSF1,CXCL11,DDX58,FCER1G,FTL,GBA,GLA,HEXB,HSP90B1,ICAM1,ID2,IFNGR1,IL10,IL2RA,JAK2,LCP2,LGALS3,LIPA,MANBA,MYD88,NFE2,NOD2,NPC2,NR1H3,NRAS,PIM1,PON2,PRDM1,PRKG1,PSAP,RAC1,RIPK3,SGPL1,SNAP23,SOCS1,TAP1,TLR4,TPCN1,TUBB1,XBP1	49
Cellular Development,Cellular Growth and Proliferation,Hematological System Development and Function,Hematopoiesis,Lymphoid Tissue Structure and Development,Tissue Development	Leukopoiesis	1.24e-08	Increased	4.628	4.628	ABCA1,ANXA1,BATF2,BCL2A1,BHLHE40,CD274,CD40,CD44,CD69,CD86,CFLAR,CISH,CSF1,CXCL11,DDX58,DUSP5,EFNB1,EMP1,ENPP1,FCER1G,FCGR1A,FN1,FOS,GADD45B,GADD45G,GBA,HSP90AA1,HSP90B1,HSPA9,ICAM1,ID2,IFNGR1,IL10,IL10RB,IL27,IL2RA,IRS1,JAK2,KLF4,LCP2,LGALS1,LGALS3,LGALS8,MAP2K1,MAPKAPK2,MSN,MSR1,MYD88,NCK2,OSTM1,PICALM,PIM1,PLSCR1,PRDM1,PSAP,PSEN1,PTGER4,RAC1,RALB,RIPK2,RIPK3,RUNX2,SLC25A5,SLC40A1,SNAP23,SOCS1,…	80
Cell Morphology	Morphology of leukocytes	1.38e-08				ACP2,BHLHE40,CD274,CD40,CD86,CLEC1B,CMKLR1,CSF1,CXCL11,DDX58,FCER1G,FTL,GBA,GLA,HEXB,ICAM1,ID2,IFNGR1,IL10,IL2RA,LCP2,LGALS3,LIPA,MANBA,MYD88,NOD2,NPC2,NR1H3,NRAS,PON2,PRDM1,PSAP,RAC1,RIPK3,SGPL1,SOCS1,TAP1,TLR4,TPCN1,XBP1	40
Neurological Disease	Demyelination	1.51e-08	Decreased	-2.118	2.118	CD274,CD86,CISD2,CSF1,CYP7A1,GALC,GLB1,HSPA5,IFNGR1,IL10,LITAF,LPAR1,MLKL,MYD88,NDRG1,PSAP,QKI,SCARB2,SOD2,TNFAIP3,TNFRSF21,TSPAN2	22
Cellular Function and Maintenance,Hematological System Development and Function	Function of macrophages	1.57e-08				ANPEP,CSF1,FCER1G,FCGR1A,FOS,ICAM1,IL10,IL27,LGALS3,LY96,MSR1,MYD88,N4BP1,NCEH1,NOD2,PSAP,PTGER4,RIPK2,RIPK3,SLPI,TCIRG1,TGFB2,TLR4,TPCN1,VSIG4	25
Lipid Metabolism,Molecular Transport,Small Molecule Biochemistry	Quantity of glycosylceramide	1.59e-08		1.133	1.133	B4GALT1,CERS2,GBA,GLA,GLB1,PON2,PSAP,QKI,UGCG	9
Cardiovascular System Development and Function,Cellular Movement	Cell movement of endothelial cells	1.62e-08	Increased	3.376	3.376	ANPEP,ANXA1,ANXA2,ATP5F1A,BMX,CD40,CD44,CD63,CD82,CLEC1B,CXCL14,CYP1B1,EFNB1,F11R,FGF1,FN1,GLUL,GPC1,HEY1,HSPA5,ICAM1,ITGB1,LGALS1,LGALS3,LIPA,MAP2K1,MAPKAPK2,MARCKS,NRP2,P2RX4,PDCD6,PECAM1,PIK3CB,PIM1,PRKG1,PRSS55,RAB7A,RAC1,RIN2,RTN4,S100A4,TGFB2,TGFBI,USP18,VIM	45
Gastrointestinal Disease,Hepatic System Disease,Organismal Injury and Abnormalities	Liver lesion	1.68e-08		-0.946	0.946	ABCA1,ABCB10,ABCC3,ACBD3,ACE,ACSL1,ACTG2,ADAM9,ADAMTS12,ADAR,ADK,AGFG1,ALDH1L2,ALDH2,ALDH7A1,ANO10,ANPEP,ANXA1,ANXA5,ARF1,ARHGAP10,ARHGAP21,ARHGAP32,ARRDC4,ARSB,ASAH1,ASAP3,ATF6,ATP13A3,ATP5F1A,ATP6V1E1,B4GALT1,BCAP29,BHLHE40,BLZF1,C1orf21,C3orf70,CALU,CASP10,CASP3,CCDC180,CCDC88A,CD163,CD180,CD274,CD40,CD44,CD82,CD86,CEP44,CERS2,CERS5,CFDP1,CFLAR,CISH,CLEC1B,CNDP2,CNNM2,COL15A1,CPQ,CROT,CRYBG3,C…	345
Cell Death and Survival	Apoptosis of myeloid cells	1.72e-08		-0.128	0.128	ANPEP,ANXA1,ASAH1,BCL2A1,CASP3,CD44,CD69,CFLAR,CSF1,EIF2AK2,FCER1G,FOS,IL10,JAK2,LGALS1,LGALS3,MSR1,MYD88,NAMPT,NCEH1,NPC1,PIK3CB,PIM1,RIPK3,SLPI,SOCS1,SOD2,TLR4,ZBP1	29
Gene Expression	Transactivation of RNA	1.76e-08	Increased	2.512	2.512	ADAR,ANXA4,ATF6,CD40,CD44,CD86,CIB2,CREM,DAB2,DDX58,DUSP3,E2F3,EIF2AK2,FABP5,FGF1,FOS,FOSB,GADD45G,GLIS3,HERC5,HSPA9,ITSN1,JDP2,LIPA,MAP2K1,MAPKAPK2,MRAS,MSN,MYD88,NFE2,NME1,NR1H3,NRAS,PDIA3,PIM1,PLCB1,POLR2K,PRDM1,PRKG1,PSEN1,RAC1,RIPK2,RNF14,RUNX2,S100A4,SLC19A2,SOCS1,STAT2,SUMO1,USF1,YWHAH	51
Lipid Metabolism,Molecular Transport,Small Molecule Biochemistry	Quantity of cerebroside	1.76e-08		1.008	1.008	B4GALT1,CERS2,GBA,GLA,GLB1,PON2,QKI,UGCG	8
Cell-To-Cell Signaling and Interaction,Cellular Function and Maintenance,Inflammatory Response	Phagocytosis of cells	1.83e-08	Increased	3.924	3.924	ABCA1,ABR,ACE,ANPEP,ANXA1,ANXA5,ARPC2,ARPC3,CD44,CERS2,CLIC4,CSF1,ERP44,FCER1G,FCGR1A,HSPA8,ICAM1,IDH1,IL10,ITGB1,LGALS3,MAPKAPK2,MSR1,MYD88,NOD2,PECAM1,PELI1,PIK3CB,PLEK,PLSCR1,PSEN1,PTGER4,QKI,RAB11A,RAC1,RALB,SNAP23,TLR4,UBE2D3,VIM,WASHC5,XBP1	42
Lipid Metabolism,Molecular Transport,Small Molecule Biochemistry	Accumulation of ganglioside	2.06e-08		-1.994	1.994	GBA,GLB1,GM2A,HEXB,NPC1,NPC2,PSAP	7
Cardiovascular Disease,Organismal Injury and Abnormalities	Vaso-occlusion	2.09e-08		1.294	1.294	ABCA1,ACE,ANKRD29,CD163,CD40,CD44,CD68,CFDP1,CSF1,CTSS,EDNRB,EIF4H,ENPP1,FABP5,FADS1,FN1,FOS,FOSB,FRMD4A,GPX3,ICAM1,IFNGR1,IL10,IRS1,KLF4,LAMP2,LGALS3,MAP2K1,MAPKAPK2,MICAL2,MSR1,MYD88,NCEH1,NPC1,NR1H3,PDE4A,PDE4B,PECAM1,PLA2G7,PLIN2,PRCP,PRKG1,PTGER4,RGS1,RIPK3,RTN4,RUNX2,SCARB2,SCP2,SOCS1,TGFB2,TLR4,TNFAIP3,TUBA8,TUBB1,VSIG4,XPR1	57
Cell Death and Survival,Organismal Injury and Abnormalities,Renal and Urological Disease	Cell death of kidney cells	2.17e-08	Increased	2.897	2.897	ATF6,BCL2A1,BCL2L14,CASP10,CASP3,CD44,CFLAR,CHMP5,CNNM4,CSF1,DLST,DUSP1,EIF2AK2,EMP1,FGF1,FOS,HK2,HSPA5,ICAM1,IRS1,ITGB1,JAK2,KMO,LDHA,MAP2K1,MLKL,MYD88,NAMPT,P2RX4,PLCB1,PMAIP1,PSEN1,RAC1,RALB,RIPK3,RNF13,SDHC,SGPL1,SOD2,TLR4,YWHAQ,ZBP1	42
Cellular Movement	Transmigration of cells	2.35e-08	Increased	2.186	2.186	ANXA1,ARHGAP18,CANX,CD274,CD40,CD44,CD86,CSF1,CTSS,CXCL11,F11R,FABP5,FN1,GALNT1,HSP90AA1,ICAM1,ITGB1,LGALS1,LIPA,MYD88,PECAM1,RAB7A,RAC1,RTN4,SLPI,STAT2,TLR4	27
Cellular Assembly and Organization,Cellular Function and Maintenance	Organization of cytoskeleton	2.42e-08	Increased	3.986	3.986	ABR,ACE,AGFG1,ANPEP,ANXA1,ARF1,ARF4,ARHGAP10,ARHGAP18,ARHGAP32,ARPC2,ARPC3,ARSB,ATF6,ATP2C1,AVIL,BST2,C9orf72,CALD1,CANX,CAPN2,CAPZB,CASP3,CCDC88A,CD44,CD82,CHMP2B,CHP1,CLEC1B,CSF1,CTNS,CTSS,DAAM1,DDAH1,DNM3,DOCK7,EFNB1,EPB41L3,EPS8,EXT1,F11R,FCGR1A,FGF1,FMN1,FN1,FOS,GAS2L3,HSP90AA1,ICAM1,ID2,IL10,ITGB1,ITSN1,JAK2,KATNBL1,KTN1,LCP2,LPAR1,MAP2K1,MAPKAPK2,MARCKS,MFSD2A,MICAL2,MRAS,MSN,MYD88,MYO5A,N…	118
Lipid Metabolism,Molecular Transport,Small Molecule Biochemistry	Accumulation of ganglioside GM2	2.53e-08		-1.964	1.964	GBA,GLB1,GM2A,HEXB,NPC1,NPC2	6
Molecular Transport	Transport of heavy metal	2.63e-08	Increased	2.435	2.435	ABCB10,ARF1,ATP2C1,ATP6V1A,ATP6V1G1,CYB561,CYBRD1,FRRS1,FTL,GCH1,HFE,IL10,PICALM,PSEN1,SLC25A28,SLC30A5,SLC31A1,SLC39A1,SLC39A14,SLC39A7,SLC39A8,SLC40A1,SOD2,STEAP4	24
Cell-To-Cell Signaling and Interaction,Cellular Growth and Proliferation	Stimulation of lymphatic system cells	2.67e-08	Increased	3.279	3.279	CD274,CD40,CD69,CD82,CD86,CSF1,CXCL11,EFNB1,FN1,HSP90B1,IL10,IL27,LGALS1,LGALS8,MYD88,NOD2,PRKG1,RAC1,S100A4,TLR4,TNFAIP3,TNFSF13,TNFSF13B	23
Cell Cycle	Interaction of DNA	2.79e-08		0.295	0.295	ARSB,BATF2,BMX,CD40,CFLAR,CISH,CREM,CYP1B1,CYSLTR2,DAB2,DDX58,FGF1,FN1,FOS,FOSB,GTF2B,H3-3A/H3-3B,HEY1,ID2,IL10,IL27,JAK2,LCP2,LY96,MAP2K1,NME1,NR1H3,NRAS,OAS1,PARP3,PDIA3,PELI1,PNPT1,PPIB,PRDM1,PSEN1,RAC1,RUNX2,SLPI,SOCS1,SOD2,SUMO1,TGFB2,TLR4,TNFAIP3,TNFSF13B,TOP1,USF1,YWHAG,ZBP1,ZBTB5	51
Cellular Function and Maintenance	Function of lymphatic system cells	2.83e-08		-0.167	0.167	BHLHE40,CD274,CD44,CD69,CD86,CLEC12A,CTSS,DUSP1,FCER1G,GADD45B,GADD45G,ICAM1,IFNGR1,IL10,IL27,IL2RA,LDHA,LGALS1,MAP2K1,MYD88,NOD2,NPC2,NR1H3,P2RX4,PRDM1,RAC1,RIPK2,SLPI,SOCS1,TAP1,TBATA,TLR4,TLR8,TNFRSF21,TNFSF13,TNFSF13B,XBP1	37
Hematological System Development and Function,Lymphoid Tissue Structure and Development,Tissue Morphology	Morphology of lymphoid tissue	2.84e-08				ABCA1,ACP2,ATP6AP2,B4GALT1,BHLHE40,CD40,CD86,CFLAR,CLEC1B,CSF1,CXCL14,DDX58,DEDD,EDNRB,EFNB1,FCER1G,FOS,GBA,HSP90B1,ID2,IFNGR1,IL10,IL10RB,IL2RA,IRS1,JAK2,LAMP2,LCP2,LIPA,MAPKAPK2,MLKL,MSR1,MYD88,NFE2,NRAS,PICALM,PIM1,PPT1,PRKG1,PSAP,PSEN1,RGS1,RIPK3,RUNX2,SOCS1,STK3,TBATA,TCIRG1,TGFBI,TLR4,TNFAIP3,TNFRSF21,TNFSF13,TNFSF13B,ZC3H12C,ZEB2	56
Organismal Injury and Abnormalities	Fibrosis	3.14e-08		0.169	0.169	ABCB10,ABCC3,ACADM,ACE,ACSL1,ADK,ARHGAP10,ARHGAP18,ATF6,CD180,CD40,CD44,CD68,CD86,CFLAR,CISH,CREM,CSF1,CTSB,CTSS,CXCL11,CXCL14,CYP1B1,CYSLTR2,EDNRB,FAM111B,FGF1,FN1,GAS2L3,GLIS3,GLMP,HSPA5,ICAM1,IDH1,IFNGR1,IL10,IL2RA,ITGB1,JAK2,KLF15,KLF4,LDLRAD3,LGALS1,LGALS3,LPAR1,MAPKAPK2,MNDA,MSR1,MYD88,NAMPT,NFE2,NPC1,NR1H3,NRAS,PECAM1,PIK3CB,PIM1,PRKG1,PSEN1,PTGER4,RAC1,RUNX2,SDC2,SEMA7A,SOCS1,SOD2,SPTLC1,…	76
Cardiovascular System Development and Function,Organ Morphology,Organismal Development	Morphology of heart	3.24e-08				ABCA1,ACADM,ACE,ACSL1,ACTG2,ADAM9,ADK,ARSB,ATF6,ATP6V1E1,BMX,CAPN2,CAPZB,CASP3,CD69,CFLAR,CISD2,CMKLR1,CREM,CTSB,DEDD,DUSP1,DUSP5,ECE1,FLRT2,FN1,FRRS1,GALNT1,GAS2L3,GLA,GPX3,HEY1,HSP90B1,IFNGR1,IL10,IL2RA,IRS1,KAZN,KLF15,KLF4,LAMP2,LDLRAD3,LITAF,MAP2K1,MAPK6,MAPKAPK2,MESP2,MRAS,MYD88,P2RX4,PDLIM5,PGK1,PIM1,PLCB1,PRKAR1A,PRKG1,PSEN1,PTGER4,RAB2A,RAC1,RHEB,RTN4,S100A10,S100A6,SLC39A8,SLC40A1,SLC6A8…	77
Neurological Disease,Organismal Injury and Abnormalities	Intracranial lesion	3.26e-08		0.64	0.64	ABCA1,ABCB10,ABCC3,ABHD12,ABR,ACADM,ACE,ACER3,ACP2,ACSL1,ADAM9,ADAMTS12,ADAR,ADNP2,AGFG1,ALAS1,ALDH1L2,ALDH2,ALDH3A2,AMBN,AMIGO3,ANPEP,ANXA1,ANXA11,ANXA2,ANXA5,AP1S3,AP2M1,AQP9,ARCN1,ARHGAP10,ARHGAP21,ARL5B,ARL8B,ARPC2,ARRDC4,ARSB,ASAP3,ATP13A3,ATP2C1,ATP5PB,ATP6V1A,ATP6V1B2,ATP6V1C1,ATP8B4,B3GNT2,B4GALT1,BATF2,BCL2L14,BHLHE40,BMP2K,BMX,C1orf21,C21orf91,C3orf70,C4orf19,CALD1,CANX,CAPN2,CASK,CASP1…	395
Cardiovascular Disease	Occlusion of blood vessel	3.5e-08		1.294	1.294	ABCA1,ACE,ANKRD29,CD163,CD40,CD44,CD68,CFDP1,CSF1,CTSS,EIF4H,ENPP1,FABP5,FADS1,FN1,FOS,FOSB,FRMD4A,GPX3,ICAM1,IFNGR1,IL10,IRS1,KLF4,LAMP2,LGALS3,MAP2K1,MAPKAPK2,MICAL2,MSR1,MYD88,NCEH1,NPC1,NR1H3,PDE4A,PDE4B,PECAM1,PLA2G7,PLIN2,PRCP,PRKG1,PTGER4,RGS1,RIPK3,RTN4,RUNX2,SCARB2,SCP2,SOCS1,TGFB2,TLR4,TNFAIP3,TUBA8,TUBB1,VSIG4,XPR1	56
Cellular Development,Cellular Growth and Proliferation	Cell proliferation of tumor cell lines	3.92e-08	Increased	3.858	3.858	ABCB10,AMBN,ANXA1,ANXA2,ARCN1,ARF1,C8orf44-SGK3/SGK3,CASP3,CD163,CD274,CD40,CD44,CD63,CHP1,CREG1,CREM,CSF1,CTBP2,CTSB,CYP1B1,CYRIA,DAB2,DDX58,DEGS1,DLST,DUSP1,DUSP5,E2F3,EDNRB,EIF2AK2,EMP1,EPB41L3,EXT1,FCER1G,FGF1,FHL1,FKBP5,FN1,FOS,FOSB,FTL,HFE,HK2,HSPA5,IDH1,IGF2BP3,IL10,IL27,IL2RA,IRS1,ITGB1,JAK2,LDHA,LGALS1,LGALS3,MACROH2A1,MAP2K1,MAPKAPK2,METTL1,MYD88,NAMPT,NDRG1,NFE2,NME1,NR1H3,NRAS,NRP2,NU…	114
Cell-To-Cell Signaling and Interaction,Cellular Growth and Proliferation,Hematological System Development and Function	Stimulation of lymphocytes	3.98e-08	Increased	3.141	3.141	CD274,CD40,CD69,CD82,CD86,CXCL11,EFNB1,FN1,HSP90B1,IL10,IL27,LGALS1,LGALS8,MYD88,NOD2,PRKG1,RAC1,S100A4,TLR4,TNFAIP3,TNFSF13,TNFSF13B	22
Neurological Disease,Organismal Injury and Abnormalities	Progressive encephalopathy	4.13e-08		-1.709	1.709	ABCA1,ACE,ACER3,AIF1,ALDH2,ANXA1,ANXA11,ANXA2,ANXA5,ASAH1,ATP5F1A,ATP5PB,ATP6V1E1,C9orf72,CANX,CAPN2,CAPZB,CASP3,CCDC88A,CD68,CHMP2B,CSF1,CSTB,CTH,CTSB,CTSS,EIF2AK2,FAM149A,FCGR1A,FKBP5,FRMD4B,FRRS1,FTL,FUCA1,GALC,GATM,GBA,GCH1,GM2A,GPNMB,GSR,H3-3A/H3-3B,HFE,HSPA5,HSPA9,ICAM1,IFNGR1,IL10,IL2RA,KAZN,KIF1B,LDHA,LGALS1,LGALS3,LIPA,MAP2K1,PDE4A,PDE4B,PDIA3,PECAM1,PICALM,PLAA,PLK2,PON2,PRDX6,PRKAR1A,P…	89
Lipid Metabolism,Molecular Transport,Small Molecule Biochemistry	Accumulation of glycosylceramide	4.33e-08	Decreased	-2.367	2.367	GALC,GBA,GLA,GLB1,NPC1,NPC2,PSAP	7
Cellular Movement,Hematological System Development and Function,Immune Cell Trafficking	Transmigration of lymphocytes	4.38e-08	Increased	2.408	2.408	CANX,CD274,CD40,CD44,CD86,CTSS,CXCL11,FABP5,FN1,HSP90AA1,ICAM1,ITGB1,RAC1	13
Cardiovascular Disease,Organismal Injury and Abnormalities	Occlusion of artery	4.56e-08		1.294	1.294	ABCA1,ACE,ANKRD29,CD163,CD40,CD44,CD68,CFDP1,CSF1,CTSS,EIF4H,ENPP1,FABP5,FADS1,FN1,FOS,FOSB,FRMD4A,ICAM1,IFNGR1,IL10,IRS1,KLF4,LAMP2,LGALS3,MAP2K1,MAPKAPK2,MICAL2,MSR1,MYD88,NCEH1,NPC1,NR1H3,PDE4A,PDE4B,PECAM1,PLA2G7,PLIN2,PRCP,PRKG1,PTGER4,RGS1,RIPK3,RTN4,RUNX2,SCARB2,SCP2,SOCS1,TGFB2,TLR4,TNFAIP3,TUBA8,TUBB1,VSIG4,XPR1	55
Cell-To-Cell Signaling and Interaction,Cellular Growth and Proliferation,Hematological System Development and Function	Stimulation of mononuclear leukocytes	4.83e-08	Increased	3.296	3.296	CD274,CD40,CD69,CD82,CD86,CSF1,CXCL11,EFNB1,FN1,HSP90B1,IL10,IL27,LGALS1,LGALS8,MYD88,NOD2,PRKG1,RAC1,S100A4,TLR4,TNFAIP3,TNFSF13,TNFSF13B	23
Neurological Disease	Neurodegeneration	5.18e-08	Decreased	-4.741	4.741	CASP3,CERS2,CIB2,CISD2,CREM,CTSB,EDNRB,FGF1,FTL,FUCA1,GBA,GLB1,GNPTAB,HEXB,MANF,MAP2K1,MYD88,NDRG1,NPC1,NPC2,PPT1,PSAP,PSEN1,PSMC1,REEP1,RGN,RHEB,SCARB2,SLC19A2,SOD2,STXBP1,TGFB2,TLR4,TSPAN2,UGCG,VIM,VTI1B,XBP1,XPR1	39
Cell Death and Survival	Neuronal cell death	5.67e-08		0.55	0.55	ARPC2,ARPC3,ASAH1,ATP2C1,ATP5F1A,ATP6V1B2,ATP6V1C1,C9orf72,CAPN2,CASP3,CD40,CERS2,CFLAR,CHP1,CREM,CSF1,CTH,CTSB,DUSP1,E2F3,EFNB1,EHD4,ENPP1,FGF1,FN1,FOS,GBA,GPNMB,GSR,HK2,HSPA5,ID2,IL10,ITGB1,ITSN1,JAK2,KIF1B,KMO,LDHA,LGALS1,LGALS3,MANF,MAP2K1,NCF2,NDUFA1,NPC1,NUPR1,PDIA3,PICALM,PLA2G7,PPA1,PPP1R8,PPT1,PSEN1,PSMC1,RAB7A,RAC1,SGPL1,SH3GLB1,SLC6A8,SNAP23,SOD2,STXBP1,SUMO1,TGFB2,TLR4,TMTC4,TMX2,TNFA…	72
Cardiovascular Disease,Cardiovascular System Development and Function,Organ Morphology,Organismal Development,Organismal Injury and Abnormalities	Abnormal morphology of heart	5.86e-08				ABCA1,ACADM,ACE,ACSL1,ACTG2,ADAM9,ADK,ARSB,ATF6,ATP6V1E1,BMX,CAPN2,CASP3,CD69,CFLAR,CISD2,CMKLR1,CREM,CTSB,DUSP1,DUSP5,ECE1,FLRT2,FN1,FRRS1,GALNT1,GAS2L3,GLA,GPX3,HEY1,HSP90B1,IFNGR1,IL10,IL2RA,KAZN,KLF15,KLF4,LAMP2,LDLRAD3,LITAF,MAP2K1,MAPKAPK2,MESP2,MRAS,MYD88,P2RX4,PDLIM5,PGK1,PIM1,PLCB1,PRKAR1A,PRKG1,PSEN1,PTGER4,RAB2A,RAC1,RHEB,RTN4,S100A10,S100A6,SLC39A8,SLC6A8,SOD2,STK3,TAX1BP3,TDG,TGFB2,T…	72
Cardiovascular Disease,Organismal Injury and Abnormalities	Advanced stage peripheral arterial disease	5.89e-08				ADAR,CD163,CLEC2B,COX7C,CTSB,CTSS,DAB2,FCGR1A,IFI30,MARCKS,MCUB,MSR1,PDLIM5,PTGER4,SCP2,SLC19A2,TBC1D9B,TGFB2,TTLL7,USP15,VSIG4	21
Cell Morphology,Hematological System Development and Function	Morphology of myeloid cells	6.32e-08				ACP2,ADAR,B4GALT1,CMKLR1,CSF1,DDX58,GBA,HEXB,ICAM1,IL10,JAK2,LGALS3,LIPA,MANBA,MYD88,NFE2,NOD2,NPC2,NR1H3,NRAS,PIM1,PON2,PSAP,RAC1,RIPK3,TLR4,TPCN1	27
Organismal Injury and Abnormalities	Bleeding	6.34e-08	Decreased	-3.735	3.735	ABCA1,ACE,ADAR,ANXA1,ANXA2,ATF6,ATP2C1,CD69,CFLAR,CGA,CLEC1B,CTBP2,FCGR1A,FLRT2,FN1,FOS,HEY1,ICAM1,IDH1,IFNGR1,IL10,IL2RA,LCP2,LPAR1,MYD88,NFE2,NR1H3,NRP2,PDE4A,PDE4B,PRDM1,PRDX6,PSEN1,PSMB2,PSMD1,PSMD2,PTGER4,RHEB,RIPK3,SLPI,SNX2,SOCS1,TDG,TNFAIP3,TNFRSF21,TUBA8,TUBB1,WNT7B	48
Cardiovascular Disease,Organismal Injury and Abnormalities	Atherosclerosis	7.05e-08		1.715	1.715	ABCA1,ACE,ANKRD29,CD163,CD40,CD44,CD68,CFDP1,CSF1,CTSS,EIF4H,FABP5,FADS1,FN1,FOS,FOSB,FRMD4A,ICAM1,IFNGR1,IL10,IRS1,KLF4,LAMP2,LGALS3,MAP2K1,MAPKAPK2,MICAL2,MSR1,MYD88,NCEH1,NPC1,NR1H3,PDE4A,PDE4B,PECAM1,PLA2G7,PLIN2,PRCP,PRKG1,RGS1,RTN4,RUNX2,SCP2,SOCS1,TLR4,TNFAIP3,TUBA8,TUBB1,VSIG4	49
Lipid Metabolism,Molecular Transport,Small Molecule Biochemistry	Concentration of sterol	7.65e-08	Decreased	-2.225	2.225	ABCA1,CHKA,CHP1,CSF1,CTSS,CXCL14,CYP1B1,CYP7A1,DUSP1,EDNRB,FABP5,FUCA1,GATM,GLA,GPD2,ICAM1,IDH1,IFNGR1,IL10,IRS1,JAK2,LGALS3,LIPA,MAPKAPK2,MSR1,NAMPT,NCEH1,NDRG1,NPC1,NPC2,NR1H3,PHYH,PLIN2,PSEN1,RAB7A,RGN,SCP2,SGPL1,STEAP4	39
Cell Signaling	Protein kinase cascade	7.8e-08	Increased	3.669	3.669	ATP6AP2,AVPI1,CASP10,CTH,DAB2,DUSP1,DUSP3,DUSP5,EIF2AK2,FGF1,GADD45B,GADD45G,GOLT1B,IFIT5,IL2RA,IRS1,JAK2,LAMTOR3,LEPROT,LGALS1,LPAR1,LY96,MAP2K1,MAPKAPK2,MYD88,MYDGF,NOD2,NRAS,PELI1,PLCB1,PLK2,PSAP,PSMA1,PSMA3,PSMA5,PSMA6,PSMB2,PSMB4,PSMC1,PSMC6,PSMD1,PSMD11,PSMD2,PTGER4,RAC1,RIPK2,RIPK3,S100A4,SOCS1,STK3,TLR4,TLR8,TMEM106A,TNFAIP3,WNT7B	55
Carbohydrate Metabolism	Metabolism of polysaccharide	7.96e-08	Increased	2.424	2.424	ACADM,ADAMTS12,ARSB,B3GNT2,B4GALT1,CD40,CD44,CHP1,CHSY1,CSF1,CTH,CTSB,DSEL,ENPP1,EXT1,GBA,GLB1,GPC1,HEXB,IL10,IRS1,MAP2K1,PLIN2,PTGER4,PTGES3,PYGL,RAB10,S100A11,SDC2,SELENOS,SOCS1,TGFB2,TNFAIP6	33
Inflammatory Response,Respiratory Disease	Inflammation of respiratory system component	8.06e-08		-1.538	1.538	ACE,ALDH2,ANXA1,ANXA5,CASP3,CD180,CD44,CD68,CD69,CD86,CFLAR,CISH,CMKLR1,CTSS,CYSLTR2,DNAH1,DUSP1,E2F3,FCGR1A,FN1,FRMD4B,GCH1,HNMT,HSPA5,ICAM1,IFNGR1,IL10,IL27,IL2RA,JAK2,KAZN,LCP2,LGALS1,LGALS3,LIPA,LY96,MAP2K1,MYD88,N4BP1,NOD2,NR1H3,PDE4A,PDE4B,PDIA3,PGLS,PLA2G7,PRDX6,RAC1,S100A4,SERPING1,SLC39A8,SOCS1,TLR4,TNFAIP6,TNFSF13,TUBA8,TUBB1	57
Cell Morphology	Budding of cellular membrane	8.43e-08				ANXA2,ANXA5,AP2M1,NFE2,PICALM,S100A10,SDCBP	7
Connective Tissue Disorders,Inflammatory Disease,Inflammatory Response,Organismal Injury and Abnormalities,Skeletal and Muscular Disorders	Experimentally-induced arthritis	8.54e-08		1.255	1.255	ANXA1,CD180,CD44,CD69,CISH,CTSS,CXCL14,DUSP1,FCGR1A,IFNGR1,IL10,MAPKAPK2,MSR1,MYD88,NAMPT,NOD2,PTGER4,RIPK2,TCIRG1,TLR4,TNFAIP6,TNFSF13,TNFSF13B	23
Organismal Injury and Abnormalities	Hypertrophy	8.74e-08				ABCA1,ACE,ACTG2,ADK,ATF6,BMX,CGA,CMKLR1,CREM,CTNS,CTSB,CYP1B1,DUSP1,DUSP5,ECE1,EHD4,EMP1,EXT1,FHL1,FN1,GAS2L3,GLA,GPX3,ICAM1,IFNGR1,JAK2,KLF15,KLF4,MAP2K1,MAPKAPK2,MRAS,MYD88,NR1H3,NRAS,ODC1,P2RX4,PIM1,PLCB1,PRKG1,RAB2A,RAC1,RCBTB1,RHEB,RUNX2,S100A10,S100A6,SOD2,STK3,TLR4,TNFAIP3,TWF1,USP18,ZC3H12C	53
Cell-To-Cell Signaling and Interaction,Inflammatory Response	Response of phagocytes	9.76e-08	Increased	2.964	2.964	ABCA1,ACE,ANPEP,ANXA1,ANXA5,CD40,CD44,CD68,CD86,CLIC4,CSF1,DDX58,FCER1G,FCGR1A,FN1,HSP90AA1,ICAM1,IL10,IL10RB,ITGB1,LGALS3,LY96,MAPKAPK2,MYD88,NOD2,PSEN1,RAB11A,SOCS1,TAP1,TLR4,XBP1,ZEB2	32
[truncated: 135 more rows]

## Sheet: LPS_Val_down
Categories	Diseases or Functions Annotation	p-value	Predicted Activation State	Activation z-score	|z-score|	Molecules	# Molecules
[truncated: 196 more rows]

## Sheet: LD_Val_up
Categories	Diseases or Functions Annotation	p-value	Predicted Activation State	Activation z-score	|z-score|	Molecules	# Molecules
[truncated: 365 more rows]

[truncated: 1 more sheets: LD_Val_down]
