# Supplementary material for: Glucocorticoid receptor hypersensitivity enhances inflammatory signaling and inhibits cell cycle progression in porcine PBMCs
Source: Front Immunol. 2022 Nov 24;13:976454. doi: 10.3389/fimmu.2022.976454 (PMC9730246; doi:10.3389/fimmu.2022.976454)
Supplement: Supplementary file 6 [file Table_6.xlsx]

## Sheet: CON_Val_up
Supplementary Table 6. IPA canonical pathways enriched for Val-up and Val-down genes under different treatment conditions.
Ingenuity Canonical Pathways	-log(p-value)	Ratio	z-score	|z-score|	Molecules
CLEAR Signaling Pathway	12.3	0.102	0.928	0.928	ASAH1,ATP6AP2,ATP6V0B,ATP6V1E1,ATP6V1F,ATP6V1G1,CD63,CTNS,CTSA,CTSB,GBA,GLA,GLMP,LAMTOR3,M6PR,MCOLN1,MRAS,NEU1,PLBD2,PPP2CB,PRKAB1,PRKAB2,RAB7A,RALB,RHEB,TGFB2,TLR8,TNFRSF1B,TPP1
Phagosome Maturation	7.78	0.107	#NUM!	#NUM!	ATP6AP2,ATP6V0B,ATP6V1E1,ATP6V1F,ATP6V1G1,CTSA,CTSB,CTSH,CTSS,DCTN4,DYNLRB1,M6PR,PRDX6,RAB5C,RAB7A,RAC1,TUBB1
Autophagy	4.03	0.0651	1.604	1.604	DDIT3,FOS,IRS1,PPP2CB,PRKAB1,PRKAB2,PRKAR2A,RAB7A,RALB,SLC1A5,SLC3A2,TGFB2,TNFRSF1B,WIPI1
Ferroptosis Signaling Pathway	3.55	0.0758	2.53	2.53	ARF1,CTSB,FTL,LPCAT3,MRAS,PRKAB1,PRKAB2,RALB,SLC1A5,SLC3A2
Role of MAPK Signaling in Promoting the Pathogenesis of Influenza	3.41	0.0796	2.646	2.646	ATP6AP2,ATP6V0B,ATP6V1E1,ATP6V1F,ATP6V1G1,MRAS,PLAAT3,PRDX6,RALB
Iron homeostasis signaling pathway	3.37	0.0719	#NUM!	#NUM!	ABCB10,ATP6AP2,ATP6V0B,ATP6V1E1,ATP6V1F,ATP6V1G1,CD163,FECH,FTL,MCOLN1
Putrescine Degradation III	3.1	0.182	2	2	ALDH2,ALDH3A2,SAT2,SMOX
Epithelial Adherens Junction Signaling	2.96	0.0637	0	0	ARPC2,FGF1,LIMK2,MRAS,PPP2CB,PRKAB1,PRKAB2,RAC1,RALB,TGFB2
Remodeling of Epithelial Adherens Junctions	2.67	0.0882	#NUM!	#NUM!	ACTG2,ARPC2,DNM3,RAB5C,RAB7A,TUBB1
Heme Biosynthesis from Uroporphyrinogen-III I	2.65	0.5	#NUM!	#NUM!	FECH,UROD
Spermine and Spermidine Degradation I	2.65	0.5	#NUM!	#NUM!	SAT2,SMOX
Phenylethylamine Degradation I	2.65	0.5	#NUM!	#NUM!	ALDH2,ALDH3A2
Phenylalanine Degradation IV (Mammalian, via Side Chain)	2.64	0.214	#NUM!	#NUM!	ALDH2,ALDH3A2,SMOX
Agrin Interactions at Neuromuscular Junction	2.6	0.0857	2	2	ACTG2,LAMC1,MRAS,PKLR,RAC1,RALB
Tight Junction Signaling	2.56	0.0562	#NUM!	#NUM!	ACTG2,F11R,FOS,MYL9,PPP2CB,PRKAR2A,RAC1,STX4,TGFB2,TNFRSF1B
Clathrin-mediated Endocytosis Signaling	2.31	0.0518	#NUM!	#NUM!	ACTG2,AP2M1,ARPC2,DNM3,FGF1,RAB5C,RAB7A,RAC1,SH3GLB1,STAM
Fatty Acid β-oxidation I	2.28	0.111	2	2	ACADM,ECI2,HADH,HADHB
Pulmonary Healing Signaling Pathway	2.22	0.0503	1.265	1.265	MMP19,MRAS,PECAM1,PRKAB1,PRKAB2,RAC1,RALB,TGFB2,TNFRSF1B,WNT9A
CDK5 Signaling	2.14	0.0614	1.89	1.89	FOSB,LAMC1,MRAS,PPP1R11,PPP2CB,PRKAR2A,RALB
PI3K Signaling in B Lymphocytes	2.14	0.0559	2.646	2.646	ATF6,FOS,IRS1,MRAS,PLCB1,RAC1,RALB,VAV1
Ceramide Degradation	2.12	0.286	#NUM!	#NUM!	ACER3,ASAH1
Histamine Degradation	2.12	0.143	#NUM!	#NUM!	ALDH2,ALDH3A2,AOC1
Ceramide Signaling	2.07	0.0667	2.449	2.449	DIABLO,FOS,MRAS,PPP2CB,RALB,TNFRSF1B
PAK Signaling	2.06	0.0593	2.449	2.449	ARHGAP10,LIMK2,MRAS,MYL9,NCK2,RAC1,RALB
Apelin Adipocyte Signaling Pathway	2.05	0.0659	1.342	1.342	GPX3,PRDX6,PRKAB1,PRKAB2,PRKAR2A,RAC1
Apelin Cardiac Fibroblast Signaling Pathway	2.01	0.13	#NUM!	#NUM!	PRKAB1,PRKAB2,TGFB2
Actin Nucleation by ARP-WASP Complex	2	0.0645	2.236	2.236	ARPC2,MRAS,NCK2,RAC1,RALB,RHOU
Fcγ Receptor-mediated Phagocytosis in Macrophages and Monocytes	1.98	0.0638	2.449	2.449	ACTG2,ARPC2,MYO5A,NCK2,RAC1,VAV1
ERBB4 Signaling	1.97	0.0735	#NUM!	#NUM!	MRAS,NCSTN,PSEN2,PSENEN,RALB
Apelin Pancreas Signaling Pathway	1.91	0.087	0	0	DDIT3,PRKAB1,PRKAB2,PRKAR2A
Sphingosine and Sphingosine-1-phosphate Metabolism	1.9	0.222	#NUM!	#NUM!	ACER3,ASAH1
Heme Biosynthesis II	1.9	0.222	#NUM!	#NUM!	FECH,UROD
Regulation of the Epithelial-Mesenchymal Transition Pathway	1.82	0.0462	#NUM!	#NUM!	DVL3,FGF1,MRAS,NCSTN,PSEN2,PSENEN,RALB,TGFB2,WNT9A
Tryptophan Degradation X (Mammalian, via Tryptamine)	1.81	0.111	#NUM!	#NUM!	ALDH2,ALDH3A2,SMOX
Ketolysis	1.81	0.2	#NUM!	#NUM!	HADHB,OXCT1
Molecular Mechanisms of Cancer	1.8	0.0358	#NUM!	#NUM!	DIABLO,FOS,IRS1,LAMTOR3,MRAS,NCSTN,PLCB1,PRKAR2A,PSEN2,PSENEN,RABIF,RAC1,RALB,RHOU,TGFB2,WNT9A
GDNF Family Ligand-Receptor Interactions	1.78	0.0658	2.236	2.236	FOS,IRS1,MRAS,RAC1,RALB
Tryptophan Degradation III (Eukaryotic)	1.77	0.107	#NUM!	#NUM!	HAAO,HADH,HADHB
Amyloid Processing	1.75	0.0784	#NUM!	#NUM!	NCSTN,PRKAR2A,PSEN2,PSENEN
cAMP-mediated signaling	1.74	0.0426	1.414	1.414	DUSP1,GDE1,GRK4,LAMTOR3,LPAR1,NPY1R,PRKAR2A,SMPDL3A,SMPDL3B,XCR1
Ephrin Receptor Signaling	1.72	0.0443	2.828	2.828	ARPC2,FGF1,GRINA,LIMK2,MRAS,NCK2,RAC1,RALB,SDC2
Paxillin Signaling	1.71	0.0556	2.449	2.449	ACTG2,ARF1,MRAS,NCK2,RAC1,RALB
Glutamate Removal from Folates	1.71	1	#NUM!	#NUM!	GGH
Sorbitol Degradation I	1.71	1	#NUM!	#NUM!	SORD
Germ Cell-Sertoli Cell Junction Signaling	1.7	0.0468	#NUM!	#NUM!	ACTG2,LIMK2,MRAS,RAC1,RALB,RHOU,TGFB2,TUBB1
Renal Cell Carcinoma Signaling	1.69	0.0625	2	2	ELOC,FOS,MRAS,RAC1,RALB
Chemokine Signaling	1.69	0.0625	2.236	2.236	FOS,LIMK2,MRAS,PLCB1,RALB
Insulin Receptor Signaling	1.69	0.05	1.342	1.342	IRS1,MRAS,PPP1R11,PRKAR2A,RALB,STX4,TRIP10
Opioid Signaling Pathway	1.64	0.0393	1.897	1.897	AP2M1,FOS,FOSB,GRINA,GRK4,GRK7,MRAS,PLCB1,PRKAR2A,RAC1,RALB
Dopamine Degradation	1.61	0.0938	#NUM!	#NUM!	ALDH2,ALDH3A2,SMOX
mTOR Signaling	1.61	0.0425	1	1	IRS1,MRAS,PPP2CB,PRKAB1,PRKAB2,RAC1,RALB,RHEB,RHOU
Integrin Signaling	1.6	0.0423	2.333	2.333	ACTG2,ARF1,ARPC2,MRAS,MYL9,NCK2,RAC1,RALB,RHOU
Polyamine Regulation in Colon Cancer	1.57	0.069	0	0	FOS,SAT2,SLC3A2,SMOX
ERK/MAPK Signaling	1.57	0.0417	0.707	0.707	DUSP1,FOS,LAMTOR3,MRAS,PPP1R11,PPP2CB,PRKAR2A,RAC1,RALB
Regulation Of The Epithelial Mesenchymal Transition In Development Pathway	1.55	0.0575	2.236	2.236	DVL3,NCSTN,PSEN2,PSENEN,WNT9A
NAD Signaling Pathway	1.53	0.0464	2.646	2.646	ACADM,PARP4,PRKAB1,PRKAB2,SIRT2,SLC29A3,TGFB2
Cholecystokinin/Gastrin-mediated Signaling	1.53	0.0504	2.236	2.236	FOS,MRAS,PLCB1,RAC1,RALB,RHOU
Unfolded protein response	1.49	0.0556	#NUM!	#NUM!	ATF6,CD82,DDIT3,DNAJB12,VCP
Renin-Angiotensin Signaling	1.48	0.0492	2.449	2.449	ACE,FOS,MRAS,PRKAR2A,RAC1,RALB
Th1 Pathway	1.48	0.0492	2.236	2.236	IL10RB,NCSTN,NFIL3,PSEN2,PSENEN,VAV1
RHOA Signaling	1.45	0.0484	2.449	2.449	ACTG2,ARPC2,LIMK2,LPAR1,MYL9,SEPTIN2
Noradrenaline and Adrenaline Degradation	1.45	0.0811	#NUM!	#NUM!	ALDH2,ALDH3A2,SMOX
Endothelin-1 Signaling	1.44	0.0417	2.449	2.449	ECE1,EDNRB,FOS,MRAS,PLAAT3,PLCB1,PRDX6,RALB
G-Protein Coupled Receptor Signaling	1.42	0.0299	1.964	1.964	CELSR3,CYSLTR2,DUSP1,EDNRB,FOS,GDE1,GPR108,GPR137B,GRK4,GRK7,LPAR1,MRAS,MYL9,NPY1R,PLCB1,PRKAR2A,RAC1,RALB,SMPDL3A,SMPDL3B,XCR1
Hepatic Fibrosis / Hepatic Stellate Cell Activation	1.42	0.0412	#NUM!	#NUM!	CERT1,ECE1,EDNRB,FGF1,LY96,MYL9,TGFB2,TNFRSF1B
Notch Signaling	1.42	0.0789	#NUM!	#NUM!	NCSTN,PSEN2,PSENEN
PPARα/RXRα Activation	1.41	0.041	-0.378	0.378	IRS1,MRAS,PLCB1,PRKAB1,PRKAB2,PRKAR2A,RALB,TGFB2
Dolichol and Dolichyl Phosphate Biosynthesis	1.41	0.5	#NUM!	#NUM!	DOLK
Death Receptor Signaling	1.39	0.0521	2.236	2.236	ACTG2,DIABLO,PARP4,TNFRSF1B,TNFRSF21
TGF-β Signaling	1.39	0.0521	2	2	AMHR2,FOS,MRAS,RALB,TGFB2
Colorectal Cancer Metastasis Signaling	1.38	0.0369	3	3	FOS,MMP19,MRAS,PRKAR2A,RAC1,RALB,RHOU,TGFB2,TLR8,WNT9A
UVA-Induced MAPK Signaling	1.36	0.051	#NUM!	#NUM!	FOS,MRAS,PARP4,PLCB1,RALB
ILK Signaling	1.36	0.04	1.89	1.89	ACTG2,FOS,IRS1,MYL9,NCK2,PPP2CB,RAC1,RHOU
Synaptic Long Term Potentiation	1.35	0.0458	1.633	1.633	GRINA,MRAS,PLCB1,PPP1R11,PRKAR2A,RALB
NRF2-mediated Oxidative Stress Response	1.35	0.038	1.89	1.89	ACTG2,DNAJB12,FOS,FTL,HACD3,MRAS,PPIB,RALB,VCP
HMGB1 Signaling	1.33	0.0419	2.646	2.646	FOS,MRAS,RAC1,RALB,RHOU,TGFB2,TNFRSF1B
CXCR4 Signaling	1.31	0.0414	2.449	2.449	FOS,MRAS,MYL9,PLCB1,RAC1,RALB,RHOU

## Sheet: CON_Val_down
Ingenuity Canonical Pathways	-log(p-value)	Ratio	z-score	|z-score|	Molecules
Senescence Pathway	3.81	0.0438	-0.277	0.277	CBX8,CCNB1,CCNB2,CDC25B,CDKN1B,CGAS,EED,PHF19,PIK3CD,RASSF5,RBL2,STING1,TP53
Sumoylation Pathway	3.39	0.068	0.816	0.816	ARHGDIB,CBX4,HDAC2,RHOH,SENP7,SERBP1,TP53
Cell Cycle: G2/M DNA Damage Checkpoint Regulation	3.32	0.1	1.342	1.342	CCNB1,CCNB2,CDC25B,TOP2A,TP53
Kinetochore Metaphase Signaling Pathway	3.2	0.0631	-1.633	1.633	CCNB1,CDC20,CENPA,NSL1,NUF2,SPC24,TTK
Prostate Cancer Signaling	3.13	0.0614	#NUM!	#NUM!	CDKN1B,CREB3L1,HDAC2,LEF1,PIK3CD,RBL2,TP53
Cyclins and Cell Cycle Regulation	3.09	0.0714	0	0	CCNB1,CCNB2,CDKN1B,HDAC2,RBL2,TP53
PI3K/AKT Signaling	2.9	0.0452	-2.236	2.236	CDKN1B,ELP1,GHR,IL18RAP,IL1R2,ITGA4,PIK3CD,PTGS2,TP53
Small Cell Lung Cancer Signaling	2.79	0.0625	#NUM!	#NUM!	CDKN1B,HDAC2,PIK3CD,PTGS2,RBL2,TP53
Mitotic Roles of Polo-Like Kinase	2.77	0.0758	-2.236	2.236	CCNB1,CCNB2,CDC20,CDC25B,KIF11
DNA damage-induced 14-3-3σ Signaling	2.74	0.158	#NUM!	#NUM!	CCNB1,CCNB2,TP53
Molecular Mechanisms of Cancer	2.63	0.0313	#NUM!	#NUM!	ARHGEF16,CAMK2A,CDC25B,CDKN1B,FYN,HDAC2,ITGA4,LEF1,MAPK13,NLK,PIK3CD,RBL2,RHOH,TP53
Hereditary Breast Cancer Signaling	2.58	0.0493	#NUM!	#NUM!	BARD1,CCNB1,HDAC2,HLTF,PALB2,PIK3CD,TP53
Natural Killer Cell Signaling	2.33	0.0402	-2.646	2.646	CD244,FYN,IL18RAP,KLRB1,MAPK13,PIK3CD,RASSF5,SH2D1A
ID1 Signaling Pathway	2.31	0.04	0	0	CDC20,CDKN1B,FYN,KIF11,MAPK13,PIK3CD,TP53,TYMS
p38 MAPK Signaling	2.31	0.05	#NUM!	#NUM!	CDC25B,CREB3L1,IL18RAP,IL1R2,MAPK13,TP53
Cell Cycle Control of Chromosomal Replication	2.21	0.0714	-2	2	MCM5,POLA1,POLE,TOP2A
Pancreatic Adenocarcinoma Signaling	2.21	0.0476	#NUM!	#NUM!	CDKN1B,HDAC2,PIK3CD,PTGS2,RBL2,TP53
Non-Small Cell Lung Cancer Signaling	2.11	0.0532	#NUM!	#NUM!	HDAC2,PIK3CD,RASSF5,RBL2,TP53
Death Receptor Signaling	2.07	0.0521	-2	2	ARHGDIB,ELP1,GAS2,PARP14,PARP8
UVA-Induced MAPK Signaling	2.04	0.051	#NUM!	#NUM!	MAPK13,PARP14,PARP8,PIK3CD,TP53
ATM Signaling	2.02	0.0505	0	0	CCNB1,CCNB2,CREB3L1,MAPK13,TP53
Inhibition of Angiogenesis by TSP1	2.01	0.0882	#NUM!	#NUM!	FYN,MAPK13,TP53
Role of JAK2 in Hormone-like Cytokine Signaling	2.01	0.0882	#NUM!	#NUM!	GHR,HLTF,SOCS5
Reelin Signaling in Neurons	2.01	0.0432	-2	2	APBB1,ARHGEF16,ARHGEF39,CAMK2A,FYN,PIK3CD
HER-2 Signaling in Breast Cancer	2	0.0352	0.378	0.378	ARF6,CDKN1B,FYN,GLE1,PIK3CD,PTGS2,RBL2,TP53
CD40 Signaling	1.94	0.0597	#NUM!	#NUM!	ELP1,MAPK13,PIK3CD,PTGS2
Cell Cycle: G1/S Checkpoint Regulation	1.92	0.0588	-1	1	CDKN1B,HDAC2,RBL2,TP53
D-mannose Degradation	1.89	1	#NUM!	#NUM!	MPI
Chronic Myeloid Leukemia Signaling	1.88	0.0467	#NUM!	#NUM!	CDKN1B,HDAC2,PIK3CD,RBL2,TP53
IL-10 Signaling	1.84	0.0556	#NUM!	#NUM!	ELP1,IL18RAP,IL1R2,MAPK13
Coronavirus Pathogenesis Pathway	1.76	0.0345	0.378	0.378	HDAC2,IRF7,MAPK13,PTGS2,RBL2,STING1,TP53
Ovarian Cancer Signaling	1.75	0.038	#NUM!	#NUM!	HDAC2,LEF1,PIK3CD,PTGS2,RBL2,TP53
IL-7 Signaling Pathway	1.72	0.0513	-1	1	CDKN1B,FYN,MAPK13,PIK3CD
BER (Base Excision Repair) Pathway	1.71	0.0682	#NUM!	#NUM!	ARL6IP5,POLE,TP53
HOTAIR Regulatory Pathway	1.69	0.0368	-1.633	1.633	EED,HDAC2,IRF1,LEF1,PIK3CD,STK38
Role of BRCA1 in DNA Damage Response	1.69	0.05	#NUM!	#NUM!	BARD1,HLTF,RBL2,TP53
Glioma Signaling	1.63	0.0403	#NUM!	#NUM!	CAMK2A,HDAC2,PIK3CD,RBL2,TP53
RHOA Signaling	1.63	0.0403	-2.236	2.236	CIT,LPAR3,PFN2,SEPTIN1,SEPTIN11
Signaling by Rho Family GTPases	1.61	0.0299	-2.828	2.828	ARHGEF16,CIT,DIAPH3,ITGA4,PIK3CD,RHOH,SEPTIN1,SEPTIN11
Glycine Biosynthesis III	1.59	0.5	#NUM!	#NUM!	AGXT
Prolactin Signaling	1.58	0.0465	-1	1	FYN,IRF1,PIK3CD,SOCS5
IL-6 Signaling	1.58	0.0391	-2	2	ELP1,IL18RAP,IL1R2,MAPK13,PIK3CD
Pulmonary Fibrosis Idiopathic Signaling Pathway	1.56	0.0276	-3	3	AJUBA,COL11A1,COL6A1,EED,LEF1,MAPK13,PIK3CD,STK38,TP53
UVB-Induced MAPK Signaling	1.52	0.0577	#NUM!	#NUM!	MAPK13,PIK3CD,TP53
STAT3 Pathway	1.49	0.037	#NUM!	#NUM!	GHR,IL18RAP,IL1R2,MAPK13,SOCS5
Role of PKR in Interferon Induction and Antiviral Response	1.48	0.0368	#NUM!	#NUM!	ELP1,IRF1,MAPK13,NLRP12,TP53
Pyrimidine Deoxyribonucleotides De Novo Biosynthesis I	1.45	0.087	#NUM!	#NUM!	DUT,TYMS
Granulocyte Adhesion and Diapedesis	1.42	0.0317	#NUM!	#NUM!	CCL17,HRH1,IL18RAP,IL1R2,ITGA4,XCL1
Role of IL-17A in Arthritis	1.42	0.0526	#NUM!	#NUM!	MAPK13,PIK3CD,PTGS2
Cancer Drug Resistance By Drug Efflux	1.4	0.0517	#NUM!	#NUM!	PIK3CD,PTGS2,TP53
Endometrial Cancer Signaling	1.36	0.05	#NUM!	#NUM!	LEF1,PIK3CD,TP53
Retinoic acid Mediated Apoptosis Signaling	1.36	0.05	#NUM!	#NUM!	IRF1,PARP14,PARP8
GADD45 Signaling	1.36	0.05	#NUM!	#NUM!	CCNB1,MAPK13,TP53
Gluconeogenesis I	1.35	0.0769	#NUM!	#NUM!	ENO3,ME2
PTEN Signaling	1.33	0.0333	1	1	CDKN1B,ELP1,GHR,ITGA4,PIK3CD
Mouse Embryonic Stem Cell Pluripotency	1.33	0.0385	-1	1	LEF1,MAPK13,PIK3CD,TP53
NAD Signaling Pathway	1.32	0.0331	-1.342	1.342	CD38,PARP14,PARP8,PIK3CD,TP53

## Sheet: DEX_Val_up
Ingenuity Canonical Pathways	-log(p-value)	Ratio	z-score	|z-score|	Molecules
CLEAR Signaling Pathway	26.6	0.204	1.457	1.457	ASAH1,ATP6AP1,ATP6AP2,ATP6V0A1,ATP6V0B,ATP6V0E1,ATP6V1A,ATP6V1C1,ATP6V1D,ATP6V1E1,ATP6V1F,BNIP3,CD63,CHP1,CREB3L2,CTNS,CTSA,CTSB,EGFR,GBA,GLA,GLB1,GLMP,GNS,GSK3B,IFI30,IGF1R,LAMTOR3,M6PR,MCOLN1,MRAS,NEU1,PLBD2,PPARA,PPP2CB,PPP2R3A,PPP2R5B,PRKAB1,PRKAB2,PRKCD,PRKCI,PSAP,RAB7A,RALB,RHEB,RRAGC,SCPEP1,SLC36A1,TGFB2,TLR4,TLR8,TNFRSF1B,TNFSF11,TPP1,VPS11,VPS35,YWHAG,YWHAH
Phagosome Maturation	13.9	0.195	#NUM!	#NUM!	ATP6AP1,ATP6AP2,ATP6V0A1,ATP6V0B,ATP6V0E1,ATP6V1A,ATP6V1C1,ATP6V1D,ATP6V1E1,ATP6V1F,CALR,CANX,CTSA,CTSB,CTSH,CTSS,DYNC1I2,DYNLL1,DYNLRB1,EEA1,LAMP2,M6PR,NCF2,NSF,PRDX6,RAB5C,RAB7A,RAB7B,RAC1,TUBB1,VPS11
Autophagy	9.66	0.14	3.78	3.78	ARL8B,ATG3,BNIP3,CHP1,CREB3L2,DRAM1,FOS,GORASP2,GSK3B,IRS1,LAMP2,MAP2K1,MAP2K2,PPP2CB,PPP2R3A,PPP2R5B,PRKAB1,PRKAB2,PRKACA,PRKAR2A,RAB7A,RAB7B,RALB,SLC1A5,SLC3A2,TGFB2,TLR4,TNFRSF1B,VPS11,WIPI1
Ferroptosis Signaling Pathway	7.97	0.159	1.964	1.964	ABCA1,ACACA,ARF1,CTSB,FTL,GCLC,GPX4,LPCAT3,MAP2K1,MAP2K2,MRAS,NCOA4,NFE2L2,PRKAB1,PRKAB2,RALB,SLC1A5,SLC39A8,SLC3A2,TXNRD1,VDAC2
Epithelial Adherens Junction Signaling	6.64	0.134	0.218	0.218	ACTR3,ARHGAP35,ARPC2,CRK,EGFR,FGF1,IGF1R,MRAS,NF2,PPP2CB,PPP2R3A,PPP2R5B,PRKAB1,PRKAB2,RAC1,RALB,RHOA,STK3,TGFB2,YWHAG,YWHAH
Clathrin-mediated Endocytosis Signaling	6.29	0.119	#NUM!	#NUM!	AAK1,ACTR3,AP1B1,AP1S1,AP2M1,AP2S1,ARPC2,CHP1,CLTA,CLTB,CLTC,DNM2,DNM3,F2R,FGF1,HSPA8,ITGB1,RAB11A,RAB5C,RAB7A,RAC1,SH3GLB1,STAM
Role of MAPK Signaling in Promoting the Pathogenesis of Influenza	6.22	0.15	3.873	3.873	ATP6AP1,ATP6AP2,ATP6V0A1,ATP6V0B,ATP6V0E1,ATP6V1A,ATP6V1C1,ATP6V1D,ATP6V1E1,ATP6V1F,MAP2K1,MAP2K2,MRAS,PLA2G7,PLAAT3,PRDX6,RALB
Estrogen Receptor Signaling	6.1	0.0882	4.082	4.082	ADCY9,CREB3L2,CTBP2,EGFR,FOS,GNA11,GNB4,GNG10,GSK3B,HSP90AA1,HSP90B1,IGF1R,MAP2K1,MAP2K2,MMP19,MRAS,NDUFA9,NDUFB10,NDUFB2,NDUFB3,NDUFS8,NDUFV2,PDIA3,PLCB1,PLCB3,PRKAB1,PRKAB2,PRKACA,PRKAR2A,PRKCD,PRKCI,RALB,RHOA,SDHB,SDHD,UQCRC2
TCA Cycle II (Eukaryotic)	6.08	0.348	2.828	2.828	CS,DLST,IDH3A,IDH3B,MDH1,MDH2,SDHB,SDHD
Sirtuin Signaling Pathway	6.06	0.0993	0.688	0.688	ABCA1,ACSS2,ATG3,GLUD1,GSK3B,H3-3A/H3-3B,LDHA,NDUFA9,NDUFB10,NDUFB2,NDUFB3,NDUFS8,NDUFV2,NFE2L2,PDHA1,PGAM1,PGK1,PPARA,SCNN1A,SDHB,SDHD,SIRT2,SLC25A5,TIMM17A,TIMM8B,TOMM40,UQCRC2,VDAC1,VDAC2
ERK/MAPK Signaling	5.97	0.111	2.236	2.236	CREB3L2,CRK,ELF4,FOS,H3-3A/H3-3B,ITGB1,LAMTOR3,MAP2K1,MAP2K2,MRAS,PPP1R11,PPP1R14B,PPP2CB,PPP2R3A,PPP2R5B,PRKACA,PRKAR2A,PRKCD,PRKCI,RAC1,RALB,RPS6KA4,YWHAG,YWHAH
Opioid Signaling Pathway	5.93	0.1	2.294	2.294	ADCY9,AP1B1,AP2M1,AP2S1,CAMK1,CLTA,CLTB,CLTC,CREB3L2,FOS,FOSB,GNA11,GNB4,GNG10,GRINA,GRK4,GSK3B,MAP2K1,MAP2K2,MRAS,PLCB1,PRKACA,PRKAR2A,PRKCD,PRKCI,RAC1,RALB,RPS6KA4
p70S6K Signaling	5.91	0.136	2.5	2.5	BCAP31,EGFR,F2R,IRS1,MAP2K1,MAP2K2,MRAS,PDIA3,PLCB1,PLCB3,PPP2CB,PPP2R3A,PPP2R5B,PRKCD,PRKCI,RALB,YWHAG,YWHAH
Iron homeostasis signaling pathway	5.58	0.129	#NUM!	#NUM!	ATP6AP1,ATP6AP2,ATP6V0A1,ATP6V0B,ATP6V0E1,ATP6V1A,ATP6V1C1,ATP6V1D,ATP6V1E1,ATP6V1F,BTRC,CD163,CYBRD1,EGFR,FECH,FTL,MCOLN1,SLC48A1
Insulin Receptor Signaling	5.53	0.129	2	2	CRK,GAB1,GSK3B,IRS1,MAP2K1,MAP2K2,MRAS,OCRL,PPP1R11,PPP1R14B,PRKACA,PRKAR2A,PRKCI,RALB,RHOQ,SCNN1A,STX4,TRIP10
Unfolded protein response	5.41	0.156	2.714	2.714	ATF6,CALR,CANX,CD82,DNAJB9,HSP90B1,HSPA5,HSPA8,NFE2L2,OS9,SEL1L,UBXN4,VCP,XBP1
Synaptic Long Term Potentiation	5.31	0.13	3	3	CHP1,CREB3L2,GNA11,GRINA,MAP2K1,MAP2K2,MRAS,PDIA3,PLCB1,PLCB3,PPP1R11,PPP1R14B,PRKACA,PRKAR2A,PRKCD,PRKCI,RALB
Cholecystokinin/Gastrin-mediated Signaling	5.24	0.134	3.873	3.873	EGFR,FOS,MAP2K1,MAP2K2,MEF2A,MRAS,PLCB1,PLCB3,PRKCD,PRKCI,RAC1,RALB,RHOA,RHOQ,RHOT1,RHOU
PPARα/RXRα Activation	5.1	0.108	-0.243	0.243	ABCA1,ACOX1,ADCY9,GNA11,GPD2,HSP90AA1,HSP90B1,IRS1,MAP2K1,MAP2K2,MRAS,PDIA3,PLCB1,PLCB3,PPARA,PRKAB1,PRKAB2,PRKACA,PRKAR2A,RALB,TGFB2
Cardiac Hypertrophy Signaling	5.06	0.0962	4.264	4.264	ADCY9,CHP1,GNA11,GNB4,GNG10,GSK3B,IGF1R,IRS1,MAP2K1,MAP2K2,MAP3K8,MEF2A,MRAS,PDIA3,PLCB1,PLCB3,PRKACA,PRKAR2A,RAC1,RALB,RHOA,RHOQ,RHOT1,RHOU,TGFB2
CXCR4 Signaling	4.94	0.112	3.357	3.357	ADCY9,CRK,FOS,GNA11,GNB4,GNG10,MAP2K1,MAP2K2,MRAS,PLCB1,PLCB3,PRKCD,PRKCI,RAC1,RALB,RHOA,RHOQ,RHOT1,RHOU
ERK5 Signaling	4.91	0.162	3.317	3.317	CREB3L2,EGFR,FOS,GAB1,MAP3K8,MEF2A,MRAS,RALB,RPS6KA4,RPS6KC1,YWHAG,YWHAH
Huntington's Disease Signaling	4.89	0.0919	2.828	2.828	CAPN2,CLTA,CLTB,CLTC,CREB3L2,DNM2,DNM3,DYNC1I2,EGFR,GNA11,GNB4,GNG10,HSPA5,HSPA8,IGF1R,NSF,PLCB1,PLCB3,PRKCD,PRKCI,PSMC1,PSMC5,PSMD1,PSMD2,SDHB,SDHD
Apelin Endothelial Signaling Pathway	4.88	0.121	3.357	3.357	ADCY9,FOS,GNA11,GNB4,GNG10,ICAM1,MAP2K1,MAP2K2,MEF2A,MRAS,PLCB1,PLCB3,PRKAB1,PRKAB2,PRKCD,PRKCI,RALB
14-3-3-mediated Signaling	4.87	0.126	3.207	3.207	FOS,GSK3B,MAP2K1,MAP2K2,MRAS,PDIA3,PLCB1,PLCB3,PRKCD,PRKCI,RALB,STRADA,TUBB1,VIM,YWHAG,YWHAH
Mitochondrial Dysfunction	4.86	0.111	#NUM!	#NUM!	AIFM1,BACE1,GPD2,GPX4,NDUFA9,NDUFB10,NDUFB2,NDUFB3,NDUFS8,NDUFV2,PDHA1,PSEN1,PSENEN,SDHB,SDHD,TRAK1,UQCRC2,VDAC1,VDAC2
Protein Kinase A Signaling	4.83	0.0807	2.646	2.646	ADCY9,CDC26,CHP1,CREB3L2,DUSP3,GNB4,GNG10,GSK3B,H3-3A/H3-3B,KDELR2,KDELR3,MAP2K1,MAP2K2,PDE4A,PDIA3,PHKG1,PLCB1,PLCB3,PPP1R11,PPP1R14B,PRKACA,PRKAR2A,PRKCD,PRKCI,PTPN21,PTPRJ,PYGL,RHOA,SMPDL3A,SMPDL3B,TGFB2,YWHAG,YWHAH
fMLP Signaling in Neutrophils	4.7	0.122	3.606	3.606	ACTR3,ARPC2,CHP1,GNA11,GNB4,GNG10,MAP2K1,MAP2K2,MRAS,NCF2,PLCB1,PLCB3,PRKCD,PRKCI,RAC1,RALB
HIF1α Signaling	4.67	0.101	2.683	2.683	CAMK1,CHP1,ELOC,GPI,HK1,HSP90AA1,HSPA5,HSPA8,LDHA,MAP2K1,MAP2K2,MMP19,MRAS,NCF2,PRKCD,PRKCI,RAC1,RALB,SAT2,TGFB2,VIM
Virus Entry via Endocytic Pathways	4.67	0.135	#NUM!	#NUM!	AP1B1,AP1S1,AP2M1,AP2S1,CLTA,CLTB,CLTC,DNM2,ITGB1,MRAS,PRKCD,PRKCI,RAC1,RALB
P2Y Purigenic Receptor Signaling Pathway	4.62	0.12	3.606	3.606	ADCY9,CREB3L2,FOS,GNB4,GNG10,MAP2K1,MAP2K2,MRAS,PDIA3,PLCB1,PLCB3,PRKACA,PRKAR2A,PRKCD,PRKCI,RALB
mTOR Signaling	4.54	0.0991	2.065	2.065	EIF4A1,EIF4G1,IRS1,MRAS,PLD3,PPP2CB,PPP2R3A,PPP2R5B,PRKAB1,PRKAB2,PRKCD,PRKCI,RAC1,RALB,RHEB,RHOA,RHOQ,RHOT1,RHOU,RPS6KA4,RPS6KC1
α-Adrenergic Signaling	4.48	0.13	2.828	2.828	ADCY9,GNA11,GNB4,GNG10,MAP2K1,MAP2K2,MRAS,PHKG1,PRKACA,PRKAR2A,PRKCD,PRKCI,PYGL,RALB
Molecular Mechanisms of Cancer	4.43	0.0761	#NUM!	#NUM!	ADCY9,CRK,FOS,GAB1,GNA11,GNB4,GNG10,GSK3B,HIPK2,IRS1,ITGB1,LAMTOR3,LRP6,MAP2K1,MAP2K2,MRAS,PLCB1,PLCB3,PRKACA,PRKAR2A,PRKCD,PRKCI,PSEN1,PSENEN,RAC1,RALB,RASGRF1,RHOA,RHOQ,RHOT1,RHOU,SUFU,TGFB2,WNT7B
Circadian Rhythm Signaling	4.38	0.0896	#NUM!	#NUM!	ADCY9,BTRC,CREB3L2,GNA11,GNB4,GNG10,GRINA,GSK3B,H3-3A/H3-3B,MAP2K1,MAP2K2,MRAS,NFIL3,PDIA3,PLCB1,PLCB3,PRKAB1,PRKAB2,PRKACA,PRKAR2A,PRKCD,PRKCI,RALB,SLC39A7
Gαq Signaling	4.36	0.106	3.873	3.873	CHP1,GNA11,GNB4,GNG10,GSK3B,MAP2K1,MAP2K2,MRAS,PLCB1,PLCB3,PLD3,PRKCD,PRKCI,RAC1,RHOA,RHOQ,RHOT1,RHOU
PFKFB4 Signaling Pathway	4.34	0.188	2.121	2.121	CREB3L2,GPI,HK1,MAP2K1,MAP2K2,PRKACA,PRKAR2A,TGFB2,TKT
Glioblastoma Multiforme Signaling	4.33	0.105	3.3	3.3	EGFR,GSK3B,IGF1R,MAP2K1,MAP2K2,MRAS,NF2,PDIA3,PLCB1,PLCB3,PRKCD,RAC1,RALB,RHOA,RHOQ,RHOT1,RHOU,WNT7B
Colorectal Cancer Metastasis Signaling	4.3	0.0886	3.9	3.9	ADCY9,EGFR,FOS,GNA11,GNB4,GNG10,GSK3B,LRP6,MAP2K1,MAP2K2,MMP19,MRAS,PRKACA,PRKAR2A,RAC1,RALB,RHOA,RHOQ,RHOT1,RHOU,TGFB2,TLR4,TLR8,WNT7B
PI3K Signaling in B Lymphocytes	4.23	0.112	3.873	3.873	ATF6,CD180,CHP1,FOS,IRS1,MAP2K1,MAP2K2,MRAS,PDIA3,PLCB1,PLCB3,PRKCI,RAC1,RALB,TLR4,VAV1
CDK5 Signaling	4.21	0.123	2.496	2.496	ADCY9,FOSB,ITGB1,MAP2K1,MAP2K2,MRAS,PPP1R11,PPP1R14B,PPP2CB,PPP2R3A,PPP2R5B,PRKACA,PRKAR2A,RALB
Production of Nitric Oxide and Reactive Oxygen Species in Macrophages	4.19	0.0995	2.065	2.065	FOS,MAP2K1,MAP3K8,NCF2,PPARA,PPP1R11,PPP1R14B,PPP2CB,PPP2R3A,PPP2R5B,PRKCD,PRKCI,RAC1,RHOA,RHOQ,RHOT1,RHOU,TLR4,TNFRSF1B
Thrombin Signaling	4.16	0.0933	3.638	3.638	ADCY9,CAMK1,EGFR,F2R,GNA11,GNB4,GNG10,MAP2K1,MAP2K2,MRAS,PDIA3,PLCB1,PLCB3,PRKCD,PRKCI,RAC1,RALB,RHOA,RHOQ,RHOT1,RHOU
GNRH Signaling	4.16	0.099	4	4	ADCY9,CREB3L2,EGFR,FOS,GNA11,GNB4,GNG10,MAP2K1,MAP2K2,MAP3K8,MRAS,PLCB1,PLCB3,PRKACA,PRKAR2A,PRKCD,PRKCI,RAC1,RALB
IL-8 Signaling	4.12	0.0952	4.123	4.123	CSTB,EGFR,FOS,GNA11,GNB4,GNG10,ICAM1,MAP2K1,MAP2K2,MRAS,NCF2,PLD3,PRKCD,PRKCI,RAC1,RALB,RHOA,RHOQ,RHOT1,RHOU
IGF-1 Signaling	4.04	0.125	3.162	3.162	FOS,IGF1R,IGFBP7,IRS1,MAP2K1,MAP2K2,MRAS,PRKACA,PRKAR2A,PRKCI,RALB,YWHAG,YWHAH
NRF2-mediated Oxidative Stress Response	3.84	0.0886	3	3	DNAJB9,EPHX1,FOS,FTL,GCLC,GSK3B,HACD3,HSP90AA1,HSP90B1,MAF,MAP2K1,MAP2K2,MGST1,MRAS,NFE2L2,PPIB,PRKCD,PRKCI,RALB,TXNRD1,VCP
Role of NFAT in Cardiac Hypertrophy	3.79	0.0901	3.771	3.771	ADCY9,CAMK1,CHP1,GNB4,GNG10,GSK3B,IGF1R,MAP2K1,MAP2K2,MEF2A,MRAS,PDIA3,PLCB1,PLCB3,PRKACA,PRKAR2A,PRKCD,PRKCI,RALB,TGFB2
Polyamine Regulation in Colon Cancer	3.67	0.155	1	1	FOS,GSK3B,MAP2K1,MAP2K2,ODC1,RHOA,SAT2,SLC3A2,SMOX
AMPK Signaling	3.67	0.0861	2	2	ACACA,CREB3L2,GNA11,GNB4,GNG10,IRS1,MRAS,PPM1H,PPP2CB,PPP2R3A,PPP2R5B,PRKAB1,PRKAB2,PRKACA,PRKAR2A,RAB11A,RAB1A,RAB39A,RAB6A,RAB7A,STRADA
Oxytocin Signaling Pathway	3.64	0.0819	4.264	4.264	CHP1,CREB3L2,EGFR,FOS,GNA11,GNB4,GNG10,GSK3B,MRAS,NFE2L2,PLCB1,PLCB3,PPARA,PRKAB1,PRKAB2,PRKACA,PRKAR2A,PRKCD,PRKCI,RALB,RHOA,SLC39A7,TNFSF11
HIPPO signaling	3.64	0.129	-0.707	0.707	BTRC,CD44,NF2,PPP1R11,PPP1R14B,PPP2CB,PPP2R3A,PPP2R5B,STK3,YWHAG,YWHAH
Synaptic Long Term Depression	3.6	0.0923	2.5	2.5	GNA11,IGF1R,MAP2K1,MAP2K2,MRAS,PDIA3,PLA2G7,PLAAT3,PLCB1,PLCB3,PPP2CB,PPP2R3A,PPP2R5B,PRDX6,PRKCD,PRKCI,RALB,SLC39A7
Integrin Signaling	3.57	0.0892	2.668	2.668	ACTR3,ARF1,ARHGAP26,ARPC2,CAPN2,CRK,GSK3B,ITGB1,MAP2K1,MAP2K2,MRAS,NEDD9,RAC1,RALB,RHOA,RHOQ,RHOT1,RHOU,TSPAN2
Glioma Invasiveness Signaling	3.56	0.137	3	3	CD44,F2R,MRAS,RAC1,RALB,RHOA,RHOQ,RHOT1,RHOU,VTN
Neuregulin Signaling	3.52	0.111	2.333	2.333	CRK,EGFR,HSP90AA1,HSP90B1,ITGB1,MAP2K1,MAP2K2,MRAS,PRKCD,PRKCI,PSEN1,RALB,RNF41
Hepatic Fibrosis Signaling Pathway	3.49	0.0713	4.041	4.041	CCDC88A,CREB3L2,DVL3,FOS,FTL,GSK3B,ICAM1,ITGB1,LRP6,MAP2K1,MAP2K2,MRAS,NCF2,PRKACA,PRKAR2A,PRKCD,PRKCI,RAC1,RALB,RHOA,RHOQ,RHOT1,RHOU,SDHB,SDHD,TGFB2,TIRAP,TLR4,TNFRSF1B,WNT7B
Xenobiotic Metabolism Signaling	3.44	0.0793	#NUM!	#NUM!	ALDH1L2,ALDH2,ALDH7A1,CAMK1,CHST12,FTL,GCLC,HSP90AA1,HSP90B1,MAF,MAP2K1,MAP2K2,MAP3K8,MGST1,MRAS,NFE2L2,PPP2CB,PPP2R3A,PPP2R5B,PRKCD,PRKCI,RALB,SMOX
Sperm Motility	3.41	0.0824	3.317	3.317	BMX,EGFR,GNA11,GNB4,GNG10,IGF1R,MAP2K1,MERTK,MRAS,PDE4A,PDIA3,PEAK1,PLA2G7,PLAAT3,PLCB1,PLCB3,PRDX6,PRKACA,PRKAR2A,PRKCD,PRKCI
NGF Signaling	3.41	0.108	3.464	3.464	CREB3L2,CRK,GAB1,MAP2K1,MAP2K2,MAP3K8,MRAS,PRKCD,RAC1,RALB,RHOA,RPS6KA4,RPS6KC1
Apelin Adipocyte Signaling Pathway	3.38	0.121	0.632	0.632	ADCY9,GNA11,GPX4,MGST1,NCF2,PRDX6,PRKAB1,PRKAB2,PRKACA,PRKAR2A,RAC1
UVC-Induced MAPK Signaling	3.36	0.157	2.828	2.828	EGFR,FOS,MAP2K1,MAP2K2,MRAS,PRKCD,PRKCI,RALB
Telomerase Signaling	3.33	0.112	1.508	1.508	EGFR,ELF4,HSP90AA1,HSP90B1,MAP2K1,MAP2K2,MRAS,PPP2CB,PPP2R3A,PPP2R5B,RALB,TPP1
Dopamine Receptor Signaling	3.28	0.127	1	1	ADCY9,NCS1,PPP1R11,PPP1R14B,PPP2CB,PPP2R3A,PPP2R5B,PRKACA,PRKAR2A,SMOX
Necroptosis Signaling Pathway	3.25	0.0955	3.357	3.357	CAPN2,CHP1,GLUD1,MERTK,MLKL,PYGL,SLC25A13,SLC25A5,TIMM17A,TIMM8B,TLR4,TNFRSF1B,TOMM40,VDAC1,VDAC2
Endothelin-1 Signaling	3.22	0.0885	3.357	3.357	ADCY9,ECE1,EDNRB,FOS,GAB1,GNA11,MRAS,PDIA3,PLA2G7,PLAAT3,PLCB1,PLCB3,PLD3,PRDX6,PRKCD,PRKCI,RALB
Regulation Of The Epithelial Mesenchymal Transition By Growth Factors Pathway	3.22	0.0885	3	3	EGFR,FGF1,FOS,FRS2,GAB1,GSK3B,MAP2K1,MAP2K2,MRAS,RAC1,RALB,RHOA,TGFB2,TNFRSF1B,TNFSF11,VIM,ZEB2
Cardiac Hypertrophy Signaling (Enhanced)	3.17	0.0646	5.303	5.303	ACE,ADCY9,ATF6,CHP1,DIAPH2,DVL3,EDNRB,FGF1,GNA11,GNB4,GNG10,GSK3B,IGF1R,ITGB1,MAP2K1,MAP2K2,MAP3K8,MEF2A,MRAS,PDE4A,PDIA3,PLCB1,PLCB3,PRKACA,PRKAR2A,PRKCD,PRKCI,RALB,RHOA,SMPDL3A,SMPDL3B,TGFB2,TNFRSF1B,TNFSF11,WNT7B
Endocannabinoid Developing Neuron Pathway	3.17	0.102	1.414	1.414	ADCY9,CREB3L2,GNB4,GNG10,GSK3B,MAP2K1,MAP2K2,MRAS,PRKACA,PRKAR2A,RAC1,RALB,RHOA
Tight Junction Signaling	3.14	0.0899	#NUM!	#NUM!	CASK,F11R,FOS,NSF,PALS1,PPP2CB,PPP2R3A,PPP2R5B,PRKACA,PRKAR2A,PRKCI,RAC1,RHOA,STX4,TGFB2,TNFRSF1B
Inhibition of ARE-Mediated mRNA Degradation Pathway	3.14	0.0932	0.302	0.302	EXOSC7,PPP2CB,PPP2R3A,PPP2R5B,PRKACA,PRKAR2A,PSMC1,PSMC5,PSMD1,PSMD2,TNFRSF1B,TNFSF11,YWHAG,YWHAH,ZFP36L1
Endoplasmic Reticulum Stress Pathway	3.12	0.238	2.236	2.236	ATF6,CALR,HSP90B1,HSPA5,XBP1
Melanocyte Development and Pigmentation Signaling	3.1	0.112	3.162	3.162	ADCY9,CREB3L2,CRK,MAP2K1,MAP2K2,MRAS,PRKACA,PRKAR2A,RALB,RPS6KA4,RPS6KC1
Oxytocin In Brain Signaling Pathway	3.1	0.0863	3.5	3.5	CREB3L2,EGFR,GNA11,GNB4,GNG10,MAP2K1,MAP2K2,MEF2A,MRAS,PLA2G7,PLAAT3,PLCB3,PRDX6,PRKCD,PRKCI,RALB,TLR4
PI3K/AKT Signaling	3.05	0.0854	1.5	1.5	GAB1,GSK3B,HSP90AA1,HSP90B1,ITGB1,MAP2K1,MAP2K2,MAP3K8,MRAS,OCRL,PPP2CB,PPP2R3A,PPP2R5B,RALB,RHEB,YWHAG,YWHAH
UDP-N-acetyl-D-galactosamine Biosynthesis II	3.04	0.308	2	2	GNPDA2,GPI,HK1,PGM3
Dopamine-DARPP32 Feedback in cAMP Signaling	3.01	0.0874	2.84	2.84	ADCY9,CHP1,CREB3L2,GRINA,PDIA3,PLCB1,PLCB3,PPP1R11,PPP1R14B,PPP2CB,PPP2R3A,PPP2R5B,PRKACA,PRKAR2A,PRKCD,PRKCI
HMGB1 Signaling	2.97	0.0898	3.606	3.606	FOS,ICAM1,MAP2K1,MAP2K2,MRAS,RAC1,RALB,RHOA,RHOQ,RHOT1,RHOU,TGFB2,TLR4,TNFRSF1B,TNFSF11
Melatonin Signaling	2.97	0.125	3	3	MAP2K1,MAP2K2,PDIA3,PLCB1,PLCB3,PRKACA,PRKAR2A,PRKCD,PRKCI
Ephrin Receptor Signaling	2.95	0.0837	3.873	3.873	ACTR3,ARPC2,CREB3L2,CRK,FGF1,GNA11,GNB4,GNG10,GRINA,ITGB1,MAP2K1,MAP2K2,MRAS,RAC1,RALB,RHOA,SDC2
CCR3 Signaling in Eosinophils	2.92	0.0963	3	3	GNA11,GNB4,GNG10,MAP2K1,MAP2K2,MRAS,PLCB1,PLCB3,PRKCD,PRKCI,RAC1,RALB,RHOA
Asparagine Degradation I	2.89	1	#NUM!	#NUM!	ASPG,ASRGL1
Sphingosine-1-phosphate Signaling	2.88	0.1	2.333	2.333	ACER1,ACER3,ADCY9,ASAH1,PDIA3,PLCB1,PLCB3,RAC1,RHOA,RHOQ,RHOT1,RHOU
Ceramide Degradation	2.84	0.429	#NUM!	#NUM!	ACER1,ACER3,ASAH1
Renin-Angiotensin Signaling	2.82	0.0984	3.317	3.317	ACE,ADCY9,FOS,MAP2K1,MAP2K2,MRAS,PRKACA,PRKAR2A,PRKCD,PRKCI,RAC1,RALB
GDNF Family Ligand-Receptor Interactions	2.8	0.118	2.828	2.828	FOS,FRS2,GAB1,IRS1,MAP2K1,MAP2K2,MRAS,RAC1,RALB
Fatty Acid β-oxidation I	2.78	0.167	2.236	2.236	ACADM,ACSF2,ECI2,EHHADH,HADH,HADHB
MSP-RON Signaling In Cancer Cells Pathway	2.78	0.0929	2.887	2.887	CREB3L2,EGFR,ELF4,FOS,GSK3B,ITGB1,MAP2K1,MAP2K2,MRAS,RALB,VIM,YWHAG,YWHAH
Leukocyte Extravasation Signaling	2.76	0.0829	3.5	3.5	ARHGAP35,BMX,CD44,CRK,F11R,ICAM1,ITGB1,MAP2K2,MMP19,NCF2,PECAM1,PRKCD,PRKCI,RAC1,RHOA,VAV1
Signaling by Rho Family GTPases	2.75	0.0746	4	4	ACTR3,ARPC2,CDC42EP4,FOS,GNA11,GNB4,GNG10,ITGB1,MAP2K1,MAP2K2,MRAS,NCF2,PRKCI,RAC1,RHOA,RHOQ,RHOT1,RHOU,SEPTIN2,VIM
Actin Nucleation by ARP-WASP Complex	2.73	0.108	3.162	3.162	ACTR3,ARPC2,ITGB1,MRAS,RAC1,RALB,RHOA,RHOQ,RHOT1,RHOU
Regulation of the Epithelial-Mesenchymal Transition Pathway	2.72	0.0821	#NUM!	#NUM!	DVL3,EGFR,FGF1,FRS2,GAB1,GSK3B,MAP2K1,MAP2K2,MRAS,PSEN1,PSENEN,RALB,RHOA,TGFB2,WNT7B,ZEB2
Cardiac β-adrenergic Signaling	2.7	0.0843	0.577	0.577	ADCY9,GNA11,GNB4,GNG10,MRAS,PDE4A,PPP1R11,PPP1R14B,PPP2CB,PPP2R3A,PPP2R5B,PRKACA,PRKAR2A,SMPDL3A,SMPDL3B
Xenobiotic Metabolism General Signaling Pathway	2.7	0.0909	3.606	3.606	FTL,GCLC,MAF,MAP2K1,MAP2K2,MAP3K8,MGST1,MRAS,NFE2L2,PPARA,PRKCD,PRKCI,RALB
Fcγ Receptor-mediated Phagocytosis in Macrophages and Monocytes	2.69	0.106	3.162	3.162	ACTR3,ARPC2,CRK,MYO5A,PLD3,PRKCD,PRKCI,RAB11A,RAC1,VAV1
Gluconeogenesis I	2.68	0.192	2.236	2.236	GPI,MDH1,MDH2,PGAM1,PGK1
IL-3 Signaling	2.68	0.114	3	3	CHP1,FOS,MAP2K1,MAP2K2,MRAS,PRKCD,PRKCI,RAC1,RALB
Amyloid Processing	2.65	0.137	0	0	BACE1,CAPN2,GSK3B,PRKACA,PRKAR2A,PSEN1,PSENEN
Renal Cell Carcinoma Signaling	2.64	0.113	2.828	2.828	CRK,ELOC,FOS,GAB1,MAP2K1,MAP2K2,MRAS,RAC1,RALB
Chemokine Signaling	2.64	0.113	3	3	CAMK1,FOS,MAP2K1,MAP2K2,MRAS,PLCB1,PLCB3,RALB,RHOA
ILK Signaling	2.61	0.08	1.732	1.732	CREB3L2,FOS,GSK3B,IRS1,ITGB1,PPP1R14B,PPP2CB,PPP2R3A,PPP2R5B,RAC1,RHOA,RHOQ,RHOT1,RHOU,RPS6KA4,VIM
Synaptogenesis Signaling Pathway	2.57	0.0694	2.837	2.837	ACTR3,ADCY9,AP1B1,AP2M1,AP2S1,ARPC2,CREB3L2,CRK,GRINA,GSK3B,HSPA8,MRAS,NSF,PRKACA,PRKAR2A,PRKCD,RAB5C,RAC1,RALB,RASGRF1,RHOA,STXBP1
UVA-Induced MAPK Signaling	2.56	0.102	2.828	2.828	EGFR,FOS,MRAS,PARP4,PDIA3,PLCB1,PLCB3,RALB,RPS6KA4,RPS6KC1
HGF Signaling	2.53	0.0909	3.317	3.317	ELF4,FOS,GAB1,ITGB1,MAP2K1,MAP2K2,MAP3K8,MRAS,PRKCD,PRKCI,RAC1,RALB
ERBB4 Signaling	2.53	0.118	2.449	2.449	MAP2K1,MAP2K2,MRAS,PRKCD,PRKCI,PSEN1,PSENEN,RALB
BAG2 Signaling Pathway	2.49	0.107	2.236	2.236	ANXA2,CTSB,HSP90AA1,HSPA5,HSPA8,PSMC1,PSMC5,PSMD1,PSMD2
Sphingosine and Sphingosine-1-phosphate Metabolism	2.48	0.333	#NUM!	#NUM!	ACER1,ACER3,ASAH1
Neuropathic Pain Signaling In Dorsal Horn Neurons	2.46	0.099	3.162	3.162	CAMK1,FOS,GRINA,PDIA3,PLCB1,PLCB3,PRKACA,PRKAR2A,PRKCD,PRKCI
LPS-stimulated MAPK Signaling	2.46	0.106	3	3	FOS,MAP2K1,MAP2K2,MRAS,PRKCD,PRKCI,RAC1,RALB,TLR4
Fc Epsilon RI Signaling	2.45	0.0932	2.714	2.714	FCER1G,GAB1,MAP2K1,MAP2K2,MRAS,OCRL,PRKCD,PRKCI,RAC1,RALB,VAV1
SNARE Signaling Pathway	2.43	0.0882	3.464	3.464	ADCY9,HSPA8,NSF,PRKACA,PRKAR2A,RAB11A,RAB1A,RAB39A,RAB6A,RAB7A,SNAP23,STXBP1
Xenobiotic Metabolism CAR Signaling Pathway	2.43	0.0789	1.291	1.291	ALDH1L2,ALDH2,ALDH7A1,CHST12,EGFR,HSP90AA1,HSP90B1,MAP2K1,MAP2K2,MGST1,PPP2CB,PPP2R3A,PPP2R5B,PRKCD,PRKCI
Role of Macrophages, Fibroblasts and Endothelial Cells in Rheumatoid Arthritis	2.4	0.0671	#NUM!	#NUM!	CHP1,CREB3L2,FOS,GSK3B,ICAM1,LRP6,MAP2K1,MAP2K2,MRAS,PDIA3,PLCB1,PLCB3,PRKCD,PRKCI,RAC1,RALB,RHOA,TLR4,TLR8,TNFRSF1B,TNFSF11,WNT7B
Relaxin Signaling	2.39	0.0839	2.449	2.449	ADCY9,FOS,GNA11,GNB4,GNG10,MAP2K1,MRAS,PDE4A,PRKACA,PRKAR2A,SLC39A7,SMPDL3A,SMPDL3B
RAC Signaling	2.37	0.087	3.317	3.317	ACTR3,ARPC2,CD44,ITGB1,MAP2K1,MAP2K2,MRAS,NCF2,PRKCI,RAC1,RALB,RHOA
Ketolysis	2.34	0.3	#NUM!	#NUM!	BDH1,HADHB,OXCT1
G Protein Signaling Mediated by Tubby	2.33	0.136	#NUM!	#NUM!	GNA11,GNB4,GNG10,MRAS,PLCB1,PLCB3
Glioma Signaling	2.28	0.0887	3	3	CAMK1,EGFR,IDH1,IDH3B,IGF1R,MAP2K1,MAP2K2,MRAS,PRKCD,PRKCI,RALB
Gap Junction Signaling	2.26	0.0758	#NUM!	#NUM!	ADCY9,EGFR,MAP2K1,MAP2K2,MRAS,PDIA3,PLCB1,PLCB3,PRKACA,PRKAR2A,PRKCD,PRKCI,RALB,SLC39A7,TUBB1
Axonal Guidance Signaling	2.24	0.0591	#NUM!	#NUM!	ACE,ACTR3,ADAM9,ADAMTS12,ARPC2,CHP1,CRK,GNA11,GNB4,GNG10,GSK3B,ITGB1,MAP2K1,MAP2K2,MRAS,PDIA3,PLCB1,PLCB3,PRKACA,PRKAR2A,PRKCD,PRKCI,RAC1,RALB,RHOA,RTN4,SDC2,SUFU,TUBB1,WNT7B
Leptin Signaling in Obesity	2.23	0.105	#NUM!	#NUM!	ADCY9,MAP2K1,MAP2K2,PDIA3,PLCB1,PLCB3,PRKACA,PRKAR2A
Macropinocytosis Signaling	2.23	0.105	2.449	2.449	ANKFY1,ITGB1,MRAS,PRKCD,PRKCI,RAC1,RALB,RHOA
GDP-glucose Biosynthesis	2.21	0.273	#NUM!	#NUM!	HK1,PGM1,PGM3
Aldosterone Signaling in Epithelial Cells	2.19	0.0793	2.828	2.828	DNAJB9,HSP90AA1,HSP90B1,HSPA5,HSPA8,MAP2K1,MAP2K2,PDIA3,PLCB1,PLCB3,PRKCD,PRKCI,SCNN1A
Semaphorin Signaling in Neurons	2.17	0.113	#NUM!	#NUM!	DPYSL3,ITGB1,RAC1,RHOA,RHOQ,RHOT1,RHOU
ERBB Signaling	2.17	0.0957	2.333	2.333	EGFR,FOS,GSK3B,MAP2K1,MAP2K2,MRAS,PRKCD,PRKCI,RALB
Neurotrophin/TRK Signaling	2.16	0.103	2.449	2.449	CREB3L2,FOS,FRS2,GAB1,MAP2K1,MAP2K2,MRAS,RALB
G Beta Gamma Signaling	2.16	0.0853	3.162	3.162	DNM2,EGFR,GNA11,GNB4,GNG10,MRAS,PRKACA,PRKAR2A,PRKCD,PRKCI,RALB
Endocannabinoid Cancer Inhibition Pathway	2.16	0.0816	0.302	0.302	ADCY9,CREB3L2,GSK3B,MAP2K1,MAP2K2,PRKAB1,PRKAB2,PRKACA,PRKAR2A,RHOA,SPTLC1,VIM
Apelin Muscle Signaling Pathway	2.14	0.125	#NUM!	#NUM!	GNA11,GNB4,GNG10,MRAS,PRKAB1,PRKAB2
Putrescine Degradation III	2.14	0.182	2	2	ALDH2,ALDH7A1,SAT2,SMOX
Thrombopoietin Signaling	2.14	0.111	2.646	2.646	FOS,MAP2K1,MAP2K2,MRAS,PRKCD,PRKCI,RALB
Spermine and Spermidine Degradation I	2.13	0.5	#NUM!	#NUM!	SAT2,SMOX
N-acetylglucosamine Degradation II	2.13	0.5	#NUM!	#NUM!	GNPDA2,NAGK
Fatty Acid β-oxidation III (Unsaturated, Odd Number)	2.13	0.5	#NUM!	#NUM!	ECI2,EHHADH
Glucose and Glucose-1-phosphate Degradation	2.1	0.25	#NUM!	#NUM!	HK1,PGM1,PGM3
Glycogen Degradation II	2.1	0.25	#NUM!	#NUM!	PGM1,PGM3,PYGL
PTEN Signaling	2.09	0.08	-2.309	2.309	EGFR,GSK3B,IGF1R,ITGB1,MAP2K1,MAP2K2,MRAS,OCRL,PREX2,RAC1,RALB,YWHAH
Germ Cell-Sertoli Cell Junction Signaling	2.04	0.076	#NUM!	#NUM!	ITGB1,MAP2K1,MAP2K2,MAP3K8,MRAS,RAC1,RALB,RHOA,RHOQ,RHOT1,RHOU,TGFB2,TUBB1
Mitotic Roles of Polo-Like Kinase	2.03	0.106	#NUM!	#NUM!	CDC26,HSP90AA1,HSP90B1,PLK2,PPP2CB,PPP2R3A,PPP2R5B
Phospholipases	1.99	0.104	2.449	2.449	PDIA3,PLA2G7,PLAAT3,PLCB1,PLCB3,PLD3,PRDX6
GPCR-Mediated Nutrient Sensing in Enteroendocrine Cells	1.99	0.0847	3.162	3.162	ADCY9,GNA11,GNG10,PDIA3,PLCB1,PLCB3,PRKACA,PRKAR2A,PRKCD,PRKCI
Xenobiotic Metabolism PXR Signaling Pathway	1.99	0.0725	1.604	1.604	ALDH1L2,ALDH2,ALDH7A1,CHST12,HSP90AA1,HSP90B1,MGST1,PPP1R11,PPP1R14B,PRKACA,PRKAR2A,PRKCD,PRKCI,SMOX
UVB-Induced MAPK Signaling	1.97	0.115	2.236	2.236	EGFR,FOS,H3-3A/H3-3B,MAP2K1,PRKCD,PRKCI
Remodeling of Epithelial Adherens Junctions	1.96	0.103	2	2	ACTR3,ARPC2,DNM2,DNM3,RAB5C,RAB7A,TUBB1
Galactose Degradation I (Leloir Pathway)	1.92	0.4	#NUM!	#NUM!	GALK2,GALM
Prolactin Signaling	1.91	0.093	2.828	2.828	FOS,IRS1,MAP2K1,MAP2K2,MRAS,PRKCD,PRKCI,RALB
eNOS Signaling	1.9	0.0755	1.414	1.414	ADCY9,DNM2,HSP90AA1,HSP90B1,HSPA5,HSPA8,PRKAB1,PRKAB2,PRKACA,PRKAR2A,PRKCD,PRKCI
Glycogen Degradation III	1.9	0.214	#NUM!	#NUM!	PGM1,PGM3,PYGL
Colanic Acid Building Blocks Biosynthesis	1.9	0.214	#NUM!	#NUM!	GALK2,GPI,UGDH
Pulmonary Healing Signaling Pathway	1.88	0.0704	2.138	2.138	EGFR,MMP19,MRAS,PECAM1,PRKAB1,PRKAB2,PRKCD,PRKCI,RAC1,RALB,TGFB2,TLR4,TNFRSF1B,WNT7B
Adrenomedullin signaling pathway	1.88	0.0704	3.051	3.051	ADCY9,FOS,GNA11,GSK3B,MAP2K1,MAP2K2,MRAS,PDIA3,PLCB1,PLCB3,PRKACA,PRKAR2A,RALB,SLC39A7
Growth Hormone Signaling	1.86	0.0986	2.449	2.449	FOS,IGF1R,IRS1,PRKCD,PRKCI,RPS6KA4,RPS6KC1
Ephrin B Signaling	1.83	0.0972	2.236	2.236	GNA11,GNB4,GNG10,MRAS,RAC1,RHOA,VAV1
Gαs Signaling	1.83	0.08	2.449	2.449	ADCY9,CREB3L2,GNA11,GNB4,GNG10,MAP2K1,MAP2K2,MRAS,PRKACA,PRKAR2A
PPAR Signaling	1.82	0.0841	-2.333	2.333	FOS,HSP90AA1,HSP90B1,MAP2K1,MAP2K2,MRAS,PPARA,RALB,TNFRSF1B
Ceramide Signaling	1.8	0.0889	2.828	2.828	FOS,MAP2K1,MRAS,PPP2CB,PPP2R3A,PPP2R5B,RALB,TNFRSF1B
Actin Cytoskeleton Signaling	1.79	0.0653	3.207	3.207	ACTR3,ARHGAP35,ARPC2,CRK,DIAPH2,F2R,FGF1,ITGB1,MAP2K1,MAP2K2,MRAS,NCKAP1L,RAC1,RALB,RHOA,VAV1
Tryptophan Degradation III (Eukaryotic)	1.77	0.143	2	2	EHHADH,HAAO,HADH,HADHB
Aspartate Degradation II	1.75	0.333	#NUM!	#NUM!	MDH1,MDH2
GPCR-Mediated Integration of Enteroendocrine Signaling Exemplified by an L Cell	1.74	0.0933	-0.378	0.378	ADCY9,GNA11,PDIA3,PLCB1,PLCB3,PRKACA,PRKAR2A
Oxidative Phosphorylation	1.73	0.0811	3	3	NDUFA9,NDUFB10,NDUFB2,NDUFB3,NDUFS8,NDUFV2,SDHB,SDHD,UQCRC2
Endocannabinoid Neuronal Synapse Pathway	1.72	0.0738	1	1	ADCY9,CHP1,GNA11,GNB4,GNG10,GRINA,PDIA3,PLCB1,PLCB3,PRKACA,PRKAR2A
Sonic Hedgehog Signaling	1.71	0.138	-2	2	GSK3B,PRKACA,PRKAR2A,SUFU
Androgen Signaling	1.71	0.071	1.89	1.89	CALR,GNA11,GNB4,GNG10,H3-3A/H3-3B,HSP90AA1,MRAS,NCOA4,PRKACA,PRKAR2A,PRKCD,PRKCI
Insulin Secretion Signaling Pathway	1.7	0.0625	4	4	ADCY9,CREB3L2,EIF4A1,EIF4G1,GNA11,NSF,PDHA1,PDIA3,PLCB1,PLCB3,PRKACA,PRKAR2A,PRKCD,PRKCI,SCNN1A,SEC11A,SRP14
Antiproliferative Role of Somatostatin Receptor 2	1.68	0.0909	2	2	GNB4,GNG10,MAP2K1,MAP2K2,MRAS,RALB,SLC39A7
Corticotropin Releasing Hormone Signaling	1.68	0.0728	3	3	ADCY9,CREB3L2,FOS,MAP2K1,MAP2K2,MEF2A,PRKACA,PRKAR2A,PRKCD,PRKCI,SLC39A7
Semaphorin Neuronal Repulsive Signaling Pathway	1.68	0.0728	-0.302	0.302	CD44,DPYSL3,GSK3B,ITGB1,MAP2K1,MAP2K2,PDE4A,PRKACA,PRKAR2A,RAC1,RHOA
Hepatic Cholestasis	1.68	0.0681	#NUM!	#NUM!	ADCY9,CYP7A1,LY96,PPARA,PRKACA,PRKAR2A,PRKCD,PRKCI,TGFB2,TIRAP,TLR4,TNFRSF1B,TNFSF11
LPS/IL-1 Mediated Inhibition of RXR Function	1.66	0.063	-0.378	0.378	ABCA1,ACOX1,ACSF2,ALDH1L2,ALDH2,ALDH7A1,CHST12,CRAT,CYP7A1,FABP5,LY96,MGST1,PPARA,SMOX,TLR4,TNFRSF1B
Toll-like Receptor Signaling	1.66	0.0897	1	1	FOS,LY96,PPARA,TIRAP,TLR4,TLR8,TNFAIP3
IL-1 Signaling	1.65	0.0833	2	2	ADCY9,FOS,GNA11,GNB4,GNG10,MRAS,PRKACA,PRKAR2A
Factors Promoting Cardiogenesis in Vertebrates	1.64	0.0719	2.333	2.333	CREB3L2,GSK3B,LRP6,PDIA3,PLCB1,PLCB3,PRKCD,PRKCI,RHOA,TGFB2,WNT7B
Thyroid Cancer Signaling	1.63	0.0886	1.89	1.89	FOS,GSK3B,IRS1,MAP2K1,MAP2K2,MRAS,RALB
RHOGDI Signaling	1.62	0.0651	-3.317	3.317	ACTR3,ARHGAP35,ARPC2,CD44,GNA11,GNB4,GNG10,ITGB1,MRAS,RAC1,RHOA,RHOQ,RHOT1,RHOU
IL-12 Signaling and Production in Macrophages	1.6	0.0735	#NUM!	#NUM!	FOS,MAF,MAP2K1,MAP2K2,MAP3K8,PRKCD,PRKCI,RAB7A,TGFB2,TLR4
nNOS Signaling in Neurons	1.58	0.106	#NUM!	#NUM!	CAPN2,CHP1,GRINA,PRKCD,PRKCI
White Adipose Tissue Browning Pathway	1.56	0.0725	3	3	ADCY9,CREB3L2,CTBP2,FCER1G,LDHA,PPARA,PRKAB1,PRKAB2,PRKACA,PRKAR2A
Role of MAPK Signaling in the Pathogenesis of Influenza	1.55	0.0854	#NUM!	#NUM!	MAP2K1,MAP2K2,MRAS,PLA2G7,PLAAT3,PRDX6,RALB
Reelin Signaling in Neurons	1.54	0.0719	2.53	2.53	ACTR3,ARPC2,CRK,GRINA,GSK3B,ITGB1,MAP2K1,MAP2K2,RAC1,RHOA
Neuroprotective Role of THOP1 in Alzheimer's Disease	1.53	0.075	0.816	0.816	ACE,ECE1,IDE,PREP,PRKACA,PRKAR2A,PRSS55,THOP1,TPP1
Pyridoxal 5'-phosphate Salvage Pathway	1.51	0.0909	2.449	2.449	GRK4,MAP2K1,MAP2K2,MAP3K8,PNPO,PRKCD
WNT/Ca+ pathway	1.51	0.0909	2.236	2.236	CREB3L2,DVL3,GSK3B,PDIA3,PLCB1,PLCB3
VEGF Family Ligand-Receptor Interactions	1.5	0.0833	2.646	2.646	FOS,MAP2K1,MAP2K2,MRAS,PRKCD,PRKCI,RALB
Sumoylation Pathway	1.49	0.0777	-1.633	1.633	CTBP2,FOS,RAC1,RHOA,RHOQ,RHOT1,RHOU,SAE1
LXR/RXR Activation	1.47	0.0732	-0.816	0.816	ABCA1,ACACA,CYP7A1,HADH,LY96,MSR1,TLR4,TNFRSF1B,VTN
FGF Signaling	1.45	0.0814	2.449	2.449	CREB3L2,CRK,FGF1,FRS2,GAB1,MAP2K1,RAC1
PDGF Signaling	1.45	0.0814	2.646	2.646	CRK,FOS,MAP2K1,MAP2K2,MRAS,OCRL,RALB
HER-2 Signaling in Breast Cancer	1.45	0.0617	2.673	2.673	ARF1,EGFR,ELF4,FCER1G,FOS,GSK3B,ITGB1,MAP2K1,MAP2K2,MRAS,PRKCD,PRKCI,RALB,RHEB
Glutamate Removal from Folates	1.44	1	#NUM!	#NUM!	GGH
Sorbitol Degradation I	1.44	1	#NUM!	#NUM!	SORD
Regulation Of The Epithelial Mesenchymal Transition In Development Pathway	1.43	0.0805	1.134	1.134	DVL3,GSK3B,PSEN1,PSENEN,S100A4,SUFU,WNT7B
Glutaryl-CoA Degradation	1.42	0.143	#NUM!	#NUM!	EHHADH,HADH,HADHB
Histamine Degradation	1.42	0.143	#NUM!	#NUM!	ALDH2,ALDH7A1,HNMT
Agrin Interactions at Neuromuscular Junction	1.4	0.0857	2.236	2.236	DAG1,EGFR,ITGB1,MRAS,RAC1,RALB
Calcium Transport I	1.32	0.2	#NUM!	#NUM!	ANXA5,ATP2C1
Apelin Cardiac Fibroblast Signaling Pathway	1.32	0.13	#NUM!	#NUM!	PRKAB1,PRKAB2,TGFB2
Glucocorticoid Receptor Signaling	1.31	0.0499	#NUM!	#NUM!	CD163,CHP1,EGFR,FOS,H3-3A/H3-3B,HSP90AA1,HSP90B1,HSPA5,HSPA8,ICAM1,MAP2K1,MAP2K2,MRAS,NDUFA9,NDUFB10,NDUFB2,NDUFB3,NDUFS8,NDUFV2,PRKAB1,PRKAB2,PRKACA,RAC1,RALB,SDHB,SDHD,TGFB2,UQCRC2,YWHAH
Hepatic Fibrosis / Hepatic Stellate Cell Activation	1.31	0.0619	#NUM!	#NUM!	CERT1,COL15A1,ECE1,EDNRB,EGFR,FGF1,ICAM1,IGF1R,LY96,TGFB2,TLR4,TNFRSF1B
Antioxidant Action of Vitamin C	1.31	0.0714	-2.449	2.449	PDIA3,PLA2G7,PLAAT3,PLCB1,PLCB3,PLD3,PRDX6,TXNRD1

## Sheet: DEX_Val_down
Ingenuity Canonical Pathways	-log(p-value)	Ratio	z-score	|z-score|	Molecules
Kinetochore Metaphase Signaling Pathway	6.1	0.108	-0.302	0.302	ANAPC5,ANAPC7,CCNB1,CDC20,CENPA,DSN1,ESPL1,KNTC1,NSL1,SKA1,SPC24,TTK
Mitotic Roles of Polo-Like Kinase	3.74	0.106	-1.134	1.134	ANAPC5,ANAPC7,CCNB1,CDC20,ESPL1,KIF11,WEE1
Cell Cycle Control of Chromosomal Replication	3.3	0.107	-2.449	2.449	MCM2,MCM4,ORC1,ORC4,POLA1,TOP2A
Cyclins and Cell Cycle Regulation	3.09	0.0833	0	0	CCNB1,CDKN1B,E2F7,E2F8,MYT1,SKP2,WEE1
Estrogen-mediated S-phase Entry	2.94	0.154	-1	1	CDKN1B,E2F7,E2F8,SKP2
IL-15 Production	2.75	0.065	-2.828	2.828	CLK1,CLK4,DSTYK,DYRK3,ERBB4,FYN,JAK3,TXK
Protein Ubiquitination Pathway	2.35	0.0436	#NUM!	#NUM!	ANAPC5,CDC20,DNAJC18,NEDD4,PSMB9,PSME1,PSME2,SKP2,TRAF6,UBE2C,UBE2L6,USP18
Sperm Motility	2.16	0.0431	-2	2	CLK1,CLK4,DSTYK,DYRK3,ERBB4,FYN,ITPR1,JAK3,PLB1,PRKCQ,TXK
Natural Killer Cell Signaling	1.98	0.0452	-2.828	2.828	CD244,FYN,JAK3,KLRB1,MAPK13,PRKCQ,RASSF5,SH2D1A,TRAF6
NER (Nucleotide Excision Repair, Enhanced Pathway)	1.96	0.0583	#NUM!	#NUM!	CHAF1B,ERCC4,ERCC8,POLA1,RFC5,TOP2A
Cell Cycle: G2/M DNA Damage Checkpoint Regulation	1.9	0.08	1	1	CCNB1,SKP2,TOP2A,WEE1
Reelin Signaling in Neurons	1.88	0.0504	-2	2	APBB1,ARHGEF16,ARHGEF3,ARHGEF37,ARHGEF39,CAMK2A,FYN
Role of BRCA1 in DNA Damage Response	1.83	0.0625	#NUM!	#NUM!	BARD1,E2F7,E2F8,HLTF,RFC5
Senescence Pathway	1.71	0.037	0.333	0.333	ANAPC5,ANAPC7,CCNB1,CDKN1B,E2F7,E2F8,EED,PHF19,RASSF5,STING1,TRAF6
Thrombin Signaling	1.67	0.04	-2.646	2.646	ARHGEF16,ARHGEF3,ARHGEF37,ARHGEF39,CAMK2A,ITPR1,MAPK13,PRKCQ,RHOH
Cholesterol Biosynthesis I	1.65	0.154	#NUM!	#NUM!	MSMO1,SC5D
Cholesterol Biosynthesis II (via 24,25-dihydrolanosterol)	1.65	0.154	#NUM!	#NUM!	MSMO1,SC5D
Cholesterol Biosynthesis III (via Desmosterol)	1.65	0.154	#NUM!	#NUM!	MSMO1,SC5D
DNA Double-Strand Break Repair by Homologous Recombination	1.59	0.143	#NUM!	#NUM!	POLA1,RAD52
Inhibition of ARE-Mediated mRNA Degradation Pathway	1.57	0.0435	-0.816	0.816	CD70,DCP1A,MAPK13,PSMB9,PSME1,PSME2,ZNF331
Cell Cycle Regulation by BTG Family Proteins	1.54	0.0811	#NUM!	#NUM!	BTG1,E2F7,E2F8
Activation of IRF by Cytosolic Pattern Recognition Receptors	1.53	0.0615	-2	2	ELP1,IFIH1,IRF9,TRAF6
CD40 Signaling	1.48	0.0597	-2	2	ELP1,JAK3,MAPK13,TRAF6
Molecular Mechanisms of Cancer	1.48	0.0313	#NUM!	#NUM!	ARHGEF16,ARHGEF3,CAMK2A,CDKN1B,E2F7,E2F8,FYN,ITGA4,JAK3,MAPK13,NLK,PRKCQ,RHOH,WNT5A
Cell Cycle: G1/S Checkpoint Regulation	1.46	0.0588	#NUM!	#NUM!	CDKN1B,E2F7,E2F8,SKP2
Protein Kinase A Signaling	1.45	0.0318	0	0	ADD3,AKAP12,AKAP5,AKAP7,ANAPC5,ANAPC7,CAMK2A,DUSP4,EYA1,ITPR1,MPPE1,PDE7A,PRKCQ
GDP-L-fucose Biosynthesis II (from L-fucose)	1.45	0.5	#NUM!	#NUM!	FPGT
April Mediated Signaling	1.4	0.0714	#NUM!	#NUM!	ELP1,MAPK13,TRAF6
B Cell Activating Factor Signaling	1.37	0.0698	#NUM!	#NUM!	ELP1,MAPK13,TRAF6

## Sheet: LPS_Val_up
Ingenuity Canonical Pathways	-log(p-value)	Ratio	z-score	|z-score|	Molecules
CLEAR Signaling Pathway	15.4	0.144	-0.469	0.469	ASAH1,ATP6AP2,ATP6V0B,ATP6V0E1,ATP6V1A,ATP6V1B2,ATP6V1C1,ATP6V1E1,ATP6V1F,ATP6V1G1,CD63,CHP1,CTNS,CTSB,GBA,GLA,GLB1,GLMP,HEXB,HPS5,IFI30,LAMTOR3,M6PR,MAPK6,MRAS,NRAS,PLBD2,PPP2CB,PPP2R1B,PRKAB2,PSAP,RAB7A,RALB,RHEB,TCIRG1,TGFB2,TLR4,TLR8,YWHAG,YWHAH,YWHAQ
Phagosome Maturation	13.8	0.182	#NUM!	#NUM!	ATP6AP2,ATP6V0B,ATP6V0E1,ATP6V1A,ATP6V1B2,ATP6V1C1,ATP6V1E1,ATP6V1F,ATP6V1G1,CANX,CTSB,CTSH,CTSS,DYNC1I2,DYNLRB1,EEA1,LAMP2,M6PR,NCF2,PRDX6,RAB5C,RAB7A,RAB7B,RAC1,TAP1,TCIRG1,TUBA8,TUBB1,VTI1B
BAG2 Signaling Pathway	11	0.226	2.828	2.828	ANXA2,CASP3,CTSB,HSP90AA1,HSPA5,HSPA8,HSPA9,MAPKAPK2,PSMA1,PSMA3,PSMA5,PSMA6,PSMB2,PSMB4,PSMC1,PSMC6,PSMD1,PSMD11,PSMD2
Inhibition of ARE-Mediated mRNA Degradation Pathway	8.12	0.137	2.111	2.111	MAPK6,MAPKAPK2,PPP2CB,PPP2R1B,PRKAR1A,PRKAR2A,PSMA1,PSMA3,PSMA5,PSMA6,PSMB2,PSMB4,PSMC1,PSMC6,PSMD1,PSMD11,PSMD2,TNFSF13,TNFSF13B,YWHAG,YWHAH,YWHAQ
Role of MAPK Signaling in Promoting the Pathogenesis of Influenza	7.81	0.159	4	4	ATP6AP2,ATP6V0B,ATP6V0E1,ATP6V1A,ATP6V1B2,ATP6V1C1,ATP6V1E1,ATP6V1F,ATP6V1G1,CASP3,MAP2K1,MRAS,NRAS,PLA2G7,PLAAT3,PRDX6,RALB,TCIRG1
Iron homeostasis signaling pathway	7.1	0.137	#NUM!	#NUM!	ABCB10,ATP6AP2,ATP6V0B,ATP6V0E1,ATP6V1A,ATP6V1B2,ATP6V1C1,ATP6V1E1,ATP6V1F,ATP6V1G1,CD163,CYBRD1,FTL,HFE,HSPA9,JAK2,SLC39A14,SLC40A1,TCIRG1
Huntington's Disease Signaling	7	0.0989	0.447	0.447	ATP5F1A,ATP5PB,CAPN2,CASP10,CASP3,DNM3,DYNC1I2,GNB4,GNG10,HSPA5,HSPA8,HSPA9,PIK3CB,PLCB1,POLR2K,PSMA1,PSMA3,PSMA5,PSMA6,PSMB2,PSMB4,PSMC1,PSMC6,PSMD1,PSMD11,PSMD2,SDHC,VTI1B
Ferroptosis Signaling Pathway	6.05	0.129	2.668	2.668	ABCA1,ARF1,ARF4,CTH,CTSB,EMP1,FTL,GCH1,MACROH2A1,MAP2K1,MRAS,NRAS,PRKAB2,RALB,SAT1,SLC39A14,SLC39A8
FAT10 Signaling Pathway	5.94	0.196	#NUM!	#NUM!	PSMA1,PSMA3,PSMA5,PSMA6,PSMB2,PSMB4,PSMC1,PSMC6,PSMD1,PSMD11,PSMD2
Glucocorticoid Receptor Signaling	5.44	0.0688	#NUM!	#NUM!	ANXA1,ATP5F1A,ATP5PB,CD163,CHP1,DNAH1,DUSP1,FCGR1A,FKBP5,FOS,GTF2B,GTF2H1,H3-3A/H3-3B,HSP90AA1,HSP90B1,HSPA5,HSPA8,HSPA9,ICAM1,IL10,IL10RB,IL2RA,JAK2,MAP2K1,MRAS,NDUFA9,NDUFB3,NRAS,PIK3CB,POLR2K,PRKAB2,PTGES3,RAC1,RALB,SDHC,SLPI,SUMO1,TGFB2,UQCRC2,YWHAH
IGF-1 Signaling	5.32	0.135	2.714	2.714	FOS,IRS1,JAK2,MAP2K1,MRAS,NRAS,PIK3CB,PRKAR1A,PRKAR2A,RALB,SOCS1,YWHAG,YWHAH,YWHAQ
Autophagy	5.32	0.0977	3.13	3.13	ARL8B,CHP1,DRAM1,FOS,IRS1,LAMP2,MAP2K1,MYD88,NOD2,PIK3CB,PPP2CB,PPP2R1B,PRKAB2,PRKAR1A,PRKAR2A,RAB7A,RAB7B,RALB,RIPK2,TGFB2,TLR4
Fatty Acid β-oxidation I	4.89	0.222	2.646	2.646	ACADM,ACSL1,ECI2,EHHADH,HADH,HADHB,SCP2,TUBA8
Role of PKR in Interferon Induction and Antiviral Response	4.59	0.11	1.069	1.069	CASP3,DDX58,EIF2AK2,FCGR1A,FOS,HSP90AA1,HSP90B1,HSPA5,HSPA8,HSPA9,IFNGR1,MSR1,MYD88,STAT2,TLR4
Mitochondrial Dysfunction	4.52	0.0994	#NUM!	#NUM!	ATP5F1A,ATP5PB,CASP3,COX5A,COX7A2,COX7C,GPD2,GSR,NDUFA1,NDUFA9,NDUFB3,PDHA1,PSEN1,PSENEN,SDHC,SOD2,UQCRC2
Epithelial Adherens Junction Signaling	4.42	0.102	0.5	0.5	ARPC2,ARPC3,FGF1,MRAS,MYL12A,NRAS,PPP2CB,PPP2R1B,PRKAB2,RAC1,RALB,STK3,TGFB2,YWHAG,YWHAH,YWHAQ
PI3K Signaling in B Lymphocytes	4.33	0.105	3.742	3.742	ATF6,CD180,CD40,CHP1,FOS,IRS1,MAP2K1,MRAS,NRAS,PDIA3,PIK3CB,PLCB1,RAC1,RALB,TLR4
14-3-3-mediated Signaling	4.32	0.11	3.464	3.464	FOS,MAP2K1,MRAS,NRAS,PDIA3,PIK3CB,PLCB1,RALB,TUBA8,TUBB1,VIM,YWHAG,YWHAH,YWHAQ
Tumor Microenvironment Pathway	4.27	0.095	4.123	4.123	CD274,CD44,CFLAR,CSF1,FGF1,FN1,FOS,ICAM1,IL10,JAK2,MAP2K1,MRAS,NRAS,PIK3CB,RAC1,RALB,TGFB2
p70S6K Signaling	4.13	0.106	2.111	2.111	BCAP31,IRS1,MAP2K1,MRAS,NRAS,PDIA3,PIK3CB,PLCB1,PPP2CB,PPP2R1B,RALB,YWHAG,YWHAH,YWHAQ
Axonal Guidance Signaling	4.1	0.065	#NUM!	#NUM!	ACE,ADAM9,ADAMTS12,ARPC2,ARPC3,CHP1,EFNB1,GNB4,GNG10,ITGB1,ITSN1,MAP2K1,MRAS,MYL12A,NCK2,NRAS,NRP2,PDIA3,PIK3CB,PLCB1,PRKAR1A,PRKAR2A,RAC1,RALB,RTN4,SDC2,SDCBP,SEMA3C,SEMA6A,SEMA7A,TUBA8,TUBB1,WNT7B
HIF1α Signaling	3.96	0.0865	1.698	1.698	CHP1,ELOC,HK2,HSP90AA1,HSPA5,HSPA8,HSPA9,LDHA,MAP2K1,MRAS,NCF2,NRAS,PIK3CB,RAC1,RALB,SAT1,TGFB2,VIM
Interferon Signaling	3.95	0.194	1.89	1.89	IFI6,IFNGR1,JAK2,OAS1,SOCS1,STAT2,TAP1
Relaxin Signaling	3.93	0.0968	2.449	2.449	CTH,FOS,GNB4,GNG10,MAP2K1,MRAS,PDE12,PDE4A,PDE4B,PIK3CB,PRKAR1A,PRKAR2A,SLC39A7,SMPDL3A,SMPDL3B
Role of Macrophages, Fibroblasts and Endothelial Cells in Rheumatoid Arthritis	3.9	0.0732	#NUM!	#NUM!	CHP1,CSF1,DAAM1,FCGR1A,FN1,FOS,ICAM1,IL10,JAK2,MAP2K1,MAPKAPK2,MRAS,MYD88,NRAS,PDIA3,PIK3CB,PLCB1,RAC1,RALB,SOCS1,TLR4,TLR8,TNFSF13B,WNT7B
Th1 Pathway	3.9	0.107	2.111	2.111	CD274,CD40,CD86,ICAM1,IFNGR1,IL10,IL10RB,IL27,JAK2,PIK3CB,PSEN1,PSENEN,SOCS1
Necroptosis Signaling Pathway	3.87	0.0955	3.873	3.873	CAPN2,CASP10,CFLAR,CHP1,EIF2AK2,GLUL,MLKL,PELI1,PYGL,RIPK3,SLC25A5,STAT2,TLR4,TOMM20,ZBP1
Clathrin-mediated Endocytosis Signaling	3.86	0.0881	#NUM!	#NUM!	ACTG2,AP2M1,ARPC2,ARPC3,CHP1,DAB2,DNM3,FGF1,HSPA8,ITGB1,PICALM,PIK3CB,RAB11A,RAB5C,RAB7A,RAC1,SH3GLB1
TREM1 Signaling	3.83	0.13	3.162	3.162	CD40,CD86,ICAM1,IL10,ITGB1,JAK2,MYD88,NOD2,TLR4,TLR8
Sirtuin Signaling Pathway	3.8	0.0753	1.291	1.291	ABCA1,ATP5F1A,ATP5PB,GADD45B,GADD45G,H3-3A/H3-3B,LDHA,MAPK6,NAMPT,NDRG1,NDUFA1,NDUFA9,NDUFB3,NR1H3,PDHA1,PGK1,SDHC,SLC25A5,SOD2,TOMM20,TUBA8,UQCRC2
ERK/MAPK Signaling	3.75	0.0833	2.138	2.138	DUSP1,FOS,H3-3A/H3-3B,ITGB1,LAMTOR3,MAP2K1,MRAS,NRAS,PIK3CB,PPP2CB,PPP2R1B,PRKAR1A,PRKAR2A,RAC1,RALB,YWHAG,YWHAH,YWHAQ
Protein Ubiquitination Pathway	3.74	0.0764	#NUM!	#NUM!	ELOC,HSP90AA1,HSP90B1,HSPA5,HSPA8,HSPA9,PSMA1,PSMA3,PSMA5,PSMA6,PSMB2,PSMB4,PSMC1,PSMC6,PSMD1,PSMD11,PSMD2,TAP1,UBE2D3,USP15,USP18
PI3K/AKT Signaling	3.7	0.0854	2.84	2.84	HSP90AA1,HSP90B1,IL10RB,IL2RA,ITGB1,JAK2,MAP2K1,MRAS,NRAS,PIK3CB,PPP2CB,PPP2R1B,RALB,RHEB,YWHAG,YWHAH,YWHAQ
Tryptophan Degradation III (Eukaryotic)	3.7	0.214	2.236	2.236	EHHADH,HAAO,HADH,HADHB,KMO,TUBA8
JAK/STAT Signaling	3.6	0.122	1.897	1.897	CISH,FOS,JAK2,MAP2K1,MRAS,NRAS,PIK3CB,RALB,SOCS1,STAT2
Ephrin Receptor Signaling	3.6	0.0837	3.873	3.873	ARPC2,ARPC3,EFNB1,FGF1,GNB4,GNG10,ITGB1,ITSN1,JAK2,MAP2K1,MRAS,NCK2,NRAS,RAC1,RALB,SDC2,SDCBP
fMLP Signaling in Neutrophils	3.59	0.0992	3.317	3.317	ARPC2,ARPC3,CHP1,GNB4,GNG10,MAP2K1,MRAS,NCF2,NRAS,PIK3CB,PLCB1,RAC1,RALB
Remodeling of Epithelial Adherens Junctions	3.57	0.132	2	2	ACTG2,ARPC2,ARPC3,DNM3,NME1,RAB5C,RAB7A,TUBA8,TUBB1
GM-CSF Signaling	3.47	0.129	2.121	2.121	BCL2A1,CISH,JAK2,MAP2K1,MRAS,NRAS,PIK3CB,PIM1,RALB
Xenobiotic Metabolism AHR Signaling Pathway	3.39	0.115	0.632	0.632	ALDH1L2,ALDH2,ALDH3A2,ALDH7A1,CYP1B1,HSP90AA1,HSP90B1,MGST1,PTGES3,SUMO1
Endoplasmic Reticulum Stress Pathway	3.39	0.238	2.236	2.236	ATF6,CASP3,HSP90B1,HSPA5,XBP1
Role of Pattern Recognition Receptors in Recognition of Bacteria and Viruses	3.37	0.0897	2.121	2.121	DDX58,EIF2AK2,IL10,MYD88,NOD2,OAS1,OAS2,PIK3CB,RIPK2,TGFB2,TLR4,TLR8,TNFSF13,TNFSF13B
Integrin Signaling	3.36	0.0798	2.5	2.5	ACTG2,ARF1,ARF4,ARHGAP26,ARPC2,ARPC3,CAPN2,ITGB1,MAP2K1,MRAS,MYL12A,NCK2,NRAS,PIK3CB,RAC1,RALB,TSPAN2
PPARα/RXRα Activation	3.33	0.0821	-1.604	1.604	ABCA1,GPD2,HSP90AA1,HSP90B1,IRS1,JAK2,MAP2K1,MRAS,NRAS,PDIA3,PLCB1,PRKAB2,PRKAR1A,PRKAR2A,RALB,TGFB2
Neuroinflammation Signaling Pathway	3.31	0.0694	4.025	4.025	CASP3,CD40,CD86,CFLAR,CHP1,FOS,GLUL,ICAM1,IFNGR1,IL10,JAK2,MAPK6,MYD88,NCF2,PIK3CB,PSEN1,PSENEN,RAC1,SOD2,TGFB2,TLR4,TLR8
Unfolded protein response	3.27	0.111	2.333	2.333	ATF6,CANX,CD82,EDEM1,HSP90B1,HSPA5,HSPA8,HSPA9,OS9,XBP1
Telomerase Signaling	3.25	0.103	1.897	1.897	HSP90AA1,HSP90B1,IL2RA,MAP2K1,MRAS,NRAS,PIK3CB,PPP2CB,PPP2R1B,PTGES3,RALB
Gap Junction Signaling	3.25	0.0808	#NUM!	#NUM!	ACTG2,CTH,LPAR1,MAP2K1,MRAS,NRAS,PDIA3,PIK3CB,PLCB1,PRKAR1A,PRKAR2A,PRKG1,RALB,SLC39A7,TUBA8,TUBB1
Apelin Adipocyte Signaling Pathway	3.24	0.11	1	1	CLIC2,GPX3,MAPK6,MGST1,NCF2,PRDX6,PRKAB2,PRKAR1A,PRKAR2A,RAC1
Estrogen Receptor Signaling	3.23	0.0637	4.025	4.025	ATP5F1A,ATP5PB,CTBP2,FOS,GNB4,GNG10,HSP90AA1,HSP90B1,JAK2,MAP2K1,MRAS,MYL12A,NDUFA9,NDUFB3,NRAS,PDIA3,PIK3CB,PLCB1,PRKAB2,PRKAR1A,PRKAR2A,RALB,RUNX2,SDHC,SOD2,UQCRC2
Protein Kinase A Signaling	3.22	0.0636	2.711	2.711	CHP1,CREM,DUSP1,DUSP3,DUSP5,GNB4,GNG10,H3-3A/H3-3B,KDELR3,MAP2K1,MYL12A,PDE12,PDE4A,PDE4B,PDIA3,PLCB1,PRKAR1A,PRKAR2A,PTP4A1,PYGL,SMPDL3A,SMPDL3B,TGFB2,YWHAG,YWHAH,YWHAQ
IL-2 Signaling	3.2	0.131	2.121	2.121	FOS,IL2RA,MAP2K1,MRAS,NRAS,PIK3CB,RALB,SOCS1
Antiproliferative Role of Somatostatin Receptor 2	3.16	0.117	2.236	2.236	CTH,GNB4,GNG10,MAP2K1,MRAS,NRAS,PIK3CB,RALB,SLC39A7
IL-3 Signaling	3.08	0.114	3	3	CHP1,FOS,JAK2,MAP2K1,MRAS,NRAS,PIK3CB,RAC1,RALB
CDK5 Signaling	3.02	0.0965	2.53	2.53	FOSB,ITGB1,MAP2K1,MAPK6,MRAS,NRAS,PPP2CB,PPP2R1B,PRKAR1A,PRKAR2A,RALB
Semaphorin Neuronal Repulsive Signaling Pathway	3	0.0861	0.832	0.832	CD44,ITGB1,MAP2K1,MYL12A,NRP2,PDE4A,PDE4B,PIK3CB,PRKAR1A,PRKAR2A,PRKG1,RAC1,SEMA6A
Colorectal Cancer Metastasis Signaling	2.99	0.0701	3.5	3.5	CASP3,FOS,GNB4,GNG10,IFNGR1,JAK2,MAP2K1,MRAS,NRAS,PIK3CB,PRKAR1A,PRKAR2A,PTGER4,RAC1,RALB,TGFB2,TLR4,TLR8,WNT7B
P2Y Purigenic Receptor Signaling Pathway	2.99	0.0902	3.162	3.162	FOS,GNB4,GNG10,MAP2K1,MRAS,NRAS,PDIA3,PIK3CB,PLCB1,PRKAR1A,PRKAR2A,RALB
Cardiac Hypertrophy Signaling (Enhanced)	2.95	0.0572	5.196	5.196	ACE,ATF6,CHP1,EDNRB,FGF1,GNB4,GNG10,IL10RB,IL2RA,ITGB1,JAK2,MAP2K1,MAPKAPK2,MRAS,NRAS,PDE12,PDE4A,PDE4B,PDIA3,PIK3CB,PLCB1,PRKAR1A,PRKAR2A,PRKG1,RALB,SMPDL3A,SMPDL3B,TGFB2,TNFSF13,TNFSF13B,WNT7B
Th1 and Th2 Activation Pathway	2.95	0.0814	#NUM!	#NUM!	CD274,CD40,CD86,ICAM1,IFNGR1,IL10,IL10RB,IL27,IL2RA,JAK2,PIK3CB,PSEN1,PSENEN,SOCS1
Endothelin-1 Signaling	2.94	0.0781	3.606	3.606	CASP10,CASP3,ECE1,EDNRB,FOS,MAPK6,MRAS,NRAS,PDIA3,PIK3CB,PLA2G7,PLAAT3,PLCB1,PRDX6,RALB
Role of JAK1, JAK2 and TYK2 in Interferon Signaling	2.94	0.192	0	0	CGA,IFNGR1,JAK2,SOCS1,STAT2
Regulation Of The Epithelial Mesenchymal Transition By Growth Factors Pathway	2.94	0.0781	3.207	3.207	FGF1,FOS,ID2,JAK2,MAP2K1,MRAS,NRAS,PIK3CB,RAC1,RALB,TGFB2,TNFSF13,TNFSF13B,VIM,ZEB2
STAT3 Pathway	2.93	0.0889	1.897	1.897	CISH,IL10RB,IL2RA,JAK2,MAP2K1,MRAS,NRAS,PIM1,RAC1,RALB,SOCS1,TGFB2
PAK Signaling	2.9	0.0932	3.162	3.162	ARHGAP10,CASP3,ITGB1,MAP2K1,MRAS,MYL12A,NCK2,NRAS,PIK3CB,RAC1,RALB
Role of JAK1 and JAK3 in γc Cytokine Signaling	2.84	0.116	#NUM!	#NUM!	IL2RA,IRS1,JAK2,MRAS,NRAS,PIK3CB,RALB,SOCS1
Prolactin Signaling	2.82	0.105	2.333	2.333	FOS,IRS1,JAK2,MAP2K1,MRAS,NRAS,PIK3CB,RALB,SOCS1
eNOS Signaling	2.79	0.0818	1	1	AQP9,CASP3,HSP90AA1,HSP90B1,HSPA5,HSPA8,HSPA9,LPAR1,PIK3CB,PRKAB2,PRKAR1A,PRKAR2A,PRKG1
Glutathione Redox Reactions I	2.79	0.179	2.236	2.236	CLIC2,GPX3,GSR,MGST1,PRDX6
Renin-Angiotensin Signaling	2.78	0.0902	3.317	3.317	ACE,FOS,JAK2,MAP2K1,MRAS,NRAS,PIK3CB,PRKAR1A,PRKAR2A,RAC1,RALB
Adrenomedullin signaling pathway	2.78	0.0754	3.464	3.464	CASP3,CTH,FOS,MAP2K1,MAPK6,MRAS,NRAS,PDIA3,PIK3CB,PLCB1,PRKAR1A,PRKAR2A,PRKG1,RALB,SLC39A7
CSDE1 Signaling Pathway	2.74	0.125	1.134	1.134	FN1,FOS,PABPC1,PAIP1,PTBP1,RAC1,VIM
Xenobiotic Metabolism Signaling	2.65	0.0655	#NUM!	#NUM!	ABCC3,ALDH1L2,ALDH2,ALDH3A2,ALDH7A1,CYP1B1,FTL,HSP90AA1,HSP90B1,MAP2K1,MGST1,MRAS,NRAS,PIK3CB,PPP2CB,PPP2R1B,PTGES3,RALB,SUMO1
Endocannabinoid Developing Neuron Pathway	2.64	0.0866	2.646	2.646	GNB4,GNG10,MAP2K1,MAPK6,MRAS,NRAS,PIK3CB,PRKAR1A,PRKAR2A,RAC1,RALB
HMGB1 Signaling	2.61	0.0778	3.162	3.162	FOS,ICAM1,IFNGR1,MAP2K1,MRAS,NRAS,PIK3CB,RAC1,RALB,TGFB2,TLR4,TNFSF13,TNFSF13B
GDNF Family Ligand-Receptor Interactions	2.58	0.105	2.828	2.828	FOS,IRS1,MAP2K1,MRAS,NRAS,PIK3CB,RAC1,RALB
Oxidative Phosphorylation	2.58	0.0901	3.162	3.162	ATP5F1A,ATP5PB,COX5A,COX7A2,COX7C,NDUFA1,NDUFA9,NDUFB3,SDHC,UQCRC2
Fcγ Receptor-mediated Phagocytosis in Macrophages and Monocytes	2.55	0.0957	3	3	ACTG2,ARPC2,ARPC3,FCGR1A,LCP2,MYO5A,NCK2,RAB11A,RAC1
Role of MAPK Signaling in Inhibiting the Pathogenesis of Influenza	2.54	0.104	2.646	2.646	CASP3,EIF2AK2,MAP2K1,MYD88,PLA2G7,PLAAT3,PRDX6,TLR4
Sperm Motility	2.51	0.0667	3.317	3.317	BMX,GNB4,GNG10,JAK2,MAP2K1,MRAS,PDE4A,PDE4B,PDIA3,PLA2G7,PLAAT3,PLCB1,PRDX6,PRKAR1A,PRKAR2A,PRKG1,TWF1
Inflammasome pathway	2.5	0.2	2	2	CTSB,MYD88,NOD2,TLR4
iNOS Signaling	2.47	0.128	2.449	2.449	FOS,IFNGR1,JAK2,LY96,MYD88,TLR4
Thrombopoietin Signaling	2.45	0.111	2.646	2.646	FOS,JAK2,MAP2K1,MRAS,NRAS,PIK3CB,RALB
Synaptic Long Term Depression	2.44	0.0718	2.111	2.111	CTH,MAP2K1,MRAS,NRAS,PDIA3,PLA2G7,PLAAT3,PLCB1,PPP2CB,PPP2R1B,PRDX6,PRKG1,RALB,SLC39A7
Renal Cell Carcinoma Signaling	2.44	0.1	2.646	2.646	ELOC,FOS,MAP2K1,MRAS,NRAS,PIK3CB,RAC1,RALB
Role of Tissue Factor in Cancer	2.44	0.0862	#NUM!	#NUM!	CASP3,CSF1,ITGB1,JAK2,MRAS,NRAS,PIK3CB,PLCB1,RAC1,RALB
UVA-Induced MAPK Signaling	2.42	0.0918	2.449	2.449	CASP3,FOS,MRAS,NRAS,PARP3,PDIA3,PIK3CB,PLCB1,RALB
Cardiac Hypertrophy Signaling	2.42	0.0654	3.742	3.742	CHP1,GNB4,GNG10,IRS1,MAP2K1,MAPKAPK2,MRAS,MYL12A,NRAS,PDIA3,PIK3CB,PLCB1,PRKAR1A,PRKAR2A,RAC1,RALB,TGFB2
Glutaryl-CoA Degradation	2.42	0.19	#NUM!	#NUM!	EHHADH,HADH,HADHB,TUBA8
Histamine Degradation	2.42	0.19	2	2	ALDH2,ALDH3A2,ALDH7A1,HNMT
Hepatic Fibrosis Signaling Pathway	2.4	0.057	3.128	3.128	CASP3,CCDC88A,CD40,FOS,FTL,ICAM1,ITGB1,JAK2,MAP2K1,MRAS,MYD88,MYL12A,NCF2,NRAS,PIK3CB,PRKAR1A,PRKAR2A,RAC1,RALB,SDHC,SOD2,TGFB2,TLR4,WNT7B
Activation of IRF by Cytosolic Pattern Recognition Receptors	2.37	0.108	1.89	1.89	ADAR,CD40,DDX58,IL10,PPIB,STAT2,ZBP1
Role of MAPK Signaling in the Pathogenesis of Influenza	2.37	0.0976	#NUM!	#NUM!	CASP3,MAP2K1,MRAS,NRAS,PLA2G7,PLAAT3,PRDX6,RALB
Molecular Mechanisms of Cancer	2.37	0.0559	#NUM!	#NUM!	CASP10,CASP3,CFLAR,E2F3,FOS,GNB4,GNG10,IRS1,ITGB1,JAK2,LAMTOR3,MAP2K1,MRAS,NRAS,PIK3CB,PLCB1,PMAIP1,PRKAR1A,PRKAR2A,PSEN1,PSENEN,RAC1,RALB,TGFB2,WNT7B
RAC Signaling	2.36	0.0797	3.317	3.317	ARPC2,ARPC3,CD44,ITGB1,MAP2K1,MRAS,NCF2,NRAS,PIK3CB,RAC1,RALB
Natural Killer Cell Signaling	2.36	0.0704	3.742	3.742	FCER1G,HSPA5,HSPA8,HSPA9,ITGB1,JAK2,LCP2,MAP2K1,MRAS,MYD88,NRAS,PIK3CB,RAC1,RALB
MSP-RON Signaling In Macrophages Pathway	2.36	0.084	1.265	1.265	FOS,IFNGR1,IL10,JAK2,MRAS,NRAS,PIK3CB,RALB,SOCS1,TLR4
Putrescine Degradation III	2.34	0.182	2	2	ALDH2,ALDH3A2,ALDH7A1,SAT1
AMPK Signaling	2.32	0.0656	1.732	1.732	AK4,GNB4,GNG10,IRS1,MRAS,PIK3CB,PPM1H,PPP2CB,PPP2R1B,PRKAB2,PRKAR1A,PRKAR2A,RAB11A,RAB2A,RAB7A,TBC1D1
MSP-RON Signaling In Cancer Cells Pathway	2.32	0.0786	3.317	3.317	FOS,ITGB1,MAP2K1,MRAS,NRAS,PIK3CB,RALB,VIM,YWHAG,YWHAH,YWHAQ
CD40 Signaling	2.3	0.104	1.89	1.89	CD40,FOS,ICAM1,MAP2K1,MAPKAPK2,PIK3CB,TNFAIP3
Apelin Endothelial Signaling Pathway	2.29	0.078	3	3	FOS,GNB4,GNG10,ICAM1,MAP2K1,MRAS,NRAS,PIK3CB,PLCB1,PRKAB2,RALB
Coronavirus Pathogenesis Pathway	2.29	0.069	0.277	0.277	ACE,ADAM9,ATP6V1A,BST2,CASP3,DDX58,E2F3,FOS,NPC1,OAS1,OAS2,RAB7A,RIPK3,STAT2
LPS-stimulated MAPK Signaling	2.27	0.0941	2.828	2.828	FOS,MAP2K1,MRAS,NRAS,PIK3CB,RAC1,RALB,TLR4
ERBB4 Signaling	2.26	0.103	2.236	2.236	MAP2K1,MRAS,NRAS,PIK3CB,PSEN1,PSENEN,RALB
Virus Entry via Endocytic Pathways	2.25	0.0865	#NUM!	#NUM!	ACTG2,AP2M1,ITGB1,ITSN1,MRAS,NRAS,PIK3CB,RAC1,RALB
Phenylethylamine Degradation I	2.24	0.5	#NUM!	#NUM!	ALDH2,ALDH3A2
Glutathione Redox Reactions II	2.24	0.5	#NUM!	#NUM!	GSR,PDIA3
Fatty Acid β-oxidation III (Unsaturated, Odd Number)	2.24	0.5	#NUM!	#NUM!	ECI2,EHHADH
Role of Hypercytokinemia/hyperchemokinemia in the Pathogenesis of Influenza	2.24	0.093	2.828	2.828	DDX58,EIF2AK2,IL10,MYD88,OAS1,OAS2,STAT2,TLR4
PDGF Signaling	2.24	0.093	2.828	2.828	EIF2AK2,FOS,JAK2,MAP2K1,MRAS,NRAS,PIK3CB,RALB
HER-2 Signaling in Breast Cancer	2.24	0.0661	0.775	0.775	ARF1,ARF4,CASP3,COX5A,COX7A2,COX7C,FCER1G,FOS,ITGB1,MAP2K1,MRAS,NRAS,PIK3CB,RALB,RHEB
Acute Phase Response Signaling	2.23	0.0703	2.887	2.887	FN1,FOS,FTL,JAK2,MAP2K1,MRAS,MYD88,NRAS,PIK3CB,RALB,SERPING1,SOCS1,SOD2
Tumoricidal Function of Hepatic Natural Killer Cells	2.2	0.167	#NUM!	#NUM!	CASP3,ICAM1,M6PR,SRGN
Ethanol Degradation IV	2.2	0.167	2	2	ACSL1,ALDH2,ALDH3A2,ALDH7A1
Agrin Interactions at Neuromuscular Junction	2.19	0.1	2.449	2.449	ACTG2,ITGB1,MRAS,NRAS,PKLR,RAC1,RALB
Senescence Pathway	2.19	0.0606	3.153	3.153	BHLHE40,CAPN2,CHP1,E2F3,GADD45B,GADD45G,MAP2K1,MAPK6,MAPKAPK2,MRAS,NRAS,PDHA1,PIK3CB,PPP2CB,PPP2R1B,RALB,SOD2,TGFB2
α-Adrenergic Signaling	2.15	0.0833	2.236	2.236	GNB4,GNG10,MAP2K1,MRAS,NRAS,PRKAR1A,PRKAR2A,PYGL,RALB
Paxillin Signaling	2.15	0.0833	3	3	ACTG2,ARF1,ITGB1,MRAS,NCK2,NRAS,PIK3CB,RAC1,RALB
IL-6 Signaling	2.14	0.0781	2.53	2.53	FOS,JAK2,MAP2K1,MAPKAPK2,MRAS,NRAS,PIK3CB,RALB,SOCS1,TNFAIP6
Ceramide Signaling	2.13	0.0889	2.121	2.121	FOS,MAP2K1,MRAS,NRAS,PIK3CB,PPP2CB,PPP2R1B,RALB
Ephrin B Signaling	2.13	0.0972	2.236	2.236	EFNB1,GNB4,GNG10,ITSN1,MRAS,NCK2,RAC1
Opioid Signaling Pathway	2.11	0.0607	2.496	2.496	AP2M1,FOS,FOSB,GNB4,GNG10,MAP2K1,MAPK6,MRAS,NRAS,PLCB1,PRKAR1A,PRKAR2A,RAC1,RALB,RGS1,RGS13,SLC12A5
NRF2-mediated Oxidative Stress Response	2.08	0.0633	2.121	2.121	ACTG2,FKBP5,FOS,FTL,GSR,HSP90AA1,HSP90B1,MAP2K1,MGST1,MRAS,NRAS,PIK3CB,PPIB,RALB,SOD2
ERK5 Signaling	2.06	0.0946	2.646	2.646	FOS,MRAS,NRAS,RALB,YWHAG,YWHAH,YWHAQ
Hepatic Fibrosis / Hepatic Stellate Cell Activation	2.06	0.067	#NUM!	#NUM!	CD40,COL15A1,CSF1,ECE1,EDNRB,FGF1,FN1,ICAM1,IFNGR1,IL10,LY96,TGFB2,TLR4
CNTF Signaling	2.05	0.105	2.449	2.449	JAK2,MAP2K1,MRAS,NRAS,PIK3CB,RALB
Actin Nucleation by ARP-WASP Complex	2.04	0.086	2.646	2.646	ARPC2,ARPC3,ITGB1,MRAS,NCK2,NRAS,RAC1,RALB
Regulation of the Epithelial-Mesenchymal Transition Pathway	2.04	0.0667	#NUM!	#NUM!	FGF1,ID2,JAK2,MAP2K1,MRAS,NRAS,PIK3CB,PSEN1,PSENEN,RALB,TGFB2,WNT7B,ZEB2
Leptin Signaling in Obesity	2	0.0921	#NUM!	#NUM!	JAK2,MAP2K1,PDIA3,PIK3CB,PLCB1,PRKAR1A,PRKAR2A
Macropinocytosis Signaling	2	0.0921	2.449	2.449	CSF1,ITGB1,MRAS,NRAS,PIK3CB,RAC1,RALB
Tight Junction Signaling	1.96	0.0674	#NUM!	#NUM!	ACTG2,CASK,F11R,FOS,PALS1,PPP2CB,PPP2R1B,PRKAR1A,PRKAR2A,RAC1,TGFB2,VTI1B
Oncostatin M Signaling	1.96	0.116	2.236	2.236	JAK2,MAP2K1,MRAS,NRAS,RALB
Cardiac β-adrenergic Signaling	1.96	0.0674	1.897	1.897	GNB4,GNG10,MRAS,PDE12,PDE4A,PDE4B,PPP2CB,PPP2R1B,PRKAR1A,PRKAR2A,SMPDL3A,SMPDL3B
IL-12 Signaling and Production in Macrophages	1.96	0.0735	#NUM!	#NUM!	CD40,FOS,IFNGR1,IL10,MAP2K1,MYD88,PIK3CB,RAB7A,TGFB2,TLR4
Circadian Rhythm Signaling	1.95	0.0597	#NUM!	#NUM!	BHLHE40,CTH,GNB4,GNG10,H3-3A/H3-3B,MAP2K1,MRAS,NRAS,PDIA3,PLCB1,PRKAB2,PRKAR1A,PRKAR2A,PRKG1,RALB,SLC39A7
Regulation of eIF4 and p70S6K Signaling	1.94	0.067	1.667	1.667	EIF3J,IRS1,ITGB1,MAP2K1,MRAS,NRAS,PABPC1,PAIP1,PIK3CB,PPP2CB,PPP2R1B,RALB
Toll-like Receptor Signaling	1.94	0.0897	1.342	1.342	EIF2AK2,FOS,LY96,MYD88,TLR4,TLR8,TNFAIP3
Ovarian Cancer Signaling	1.94	0.0696	2.828	2.828	CD44,CGA,E2F3,MAP2K1,MRAS,NRAS,PIK3CB,PRKAR1A,PRKAR2A,RALB,WNT7B
G Protein Signaling Mediated by Tubby	1.92	0.114	#NUM!	#NUM!	GNB4,GNG10,JAK2,MRAS,PLCB1
Aryl Hydrocarbon Receptor Signaling	1.92	0.0692	-1.342	1.342	ALDH1L2,ALDH2,ALDH3A2,ALDH7A1,CYP1B1,FOS,HSP90AA1,HSP90B1,MGST1,PTGES3,TGFB2
Thyroid Cancer Signaling	1.91	0.0886	2.646	2.646	FOS,IRS1,MAP2K1,MRAS,NRAS,PIK3CB,RALB
Chondroitin Sulfate Degradation (Metazoa)	1.89	0.188	#NUM!	#NUM!	ARSB,GM2A,HEXB
Tryptophan Degradation to 2-amino-3-carboxymuconate Semialdehyde	1.87	0.333	#NUM!	#NUM!	HAAO,KMO
Sertoli Cell-Sertoli Cell Junction Signaling	1.86	0.0631	#NUM!	#NUM!	ACTG2,F11R,ITGB1,MAP2K1,MRAS,NRAS,PRKAR1A,PRKAR2A,PRKG1,RAC1,RALB,TUBA8,TUBB1
Wound Healing Signaling Pathway	1.85	0.0595	3.873	3.873	COL15A1,FN1,FOS,IFNGR1,ITGB1,JAK2,MAP2K1,MRAS,NRAS,RAC1,RALB,TGFB2,TNFSF13,TNFSF13B,VIM
tRNA Splicing	1.84	0.109	2.236	2.236	PDE12,PDE4A,PDE4B,SMPDL3A,SMPDL3B
LPS/IL-1 Mediated Inhibition of RXR Function	1.82	0.0591	0	0	ABCA1,ABCC3,ACSL1,ALAS1,ALDH1L2,ALDH2,ALDH3A2,ALDH7A1,CYP7A1,FABP5,LY96,MGST1,MYD88,NR1H3,TLR4
IL-17 Signaling	1.81	0.0642	3.464	3.464	FOS,HSP90AA1,HSP90B1,JAK2,MRAS,NRAS,PIK3CB,RALB,RGS13,TGFB2,TNFSF13,TNFSF13B
PXR/RXR Activation	1.79	0.0923	1.633	1.633	ABCC3,ALAS1,ALDH3A2,CYP7A1,PRKAR1A,PRKAR2A
VEGF Family Ligand-Receptor Interactions	1.78	0.0833	2.449	2.449	FOS,MAP2K1,MRAS,NRAS,NRP2,PIK3CB,RALB
PEDF Signaling	1.78	0.0833	1.134	1.134	CFLAR,MRAS,NRAS,PIK3CB,RAC1,RALB,SOD2
Oxytocin Signaling Pathway	1.77	0.0569	4	4	CHP1,CTH,FOS,GNB4,GNG10,MAPK6,MRAS,NRAS,PIK3CB,PLCB1,PRKAB2,PRKAR1A,PRKAR2A,PRKG1,RALB,SLC39A7
Apoptosis Signaling	1.77	0.0769	-0.707	0.707	BCL2A1,CAPN2,CASP10,CASP3,MAP2K1,MRAS,NRAS,RALB
PFKFB4 Signaling Pathway	1.77	0.104	2.236	2.236	HK2,MAP2K1,PRKAR1A,PRKAR2A,TGFB2
cAMP-mediated signaling	1.76	0.0596	1.387	1.387	CREM,DUSP1,LAMTOR3,LPAR1,MAP2K1,PDE12,PDE4A,PDE4B,PRKAR1A,PRKAR2A,PTGER4,SMPDL3A,SMPDL3B,XCR1
HIPPO signaling	1.75	0.0824	-1.134	1.134	CD44,PPP2CB,PPP2R1B,STK3,YWHAG,YWHAH,YWHAQ
Isoleucine Degradation I	1.75	0.167	#NUM!	#NUM!	EHHADH,HADHB,TUBA8
Endocannabinoid Cancer Inhibition Pathway	1.74	0.068	0.632	0.632	CASP10,CASP3,MAP2K1,NUPR1,PIK3CB,PRKAB2,PRKAR1A,PRKAR2A,SPTLC1,VIM
CXCR4 Signaling	1.74	0.0651	2.828	2.828	FOS,GNB4,GNG10,MAP2K1,MRAS,MYL12A,NRAS,PIK3CB,PLCB1,RAC1,RALB
Ceramide Biosynthesis	1.73	0.286	#NUM!	#NUM!	KDSR,SPTLC1
Ceramide Degradation	1.73	0.286	#NUM!	#NUM!	ACER3,ASAH1
Germ Cell-Sertoli Cell Junction Signaling	1.7	0.0643	#NUM!	#NUM!	ACTG2,ITGB1,MAP2K1,MRAS,NRAS,PIK3CB,RAC1,RALB,TGFB2,TUBA8,TUBB1
Chronic Myeloid Leukemia Signaling	1.7	0.0748	#NUM!	#NUM!	CTBP2,E2F3,MAP2K1,MRAS,NRAS,PIK3CB,RALB,TGFB2
PPAR Signaling	1.7	0.0748	-2.828	2.828	FOS,HSP90AA1,HSP90B1,MAP2K1,MRAS,NR1H3,NRAS,RALB
BMP signaling pathway	1.7	0.0805	2.646	2.646	MAP2K1,MRAS,NRAS,PRKAR1A,PRKAR2A,RALB,RUNX2
Melanoma Signaling	1.7	0.1	2.236	2.236	MAP2K1,MRAS,NRAS,PIK3CB,RALB
MYC Mediated Apoptosis Signaling	1.7	0.1	1.342	1.342	CASP3,CFLAR,PMAIP1,PRKAR1A,PRKAR2A
NAD Signaling Pathway	1.67	0.0662	3	3	ACADM,LDHA,NAMPT,PARP3,PIK3CB,POLR2K,PRKAB2,SOD2,TGFB2,TPCN1
Ethanol Degradation II	1.67	0.118	2	2	ACSL1,ALDH2,ALDH3A2,ALDH7A1
SPINK1 General Cancer Pathway	1.67	0.087	2.449	2.449	JAK2,MAP2K1,MRAS,NRAS,PIK3CB,RALB
UVC-Induced MAPK Signaling	1.66	0.098	2.236	2.236	FOS,MAP2K1,MRAS,NRAS,RALB
Amyloid Processing	1.66	0.098	#NUM!	#NUM!	CAPN2,PRKAR1A,PRKAR2A,PSEN1,PSENEN
Oxytocin In Brain Signaling Pathway	1.65	0.0609	2.887	2.887	GNB4,GNG10,MAP2K1,MRAS,NRAS,PIK3CB,PLA2G7,PLAAT3,PRDX6,RALB,SLC12A5,TLR4
Synaptic Long Term Potentiation	1.64	0.0687	3	3	CHP1,MAP2K1,MRAS,NRAS,PDIA3,PLCB1,PRKAR1A,PRKAR2A,RALB
Signaling by Rho Family GTPases	1.63	0.056	3.606	3.606	ACTG2,ARPC2,ARPC3,FOS,GNB4,GNG10,ITGB1,MAP2K1,MRAS,MSN,MYL12A,NCF2,PIK3CB,RAC1,VIM
Actin Cytoskeleton Signaling	1.63	0.0571	3.606	3.606	ACTG2,ARPC2,ARPC3,FGF1,FN1,ITGB1,MAP2K1,MRAS,MSN,MYL12A,NRAS,PIK3CB,RAC1,RALB
Synaptogenesis Signaling Pathway	1.63	0.0536	3.153	3.153	AP2M1,ARPC2,ARPC3,EFNB1,HSPA8,ITSN1,MARCKS,MRAS,NRAS,PIK3CB,PRKAR1A,PRKAR2A,RAB5C,RAC1,RALB,STXBP1,VTI1B
Role of NFAT in Cardiac Hypertrophy	1.62	0.0586	3.317	3.317	CHP1,GNB4,GNG10,MAP2K1,MRAS,NRAS,PDIA3,PIK3CB,PLCB1,PRKAR1A,PRKAR2A,RALB,TGFB2
Acute Myeloid Leukemia Signaling	1.61	0.0769	2.236	2.236	IDH1,MAP2K1,MRAS,NRAS,PIK3CB,PIM1,RALB
Erythropoietin Signaling Pathway	1.61	0.0621	1.508	1.508	FOS,JAK2,MAP2K1,MRAS,NRAS,PIK3CB,RAC1,RALB,TGFB2,TNFSF13,TNFSF13B
ILK Signaling	1.6	0.06	1.265	1.265	ACTG2,CASP3,FN1,FOS,IRS1,ITGB1,NCK2,PIK3CB,PPP2CB,PPP2R1B,RAC1,VIM
Netrin Signaling	1.59	0.0833	1.633	1.633	CHP1,NCK2,PRKAR1A,PRKAR2A,PRKG1,RAC1
Valine Degradation I	1.57	0.143	#NUM!	#NUM!	EHHADH,HADHB,TUBA8
Fatty Acid α-oxidation	1.57	0.143	#NUM!	#NUM!	ALDH2,ALDH3A2,ALDH7A1
CCR3 Signaling in Eosinophils	1.57	0.0667	2.646	2.646	GNB4,GNG10,MAP2K1,MRAS,NRAS,PIK3CB,PLCB1,RAC1,RALB
Glioma Invasiveness Signaling	1.56	0.0822	2.236	2.236	CD44,MRAS,NRAS,PIK3CB,RAC1,RALB
IL-4 Signaling	1.56	0.0753	#NUM!	#NUM!	IRS1,JAK2,MRAS,NRAS,PIK3CB,RALB,SOCS1
Prostate Cancer Signaling	1.56	0.0702	#NUM!	#NUM!	E2F3,HSP90AA1,HSP90B1,MAP2K1,MRAS,NRAS,PIK3CB,RALB
SNARE Signaling Pathway	1.55	0.0662	3	3	HSPA8,PRKAR1A,PRKAR2A,RAB11A,RAB2A,RAB7A,SNAP23,STXBP1,VTI1B
Cell Cycle Regulation by BTG Family Proteins	1.55	0.108	#NUM!	#NUM!	E2F3,NOCT,PPP2CB,PPP2R1B
ERBB Signaling	1.54	0.0745	2.646	2.646	FOS,MAP2K1,MRAS,NCK2,NRAS,PIK3CB,RALB
Th2 Pathway	1.53	0.0657	2.646	2.646	CD40,CD86,ICAM1,IL10,IL2RA,JAK2,PIK3CB,PSEN1,PSENEN
Sphingosine and Sphingosine-1-phosphate Metabolism	1.51	0.222	#NUM!	#NUM!	ACER3,ASAH1
Thio-molybdenum Cofactor Biosynthesis	1.5	1	#NUM!	#NUM!	MOCOS
Glutamine Biosynthesis I	1.5	1	#NUM!	#NUM!	GLUL
Glutamate Removal from Folates	1.5	1	#NUM!	#NUM!	GGH
Sorbitol Degradation I	1.5	1	#NUM!	#NUM!	SORD
L-cysteine Degradation II	1.5	1	#NUM!	#NUM!	CTH
Adenine and Adenosine Salvage VI	1.5	1	#NUM!	#NUM!	ADK
Neuregulin Signaling	1.5	0.0684	2.236	2.236	HSP90AA1,HSP90B1,ITGB1,MAP2K1,MRAS,NRAS,PSEN1,RALB
IL-1 Signaling	1.5	0.0729	2.236	2.236	FOS,GNB4,GNG10,MRAS,MYD88,PRKAR1A,PRKAR2A
TGF-β Signaling	1.5	0.0729	2.646	2.646	FOS,MAP2K1,MRAS,NRAS,RALB,RUNX2,TGFB2
Fc Epsilon RI Signaling	1.48	0.0678	2.828	2.828	FCER1G,LCP2,MAP2K1,MRAS,NRAS,PIK3CB,RAC1,RALB
Gαi Signaling	1.48	0.0643	1.134	1.134	GNB4,GNG10,LPAR1,MRAS,NRAS,PRKAR1A,PRKAR2A,RALB,XCR1
Insulin Receptor Signaling	1.48	0.0643	1.667	1.667	IRS1,JAK2,MAP2K1,MRAS,NRAS,PIK3CB,PRKAR1A,PRKAR2A,RALB
IL-8 Signaling	1.46	0.0571	3.162	3.162	CSTB,FOS,GNB4,GNG10,ICAM1,MAP2K1,MRAS,NCF2,NRAS,PIK3CB,RAC1,RALB
Cholecystokinin/Gastrin-mediated Signaling	1.46	0.0672	2.646	2.646	CREM,FOS,MAP2K1,MRAS,NRAS,PLCB1,RAC1,RALB
Melanocyte Development and Pigmentation Signaling	1.45	0.0714	2.646	2.646	MAP2K1,MRAS,NRAS,PIK3CB,PRKAR1A,PRKAR2A,RALB
Aldosterone Signaling in Epithelial Cells	1.45	0.061	2	2	DUSP1,HSP90AA1,HSP90B1,HSPA5,HSPA8,HSPA9,MAP2K1,PDIA3,PIK3CB,PLCB1
Polyamine Regulation in Colon Cancer	1.45	0.0862	0.447	0.447	FOS,MAP2K1,OAZ1,ODC1,SAT1
MSP-RON Signaling Pathway	1.45	0.0862	#NUM!	#NUM!	ACTG2,CSF1,JAK2,PIK3CB,TLR4
Cancer Drug Resistance By Drug Efflux	1.45	0.0862	#NUM!	#NUM!	MAP2K1,MRAS,NRAS,PIK3CB,RALB
Sphingosine-1-phosphate Signaling	1.44	0.0667	0.816	0.816	ACER3,ASAH1,CASP10,CASP3,PDIA3,PIK3CB,PLCB1,RAC1
NF-κB Activation by Viruses	1.44	0.0769	2.449	2.449	EIF2AK2,ITGB1,MRAS,NRAS,PIK3CB,RALB
Neurotrophin/TRK Signaling	1.44	0.0769	2.449	2.449	FOS,MAP2K1,MRAS,NRAS,PIK3CB,RALB
Calcium Transport I	1.42	0.2	#NUM!	#NUM!	ANXA5,ATP2C1
Ketolysis	1.42	0.2	#NUM!	#NUM!	HADHB,OXCT1
Xenobiotic Metabolism CAR Signaling Pathway	1.41	0.0579	2.714	2.714	ABCC3,ALDH1L2,ALDH2,ALDH3A2,ALDH7A1,HSP90AA1,HSP90B1,MAP2K1,MGST1,PPP2CB,PPP2R1B
Hepatic Cholestasis	1.4	0.0576	#NUM!	#NUM!	ABCC3,CYP7A1,LY96,MYD88,NR1H3,PRKAR1A,PRKAR2A,TGFB2,TLR4,TNFSF13,TNFSF13B
Endometrial Cancer Signaling	1.39	0.0833	2.236	2.236	MAP2K1,MRAS,NRAS,PIK3CB,RALB
Chemokine Signaling	1.39	0.075	2.449	2.449	FOS,MAP2K1,MRAS,NRAS,PLCB1,RALB
GNRH Signaling	1.39	0.0573	3	3	FOS,GNB4,GNG10,MAP2K1,MRAS,NRAS,PLCB1,PRKAR1A,PRKAR2A,RAC1,RALB
Androgen Signaling	1.38	0.0592	#NUM!	#NUM!	GNB4,GNG10,GTF2B,GTF2H1,H3-3A/H3-3B,HSP90AA1,MRAS,POLR2K,PRKAR1A,PRKAR2A
Leukocyte Extravasation Signaling	1.37	0.057	3.317	3.317	ACTG2,BMX,CD44,F11R,ICAM1,ITGB1,MSN,NCF2,PECAM1,PIK3CB,RAC1
RHOA Signaling	1.37	0.0645	2.646	2.646	ACTG2,ARPC2,ARPC3,KTN1,LPAR1,MSN,MYL12A,NRP2
FLT3 Signaling in Hematopoietic Progenitor Cells	1.35	0.0732	2.449	2.449	MAP2K1,MRAS,NRAS,PIK3CB,RALB,STAT2
Glioblastoma Multiforme Signaling	1.35	0.0585	3	3	E2F3,MAP2K1,MRAS,NRAS,PDIA3,PIK3CB,PLCB1,RAC1,RALB,WNT7B
Mouse Embryonic Stem Cell Pluripotency	1.34	0.0673	2.646	2.646	ID2,JAK2,MAP2K1,MRAS,NRAS,PIK3CB,RALB
Cellular Effects of Sildenafil (Viagra)	1.33	0.0604	#NUM!	#NUM!	ACTG2,MYL12A,PDE4A,PDE4B,PDIA3,PLCB1,PRKAR1A,PRKAR2A,PRKG1
Endocannabinoid Neuronal Synapse Pathway	1.33	0.0604	0.816	0.816	CHP1,DNAH1,GNB4,GNG10,MAPK6,PDIA3,PLCB1,PRKAR1A,PRKAR2A
PTEN Signaling	1.32	0.06	-2.333	2.333	CASP3,ITGB1,MAP2K1,MRAS,NRAS,PIK3CB,RAC1,RALB,YWHAH
Phagosome Formation	1.32	0.0434	5.112	5.112	AP1S3,ARPC2,ARPC3,CMKLR1,CYSLTR2,EDNRB,FCER1G,FCGR1A,FN1,GPR137B,ITGB1,LPAR1,MAP2K1,MAPK6,MARCKS,MRAS,MSR1,MYD88,MYL12A,NRAS,PIK3CB,PLA2G7,PLAAT3,PRDX6,PTGER4,RAC1,RALB,TLR4,TLR8,XCR1

## Sheet: LPS_Val_down
Ingenuity Canonical Pathways	-log(p-value)	Ratio	z-score	|z-score|	Molecules
DNA damage-induced 14-3-3σ Signaling	3.6	0.211	#NUM!	#NUM!	CCNB2,CDK1,RAD9A,TP53
Cell Cycle Control of Chromosomal Replication	3.46	0.107	-2.449	2.449	CDK1,MCM7,ORC5,POLD1,POLE,TOP2A
Mitotic Roles of Polo-Like Kinase	3.07	0.0909	-1.633	1.633	ANAPC5,CCNB2,CDC20,CDC25B,CDK1,ESPL1
Cell Cycle: G2/M DNA Damage Checkpoint Regulation	2.83	0.1	1.342	1.342	CCNB2,CDC25B,CDK1,TOP2A,TP53
Role of CHK Proteins in Cell Cycle Checkpoint Control	2.57	0.0877	#NUM!	#NUM!	CDK1,CLSPN,RAD9A,RFC3,TP53
BER (Base Excision Repair) Pathway	2.2	0.0909	-2	2	POLE,RFC3,SMUG1,TP53
ATM Signaling	2.18	0.0606	-0.447	0.447	BLM,CCNB2,CDK1,MAPK13,RAD9A,TP53
Kinetochore Metaphase Signaling Pathway	1.95	0.0541	0.816	0.816	ANAPC5,CDC20,CDK1,ESPL1,KNTC1,SKA1
Cyclins and Cell Cycle Regulation	1.86	0.0595	0.447	0.447	CCNB2,CDK1,CDKN1B,MYT1,TP53
RHOA Signaling	1.73	0.0484	0	0	ANLN,ARHGAP4,ARHGAP9,EPHA1,LPAR3,SEPTIN1
Mismatch Repair in Eukaryotes	1.54	0.125	#NUM!	#NUM!	POLD1,RFC3
Senescence Pathway	1.53	0.0337	0.333	0.333	ANAPC5,CBX8,CCNB2,CDC25B,CDK1,CDKN1B,FOXO4,PHF19,STING1,TP53
NER (Nucleotide Excision Repair, Enhanced Pathway)	1.52	0.0485	-1	1	COPS7B,POLD1,POLE,RFC3,TOP2A
Reelin Signaling in Neurons	1.52	0.0432	-2	2	APBB1,ARHGEF16,ARHGEF39,CAMK2A,LCK,YES1
Uridine-5'-phosphate Biosynthesis	1.48	0.5	#NUM!	#NUM!	CAD
GDP-L-fucose Biosynthesis II (from L-fucose)	1.48	0.5	#NUM!	#NUM!	FPGT
Fatty Acid Biosynthesis Initiation II	1.48	0.5	#NUM!	#NUM!	OXSM
Role of OCT4 in Mammalian Embryonic Stem Cell Pluripotency	1.38	0.0652	#NUM!	#NUM!	ASH2L,CCNF,TP53
Breast Cancer Regulation by Stathmin1	1.35	0.0269	-1.5	1.5	ADGRG5,ARHGEF16,AVPR2,CAMK1D,CAMK2A,CCR9,CDK1,CDKN1B,CX3CR1,FOXM1,GPR174,LPAR3,S1PR1,S1PR4,TBXA2R,TP53
Role of BRCA1 in DNA Damage Response	1.34	0.05	#NUM!	#NUM!	BLM,RFC3,SMARCC2,TP53
cAMP-mediated signaling	1.34	0.034	-2.646	2.646	ADCY7,AVPR2,CAMK1D,CAMK2A,GDPD3,MPPE1,S1PR1,TBXA2R
Role of Tissue Factor in Cancer	1.33	0.0431	#NUM!	#NUM!	LCK,MAPK13,PDXP,TP53,YES1
Opioid Signaling Pathway	1.32	0.0321	-1.134	1.134	ADCY7,CAMK1D,CAMK2A,CDKN1B,GRK6,LCK,RGS3,TCF7,YES1

## Sheet: LD_Val_up
Ingenuity Canonical Pathways	-log(p-value)	Ratio	z-score	|z-score|	Molecules
CLEAR Signaling Pathway	17	0.126	0.333	0.333	ASAH1,ATP6AP1,ATP6AP2,ATP6V0B,ATP6V0E1,ATP6V1A,ATP6V1B2,ATP6V1E1,ATP6V1F,ATP6V1G1,CD63,CTNS,CTSA,CTSB,GLA,GLB1,GLMP,GSK3B,HPS5,IFI30,M6PR,MAPK1,NEU1,PLBD2,PPARA,PPP2R1B,PPP2R5B,RAB7A,RALB,RHEB,SLC36A1,TCIRG1,TGFB2,TNFRSF1B,TPP1,YWHAQ
Phagosome Maturation	11.4	0.138	#NUM!	#NUM!	ATP6AP1,ATP6AP2,ATP6V0B,ATP6V0E1,ATP6V1A,ATP6V1B2,ATP6V1E1,ATP6V1F,ATP6V1G1,CTSA,CTSB,CTSH,CTSS,DCTN4,EEA1,LAMP2,M6PR,PRDX6,RAB7A,RAB7B,TCIRG1,TUBB1
Role of MAPK Signaling in Promoting the Pathogenesis of Influenza	7.72	0.133	3.606	3.606	ATP6AP1,ATP6AP2,ATP6V0B,ATP6V0E1,ATP6V1A,ATP6V1B2,ATP6V1E1,ATP6V1F,ATP6V1G1,MAP2K1,MAPK1,PLAAT3,PRDX6,RALB,TCIRG1
Iron homeostasis signaling pathway	5.76	0.101	#NUM!	#NUM!	ATP6AP1,ATP6AP2,ATP6V0B,ATP6V0E1,ATP6V1A,ATP6V1B2,ATP6V1E1,ATP6V1F,ATP6V1G1,FTL,MAPK1,SLC39A14,STAT3,TCIRG1
Autophagy	5.39	0.0791	2.5	2.5	DRAM1,FOS,GSK3B,IRS1,LAMP2,MAP2K1,MAPK1,PPP2R1B,PPP2R5B,PRKAR2A,RAB7A,RAB7B,RALB,RIPK2,SLC1A5,TGFB2,TNFRSF1B
Ferroptosis Signaling Pathway	5.28	0.0985	2.496	2.496	ABCA1,ARF1,CTSB,FTL,GPX4,LPCAT3,MAP2K1,MAPK1,RALB,SLC1A5,SLC39A14,STAT3,TXNRD1
BAG2 Signaling Pathway	4.92	0.119	1.342	1.342	ANXA2,CTSB,HSP90AA1,HSPA5,MAPK1,PSMA6,PSMB2,PSMD11,PSMD2,PSMD7
Telomerase Signaling	4	0.0935	1.667	1.667	HSP90AA1,HSP90B1,MAP2K1,MAPK1,PPP2R1B,PPP2R5B,RALB,SOS1,TEP1,TPP1
GM-CSF Signaling	3.92	0.114	1.89	1.89	CISH,MAP2K1,MAPK1,PIM1,RALB,RUNX1,SOS1,STAT3
Tumor Microenvironment Pathway	3.88	0.0726	3.606	3.606	CD44,CSF1,FN1,FOS,ICAM1,IL10,MAP2K1,MAPK1,MMP19,PLAU,RALB,STAT3,TGFB2
Role of PKR in Interferon Induction and Antiviral Response	3.78	0.0809	1.265	1.265	FCGR1A,FOS,HSP90AA1,HSP90B1,HSPA5,IFNGR2,MAPK1,MSR1,STAT2,STAT3,TIRAP
Inhibition of ARE-Mediated mRNA Degradation Pathway	3.73	0.0745	1.134	1.134	MAPK1,PPP2R1B,PPP2R5B,PRKAR2A,PSMA6,PSMB2,PSMD11,PSMD2,PSMD7,TNFRSF1B,TNFSF13B,YWHAQ
Oncostatin M Signaling	3.54	0.14	2.449	2.449	MAP2K1,MAPK1,PLAU,RALB,SOS1,STAT3
Th1 Pathway	3.53	0.082	2.121	2.121	CD40,ICAM1,IFNGR2,IL10,IL10RB,IL27,NCSTN,PSENEN,STAT3,VAV1
PPARα/RXRα Activation	3.52	0.0667	-1.732	1.732	ABCA1,GPD2,HSP90AA1,HSP90B1,IRS1,MAP2K1,MAPK1,PLCB1,PPARA,PRKAR2A,RALB,SOS1,TGFB2
JAK/STAT Signaling	3.44	0.0976	2.121	2.121	CISH,FOS,MAP2K1,MAPK1,RALB,SOS1,STAT2,STAT3
PI3K/AKT Signaling	3.43	0.0653	1.732	1.732	GSK3B,HSP90AA1,HSP90B1,IL10RB,ITGB1,MAP2K1,MAPK1,PPP2R1B,PPP2R5B,RALB,RHEB,SOS1,YWHAQ
IGF-1 Signaling	3.41	0.0865	2.828	2.828	FOS,IRS1,MAP2K1,MAPK1,PRKAR2A,RALB,SOS1,STAT3,YWHAQ
PPAR Signaling	3.32	0.0841	-2.333	2.333	FOS,HSP90AA1,HSP90B1,MAP2K1,MAPK1,PPARA,RALB,SOS1,TNFRSF1B
p70S6K Signaling	3.26	0.0758	1.667	1.667	BCAP31,IRS1,MAP2K1,MAPK1,PLCB1,PPP2R1B,PPP2R5B,RALB,SOS1,YWHAQ
CD40 Signaling	3.25	0.104	1.89	1.89	CD40,FOS,ICAM1,MAP2K1,MAPK1,STAT3,TNFAIP3
Unfolded protein response	3.16	0.0889	1.633	1.633	ATF6,CD82,CEBPA,HSP90B1,HSPA5,OS9,VCP,XBP1
Amyloid Processing	3.13	0.118	0.447	0.447	CAPN2,GSK3B,MAPK1,NCSTN,PRKAR2A,PSENEN
Acute Myeloid Leukemia Signaling	3.13	0.0879	1.633	1.633	CEBPA,MAP2K1,MAPK1,PIM1,RALB,RUNX1,SOS1,STAT3
Role of Macrophages, Fibroblasts and Endothelial Cells in Rheumatoid Arthritis	3.12	0.0518	#NUM!	#NUM!	CEBPA,CSF1,FCGR1A,FN1,FOS,GSK3B,ICAM1,IL10,MAP2K1,MAPK1,PLCB1,RALB,STAT3,TNFRSF1B,TNFSF13B,TRAF3IP2,WNT7B
CDK5 Signaling	3.12	0.0789	2.121	2.121	FOSB,ITGB1,LAMC1,MAP2K1,MAPK1,PPP2R1B,PPP2R5B,PRKAR2A,RALB
Endoplasmic Reticulum Stress Pathway	3.04	0.19	2	2	ATF6,HSP90B1,HSPA5,XBP1
Hepatic Fibrosis / Hepatic Stellate Cell Activation	3	0.0619	#NUM!	#NUM!	CD40,CSF1,ECE1,EDNRB,FN1,ICAM1,IFNGR2,IL10,LY96,MYL9,TGFB2,TNFRSF1B
HER-2 Signaling in Breast Cancer	2.9	0.0573	1.387	1.387	ARF1,COX6A1,COX6B2,FCER1G,FOS,GSK3B,ITGB1,MAP2K1,MAPK1,RALB,RHEB,SOS1,STAT3
Integrin Signaling	2.66	0.0563	1.265	1.265	ARF1,ARHGAP26,CAPN2,GSK3B,ITGB1,MAP2K1,MAPK1,MYL9,NEDD9,RALB,SOS1,TSPAN2
Thrombopoietin Signaling	2.65	0.0952	2.449	2.449	FOS,MAP2K1,MAPK1,RALB,SOS1,STAT3
Prolactin Signaling	2.61	0.0814	2.646	2.646	FOS,IRS1,MAP2K1,MAPK1,RALB,SOS1,STAT3
ERK/MAPK Signaling	2.61	0.0556	1.508	1.508	FOS,H3-3A/H3-3B,ITGB1,MAP2K1,MAPK1,PPP2R1B,PPP2R5B,PRKAR2A,RALB,SOS1,STAT3,YWHAQ
ERB2-ERBB3 Signaling	2.58	0.0923	1.633	1.633	GSK3B,MAP2K1,MAPK1,RALB,SOS1,STAT3
Glutathione Redox Reactions I	2.55	0.143	2	2	CLIC2,GPX3,GPX4,PRDX6
Regulation Of The Epithelial Mesenchymal Transition By Growth Factors Pathway	2.54	0.0573	2.111	2.111	FOS,GSK3B,ID2,MAP2K1,MAPK1,RALB,SOS1,STAT3,TGFB2,TNFRSF1B,TNFSF13B
Leukocyte Extravasation Signaling	2.52	0.057	2.714	2.714	ARHGAP12,BMX,CD44,F11R,ICAM1,ITGB1,MAPK1,MMP19,MSN,PECAM1,VAV1
MSP-RON Signaling In Cancer Cells Pathway	2.5	0.0643	2.121	2.121	FOS,GSK3B,ITGB1,MAP2K1,MAPK1,RALB,SOS1,STAT3,YWHAQ
Axonal Guidance Signaling	2.49	0.0413	#NUM!	#NUM!	ACE,ADAM11,ADAMTS12,GNG10,GSK3B,ITGB1,ITSN1,MAP2K1,MAPK1,MYL9,NRP2,PLCB1,PRKAR2A,RALB,SDC2,SDCBP,SEMA3C,SEMA7A,SOS1,TUBB1,WNT7B
Regulation of the Epithelial-Mesenchymal Transition Pathway	2.49	0.0564	#NUM!	#NUM!	GSK3B,ID2,MAP2K1,MAPK1,NCSTN,PSENEN,RALB,SOS1,STAT3,TGFB2,WNT7B
ERBB4 Signaling	2.48	0.0882	2	2	MAP2K1,MAPK1,NCSTN,PSENEN,RALB,SOS1
PFKFB4 Signaling Pathway	2.46	0.104	2.236	2.236	AMPD1,MAP2K1,MAPK1,PRKAR2A,TGFB2
Neuregulin Signaling	2.44	0.0684	1.342	1.342	HSP90AA1,HSP90B1,ITGB1,MAP2K1,MAPK1,RALB,RNF41,SOS1
PI3K Signaling in B Lymphocytes	2.43	0.0629	2.828	2.828	ATF6,CD40,FOS,IRS1,MAP2K1,MAPK1,PLCB1,RALB,VAV1
Mitochondrial Dysfunction	2.42	0.0585	#NUM!	#NUM!	AIFM1,COX6A1,COX6B2,GPD2,GPX4,MT-ND1,NCSTN,PSENEN,SOD2,TRAK1
Th1 and Th2 Activation Pathway	2.4	0.0581	#NUM!	#NUM!	CD40,ICAM1,IFNGR2,IL10,IL10RB,IL27,NCSTN,PSENEN,STAT3,VAV1
Hepatic Fibrosis Signaling Pathway	2.36	0.0428	2.828	2.828	CD40,FOS,FTL,GSK3B,ICAM1,ITGB1,MAP2K1,MAPK1,MYL9,PRKAR2A,RALB,SOD2,SOS1,STAT3,TGFB2,TIRAP,TNFRSF1B,WNT7B
Renin-Angiotensin Signaling	2.33	0.0656	2.646	2.646	ACE,FOS,MAP2K1,MAPK1,PRKAR2A,RALB,SOS1,STAT3
Tight Junction Signaling	2.29	0.0562	#NUM!	#NUM!	CEBPA,F11R,FOS,MYL9,PALS1,PPP2R1B,PPP2R5B,PRKAR2A,TGFB2,TNFRSF1B
NRF2-mediated Oxidative Stress Response	2.29	0.0506	2.121	2.121	FOS,FTL,GSK3B,HSP90AA1,HSP90B1,MAP2K1,MAPK1,PPIB,RALB,SOD2,TXNRD1,VCP
Semaphorin Neuronal Repulsive Signaling Pathway	2.28	0.0596	1	1	CD44,GSK3B,ITGB1,MAP2K1,MYL9,NRP2,PDE4A,PRKAR2A,PRKG1
GDNF Family Ligand-Receptor Interactions	2.24	0.0789	2.449	2.449	FOS,IRS1,MAP2K1,MAPK1,RALB,SOS1
14-3-3-mediated Signaling	2.22	0.063	1.89	1.89	FOS,GSK3B,MAP2K1,MAPK1,PLCB1,RALB,TUBB1,YWHAQ
TREM1 Signaling	2.22	0.0779	2.449	2.449	CD40,ICAM1,IL10,ITGB1,MAPK1,STAT3
Relaxin Signaling	2.21	0.0581	2	2	FOS,GNG10,MAP2K1,MAPK1,PDE4A,PRKAR2A,SLC39A7,SMPDL3A,SMPDL3B
IL-6 Signaling	2.2	0.0625	2.828	2.828	FOS,MAP2K1,MAPK1,RALB,SOS1,STAT3,TNFAIP6,TNFRSF1B
EGF Signaling	2.2	0.0909	2.236	2.236	FOS,MAP2K1,MAPK1,SOS1,STAT3
UDP-N-acetyl-D-glucosamine Biosynthesis II	2.19	0.333	#NUM!	#NUM!	GFPT2,PGM3
Toll-like Receptor Signaling	2.19	0.0769	1	1	FOS,LY96,MAPK1,PPARA,TIRAP,TNFAIP3
Acute Phase Response Signaling	2.18	0.0541	3.162	3.162	FN1,FOS,FTL,MAP2K1,MAPK1,RALB,SOD2,SOS1,STAT3,TNFRSF1B
Cardiac Hypertrophy Signaling (Enhanced)	2.17	0.0387	3.9	3.9	ACE,ATF6,EDNRB,GNG10,GSK3B,IL10RB,ITGB1,MAP2K1,MAPK1,PDE4A,PLCB1,PRKAR2A,PRKG1,RALB,SMPDL3A,SMPDL3B,STAT3,TGFB2,TNFRSF1B,TNFSF13B,WNT7B
FAT10 Signaling Pathway	2.17	0.0893	#NUM!	#NUM!	PSMA6,PSMB2,PSMD11,PSMD2,PSMD7
IL-3 Signaling	2.16	0.0759	2.449	2.449	FOS,MAP2K1,MAPK1,RALB,SOS1,STAT3
Thyroid Cancer Signaling	2.16	0.0759	1.633	1.633	FOS,GSK3B,IRS1,MAP2K1,MAPK1,RALB
Mouse Embryonic Stem Cell Pluripotency	2.16	0.0673	1.89	1.89	GSK3B,ID2,MAP2K1,MAPK1,RALB,SOS1,STAT3
Fatty Acid β-oxidation I	2.15	0.111	2	2	ACADM,ACSL1,HADH,HADHB
Renal Cell Carcinoma Signaling	2.14	0.075	2.236	2.236	ELOC,FOS,MAP2K1,MAPK1,RALB,SOS1
CNTF Signaling	2.14	0.0877	2.236	2.236	MAP2K1,MAPK1,RALB,SOS1,STAT3
Huntington's Disease Signaling	2.09	0.0459	2	2	CAPN2,DNM3,GNG10,HSPA5,MAPK1,PLCB1,PSMA6,PSMB2,PSMD11,PSMD2,PSMD7,RCOR1,SOS1
FLT3 Signaling in Hematopoietic Progenitor Cells	2.09	0.0732	2.449	2.449	MAP2K1,MAPK1,RALB,SOS1,STAT2,STAT3
Wound Healing Signaling Pathway	2.08	0.0476	2.887	2.887	FN1,FOS,IFNGR2,ITGB1,LAMC1,MAP2K1,MAPK1,RALB,SOS1,TGFB2,TNFRSF1B,TNFSF13B
IL-17A Signaling in Fibroblasts	2.07	0.105	#NUM!	#NUM!	FOS,GSK3B,MAPK1,TRAF3IP2
STAT3 Pathway	2.07	0.0593	1.89	1.89	CISH,IL10RB,MAP2K1,MAPK1,PIM1,RALB,STAT3,TGFB2
Endometrial Cancer Signaling	2.04	0.0833	2	2	GSK3B,MAP2K1,MAPK1,RALB,SOS1
VEGF Family Ligand-Receptor Interactions	2.04	0.0714	2.236	2.236	FOS,MAP2K1,MAPK1,NRP2,RALB,SOS1
Synaptic Long Term Depression	2.03	0.0513	1.414	1.414	MAP2K1,MAPK1,PLAAT3,PLCB1,PPP2R1B,PPP2R5B,PRDX6,PRKG1,RALB,SLC39A7
IL-2 Signaling	2.01	0.082	2.236	2.236	FOS,MAP2K1,MAPK1,RALB,SOS1
HMGB1 Signaling	2	0.0539	2.828	2.828	FOS,ICAM1,IFNGR2,MAP2K1,MAPK1,RALB,TGFB2,TNFRSF1B,TNFSF13B
PDGF Signaling	1.99	0.0698	2.449	2.449	FOS,MAP2K1,MAPK1,RALB,SOS1,STAT3
Gap Junction Signaling	1.98	0.0505	#NUM!	#NUM!	LPAR1,MAP2K1,MAPK1,PLCB1,PRKAR2A,PRKG1,RALB,SLC39A7,SOS1,TUBB1
Gαi Signaling	1.98	0.0571	1.89	1.89	GNG10,LPAR1,MAPK1,PRKAR2A,RALB,SOS1,STAT3,XCR1
Insulin Receptor Signaling	1.98	0.0571	1.134	1.134	GSK3B,IRS1,MAP2K1,MAPK1,PRKAR2A,RALB,SOS1,TRIP10
Adrenomedullin signaling pathway	1.97	0.0503	2.333	2.333	FOS,GSK3B,MAP2K1,MAPK1,PLCB1,PRKAR2A,PRKG1,RALB,SLC39A7,SOS1
Pulmonary Fibrosis Idiopathic Signaling Pathway	1.97	0.0429	3.207	3.207	FN1,FOS,GSK3B,ITGB1,LPAR1,MAP2K1,MAPK1,MMP19,PLAU,RALB,SOS1,STAT3,TGFB2,WNT7B
Prostate Cancer Signaling	1.95	0.0614	#NUM!	#NUM!	GSK3B,HSP90AA1,HSP90B1,MAP2K1,MAPK1,RALB,SOS1
Coronavirus Pathogenesis Pathway	1.91	0.0493	1.265	1.265	ACE,ATP6AP1,ATP6V1A,BST2,FOS,MAPK1,NPC1,RAB7A,STAT2,STAT3
Ephrin Receptor Signaling	1.91	0.0493	3.162	3.162	GNG10,ITGB1,ITSN1,MAP2K1,MAPK1,RALB,SDC2,SDCBP,SOS1,STAT3
PXR/RXR Activation	1.9	0.0769	1.342	1.342	ABCC3,ALAS1,CYP7A1,PPARA,PRKAR2A
Activation of IRF by Cytosolic Pattern Recognition Receptors	1.9	0.0769	1.342	1.342	ADAR,CD40,IL10,PPIB,STAT2
Ceramide Signaling	1.9	0.0667	2.449	2.449	FOS,MAP2K1,PPP2R1B,PPP2R5B,RALB,TNFRSF1B
Apelin Adipocyte Signaling Pathway	1.88	0.0659	1.633	1.633	CLIC2,GPX3,GPX4,MAPK1,PRDX6,PRKAR2A
PAK Signaling	1.87	0.0593	2.449	2.449	ARHGAP10,ITGB1,MAP2K1,MAPK1,MYL9,RALB,SOS1
IL-22 Signaling	1.85	0.125	#NUM!	#NUM!	IL10RB,MAPK1,STAT3
Tumoricidal Function of Hepatic Natural Killer Cells	1.85	0.125	#NUM!	#NUM!	AIFM1,ICAM1,M6PR
MSP-RON Signaling In Macrophages Pathway	1.85	0.0588	1.633	1.633	FOS,IFNGR2,IL10,MAPK1,RALB,SOS1,STAT3
Colorectal Cancer Metastasis Signaling	1.85	0.0443	2.53	2.53	FOS,GNG10,GSK3B,MAP2K1,MAPK1,MMP19,PRKAR2A,RALB,SOS1,STAT3,TGFB2,WNT7B
IL-17A Signaling in Airway Cells	1.85	0.0746	2	2	GSK3B,MAP2K1,MAPK1,STAT3,TRAF3IP2
HIF1α Signaling	1.84	0.0481	1.897	1.897	ELOC,HSP90AA1,HSPA5,LDHA,MAP2K1,MAPK1,MMP19,RALB,STAT3,TGFB2
Role of NANOG in Mammalian Embryonic Stem Cell Pluripotency	1.84	0.0583	1.633	1.633	GSK3B,MAP2K1,MAPK1,RALB,SOS1,STAT3,WNT7B
Protein Kinase A Signaling	1.81	0.0391	2.138	2.138	DUSP5,GNG10,GSK3B,H3-3A/H3-3B,MAP2K1,MAPK1,MYL9,PDE4A,PLCB1,PRKAR2A,PTPRJ,PYGL,SMPDL3A,SMPDL3B,TGFB2,YWHAQ
ERBB Signaling	1.81	0.0638	1.633	1.633	FOS,GSK3B,MAP2K1,MAPK1,RALB,SOS1
Protein Ubiquitination Pathway	1.8	0.0436	#NUM!	#NUM!	ELOC,HSP90AA1,HSP90B1,HSPA5,PSMA6,PSMB2,PSMD11,PSMD2,PSMD7,UBE2A,UBE2D3,USP31
SPINK1 General Cancer Pathway	1.8	0.0725	1.342	1.342	MAP2K1,MAPK1,MT1A,RALB,STAT3
TGF-β Signaling	1.77	0.0625	2.449	2.449	FOS,MAP2K1,MAPK1,RALB,SOS1,TGFB2
Role of JAK1, JAK2 and TYK2 in Interferon Signaling	1.76	0.115	#NUM!	#NUM!	IFNGR2,STAT2,STAT3
iNOS Signaling	1.75	0.0851	2	2	FOS,IFNGR2,LY96,MAPK1
Growth Hormone Signaling	1.75	0.0704	2.236	2.236	CEBPA,FOS,IRS1,MAPK1,STAT3
Oxytocin Signaling Pathway	1.74	0.0427	2.887	2.887	FOS,GNG10,GSK3B,MAPK1,MYL9,PLCB1,PPARA,PRKAR2A,PRKG1,RALB,SLC39A7,SOS1
Calcium Transport I	1.74	0.2	#NUM!	#NUM!	ANXA5,ATP2C1
Ketolysis	1.74	0.2	#NUM!	#NUM!	HADHB,OXCT1
IL-10 Signaling	1.72	0.0694	#NUM!	#NUM!	FOS,IL10,IL10RB,MAPK1,STAT3
IL-17 Signaling	1.71	0.0481	2.333	2.333	FOS,GSK3B,HSP90AA1,HSP90B1,MAPK1,RALB,TGFB2,TNFSF13B,TRAF3IP2
Neuroinflammation Signaling Pathway	1.71	0.041	3.051	3.051	CD40,FOS,GSK3B,ICAM1,IFNGR2,IL10,MAPK1,MFGE8,NCSTN,PSENEN,SOD2,TGFB2,TIRAP
Endocannabinoid Developing Neuron Pathway	1.71	0.0551	1.342	1.342	GNG10,GSK3B,MAP2K1,MAPK1,PRKAR2A,RALB,STAT3
Tryptophan Degradation III (Eukaryotic)	1.67	0.107	#NUM!	#NUM!	HAAO,HADH,HADHB
Xenobiotic Metabolism CAR Signaling Pathway	1.67	0.0474	1.667	1.667	ABCC3,ALDH1L2,ALDH2,HSP90AA1,HSP90B1,MAP2K1,MAPK1,PPP2R1B,PPP2R5B
Glutamate Removal from Folates	1.67	1	#NUM!	#NUM!	GGH
UDP-N-acetyl-D-galactosamine Biosynthesis I	1.67	1	#NUM!	#NUM!	GALE
FAT10 Cancer Signaling Pathway	1.66	0.08	1	1	GSK3B,STAT3,TGFB2,TNFRSF1B
Hepatic Cholestasis	1.66	0.0471	#NUM!	#NUM!	ABCC3,CYP7A1,LY96,PPARA,PRKAR2A,TGFB2,TIRAP,TNFRSF1B,TNFSF13B
Endothelin-1 Signaling	1.65	0.0469	2.646	2.646	ECE1,EDNRB,FOS,MAPK1,PLAAT3,PLCB1,PRDX6,RALB,SOS1
Leptin Signaling in Obesity	1.63	0.0658	#NUM!	#NUM!	MAP2K1,MAPK1,PLCB1,PRKAR2A,STAT3
UVC-Induced MAPK Signaling	1.63	0.0784	2	2	FOS,MAP2K1,MAPK1,RALB
Hypoxia Signaling in the Cardiovascular System	1.63	0.0658	#NUM!	#NUM!	HSP90AA1,HSP90B1,LDHA,UBE2A,UBE2D3
HGF Signaling	1.63	0.053	2.646	2.646	FOS,ITGB1,MAP2K1,MAPK1,RALB,SOS1,STAT3
Sirtuin Signaling Pathway	1.62	0.0411	0.905	0.905	ABCA1,GSK3B,H3-3A/H3-3B,LDHA,MAPK1,MT-ND1,NAMPT,NDRG1,PGK1,PPARA,SOD2,STAT3
Apoptosis Signaling	1.62	0.0577	0	0	AIFM1,CAPN2,MAP2K1,MAPK1,RALB,TNFRSF1B
P2Y Purigenic Receptor Signaling Pathway	1.61	0.0526	2.449	2.449	FOS,GNG10,MAP2K1,MAPK1,PLCB1,PRKAR2A,RALB
Antiproliferative Role of Somatostatin Receptor 2	1.61	0.0649	#NUM!	#NUM!	GNG10,MAP2K1,MAPK1,RALB,SLC39A7
Cardiac Hypertrophy Signaling	1.61	0.0423	2.53	2.53	GNG10,GSK3B,IRS1,MAP2K1,MAPK1,MYL9,PLCB1,PRKAR2A,RALB,SOS1,TGFB2
UVB-Induced MAPK Signaling	1.61	0.0769	#NUM!	#NUM!	FOS,H3-3A/H3-3B,MAP2K1,MAPK1
Neurotrophin/TRK Signaling	1.59	0.0641	2.236	2.236	FOS,MAP2K1,MAPK1,RALB,SOS1
Glucose and Glucose-1-phosphate Degradation	1.58	0.167	#NUM!	#NUM!	PGM3,RGN
Glycogen Degradation II	1.58	0.167	#NUM!	#NUM!	PGM3,PYGL
IL-12 Signaling and Production in Macrophages	1.57	0.0515	#NUM!	#NUM!	CD40,FOS,IL10,MAP2K1,MAPK1,RAB7A,TGFB2
Pulmonary Healing Signaling Pathway	1.56	0.0452	2.333	2.333	MAPK1,MMP19,PECAM1,RALB,SOS1,STAT3,TGFB2,TNFRSF1B,WNT7B
Chemokine Signaling	1.55	0.0625	2.236	2.236	FOS,MAP2K1,MAPK1,PLCB1,RALB
ID1 Signaling Pathway	1.55	0.045	0.333	0.333	ATF6,BHLHE40,FN1,GSK3B,MAPK1,RALB,STAT3,TGFB2,TNFRSF1B
α-Adrenergic Signaling	1.55	0.0556	2	2	GNG10,MAP2K1,MAPK1,PRKAR2A,PYGL,RALB
ILK Signaling	1.55	0.045	1.414	1.414	FN1,FOS,GSK3B,IRS1,ITGB1,MAPK1,MYL9,PPP2R1B,PPP2R5B
BEX2 Signaling Pathway	1.53	0.0617	-0.447	0.447	GSK3B,LGALS1,PPP2R1B,PPP2R5B,STAT3
Circadian Rhythm Signaling	1.53	0.041	#NUM!	#NUM!	BHLHE40,GNG10,GSK3B,H3-3A/H3-3B,MAP2K1,MAPK1,PLCB1,PRKAR2A,PRKG1,RALB,SLC39A7
Estrogen Receptor Signaling	1.52	0.0368	2.714	2.714	FOS,GNG10,GSK3B,HSP90AA1,HSP90B1,MAP2K1,MAPK1,MMP19,MT-ND1,MYL9,PLCB1,PRKAR2A,RALB,SOD2,SOS1
TNFR2 Signaling	1.52	0.0938	#NUM!	#NUM!	FOS,TNFAIP3,TNFRSF1B
UDP-N-acetyl-D-galactosamine Biosynthesis II	1.52	0.154	#NUM!	#NUM!	GALE,PGM3
Role of MAPK Signaling in the Pathogenesis of Influenza	1.51	0.061	#NUM!	#NUM!	MAP2K1,MAPK1,PLAAT3,PRDX6,RALB
CSDE1 Signaling Pathway	1.5	0.0714	0	0	FN1,FOS,PTBP1,TRIO
Apelin Endothelial Signaling Pathway	1.49	0.0496	2.449	2.449	FOS,GNG10,ICAM1,MAP2K1,MAPK1,PLCB1,RALB
Airway Inflammation in Asthma	1.48	0.0909	#NUM!	#NUM!	IFNGR2,IL10,TGFB2
Antioxidant Action of Vitamin C	1.48	0.0536	#NUM!	#NUM!	MAPK1,PLAAT3,PLCB1,PRDX6,SLC23A2,TXNRD1
Sertoli Cell-Sertoli Cell Junction Signaling	1.48	0.0437	#NUM!	#NUM!	F11R,GSK3B,ITGB1,MAP2K1,MAPK1,PRKAR2A,PRKG1,RALB,TUBB1
Glycogen Degradation III	1.46	0.143	#NUM!	#NUM!	PGM3,PYGL
Polyamine Regulation in Colon Cancer	1.45	0.069	1	1	FOS,GSK3B,MAP2K1,MAPK1
HIPPO signaling	1.45	0.0588	-1.342	1.342	CD44,PPP2R1B,PPP2R5B,TEAD4,YWHAQ
Erythropoietin Signaling Pathway	1.44	0.0452	0.707	0.707	FOS,GSK3B,MAP2K1,MAPK1,RALB,SOS1,TGFB2,TNFSF13B
Coagulation System	1.42	0.0857	#NUM!	#NUM!	F5,PLAU,PROS1
IL-9 Signaling	1.42	0.0857	#NUM!	#NUM!	CISH,IRS1,STAT3
Pyrimidine Ribonucleotides Interconversion	1.42	0.0857	#NUM!	#NUM!	AK4,ENTPD7,NME1
Actin Cytoskeleton Signaling	1.42	0.0408	3.162	3.162	FN1,ITGB1,MAP2K1,MAPK1,MSN,MYL9,RALB,SOS1,TRIO,VAV1
BMP signaling pathway	1.41	0.0575	2.236	2.236	MAP2K1,MAPK1,PRKAR2A,RALB,SOS1
Regulation Of The Epithelial Mesenchymal Transition In Development Pathway	1.41	0.0575	1.342	1.342	GSK3B,NCSTN,PSENEN,S100A4,WNT7B
Regulation of eIF4 and p70S6K Signaling	1.41	0.0447	1.414	1.414	IRS1,ITGB1,MAP2K1,MAPK1,PPP2R1B,PPP2R5B,RALB,SOS1
Opioid Signaling Pathway	1.41	0.0393	2.333	2.333	AP2M1,FOS,FOSB,GNG10,GSK3B,MAP2K1,MAPK1,PLCB1,PRKAR2A,RALB,SOS1
Fc Epsilon RI Signaling	1.39	0.0508	2.449	2.449	FCER1G,MAP2K1,MAPK1,RALB,SOS1,VAV1
Sulfate Activation for Sulfonation	1.37	0.5	#NUM!	#NUM!	PAPSS1
Cholecystokinin/Gastrin-mediated Signaling	1.37	0.0504	2.449	2.449	FOS,MAP2K1,MAPK1,PLCB1,RALB,SOS1
Nitric Oxide Signaling in the Cardiovascular System	1.37	0.0504	2.449	2.449	HSP90AA1,HSP90B1,MAP2K1,MAPK1,PRKAR2A,PRKG1
NAD Signaling Pathway	1.36	0.0464	1.89	1.89	ACADM,AIFM1,GSK3B,LDHA,NAMPT,SOD2,TGFB2
Pyrimidine Ribonucleotides De Novo Biosynthesis	1.36	0.0811	#NUM!	#NUM!	AK4,ENTPD7,NME1
Extrinsic Prothrombin Activation Pathway	1.35	0.125	#NUM!	#NUM!	F5,PROS1
Chondroitin Sulfate Degradation (Metazoa)	1.35	0.125	#NUM!	#NUM!	ARSB,GM2A
Glucocorticoid Receptor Signaling	1.35	0.0327	#NUM!	#NUM!	CEBPA,DNAH1,FCGR1A,FOS,H3-3A/H3-3B,HSP90AA1,HSP90B1,HSPA5,ICAM1,IL10,IL10RB,MAP2K1,MAPK1,MT-ND1,PLAU,RALB,SOS1,STAT3,TGFB2
Notch Signaling	1.33	0.0789	#NUM!	#NUM!	MAML2,NCSTN,PSENEN
LPS/IL-1 Mediated Inhibition of RXR Function	1.33	0.0394	-0.447	0.447	ABCA1,ABCC3,ACSL1,ALAS1,ALDH1L2,ALDH2,CYP7A1,LY96,PPARA,TNFRSF1B
Sperm Motility	1.32	0.0392	2.236	2.236	BMX,GNG10,MAP2K1,PDE4A,PEAK1,PLAAT3,PLCB1,PRDX6,PRKAR2A,PRKG1
Xenobiotic Metabolism Signaling	1.32	0.0379	#NUM!	#NUM!	ABCC3,ALDH1L2,ALDH2,FTL,HSP90AA1,HSP90B1,MAP2K1,MAPK1,PPP2R1B,PPP2R5B,RALB
LXR/RXR Activation	1.31	0.0488	-1	1	ABCA1,CYP7A1,HADH,LY96,MSR1,TNFRSF1B

## Sheet: LD_Val_down
Ingenuity Canonical Pathways	-log(p-value)	Ratio	z-score	|z-score|	Molecules
Cell Cycle Control of Chromosomal Replication	5.07	0.125	-2.646	2.646	CDC45,MCM4,ORC1,ORC5,POLA1,POLE,TOP2A
Kinetochore Metaphase Signaling Pathway	3.95	0.0721	-0.816	0.816	CCNB1,CDC20,CENPA,CENPT,DSN1,ESPL1,NSL1,SPC24
Mitotic Roles of Polo-Like Kinase	3.64	0.0909	-0.816	0.816	CCNB1,CCNB3,CDC20,ESPL1,FBXO5,PLK4
NER (Nucleotide Excision Repair, Enhanced Pathway)	3.37	0.068	-2.236	2.236	CHAF1A,ERCC8,POLA1,POLE,RFC3,RFC5,TOP2A
Cyclins and Cell Cycle Regulation	3.07	0.0714	-0.447	0.447	CCNB1,CCNB3,CDKN1B,CDKN2C,SKP2,TFDP1
Airway Pathology in Chronic Obstructive Pulmonary Disease	3.01	0.0593	#NUM!	#NUM!	APOM,CD70,ELANE,FGF12,FGF2,IFNG,PRTN3
Reelin Signaling in Neurons	2.61	0.0504	-2	2	APBB1,ARHGEF16,ARHGEF37,ARHGEF39,CAMK2A,MAPK8IP1,MAPK8IP2
Cell Cycle: G2/M DNA Damage Checkpoint Regulation	2.38	0.08	2	2	CCNB1,CCNB3,SKP2,TOP2A
Estrogen-mediated S-phase Entry	2.33	0.115	#NUM!	#NUM!	CDKN1B,SKP2,TFDP1
Cell Cycle: G1/S Checkpoint Regulation	1.91	0.0588	#NUM!	#NUM!	CDKN1B,CDKN2C,SKP2,TFDP1
PD-1, PD-L1 cancer immunotherapy pathway	1.88	0.0472	-0.447	0.447	CDKN1B,IFNG,PDCD4,PRKCQ,SKP2
Mismatch Repair in Eukaryotes	1.74	0.125	#NUM!	#NUM!	RFC3,RFC5
Bladder Cancer Signaling	1.73	0.0431	#NUM!	#NUM!	FGF12,FGF2,RAP2A,TFDP1,VEGFD
Neuregulin Signaling	1.71	0.0427	-1	1	CDKN1B,GRB7,ITGA4,PRKCQ,RAP2A
BER (Base Excision Repair) Pathway	1.7	0.0682	#NUM!	#NUM!	POLE,RFC3,RFC5
Role of BRCA1 in DNA Damage Response	1.67	0.05	#NUM!	#NUM!	FANCM,IFNG,RFC3,RFC5
Glioma Signaling	1.62	0.0403	#NUM!	#NUM!	CAMK2A,CDKN2C,PRKCQ,RAP2A,TFDP1
DNA damage-induced 14-3-3σ Signaling	1.59	0.105	#NUM!	#NUM!	CCNB1,CCNB3
All-trans-decaprenyl Diphosphate Biosynthesis	1.58	0.5	#NUM!	#NUM!	PDSS2
Hereditary Breast Cancer Signaling	1.4	0.0352	#NUM!	#NUM!	CCNB1,FANCM,RAP2A,RFC3,RFC5
Pulmonary Healing Signaling Pathway	1.32	0.0302	-2.449	2.449	CCNB1,ELANE,PRKCQ,RAP2A,VEGFD,WNT10B
Apoptosis Signaling	1.31	0.0385	#NUM!	#NUM!	ELP1,GAS2,PRKCQ,RAP2A
ID1 Signaling Pathway	1.31	0.03	0	0	ATAD5,CDC20,CDKN1B,FGF2,RAP2A,VEGFD
