# Supplementary material for: Glucocorticoid receptor hypersensitivity enhances inflammatory signaling and inhibits cell cycle progression in porcine PBMCs
Source: Front Immunol. 2022 Nov 24;13:976454. doi: 10.3389/fimmu.2022.976454 (PMC9730246; doi:10.3389/fimmu.2022.976454)
Supplement: Supplementary file 7 [file Table_7.xlsx]

## Sheet: CON_Val_up
Supplementary Table 7. IPA upstream regulators enriched for Val-up and Val-down genes under different treatment conditions.
Upstream Regulator	Expr Log Ratio	Molecule Type	Predicted Activation State	Activation z-score	|z-score|	Flags	p-value of overlap	Target Molecules in Dataset	Mechanistic Network
lipopolysaccharide		chemical drug	Activated	4.441	4.441	bias	0.0387	ABCB10,ACADM,ACE,ALDH2,ANXA11,ARL4C,CD163,CD63,CD68,CD82,CREG1,CSTB,CTSB,CTSS,CXCL14,CYP7A1,DDIT3,DUSP1,ECI2,ERGIC1,EXT1,FCER1G,FOS,FOSB,GALP,HADHB,IL10RB,ITIH2,ITIH4,KLF4,LGALS1,LGALS3,LIMK2,LIPA,LPAR1,LY96,M6PR,MANF,MFN2,MLKL,MYL9,NFIL3,NID1,OXCT1,P2RX4,PARP4,PECAM1,PLIN2,SLC15A3,SLC1A5,SLC3A2,SNAPC2,SRPRA,STX4,TIRAP,TLR8,TNFRSF1B,VSIG4,WFS1,XCR1
8-bromo-cAMP		chemical reagent	Activated	4.271	4.271	bias	0.000628	ACE,ALDH2,ALDH3A2,ALG5,AOC1,ASAH1,CD68,CD82,CGA,CTSB,DUSP1,FGF1,FOS,GANAB,GLA,GNPTAB,GPX3,LIPA,MANBA,NFIL3,PLCB1,RPN1,TGFB2	112 (5)
medroxyprogesterone acetate		chemical drug	Activated	4.123	4.123	bias	0.0127	ABCB10,ALDH2,ALDH3A2,ALG5,ASAH1,CD68,CTSB,FGF1,GANAB,GLA,GNPTAB,GPX3,LIPA,MANBA,MSMB,PLCB1,RPN1,TGFB2
genistein		chemical drug	Activated	4.061	4.061	bias	2.4e-10	ACE,ACP2,ASAH1,ATP6V0B,ATP6V1G1,BMP2K,CD68,CTNS,CTSA,CTSB,CTSH,DUSP1,EXT1,FOS,FUCA1,GALC,GBA,GLMP,GNPTAB,KDSR,LIPA,M6PR,MANBA,MCOLN1,NEU1,NPC2,PLBD2,SCARB2,SLC1A5,TAGLN,TPP1	35 (2)
TFEB		transcription regulator	Activated	3.954	3.954	bias	2.33e-11	ASAH1,ATP6V0B,CD63,CTNS,CTSA,CTSB,GBA,GLA,GLMP,M6PR,MCOLN1,NEU1,PLBD2,RAB7A,TPP1,WIPI1
miR-124-3p (and other miRNAs w/seed AAGGCAC)		mature microRNA	Inhibited	-3.852	3.852	bias	0.000132	CERS2,DDIT3,ECI2,ENDOD1,F11R,HADH,HADHB,LAMC1,LGALS3,NID1,PLP2,PPP1R13L,SLC17A5,TNFRSF21,TOM1L1
CNTF		cytokine	Activated	3.845	3.845		4.39e-05	ATP6AP2,ATP6V1E1,FOS,IRS1,KCNK6,KLF4,LGALS3,M6PR,MFSD1,OXCT1,P2RX4,PPIB,S100A6,SLC15A3,VAV1
TCF7L2		transcription regulator	Activated	3.818	3.818	bias	0.000675	ALDH3A2,AMHR2,ATP6V1G1,CCNYL1,CERS2,CYP7A1,ENPP4,FOS,FRMD4A,IRS1,KMT5A,NPC2,RCBTB1,RNASE4,SDC2,SIRT2,SNX30,TMEM63A
F2		peptidase	Activated	3.627	3.627	bias	0.00174	CALD1,CD63,CD68,DST,DUSP1,ECE1,EDNRB,FHL1,FOS,FOSB,RAC1,SRGN,TGFB2,TMED9	99 (4)
GABA		chemical - endogenous mammalian	Inhibited	-3.549	3.549	bias	1.06e-05	ACADM,AP2M1,ASAH1,ATP6V1E1,CD63,CGA,DOLK,FAH,FOS,GALC,GANAB,GMPR2,GNPTAB,HADH,IL10RB,LAMTOR3,LAPTM4A,MCOLN1,NCSTN,PLCB1,PRDX6,RAC1,RNF41,VCP	55 (3)
hydrogen peroxide		chemical - endogenous mammalian	Activated	3.483	3.483	bias	0.0093	ACE,ATF6,CD63,CD68,CTSB,CTSS,CUX1,DDIT3,DUSP1,FOS,IL10RB,IRS1,KLF4,MFN2,NFIL3,PRKAB1,RAC1,SRGN,TAGLN	140 (9)
MITF		transcription regulator	Activated	3.464	3.464	bias	0.00332	ASAH1,EDNRB,FOS,GNPTAB,GPR137B,KAZN,LGALS3,PHACTR1,PPM1H,PSEN2,RAB7A,TMEM251,VAT1
beta-estradiol		chemical - endogenous mammalian	Activated	3.454	3.454	bias	0.00228	ABCB10,ACADM,ACE,ALDH2,ALDH3A2,ALG5,ASAH1,ATP6V1F,CD68,CGA,CRYZ,CSTB,CTSB,DDIT3,DUSP1,ELOC,FGF1,FHL1,FOS,FUCA1,GANAB,GLA,GNPTAB,GP2,GPC1,GPR137B,GPX3,HADH,IPO4,IRS1,ITIH2,ITIH4,KDELR3,KLF4,LGALS3,LIPA,MANBA,MSMB,NID1,NPY1R,OXCT1,PLCB1,PLIN2,PON2,PPIB,PRDM2,PYGL,RAB5C,RAB7A,RAC1,RPN1,S100A6,SDC2,SLC3A2,SLC6A8,SMPDL3A,SORD,TCN2,TGFB2,TMED9,TNFRSF1B	110 (4)
TSC2		other	Inhibited	-3.322	3.322	bias	4e-09	ASCL2,ATP6AP2,ATP6V0B,ATP6V1G1,CD68,CREG1,DDIT3,FOS,GALC,GLA,IRS1,LGALS3,LPAR1,NEU1,PLP2,S100A6,SMPDL3A,TAGLN	31 (3)
IFNG		cytokine	Activated	3.225	3.225	bias	0.00052	ABTB2,ACE,CD163,CD63,CD68,CTSB,CTSH,CTSS,CYSLTR2,DDB1,DDIT3,DIABLO,DUSP1,ECE1,EDNRB,ENDOD1,EXT1,F11R,FAH,FCER1G,FECH,FGF1,FLRT2,FOS,FOSB,FTL,GLA,GPR108,HAAO,IDH3B,IRS1,KLF4,LAMC1,LGALS3,LY96,MLKL,MRAS,PECAM1,PHACTR1,PSEN2,RARRES1,RGN,S100A10,SGPL1,SLC15A3,SLC1A5,TLR8,TNFRSF1B,WNT9A	104 (4)
CD 437		chemical drug	Inhibited	-3.162	3.162	bias	0.00918	AP2M1,ARF1,ARPC2,FTL,LGALS1,PHYH,PLP2,SLC38A7,SRGN,TMEM258
miR-16-5p (and other miRNAs w/seed AGCAGCA)		mature microRNA	Inhibited	-3.138	3.138	bias	0.0122	ACP2,ACTR1A,ATF6,IPO4,LAMC1,LAMTOR3,LUZP1,RTN4,SRPRA,TMEM251
TP53		transcription regulator	Activated	3.05	3.05		0.000405	ACADM,ACE,ACP2,CALU,CD82,CELSR3,CLUH,CSTB,CTSB,CTSH,DCTN2,DDIT3,DDX39A,DLST,DUSP1,ECPAS,F11R,FHL1,FLRT2,FOS,FRMD4A,FUCA1,GPX3,HADH,HADHB,IRS1,KLF4,LAMC1,LAPTM4A,LGALS3,LIMK2,MYL9,MYO5A,NCK2,P2RX4,PDLIM1,PECAM1,PLAAT3,PLPBP,PPP1R13L,PRDX6,PRKAB1,PRKAB2,PRKAR2A,PSMD2,RAB5C,RNASE4,RPN1,SGPL1,TGFB2,TGFBI,TIMM44,TNFRSF1B,TPP1,USP28,WNT9A	104 (4)
LEP		growth factor	Activated	2.97	2.97	bias	0.00204	ACADM,ACE,ASAH1,CD63,CD68,CUX1,CYP7A1,FOS,GALP,IRS1,LIPA,MMP19,NPY1R,P2RX4,PECAM1,PLIN2,PRKAB2,RAC1,SORD,TMED9	53 (4)
MRTFB		transcription regulator	Activated	2.967	2.967	bias	0.00325	ACTG2,CALD1,F11R,FHL1,KAZN,MYL9,SDC2,TAGLN,TGFB2,TUBB1
PD98059		chemical - kinase inhibitor	Inhibited	-2.952	2.952	bias	0.0276	ACE,ATF6,CGA,CTSB,CTSH,CYP7A1,DDIT3,DUSP1,ECE1,EDNRB,FAH,FOS,FOSB,HADHB,RNASE4,S100A10,SLC16A7,SLC3A2,TAGLN
SMARCA4		transcription regulator	Activated	2.906	2.906	bias	0.0309	ACE,ALDH2,ASCC1,CD63,CTSS,FOS,NPC2,OXCT1,PLEKHO1,PLIN2,S100A6,SDC2,SLC23A2,SLC43A3,SNAPC2,TAGLN,TGFB2,WNT9A
forskolin		chemical toxicant	Activated	2.883	2.883	bias	0.0112	ACE,ACTG2,ARL4C,ATP6AP2,ATP6V0B,ATP6V1G1,CD163,CD68,CGA,DDIT3,DUSP1,FAH,FOS,FOSB,MFN2,MMP19,NFIL3,NPC2,NPY1R,PLIN3,PRKAR2A,RAB5C,RAB7A,S100A10
CLPP		peptidase	Inhibited	-2.828	2.828	bias	0.000161	ACADM,ALDH2,DLST,ECI2,HADH,HADHB,IDH3B,SLC25A20
rosiglitazone		chemical drug	Activated	2.818	2.818	bias	0.00306	ACADM,AOC1,ASAH1,ASCL2,CD68,CERT1,CGA,FGF1,FOS,HADH,HADHB,IDH3B,IRS1,KLF4,MFN2,NCK2,PECAM1,PHYH,PLIN2,SLC25A20	46 (5)
KDM5A		transcription regulator	Inhibited	-2.813	2.813	bias	0.00664	ATP6V1F,CERT1,DLST,IDH3B,MFN2,NDUFB10,PSEN2,TRIM72
INSR		kinase	Activated	2.764	2.764	bias	0.0304	ACADM,ALDH2,ARRDC3,CSTB,CTSB,DCTN4,DUSP1,FHL1,FOS,GANAB,HADHB,IRS1,LGALS1,LPIN3,MFN2,PKLR,SLC25A20,ZFAND5
isoproterenol		chemical drug	Activated	2.751	2.751	bias	0.0258	ACE,CD68,CGA,FOS,LGALS3,PLIN2,RAB5C,RAB7A
ATF4		transcription regulator	Activated	2.743	2.743	bias	0.0283	ATF6,CYP7A1,DDIT3,KLF4,LGALS3,SLC3A2,TGFB2,WFS1
HNF4A		transcription regulator	Activated	2.713	2.713		0.000201	ABCB10,ACP2,ACTR1A,ALDH2,AOC1,ARL4C,ASAH1,ATP6V1F,AVPI1,BMP2K,CCDC47,CEP83,CLCN6,CLPTM1,CRYZ,CTSA,CTSB,CYP7A1,DCLRE1B,DCTN4,DIABLO,DLST,DUSP3,ECI2,F11R,FAM53C,FHL1,FTSJ1,GLA,HAAO,HADHB,IMMT,ITIH4,LAPTM4A,LGALS3,LIPA,LPCAT3,MFSD1,MSMB,PARP4,PCMT1,PKLR,PNPO,PPP1R11,PRCP,PRKAB1,PRKAB2,PYGL,RAB10,RAB7A,RAC1,RBKS,RNASE4,SAT2,SDF2,SIRT2,SLC17A5,SLC25A20,SLC39A1,SRPRA,STAM,THYN1,TM9SF4,TMEM258,TMEM63A,T…
PSMB11		peptidase	Inhibited	-2.646	2.646	bias	0.0143	CTSS,LGALS3,NID1,TGFB2,TNFRSF1B,TNFRSF21,VAV1
miR-155-5p (miRNAs w/seed UAAUGCU)		mature microRNA	Inhibited	-2.63	2.63	bias	0.047	CUX1,FADS1,HSDL1,RAB5C,RAC1,RHEB,SCAMP1
sirolimus		chemical drug	Inhibited	-2.607	2.607	bias	0.00794	ACADM,ARF1,ATP6AP2,ATP6V0B,ATP6V1G1,CALD1,CD68,CREG1,DDIT3,FOS,GALC,GLA,IRS1,LGALS3,MFN2,NEU1,PLIN2,RAB9A,SLC1A5,SLC3A2,SLC43A3,STX4	54 (3)
26s Proteasome		complex	Inhibited	-2.607	2.607	bias	0.0261	CD68,CTSA,CTSB,DDIT3,MCOLN1,PSMD2,WIPI1
L-glutamic acid		chemical - endogenous mammalian	Activated	2.559	2.559	bias	0.0261	CDS1,CYP7A1,FADS1,FOS,FOSB,NFIL3,PLIN2
ADCYAP1		other	Activated	2.535	2.535		0.0281	CGA,FOS,LRPAP1,NPY1R,PRDX6,S100A10,SCAMP3,SMPDL3B,TGFB2,TGFBI
mir-133		microRNA	Inhibited	-2.449	2.449	bias	0.00307	ATP6AP2,BTBD3,CERS2,FTL,TAGLN,TPM4
EHMT1		transcription regulator	Activated	2.449	2.449	bias	0.0316	ALDH2,GRINA,PLIN2,RARRES1,SLC8B1,SMPDL3B
MKNK1		kinase	Activated	2.449	2.449	bias	0.0327	DNM3,F11R,FOS,FOSB,LAMC1,MYO5A,TAGLN,TPP1
MAP4K4		kinase	Inhibited	-2.449	2.449	bias	0.0365	DLST,HADH,HADHB,PHYH,PON2,PRKAR2A
miR-199a-5p (and other miRNAs w/seed CCAGUGU)		mature microRNA	Inhibited	-2.433	2.433	bias	0.00529	ACTG2,CALD1,CSTB,KLF4,MYL9,TAGLN
PLG		peptidase	Activated	2.433	2.433	bias	0.00529	EDNRB,PECAM1,RAB7A,RAC1,RALB,VAV1
CD44		other	Activated	2.433	2.433	bias	0.0123	ANXA11,CD63,DDIT3,LAMC1,LGALS1,LGALS3,PECAM1,TLR8,VCP
miR-145-5p (and other miRNAs w/seed UCCAGUU)		mature microRNA	Inhibited	-2.391	2.391	bias	0.000947	F11R,IRS1,KLF4,MYL9,MYO5A,TAGLN
lactacystin		chemical - protease inhibitor	Activated	2.377	2.377	bias	0.0149	DDIT3,DUSP1,FTL,GBA,IRS1,RABIF,RAC1,SIRT2,SLC3A2
SLC27A2		transporter	Inhibited	-2.236	2.236	bias	0.00189	ACADM,ECI2,HADHB,PLIN2,SLC25A20
Cdc42		enzyme	Activated	2.236	2.236	bias	0.00189	CTSA,CTSB,CTSH,CTSS,NPC2
dalfampridine		chemical drug	Activated	2.236	2.236	bias	0.00863	DUSP1,FOS,FOSB,KLF4,SNORD22
prexasertib		chemical drug	Activated	2.236	2.236	bias	0.0143	DDIT3,DUSP1,FOS,KLF4,LY96
KRAS		enzyme	Activated	2.228	2.228		0.00231	ASCL2,ATF6,CLPTM1,CRYZ,CXCL14,DDIT3,DPY19L3,DUSP1,EXT1,FAH,FOS,FOSB,GBA,GNPTAB,GPC1,HADHB,LGALS3,MCOLN1,PECAM1,RAB7A,RNASE4,RPN1,S100A6,SLC3A2,SLC43A3,TMED9,VAV1,VCP
bicuculline		chemical - endogenous non-mammalian	Activated	2.219	2.219	bias	0.00125	DUSP1,FOS,FOSB,KLF4,SNORD22,TGFB2
CGA	0.427	other	Inhibited	-2.219	2.219		0.0213	CGA,DDIT3,FHL1,PPIB,SDF2,SERF2
enalapril		biologic drug	Inhibited	-2.216	2.216	bias	0.00949	ACE,GPX3,LGALS3,S100A10,S100A6,TGFB2
minocycline		chemical drug	Inhibited	-2.216	2.216	bias	0.0198	ACE,CD163,FOS,SLC3A2,TNFRSF1B
fatty acid		chemical - endogenous mammalian	Activated	2.183	2.183	bias	0.00972	AOC1,ATF6,CYP7A1,DDIT3,FADS1,IRS1,PLIN2	49 (4)
calcimycin		chemical reagent	Activated	2.166	2.166	bias	0.0272	ACE,DDIT3,EIF6,FOS,FOSB,PON2
MRTFA		transcription regulator	Activated	2.152	2.152		0.014	ACTG2,F11R,FHL1,FOS,MYL9,RAC1,TAGLN,TGFB2,TUBB1
PTGS2		enzyme	Activated	2.144	2.144	bias	0.0407	CD163,CD68,CXCL14,DUSP1,FOS,NEB,RAC1,VPS72
IL10		cytokine	Activated	2.143	2.143		0.00147	ACP2,ASAH1,CD163,CD63,CD68,CTSB,CTSH,CTSS,DUSP1,FCER1G,FLRT2,FOS,GLA,LGALS1,LIPA,LY96,RARRES1,TLR8,TNFRSF1B,VAV1	98 (4)
vancomycin		biologic drug	Activated	2.137	2.137	bias	0.00209	ACP2,CD63,CD82,CTSB,FOS,LGALS1,LGALS3,MCOLN1,PRTFDC1,RTN4,S100A10,SLC37A2
RGS2		enzyme	Inhibited	-2.121	2.121	bias	0.00106	CTSA,GLA,GRINA,HADH,ILVBL,MANF,PDLIM1,PPIB
Insulin		group	Activated	2.072	2.072	bias	0.00253	ACADM,AP2M1,ARF1,ARRDC3,CYP7A1,DDIT3,DUSP1,ECI2,FADS1,FOS,FOSB,FTL,IRS1,KLF4,NFIL3,PKLR,PLAAT3,PLCB1,PLIN2,PLIN3,PPIB,PRDX6,RAC1,RGN,STX4,TGFBI	100 (7)
mir-122		microRNA	Inhibited	-2.069	2.069	bias	0.00343	ACTR1A,CUX1,CYP7A1,LAMC1,PLIN3,SEPTIN2,SLC1A5
pirinixic acid		chemical toxicant	Activated	2.054	2.054	bias	0.00298	ACADM,ALDH3A2,CD63,CGA,CTSB,CYP7A1,ECI2,ELOC,FADS1,FCER1G,HADH,HADHB,LGALS3,MFN2,NPC2,PKLR,PLIN2,RTN4,SLC25A20	62 (7)
TGFB1		growth factor	Activated	2.054	2.054	bias	0.00321	ACE,ACTG2,ADAMTS12,ALDH2,ALDH3A2,ANXA11,ARF1,ARPC2,CALD1,CD163,CD68,CTSB,CTSH,CTSS,CYP7A1,DDB1,DUSP1,ECE1,EDNRB,EXT1,FCER1G,FHL1,FOS,FOSB,FTL,GPR108,HADH,IRS1,KDELR3,KLF4,LAMC1,LGALS3,LIMK2,LPAR1,PECAM1,PHACTR1,PLCB1,RAB9A,RAC1,RALB,RHOU,S100A10,S100A6,SDC2,SLC39A1,SLC3A2,SORD,SPIDR,TAGLN,TCN2,TGFB2,TGFBI,VAT1,WDFY3,WFS1	151 (5)
CAB39L		kinase	Activated	2	2	bias	0.00773	ATP6V1E1,COX5B,NDUFB10,NDUFB2
inosine		chemical - endogenous mammalian	Activated	2	2	bias	0.0173	CD63,CD68,FTL,NPC2
Brd4		kinase	Activated	2	2	bias	0.0188	EDNRB,KLF4,LGALS3,TAGLN,TLR8
TEAD2		transcription regulator	Activated	2	2	bias	0.0199	CALD1,KAZN,SDC2,TAGLN
TEAD3		transcription regulator	Activated	2	2	bias	0.0226	CALD1,KAZN,SDC2,TAGLN
NRIP1		transcription regulator	Inhibited	-2	2	bias	0.0241	ACADM,HADHB,PYGL,SLC25A20
valsartan		chemical drug	Inhibited	-2	2	bias	0.0378	CD163,CD68,CTSS,FOS
TREM2		transmembrane receptor	Activated	2	2	bias	0.0438	CTSB,LGALS1,LGALS3,LIPA
dexamethasone		chemical drug		1.988	1.988		0.00497	ACADM,ACE,ACTG2,ALDH2,ARL4C,ASCL2,CD163,CGA,CREG1,CTSB,CXCL14,CYSLTR2,DDIT3,DST,DUSP1,EDNRB,EIF6,EXT1,FCER1G,FGF1,FLRT2,FOS,FOSB,FTL,GRINA,HADHB,ILVBL,IRS1,KCNK6,KLF4,LAMC1,LGALS1,LGALS3,LIMK2,LPAR1,LPIN3,MMP19,MSMB,NEU1,NFIL3,PDLIM1,PLAAT3,PLIN2,PRDX6,PRKAR2A,PYGL,RARRES1,RGN,S100A10,SCARB2,SLC8B1,SMPDL3A,SMPDL3B,SORD,SRGN,SRPRA,TAGLN,TGFB2,TGFBI,TLR8,TNFRSF21,TUBB1,XCR1	143 (6)
herbimycin		chemical drug		-1.982	1.982	bias	0.0161	DUSP1,FOS,IRS1,TAGLN
thioacetamide		chemical toxicant		1.98	1.98	bias	0.0175	AOC1,CPQ,EDNRB,FOS,GDE1,GPX3,LGALS1,LGALS3,PECAM1,S100A10,TAGLN
8-chlorophenylthio-adenosine 3',5'-cyclic monophosphate		chemical reagent		1.98	1.98	bias	0.0186	ACADM,DDIT3,DUSP1,LPIN3
miR-7a-5p (and other miRNAs w/seed GGAAGAC)		mature microRNA		-1.972	1.972	bias	0.00288	FOS,IRS1,KLF4,SLC3A2
FGF10		growth factor		1.969	1.969	bias	0.00476	CTSB,CTSH,IL10RB,LRPAP1,S100A6
MYC		transcription regulator		1.969	1.969	bias	0.0123	ABCB10,ACADM,ASCL2,ATP6V0B,CAPZB,CLUH,COX5B,CSTB,CTSB,DDIT3,DUSP1,EXOSC7,FECH,FOS,GGH,GLG1,GPC1,GRK4,HADHB,IRS1,KLF4,LGALS1,MYL9,PECAM1,PKLR,RAB10,S100A10,S100A6,SCAMP1,SIRT2,SLC16A7,SLC1A5,SLC3A2,SMOX,TGFB2,VPS72,YRDC
CBL		transcription regulator		-1.969	1.969	bias	0.0241	DDIT3,FOS,GBA,VAV1
intralipid		chemical drug		1.964	1.964	bias	0.000208	CGA,DDIT3,FOS,PLIN2
EIF2AK3		kinase		1.962	1.962	bias	0.0122	ATF6,CYB5R1,DDIT3,KLF4,NFIL3,PON2,TMED9,WFS1
THBS4		other		1.951	1.951	bias	0.00518	ATF6,MANF,PECAM1,TGFB2
thapsigargin		chemical toxicant		1.951	1.951	bias	0.0229	ACADM,ATF6,COX5B,DDIT3,FOS,KLF4,NFIL3,SELENOS,WFS1
ATF2		transcription regulator		1.948	1.948	bias	0.0378	CGA,DDIT3,DUSP1,FOS,TGFB2
docosahexaenoic acid		chemical drug		-1.937	1.937	bias	0.0444	DDIT3,FADS1,FOS,MFN2,PKLR,TGFB2,TNFRSF1B
XBP1		transcription regulator		1.915	1.915	bias	0.0379	ATF6,DDIT3,KDELR3,KLF4,PPIB,RPN1,SLC1A5,SRPRA,WFS1
ATG7		enzyme		1.913	1.913		0.0051	CD82,IRS1,PDLIM1,PECAM1,PLIN3,SLC37A2,USP28
KMT2D		transcription regulator		1.913	1.913	bias	0.0318	ACADM,ANO10,ECI2,FAH,KLF4,SLC38A6,SORD,TCEAL1
mir-223		microRNA		1.897	1.897		0.000822	CAMKK1,FAM20C,GALC,LY96,MLKL,S100A6,SGPL1,SLC16A7,SLC39A1,TGFBI
methotrexate		chemical drug		1.89	1.89		0.0333	ACADM,CTSS,CYP7A1,DUSP1,FADS1,HADHB,ITIH4,LY96,PHYH,RAC1
PPARD		ligand-dependent nuclear receptor		1.889	1.889	bias	0.000126	ALDH2,ALDH3A2,CD68,ECI2,IDH3B,LPCAT3,NDUFB10,OXCT1,PKLR,PLIN2,RAB9A,S100A6,SCARB2,SLC25A20,SORD	39 (4)
D-glucose		chemical - endogenous mammalian		1.874	1.874	bias	0.00522	ACADM,ACE,ACTG2,ATP6AP2,CALD1,CTSB,CYP7A1,DDIT3,FOS,GALNT2,IRS1,LAMC1,LGALS1,LY96,MYL9,NPY1R,PKLR,PLCB1,PLIN3,PON2,PRDX6,SCAMP3,SIRT2,TAGLN	127 (5)
RB1		transcription regulator		1.803	1.803		0.00519	ALG5,ATP6V1F,CELSR3,CERT1,DCTN4,DDIT3,DLST,DYNLRB1,FOS,HACD3,IDH3B,LAMC1,MFN2,NDUFB10,PSEN2,SRPRA,TGFB2,TNFRSF1B,TRIM72	75 (3)
fluoxetine		chemical drug		1.757	1.757	bias	0.0076	ASAH1,FOS,FOSB,S100A10,TAGLN,WIPI1
Creb		group		1.722	1.722	bias	0.0397	CGA,CTSB,DPY19L3,DUSP1,FCER1G,FOS,FOSB,PLIN3,PSENEN,RNASEH2A,TFG,TGFB2
6-hydroxydopamine		chemical toxicant		1.715	1.715	bias	0.0443	DDIT3,FOS,FOSB,PPIB,VCP
ACOX1		enzyme		-1.706	1.706		0.00333	ACADM,CD63,CSTB,DDIT3,FAH,LGALS3,LPCAT3,PLIN2,RGN	34 (3)
GnRH-A		chemical reagent		1.618	1.618		0.000121	ACE,CD68,CGA,FOS,FOSB,GLA,HADH,KLF4
tyrphostin AG490		chemical drug		-1.609	1.609	bias	0.00323	ACE,CD68,CYSLTR2,FOS,LY96,S100A10,TAGLN	95 (4)
APOE		transporter		-1.555	1.555	bias	0.0102	ACADM,ANXA11,CD68,CTSB,CTSS,CYP7A1,DDIT3,FOS,GPX3,IL10RB,KLF4,LIPA,M6PR,PLIN2,VCP
levodopa		chemical - endogenous mammalian		-1.551	1.551		0.000956	BTBD3,CCNYL1,CD63,CIB2,CLN6,CTSB,DUSP1,ECE1,EDNRB,EIF6,F11R,FAH,FAM114A1,FOS,FOSB,FTL,MYORG,NPC2,S100A10,SELENON,SERAC1,SH3PXD2B,SLC29A3,SLC8B1,TIRAP,UBQLN4,VAT1
TSC1		other		-1.463	1.463	bias	0.000812	ASCL2,ATP6AP2,ATP6V0B,CTNS,CTSB,DDIT3,IRS1,NEU1	20 (2)
ATF6	0.129	transcription regulator		1.452	1.452	bias	0.00751	DDIT3,FOS,MANF,PLIN2,RHEB	41 (3)
ciprofloxacin		chemical drug		-1.414	1.414		0.00221	ALDH2,ASAH1,ATP6V1E1,CD68,CTSA,GBA,LRPAP1,SRPRA
INSIG1		other		-1.408	1.408	bias	0.0283	CD68,DDIT3,FADS1,LIPA,LPCAT3,PLIN2
SREBF1		transcription regulator		1.362	1.362	bias	0.00402	CAPZB,CYP7A1,DPY19L3,ETHE1,FADS1,FAM189B,GPX3,IMMT,LGALS3,NFIL3,PKLR,RNF14,TNFRSF1B
PPARGC1A		transcription regulator		1.344	1.344		0.0103	ACADM,CD68,COX5B,CTSA,CXCL14,CYP7A1,FAM20A,FOS,IRS1,LIPA,MFN2,MMP19,NCEH1,OXCT1,PHYH,PLIN2,SLC25A20
FASN		enzyme		1.342	1.342	bias	0.0105	EDNRB,FGF1,MRAS,PKLR,SIRT2
G protein alpha		group		1.342	1.342	bias	0.0142	ALG5,DOLK,FOS,RPN1,SRPRA,TCEAL8
linoleic acid		chemical - endogenous mammalian		1.342	1.342	bias	0.0143	ACADM,DDIT3,PECAM1,PKLR,PLIN2
HMGA1		transcription regulator		1.23	1.23	bias	0.0211	CLCN6,CTSH,CYP7A1,DDIT3,FOS,PSEN2,TAGLN
SOX2		transcription regulator		1.206	1.206	bias	0.0313	ABTB2,ASCL2,CERS2,CXCL14,DUSP1,FOS,IRS1,KLF4,LPAR1,PECAM1,PLAAT3,SEPTIN2,SIRT2,TGFB2,TMEM63A,TTYH2,TULP3
arsenic trioxide		chemical drug		1.196	1.196		0.0102	ATF6,ATP6V0B,ATP6V1F,COX5B,CYB5R1,DDIT3,FADS1,FECH,LAMTOR3,NDUFB2,RPN1,RTN4,SH3GLB1,VCP
PPARA		ligand-dependent nuclear receptor		1.192	1.192	bias	0.00092	ACADM,ALDH2,ALDH3A2,CD63,CYP7A1,ECI2,ETHE1,F11R,FADS1,FOS,HADH,HADHB,LPCAT3,PKLR,PLIN2,PRDX6,RTN4,SCAMP1,SLC25A20,SORD,TPP1	44 (6)
glutamine		chemical - endogenous mammalian		-1.172	1.172		0.0305	ATF6,DDIT3,DUSP1,KLF4,VCP
IRS1	0.339	enzyme		1.154	1.154	bias	0.00135	DDIT3,FHL1,FOS,IRS1,KLF4,RAB9A,RHOU,TAGLN,TGFBI	43 (3)
TFRC		transporter		-1.134	1.134	bias	0.00252	ATF6,DDIT3,FAM20C,FOS,FTL,GPX3,TGFB2
verapamil		chemical drug		-1.131	1.131	bias	0.011	CGA,FOS,S100A10,S100A6
ERBB2		kinase		-1.127	1.127		0.00432	ACP2,ATP6AP2,CD82,DDIT3,DPY19L3,EIF6,EXT1,GNPTAB,GPC1,GPX3,HADHB,KLF4,LGALS1,LGALS3,MYL9,NID1,NPC2,PHYH,PLIN2,RNF41,S100A6,TAGLN,TGFBI,TMED9,WFS1
n-3 fatty acids		chemical drug		-1.109	1.109		0.0173	FADS1,IRS1,PKLR,RGN
mir-183		microRNA		-1.091	1.091		0.0139	CYP7A1,IRS1,KLF4,SLC39A1
KLF3		transcription regulator		-1.069	1.069	bias	0.0188	EMID1,FOS,KCNK6,LY96,MYO5A,OGFRL1,PDLIM1,PECAM1,RAB7A,SMPDL3A,THYN1,TNFRSF21,TRIP10,VAV1
MFAP5		other		1.067	1.067		0.0256	DUSP1,GPX3,MRAS,PECAM1
triamcinolone acetonide		chemical drug		-1.066	1.066		0.0301	ARL4C,DDIT3,DUSP1,FOS,RNF41,SRGN,TGFB2,TREH,ZFAND5
methamphetamine		chemical drug		1.052	1.052	bias	0.0149	FOS,FOSB,LGALS1,NDUFB10,SLC25A20,TNFRSF1B
indomethacin		chemical drug		1.043	1.043	bias	0.0281	ATP6V0B,FOS,GBA,LGALS3,MANF,MFN2,PLIN2,PRTFDC1,S100A10,TNFRSF21
Immunoglobulin		complex		-1.04	1.04		0.000654	CD163,CD63,CD68,CTSA,CTSH,CYP7A1,DLST,DUSP1,EDNRB,EXT1,FCER1G,FGF1,FOS,FOSB,IL10RB,KLF4,LAMC1,LGALS1,LGALS3,MICAL2,NEB,NFIL3,PDPR,PECAM1,PKLR,RBKS,RRBP1,SLC3A2,SLC43A3,SMOX,TLR8,TNFRSF1B,USP28	107 (4)
2-amino-5-phosphonovaleric acid		chemical - other		-1.016	1.016		0.000202	CAMKK1,DUSP1,EXT1,FOS,FOSB,KCNK6,LHFPL2,LRPAP1,NPY1R,PLEKHO1,PRKAB2
SLC22A5		transporter		-1	1	bias	0.00369	ACADM,HADH,HADHB,TGFBI
PAK2		kinase		-1	1		0.00773	DUSP1,S100A6,TAGLN,TUBB1
MED13		transcription regulator		-1	1	bias	0.00926	CIB2,PKLR,PYGL,SLC37A2
ZNF106		other		-1	1		0.0129	LGALS1,LGALS3,NDUFB10,RTN4
ammonium		chemical - endogenous mammalian		1	1		0.0235	CTSB,GPC1,LUZP1,NPC2,PDLIM1,RALB,RPN1,TPP1,VAT1
CD247		transmembrane receptor		1	1	bias	0.0438	FCER1G,SLC23A2,SMPDL3B,SRP14
25-hydroxycholesterol		chemical reagent		0.988	0.988		0.0038	CYP7A1,DDIT3,FAM189B,FOS,FOSB,GPX3
Pkc(s)		group		0.936	0.936	bias	0.0343	ATF6,CGA,CTSB,DDIT3,DUSP1,FOS,IRS1,LIPA,TAGLN
FSH		complex		0.928	0.928	bias	0.0179	ACP2,ACTG2,ALDH3A2,ARL4C,DUSP1,DUSP3,FOS,FOSB,GDE1,LGALS1,NPC2,PLIN3,RAB5C,STX4,TGFB2
cyclosporin A		biologic drug		-0.924	0.924	bias	0.0474	CD163,CD68,CYP7A1,EDNRB,EIF6,FOS,FOSB,LGALS3,PRTFDC1,S100A10,SLC23A2,SMPDL3B,SRP14,TAGLN,XCR1
ciprofibrate		chemical drug		0.922	0.922		0.00349	ACADM,CD63,CSTB,CYP7A1,FAH,LPCAT3,NPC2,PLIN2,RGN	50 (5)
spironolactone		chemical drug		-0.896	0.896	bias	0.0123	ACE,ATP6AP2,CD163,DUSP1,EDNRB,LGALS3
17-alpha-ethinylestradiol		chemical drug		0.882	0.882	bias	0.00167	ARRDC3,CD68,CTSS,CYP7A1,DCTN2,FOS,MANF,PSEN2,SCARB2,SNAPC2
butyric acid		chemical - endogenous mammalian		0.87	0.87		0.0479	ACP2,CD82,CGA,DUSP1,FOS,HADHB,IRS1,KLF4,PCMT1,PRKAR2A,PYGL,TGFBI
oleic acid		chemical - endogenous mammalian		0.864	0.864		0.0244	ACADM,ATF6,CD68,DDIT3,FOS,PLIN2,PLIN3
uranyl nitrate		chemical toxicant		0.863	0.863		0.00197	CRYZ,FTL,GPX3,LGALS3,PECAM1,PHYH,RAB5C,TAGLN
diclofenac		chemical drug		0.843	0.843	bias	0.0363	ATF6,DDIT3,FOS,KLF4,LGALS3
POU5F1		transcription regulator		-0.828	0.828	bias	0.0299	CD63,CGA,CTSA,CTSB,DUSP1,FUCA1,GLA,IRS1,KLF4,NPC2,PECAM1,SH3GLB1,TGFB2,TNFRSF21
methapyrilene		chemical drug		0.816	0.816		0.00858	ACADM,CTSB,CTSS,CYP7A1,DDIT3,ITIH4,PLCB1,SLC3A2
MTOR		kinase		-0.788	0.788	bias	0.0389	ACADM,ARL4C,DDIT3,DUSP1,GLG1,HADHB,IRS1,MFN2,PECAM1,PPIB,PRKAR2A,RHEB
simvastatin		chemical drug		0.739	0.739		0.0388	CALD1,FADS1,FOS,KLF4,PECAM1,RAC1,RHOU,S100A6,SLC16A7
DNMT3B		enzyme		-0.707	0.707	bias	0.00892	DDIT3,KDELR3,MFN2,MYL9,PECAM1,PLAAT3,PLP2,PSEN2,SAT2
UCP1		transporter		0.684	0.684		0.0214	CD68,CYB5R1,DDIT3,GPX3,PGLS,SLC3A2,SMOX,SMYD2
RXRA		ligand-dependent nuclear receptor		-0.675	0.675		0.0123	ACADM,ARL4C,CTSB,CTSH,CTSS,CYP7A1,FOS,FTL,HADHB,PKLR,SLC6A8,TGFB2,TPP1
HIPK2		kinase		-0.659	0.659	bias	0.0198	ABCB10,FECH,LGALS3,PECAM1,RAC1
CPT1B		enzyme		0.632	0.632	bias	0.00179	ACADM,EXOC7,HADH,IRS1,NDUFB10,NDUFB2,PRKAB1,PRKAB2,PRKAR2A,PYGL,RHEB,TRIP10
prednisolone		chemical drug		0.632	0.632	bias	0.0333	CD163,CTSB,CTSS,DUSP1,GPX3,LIMK2,NFIL3,SDC2,SLC29A3,SRGN
INS		other		0.599	0.599		0.0201	ACADM,ALDH3A2,DDIT3,DUSP1,FOS,FOSB,IRS1,PLIN2
FOXO3		transcription regulator		0.588	0.588		0.00677	AGFG1,CTSB,DDIT3,EDNRB,FOS,FOSB,GPX3,IL10RB,PECAM1,PRCP,RTN4,SH3GLB1,TGFB2,TNFRSF1B	75 (3)
hydroxypropyl-beta-cyclodextrin		chemical drug		-0.577	0.577	bias	0.00114	CD68,CTSB,CXCL14,CYP7A1,LIPA,NPC2
LDB1		transcription regulator		0.577	0.577		0.0173	ABCB10,CPSF7,CSTB,LGALS1,LHFPL2,OXCT1,RAB32,SCARB2,SMOX,TGFB2,TNFRSF1B,ZNF518B
LMO2		transcription regulator		0.577	0.577		0.0177	ABCB10,CPSF7,CSTB,LGALS1,LHFPL2,OXCT1,RAB32,SCARB2,SMOX,TGFB2,TNFRSF1B,ZNF518B
methylprednisolone		chemical drug		0.555	0.555		0.0278	ALDH3A2,ASAH1,CREG1,CTSH,CTSS,DUSP1,ECE1,EDNRB,FAH,FOS,GPC1,HAAO,HACD3,LIPA,PLAAT3,PLIN2,RGN,SCAMP1,SIRT2,SLC39A1,SORD
CYP19A1		enzyme		0.537	0.537		0.0241	ACADM,CRYZ,CYP7A1,IRS1,PLIN2,S100A10
gentamicin		chemical drug		0.535	0.535		0.0152	ACADM,ACP2,CD63,CPQ,CTSB,DDIT3,DDX39A,FOS,LGALS1,LGALS3,MCOLN1,PLIN2,TANGO2,VAT1
ITGB1		transmembrane receptor		0.478	0.478		0.0196	ADAMTS12,FGF1,FOS,LAMC1,MMP19,RAC1,WNT9A
FGF1	1.534	growth factor		-0.478	0.478		0.0462	CD68,FOS,IRS1,PECAM1,RHOU,TGFB2
GnRH analog		biologic drug		0.447	0.447		7.53e-06	ANXA11,ATP6V1E1,CLUH,CTNS,CUX1,DUSP1,EDNRB,FOS,HADHB,ITIH4,KDSR,PLAAT3,PPP2CB,PRCP,PSEN2,RAB5C,SDF2,UROD,VAT1,VCP,ZCCHC14
RASSF1		other		-0.447	0.447	bias	0.00309	CREG1,EPB41L3,FOS,KLF4,TUBB1
HIC1		transcription regulator		-0.447	0.447		0.00806	CXCL14,FADS1,KAZN,SMPDL3A,SRGN
ursodeoxycholic acid		chemical - endogenous mammalian		-0.447	0.447		0.0134	CYP7A1,DDIT3,IRS1,LGALS3,TGFB2
ELOVL3		enzyme		0.447	0.447		0.0151	CD68,CTSS,FCER1G,HACD3,LIPA
DSCAM		other		-0.447	0.447	bias	0.0478	IPO4,IRS1,KCNK6,KLF4,PLCB1
colistin		biologic drug		0.378	0.378		0.00768	ACP2,CD63,CTSB,FOS,LGALS1,LGALS3,MCOLN1
kanamycin A		chemical drug		0.378	0.378		0.00845	ACP2,CD63,CTSB,FOS,LGALS1,LGALS3,MCOLN1
metronidazole		chemical drug		0.378	0.378		0.0138	ACP2,CD63,CTSB,FOS,LGALS1,LGALS3,MCOLN1
IRF4		transcription regulator		0.378	0.378		0.0407	CD68,CTSS,DDIT3,GALNT2,MANF,PPIB,RAB7A,RAC1
JAG1		growth factor		0.371	0.371	bias	0.00863	DUSP1,F11R,GPX3,TAGLN,TGFB2
chloropromazine		chemical drug		-0.334	0.334	bias	0.0019	FOS,PLCB1,TAGLN,WIPI1
NCSTN	0.053	peptidase		0.293	0.293	bias	0.00637	CD68,FCER1G,PSEN2,PSENEN
RHO		G-protein coupled receptor		-0.277	0.277		0.00047	ACADM,ATF6,CTSS,DDIT3,FOS,NID1,S100A6
HRAS		enzyme		-0.277	0.277	bias	0.00887	ACADM,ARF1,CALD1,CALU,CGA,CTSB,CTSS,DDIT3,DUSP1,FHL1,FLRT2,FOS,FOSB,GPX3,HADHB,MYL9,NID1,OXCT1,PDLIM1,PRDX6,RTN4,TAGLN,TGFB2,TNFRSF1B	82 (4)
PTEN		phosphatase		-0.258	0.258		0.0282	AGFG1,ARHGAP10,CELSR3,CTSB,DIABLO,DUSP1,ECI2,FOS,GPX3,HADH,HADHB,IDH3B,LGALS3,NEU1,NFIL3,PECAM1,PYGL,RAB5C,SMOX,SORD,THYN1,TRAPPC3
streptozocin		chemical drug		-0.245	0.245		0.0181	ALDH3A2,ATF6,CD163,CD68,CYP7A1,FOS,GPX3,IRS1,LGALS3,MFN2,PKLR,SLC25A20
FGF21		growth factor		0.218	0.218	bias	0.034	ACADM,ATF6,DDIT3,FOS
arachidonic acid		chemical - endogenous mammalian		0.176	0.176		0.0461	FADS1,FOS,PECAM1,PKLR,TNFRSF1B
benzo(a)pyrene		chemical toxicant		0.128	0.128	bias	0.0417	DDB1,FOS,GPC1,LIMK2,PDLIM1,PLCB1,PSENEN,REPS1,TGFB2
FOS	0.46	transcription regulator		-0.091	0.091	bias	0.0225	ARF1,CALU,CD68,CGA,CTSB,CTSH,CYP7A1,FLRT2,FOS,FOSB,GBA,LGALS3,LPCAT3,NFIL3,RALB,S100A10,TGFBI,TPP1,TRAPPC3
eicosapentenoic acid		chemical drug		-0.053	0.053		0.000812	FADS1,FOS,MFN2,PKLR,PLIN2,SLC25A20,TGFB2,TNFRSF1B	32 (3)
progesterone		chemical - endogenous mammalian		-0.026	0.026		0.00253	ACE,BMP2K,CD82,CNDP2,DDIT3,FOS,GRINA,IRS1,LGALS1,LGALS3,NFIL3,NPL,NPY1R,P2RX4,PDLIM1,RNASE4,RTN4,S100A6,SLC1A5,SMPDL3A,TGFB2,TGFBI,TNFRSF1B,ZDHHC3
imipramine		chemical drug		0	0	bias	0.00252	ASAH1,FOS,TAGLN,WIPI1
interferon alfacon-1		biologic drug		0	0	bias	0.00576	ARL4C,NPY1R,SNORD22,SRGN
LRP1		transmembrane receptor		0	0		0.0241	CD68,DDIT3,MFN2,PLIN2
imatinib		chemical drug		0	0	bias	0.0245	ATF6,ATP6V0B,ATP6V1F,COX5B,DDIT3,FECH,LAMTOR3,NDUFB2,PLIN2,RPN1,RTN4,SH3GLB1,VCP
brefeldin A		chemical - endogenous non-mammalian		0	0		0.0272	CGA,COX5B,DDIT3,KLF4
trichloroethylene		chemical toxicant		0	0		0.0322	CD63,ECE1,RAB9A,RTN4
benzene		chemical toxicant		0	0		0.0322	CD63,ECE1,RAB9A,RTN4
methylmercury		chemical toxicant		0	0		0.0482	CD63,ECE1,RAB9A,RTN4
TCL1A		transcription regulator					2.32e-06	CD68,CTSB,CTSH,CTSS,FCER1G,FOS,MMP19,MYO5A,NEU1,SCARB2,SLC15A3	97 (4)
MAP1LC3B		other					0.000292	ATF6,CTSA,DDIT3
zimelidine		chemical drug					0.000292	ASAH1,TAGLN,WIPI1
ATP5IF1		other					0.000354	ACAD9,ACADM,ASAH1,DDIT3,HADH,HADHB,OXCT1
MSK1/2		group					0.000429	DUSP1,FOS
NPC1		transporter					0.000487	CD68,CTSB,CYP7A1,DDIT3,KLF4,LGALS3,LIPA,NPC2
APH1A		peptidase					0.000679	NCSTN,PSEN2,PSENEN
PAX3		transcription regulator					0.000845	ALDH3A2,CTSA,ECPAS,FHL1,IRS1,M6PR,NPC2,PPIB,SRGN,TCN2,TGFB2,URB2
chlorcyclizine		chemical drug					0.0017	ASAH1,TAGLN,WIPI1
DRD1		G-protein coupled receptor					0.0017	FOS,FOSB,S100A10
perhexiline		chemical drug					0.00217	ASAH1,TAGLN,WIPI1
CSK		kinase					0.00217	FCER1G,FOS,TAGLN
YTHDF2		other					0.00251	KLF4,TNFRSF1B
VLDL		complex					0.00251	PLIN2,PON2
AMFR		transmembrane receptor					0.00251	CD82,MFN2
phosphoramidon		chemical - endogenous non-mammalian					0.00251	ECE1,EDNRB
CAPN3		peptidase					0.00335	DUSP1,GPX3,SELENOS
DYSF		other					0.00386	ARPC2,CD68,CTSH,CTSS,FTL,GPR137B,LGALS3
Ppar		group					0.00415	ACADM,CYP7A1,HADHB,MFN2
corticosteroid		chemical drug					0.00465	ACE,ARL4C,DUSP1,NPY1R,SNORD22,SRGN
CYB561A3		enzyme					0.00574	ACTG2,FTL,TTC7B
Nisch		other					0.00609	FOS,PKLR
F2RL3		G-protein coupled receptor					0.00609	CD63,FOS
GJA8		transporter					0.00609	ATF6,DDIT3
6,7-dinitroquinoxaline-2,3-dione		chemical reagent					0.00609	FOS,FOSB
MDK		growth factor					0.00637	ACE,LGALS1,S100A6,TAGLN
BID		other					0.00671	CTSB,CTSH,CTSS
PLA2R1		transmembrane receptor					0.00778	ALDH2,CTSA,TPP1
BAY K8644		chemical reagent					0.00778	CGA,FOS,RGN
PRCP	0.277	peptidase					0.00842	KLF4,PECAM1
MED28		other					0.00842	ACTG2,TAGLN
RHEB	0.072	enzyme					0.00842	IRS1,RHEB
PSENEN	0.076	peptidase					0.00842	PSEN2,PSENEN
PRN694		chemical drug					0.00842	FOS,FOSB
PELP1		other					0.0085	ACTG2,CTSH,FOS,FUCA1,GLMP,TAGLN
pilocarpine		chemical drug					0.00894	FOS,FOSB,LGALS3
miR-199a-3p (and other miRNAs w/seed CAGUAGU)		mature microRNA					0.0102	CALU,PON2,PRDX6
arotinoid acid		chemical toxicant					0.0102	DUSP1,FOS,RARRES1
GLP-1-(7-34)-amide		biologic drug					0.0102	CYP7A1,FOS,MFN2
UQCC3		other					0.0105	ATP6AP2,ATP6V0B,ATP6V1E1,ATP6V1F,ATP6V1G1,COX5B,NDUFB10,NDUFB2
L-cysteine		chemical - endogenous mammalian					0.0111	CTNS,FOS
Retinoic acid-RAR-RXR		complex					0.0111	DUSP1,TGFB2
HGS		other					0.0111	FOS,STAM
GRB10		other					0.0111	FOS,IRS1
YWHAB		other					0.0111	DUSP1,TAGLN
TAS1R3		G-protein coupled receptor					0.0111	SLC1A5,SLC3A2
buserelin		biologic drug					0.0111	CGA,FOS
SLC2A1		transporter					0.0115	ALDH1L2,DDIT3,SLC1A5
CETP		enzyme					0.0115	DDIT3,PLIN2,PLIN3
amino acids		chemical - endogenous mammalian					0.0115	DDIT3,FOS,FOSB
diphtheria toxin		chemical - endogenous non-mammalian					0.0116	CD163,CD63,DCLRE1B,FOS,LGALS1,S100A10,SCAMP1
RLN2		other					0.013	EDNRB,FOS,TGFB2
MLN120B		chemical drug					0.013	CD68,CTSB,TNFRSF1B
halofuginone		chemical drug					0.0137	AOC1,CPQ,CTSS,EDNRB,GDE1,GPX3,LGALS1,TAGLN
tectorigenin		chemical - endogenous non-mammalian					0.014	DDIT3,LPAR1
A-443654		chemical drug					0.014	DDIT3,MFN2
HVCN1		ion channel					0.014	IRS1,PYGL
DKK3		cytokine					0.014	ATF6,TAGLN
VWF		other					0.014	LGALS3,TAGLN
GPAM		enzyme					0.014	PKLR,PLIN2
HP		peptidase					0.014	CD163,FOS
GNRH2		other					0.014	FOS,FOSB
FOLR1		transporter					0.0142	CLPTM1,ECI2,GBA,LPAR1,SLC3A2,SORD
HMGN1		transcription regulator					0.0145	ATP6AP2,FOSB,GP2
amitriptyline		chemical drug					0.0145	ASAH1,TAGLN,WIPI1
interferon beta-1a		biologic drug					0.0149	ALG5,COX5B,FCER1G,LGALS1,NDUFB2,NFIL3,TNFRSF1B
SERPINA1		other					0.015	ATF6,CYP7A1,DDIT3,VCP
camptothecin		chemical drug					0.0152	FOS,FOSB,GDE1,GRINA,LGALS3,MYO5A,P2RX4,PECAM1,PLIN2,PRKAB1,RHEB,TGFBI,TNFRSF1B,TPM4,TPP1
ADAMTS12	0.654	peptidase					0.0162	LGALS1,S100A6,TAGLN
necrostatin-1		chemical reagent					0.0173	CD163,MLKL
NCK1		kinase					0.0173	DDIT3,FOS
ACTG1		other					0.0173	CALD1,TAGLN
oleoylethanolamide		chemical - endogenous mammalian					0.0173	FOS,FOSB
tridecanoic acid		chemical - endogenous mammalian					0.0173	DDIT3,KLF4
IPMK		kinase					0.0179	FOS,FOSB,MYL9
EIF2B5		translation regulator					0.0179	DDIT3,DUSP1,TAGLN
CYP1A1		enzyme					0.0179	AP2M1,DYNLRB1,ECI2,ETHE1,GPC1,SEPTIN2
SL 327		chemical - protease inhibitor					0.0198	CLN6,FOS,FOSB
5,8,11-eicosatriynoic acid		chemical reagent					0.0207	DDIT3
CSDE1 HNRNPD PABP PAIP1 SYNCRIP		complex					0.0207	FOS
ABLIM2		other					0.0207	TAGLN
CDC14B		phosphatase					0.0207	SIRT2
clofazimine		chemical drug					0.0207	PLIN2
peptide YY 3-36		biologic drug					0.0207	FOS
growth factor receptor		group					0.0207	FOS
GSK 189254		chemical drug					0.0207	FOS
DIS3L2		enzyme					0.0207	RAC1
(-)-OSU 6162		chemical drug					0.0207	FOS
SEC16B		other					0.0207	RGN
ABCA12		transporter					0.0207	GBA
RNF217-AS1		other					0.0207	INTU
pridopidine		chemical drug					0.0207	FOS
isofagomine		chemical drug					0.0207	GBA
DELE1		other					0.0207	DDIT3
MCAT		enzyme					0.0207	LY96
SRF-ELK1		complex					0.0207	FOS
ABLIM3		other					0.0207	TAGLN
KLHL13		other					0.0207	IRS1
CERS3		transcription regulator					0.0207	ASAH1
PREX1		other					0.0207	RAC1
KCNK13		ion channel					0.0207	CD68
CERS4		transcription regulator					0.0207	ASAH1
TMEM184A		other					0.0207	DUSP1
2810408I11Rik		other					0.0207	CCNYL1
RBM27		other					0.0207	DDIT3
SLC2A12		transporter					0.0207	SLC1A5
SLC25A27		transporter					0.0207	DDIT3
FGF14		growth factor					0.0207	FOS
KLHL9		other					0.0207	IRS1
KRT3		other					0.0207	PECAM1
CHCHD6		other					0.0207	IMMT
vasopressins		biologic drug					0.0207	FOS
eprotirome		chemical drug					0.0207	CYP7A1
AZD5438		chemical drug					0.0207	DDIT3
mediator		complex					0.0207	FOS
ARHGEF17		other					0.0207	FOS
CDKI AT7519		chemical drug					0.0207	DDIT3
DOCK1		other					0.0207	RAC1
GSK1059615		chemical drug					0.0207	DDIT3
KIFAP3		other					0.0207	FOS
SLK		kinase					0.0207	DDIT3
SLC10A2		transporter					0.0207	CYP7A1
PPY		other					0.0207	FOS
LINC01370		other					0.0207	GLIS3
GPHA2		other					0.0207	FOS
miR-424-3p (miRNAs w/seed AAAACGU)		mature microRNA					0.0207	LGALS3
miR-377-5p (and other miRNAs w/seed GAGGUUG)		mature microRNA					0.0207	PRDX6
mir-584		microRNA					0.0207	PHACTR1
miR-502-5p (and other miRNAs w/seed UCCUUGC)		mature microRNA					0.0207	KMT5A
miR-706 (miRNAs w/seed GAGAAAC)		mature microRNA					0.0207	SLC3A2
Cdk9 inhibitor II		chemical reagent					0.0207	DDIT3
NPVF		other					0.0207	FOS
NUP107		other					0.0207	FOS
REXO4		transcription regulator					0.0207	CRYZ
TPI1		enzyme					0.0207	DDIT3
TAF1B		transcription regulator					0.0207	CGA
SLC12A5		transporter					0.0207	RAC1
FBXW8		enzyme					0.0207	IRS1
SLC1A2		transporter					0.0207	FOS
GPHB5		other					0.0207	FOS
SCN7A		ion channel					0.0207	FOS
CST4		other					0.0207	CTNS
ANKS1A		other					0.0207	FOS
CCT036477		chemical reagent					0.0207	ASCL2
GRB14		other					0.0207	IRS1
ZBTB1		transcription regulator					0.0207	CXCL14
RBM3		other					0.0207	DDIT3
EPGN		growth factor					0.0207	FOS
TAX1BP3		transcription regulator					0.0207	FOS
RAMP3		G-protein coupled receptor					0.0207	FOS
ABLIM1		other					0.0207	TAGLN
Tnxa-ps1		other					0.0207	DUSP1
cytarabine/filgrastim/fludarabine phosphate		biologic drug					0.0207	FOS
SECISBP2		translation regulator					0.0207	GPX3
ALS2		other					0.0207	RAC1
SEPHS1		enzyme					0.0207	GPX3
PHA-767491		chemical drug					0.0207	DDIT3
EXOSC10		kinase					0.0207	FOS
FAM13A		other					0.0207	IRS1
Anp32a		other					0.0207	CGA
RANBP2		enzyme					0.0207	DDX39A
SYT7		transporter					0.0207	DDIT3
CCNK		kinase					0.0207	DDIT3
LPCAT1		enzyme					0.0207	DDIT3
clomoxir		chemical reagent					0.0207	ACADM
lithocholic acid acetate		chemical reagent					0.0207	CYP7A1
NBI 27914		chemical drug					0.0207	FOS
guanfacine		chemical drug					0.0207	FOS
ondansetron		chemical drug					0.0207	FOS
flurothyl		chemical drug					0.0207	FOS
L 733060		chemical reagent					0.0207	FOS
selfotel		chemical drug					0.0207	FOS
(R)-5-(2-azetidnylmethoxy)-2-chloropyridine		chemical drug					0.0207	FOS
ONO-8711		chemical drug					0.0207	FOS
AP-1 decoy		chemical reagent					0.0207	DUSP1
anti-miR-185-5p		chemical reagent					0.0207	DDIT3
MID-1		chemical reagent					0.0207	IRS1
anti-miR-32 inhibitor		chemical reagent					0.0207	KLF4
LDC067		chemical drug					0.0207	DDIT3
CTOP		chemical reagent					0.0207	FOS
Ac-DEVD-CHO		chemical reagent					0.0207	FOS
ibutamoren		chemical drug					0.0207	FOS
cytisine		chemical drug					0.0207	FOSB
LY 354740		chemical drug					0.0207	FOS
droxidopa		chemical drug					0.0207	FOS
S(-)-carbidopa		chemical drug					0.0207	FOS
oxalic acid		chemical - endogenous non-mammalian					0.0207	MLKL
oxfenicine		chemical - endogenous non-mammalian					0.0207	ACADM
sarcosine		chemical - endogenous mammalian					0.0207	FOS
SLC7A5		transporter					0.0209	DDIT3,SLC3A2
LAMP2		enzyme					0.0209	DDIT3,M6PR
KLB		enzyme					0.0209	CYP7A1,FOS
triptorelin		biologic drug					0.0209	CGA,FOS
pectin		chemical drug					0.0209	CD68,LGALS3
allopregnanolone		chemical - endogenous mammalian					0.0209	FOS,LGALS3
FGFR4		kinase					0.0217	CYP7A1,FOS,LPAR1
RASSF5		other					0.0217	PCMT1,RAB32,RABIF
BCAP31		transporter					0.0217	ATF6,DDIT3,VCP
NMU		other					0.0217	ATF6,DDIT3,FOSB
DACH1		transcription regulator					0.0217	ATF6,FOS,KLF4
arsenic		chemical toxicant					0.0217	DDIT3,FOS,FTL
PRKAG3		kinase					0.0228	FTL,GPX3,KLF4,OXCT1,PLIN3,RHOU,SELENOS,SORD
ZFPM1		transcription regulator					0.0231	CD63,CD82,IL10RB,PLAAT3,THYN1
GCK		kinase					0.0238	ACADM,HADH,PKLR
IGF2BP1		translation regulator					0.0238	ASCL2,DDIT3,LGALS1
bardoxolone		chemical drug					0.0238	CRYZ,DDIT3,IRS1
GADD45G		other					0.0247	FOS,TGFB2
APBB1		transcription regulator					0.0247	CD82,TAGLN
NUMBL		other					0.0247	ATF6,KLF4
KRIT1		other					0.0247	KLF4,TGFB2
ferric chloride		chemical toxicant					0.0247	FTL,PLCB1
LMNB1		other					0.0256	DDB1,PLIN2,TGFB2,TGFBI
mir-124		microRNA					0.0259	CAMTA1,DDIT3,PPP1R13L
NOSTRIN		transcription regulator					0.0282	ACE,FGF1,PECAM1
irbesartan		chemical drug					0.0282	ACE,FHL1,FOS
LIPA	0.297	enzyme					0.0288	PECAM1,RAB7A
TLE1		transcription regulator					0.0288	DUSP1,FOS
RPS6KA4		kinase					0.0288	DUSP1,FOS
BMX		kinase					0.0288	FOS,TNFRSF1B
HOXA4		transcription regulator					0.0288	TAGLN,TGFB2
EDNRA		transmembrane receptor					0.0288	ECE1,FOS
ARHGDIA		other					0.0288	FOS,RAC1
5,8,11,14-eicosatetraynoic acid		chemical reagent					0.0288	CYP7A1,DUSP1
growth factor		group					0.0288	DUSP1,FOS
arsenite		chemical toxicant					0.0294	DDIT3,DUSP1,FOS,GPC1,PLCB1,TGFB2
Pln		other					0.0305	ALDH3A2,CALU,RAB10,VCP
GNA15		enzyme					0.0305	CDS1,DDIT3,FHL1,LGALS3,PDLIM1,TAGLN
C1QA		other					0.0305	CD163,CD68,S100A10
TCF		group					0.0319	ALDH3A2,FOS,IRS1,LGALS3,SLC1A5
CLUH	0.14	translation regulator					0.0322	ALDH2,DDIT3,DIABLO,ECI2
RGS10		enzyme					0.0322	IL10RB,TNFRSF1B,TREML1,XCR1
GNAQ		enzyme					0.0329	FOS,LGALS3,NEU1,NFIL3,PLCB1,PYGL,TGFB2
FHIT		enzyme					0.033	RAB7A,RABIF,RAC1
15(S)-HETE		chemical - endogenous mammalian					0.0331	FOSB,PECAM1
GNA13		enzyme					0.0331	FOS,TAGLN
PEMT		enzyme					0.0331	CD68,DDIT3
cyclopiazonic acid		chemical - endogenous non-mammalian					0.0331	DDIT3,FOS
Go6983		chemical drug					0.0331	ACADM,FOS
clasto-lactacystin beta-lactone		chemical - protease inhibitor					0.0331	DDIT3,SIRT2
Cd2+		chemical toxicant					0.0331	DDIT3,FOS
ITCH		enzyme					0.0356	DVL3,FOS,SLC1A5
RYR1		ion channel					0.0356	ACADM,HADHB,PDPR
SUMO3		other					0.0356	IRS1,RNASE4,TNFRSF21
ABL1		kinase					0.0356	CGA,CTSB,TGFB2
ibuprofen		chemical drug					0.0356	EDNRB,PLIN2,TNFRSF21
eplerenone		chemical drug					0.0356	ACE,CD68,LGALS3
MAPT		other					0.0376	ACTR1A,ARF1,ATP6V1E1,CD63,CFAP126,CTSS,DPY19L3,FOS,MYO5A,PARP4,PRDX6,PSMD2,RAB10,S100A6,SLC1A5,SLC37A2,SLC43A3,TCN2
HNF4α dimer		complex					0.0377	CYP7A1,PKLR
SELENOS	0.14	other					0.0377	ATF6,DDIT3
ACTN4		transcription regulator					0.0377	FOS,PDLIM1
finerenone		chemical drug					0.0377	DUSP1,LGALS3
dexmedetomidine		chemical drug					0.0377	FOS,FOSB
monorden		chemical - endogenous non-mammalian					0.0377	DDIT3,IRS1
lapatinib		chemical drug					0.0377	FOS,FOSB
miR-338-3p (miRNAs w/seed CCAGCAU)		mature microRNA					0.0382	LAMC1,NID1,TAGLN
COL5A1		other					0.0382	LGALS1,LGALS3,S100A6
amiodarone		chemical drug					0.0382	ASAH1,TAGLN,WIPI1
ethylene glycol tetraacetic acid		chemical reagent					0.0382	CGA,DDIT3,FOS
4-tert-octylphenol		chemical toxicant					0.0382	ITIH4,MSMB,S100A6
TYROBP		transmembrane receptor					0.0397	LHFPL2,NPC2,SLC1A5,TNFRSF1B
deferasirox		chemical drug					0.041	FAM20C,FOS,PLCB1
PLP1		other					0.041	DDIT3,SEPTIN2,SIRT2
ELF4		transcription regulator					0.041	DUSP1,KLF4,MANF
baicalein		chemical drug					0.041	DDIT3,FOS,PRDX6
S-adenosylmethionine		chemical - endogenous mammalian					0.041	ACTG2,FOS,RAC1
cysteinyl-leukotriene		chemical - endogenous mammalian					0.0411	FOS
primidone		chemical drug					0.0411	FOS
ginsenoside Rh2		chemical - endogenous non-mammalian					0.0411	FOS
dopamine D1 receptor		group					0.0411	FOSB
interferon gamma-1b		biologic drug					0.0411	CD163
ticagrelor		chemical drug					0.0411	PECAM1
PLA2		group					0.0411	FOS
NPS		other					0.0411	FOS
HACE1		enzyme					0.0411	RAC1
FBXO25		enzyme					0.0411	FOS
SOCS7		other					0.0411	IRS1
LCLAT1		enzyme					0.0411	MFN2
RANBP10		other					0.0411	CD63
SGF29		other					0.0411	DDIT3
TRPM3		ion channel					0.0411	FOS
ARHGAP25		other					0.0411	RAC1
febuxostat		chemical drug					0.0411	ATP6AP2
NCEH1	0.2	enzyme					0.0411	DDIT3
FKRP		other					0.0411	LAMC1
ARSB		enzyme					0.0411	WNT9A
PTPase		group					0.0411	IRS1
OMG		G-protein coupled receptor					0.0411	FOS
INTERLEUKIN		group					0.0411	FOS
SEMA5A		transmembrane receptor					0.0411	RAC1
MAPK8IP2		other					0.0411	FOS
TMED10		transporter					0.0411	TMED9
PTPA		phosphatase					0.0411	VCP
PLCD1		enzyme					0.0411	PLCB1
NMB		other					0.0411	FOS
KALRN		kinase					0.0411	RAC1
HPS1		other					0.0411	LGALS3
ARHGEF28		other					0.0411	FOS
RGS18		enzyme					0.0411	TREML1
CIDEB		other					0.0411	PLIN2
DST	0.426	other					0.0411	DDIT3
ME1		enzyme					0.0411	IRS1
GAD1		enzyme					0.0411	FOS
CCNT2		transcription regulator					0.0411	DDIT3
POU4F3		transcription regulator					0.0411	FOS
GABRG2		ion channel					0.0411	FOS
ADAMTS13		peptidase					0.0411	LGALS3
COMP		other					0.0411	LGALS3
IMPACT		other					0.0411	DDIT3
LRP1B		transmembrane receptor					0.0411	NCEH1
TH		enzyme					0.0411	FOS
CYTH3		other					0.0411	ARF1
GRAP		other					0.0411	FOS
GJD2		other					0.0411	DDIT3
imidazolo-oxindole PKR inhibitor C16		chemical reagent					0.0411	DDIT3
UBE2V1		transcription regulator					0.0411	FOS
SEPTIN5		enzyme					0.0411	SEPTIN2
EIF4A1		translation regulator					0.0411	DDIT3
RP11_598D141		other					0.0411	DDIT3
BNIP3		other					0.0411	RHEB
PF-06447475		chemical drug					0.0411	DDIT3
Mia2		other					0.0411	DDIT3
hydroxyl radical		chemical toxicant					0.0411	KLF4
1-(3-chlorophenyl)piperazine		chemical drug					0.0411	FOS
NPC 15437		chemical drug					0.0411	FOS
colestipol		chemical drug					0.0411	CYP7A1
hoechst 33342		chemical reagent					0.0411	FOS
cAMP-dependent protein kinase		complex					0.0411	PKLR
chlordiazepoxide		chemical drug					0.0411	FOS
GYKI 52466		chemical drug					0.0411	FOS
nisoldipine		chemical drug					0.0411	FOS
tegaserod		chemical drug					0.0411	FOS
kenpaullone		chemical reagent					0.0411	DDIT3
veratridine		chemical toxicant					0.0411	FOS
teleocidins		chemical toxicant					0.0411	FOS
trans-4-phenylbut-3-en-2-one		chemical toxicant					0.0411	CRYZ
5-thio-D-glucose		chemical reagent					0.0411	FOS
isosakuranetin		chemical - endogenous mammalian					0.0411	FOS
FAS		transmembrane receptor					0.0422	FOS,FOSB,GDE1,LGALS3,MYO5A,P2RX4,PECAM1,PLIN2,PRKAB1,RHEB,TLR8,TNFRSF1B,TPM4
epoprostenol		chemical - endogenous mammalian					0.0425	FOS,RAC1
fluoride		chemical - endogenous mammalian					0.0425	DDIT3,FOS
SEL1L		other					0.0425	DDIT3,RHEB
CDK5R1		kinase					0.0425	CD63,FOS
OSBPL8		transporter					0.0425	CYP7A1,DDIT3
S1PR3		G-protein coupled receptor					0.0425	FOS,TAGLN
latrunculin B		chemical reagent					0.0425	FOS,TAGLN
GNRH		group					0.0438	CGA,DUSP1,FOS
ASAH1	0.217	enzyme					0.0438	ACER3,CERS2,TAGLN
everolimus		chemical drug					0.0438	ABCB10,ASCL2,NCEH1
lisinopril		biologic drug					0.0438	ACE,FOS,S100A6
PLN		transporter					0.0438	ALDH3A2,CALU,RAB10,VCP
nitric oxide		chemical - endogenous mammalian					0.0444	ACE,CTSH,ECE1,FOS,NID1,PECAM1,SLC23A2
KDM1A		enzyme					0.0456	CD63,CFAP126,CTSS,CYP7A1,PARP4,S100A6,SLC1A5,SLC37A2,SLC43A3,TCN2
NORAD		other					0.0468	DDIT3,PPP1R13L,TAGLN
TRH		other					0.0468	CGA,DUSP1,FOS
OVA-8		chemical reagent					0.0468	EIF6,FOS,FOSB
carbamylcholine		chemical drug					0.0468	CGA,ECE1,FOS
anandamide		chemical - endogenous mammalian					0.0468	FOS,NCSTN,PLIN2
sucrose		chemical - endogenous mammalian					0.0468	FOS,FOSB,PKLR
sitagliptin		chemical drug					0.0476	LGALS3,MFN2
Integrin		complex					0.0476	FOS,TGFB2
RPS6KA3		kinase					0.0476	DDIT3,FOS
SSTR2		G-protein coupled receptor					0.0476	FOS,PYGL
7-nitroindazole		chemical reagent					0.0476	FOS,FOSB
KT5823		chemical - kinase inhibitor					0.0476	FOS,S100A10
2-arachidonoylglycerol		chemical - endogenous mammalian					0.0476	PLIN2,PSEN2
canrenoate potassium		chemical drug					0.0476	CD68,LGALS3
N-cor		group					0.0496	CTSB,CTSS,CXCL14,FAM20C,PLIN2
CTF1		cytokine					0.0498	FOS,IRS1,TAGLN

## Sheet: CON_Val_down
Upstream Regulator	Expr Log Ratio	Molecule Type	Predicted Activation State	Activation z-score	|z-score|	Flags	p-value of overlap	Target Molecules in Dataset	Mechanistic Network
beta-estradiol		chemical - endogenous mammalian	Inhibited	-4.641	4.641	bias	0.00714	AJUBA,APBB1,ARHGEF39,ARID4A,ARNT2,CAMK2A,CCNB1,CCNB2,CCNT2,CDC20,CDC25B,CDKN1B,CENPF,CNN2,CNP,COL11A1,DDX17,DIAPH3,FYN,GHR,HDAC2,HELLS,IL1R2,IRF7,ITGA4,KIF4A,LEF1,MCM10,MCM5,MEDAG,PBK,POLA1,PTGS2,RASSF5,RGS3,ST8SIA1,TBL1XR1,TOP2A,TP53,TTK,UBE2C	102 (16)
CEBPB		transcription regulator	Inhibited	-4.509	4.509	bias	2.85e-07	ASF1B,ATAD2,BARD1,CCNB2,CDC20,CDC25B,CDKN1B,CIT,CTCF,DIAPH3,DUT,EED,GINS1,GNLY,HELLS,IRF7,KIF4A,LIX1,MCM5,MMS22L,POLE,PSIP1,PTGS2,SPC24,TOP2A,TP53	72 (13)
8-bromo-cAMP		chemical reagent	Inhibited	-4.447	4.447	bias	3.47e-05	ARNT2,CAMK2A,CCNB1,CCNB2,CDC20,CDC25B,CDKN1B,COL11A1,DIAPH3,FYN,GHR,HDAC2,ITGA4,LEF1,MCM5,PTGS2,RASSF5,TBL1XR1,TP53,TTK	102 (14)
l-asparaginase		biologic drug	Activated	4	4	bias	4.7e-12	BARD1,CCNB2,CDCA5,CENPA,CENPF,CLSPN,KIF11,KIF4A,MCM5,NCAPG,NSL1,NUF2,POLE,SGO1,TOP2A,UBE2C
IFNG		cytokine	Inhibited	-3.969	3.969	bias	0.0239	ARL6IP5,ARNT2,CCL17,CD38,CDC20,CDC25B,CDKN1B,CGAS,CHAC1,CHI3L2,CORO1A,DDX60,IL18RAP,IRF1,IRF7,ITGA4,LIX1,PARP14,PBK,PSME1,PSME2,PTGS2,SAMD9,STING1,TBX21,TP53,UBE2C,UBE4B,XCL1
lipopolysaccharide		chemical drug	Inhibited	-3.921	3.921	bias	0.00311	BCL7A,CCL17,CCNB2,CD38,CDCA7,CGAS,CNP,COL6A1,CORO1A,CRLF3,DCSTAMP,DDX17,DDX60,DGKA,EMB,FFAR2,FYN,GHR,HELLS,IL18RAP,IL1R2,IRF1,IRF7,ITGA4,KCNJ15,MCM10,MCM5,OCSTAMP,PARP14,PARP8,PBK,PPP1R16B,PSME1,PSME2,PTGS2,PTPRC,RFLNB,SEPTIN1,SESN1,SH2D1A,SSBP3,TBX21,TES,TGS1,TP53,UHRF1,XCL1	76 (11)
aflatoxin B1		chemical - endogenous non-mammalian	Inhibited	-3.638	3.638	bias	7.09e-07	ASF1B,BARD1,CENPA,CENPF,CLSPN,HLTF,KIF11,MCM5,NSL1,NUF2,PBK,ST8SIA1,TOP2A,TP53,TTK,TYMS,UBE2C
TNF		cytokine	Inhibited	-3.532	3.532	bias	0.042	ARHGDIB,ARL6IP5,CCL17,CD38,CD5,CHI3L2,CNP,DCSTAMP,DGKA,ENPP3,FBL,FYN,GHR,IL1R2,IRF1,IRF7,ITGA4,KLRB1,NLRP12,PARP14,PEX11A,PIK3CD,PLVAP,PSME1,PSME2,PTGS2,PTPRC,RGS3,SAMD9,SLC1A4,ST8SIA4,TBX21,TOX,TP53,TRPC3
Vegf		group	Inhibited	-3.359	3.359	bias	0.00548	CDC20,CDC25B,CENPF,HELLS,IRF1,KIF11,LEF1,MCM5,NLRP12,PLVAP,PTGS2,ST8SIA4,TBXA2R,TTK,UBE2C
CKAP2L		other	Inhibited	-3.317	3.317	bias	1.12e-10	CCNB1,CCNB2,CDC20,CENPA,CENPF,NCAPG,NUF2,SGO1,SGO2,SPC24,UBE2C
CSF2		cytokine	Inhibited	-3.214	3.214	bias	0.00015	CCL17,CCNB1,CD38,CD5,CDC20,CDCA5,CDKN1B,FFAR2,ITGA4,KIF11,MCM5,POLE,PTGS2,RHOH,SGO1,TOP2A,TP53,UBE2C,UHRF1	92 (17)
ELAVL1		other	Inhibited	-3.093	3.093	bias	0.000841	IL1R2,KIF11,NCAPG,NUF2,PBK,PTGS2,PTPRC,TBX21,TOP2A,TP53	70 (7)
mir-21		microRNA	Activated	3.035	3.035	bias	5.29e-05	ARF6,ATAD2,CCL17,CCNB1,FUBP1,IRF1,KIF4A,NCAPG,PBK,PSME2,SESN1,TBX21,TOP2A,TP53	72 (7)
miR-124-3p (and other miRNAs w/seed AAGGCAC)		mature microRNA	Activated	2.976	2.976	bias	0.00517	ARFIP1,ATL3,CAPRIN2,CDCA7,CDCA7L,FAM104A,PHF19,RASSF5,UHRF1
Irgm1		other	Activated	2.975	2.975	bias	7.06e-06	CCNB1,CCNB2,CGAS,DDX60,GINS1,IRF1,IRF7,NCAPG,UBE2C
TLR9		transmembrane receptor	Inhibited	-2.959	2.959	bias	0.000424	CCNB1,CD38,CD5,CDKN1B,IRF1,IRF7,PTGS2,TBX21,TP53	78 (9)
KDM5B		transcription regulator	Activated	2.828	2.828	bias	0.000117	ARL6IP5,CCNB1,CDKN1B,MCM5,PBK,PSIP1,TAL1,TOP2A,TTK
PTGER2		G-protein coupled receptor	Inhibited	-2.828	2.828	bias	0.000123	CCNB2,CENPF,IL1R2,KIF11,NUF2,PBK,PTGS2,TTK	70 (7)
HGF		growth factor	Inhibited	-2.822	2.822	bias	0.016	CDC20,CDC25B,CDKN1B,CENPF,HELLS,KIF11,MCM5,PTGS2,TBXA2R,TP53,TTK,UBE2C
let-7		microRNA	Activated	2.795	2.795	bias	9.29e-06	CCNB1,CDC20,CDCA5,CDCA7,FBL,ITGA4,LEF1,MCM10,MCM5,NUF2,PABPC4,PTGS2,RIOX2
PRL		cytokine	Inhibited	-2.78	2.78	bias	0.037	CCNB1,IRF1,IRF7,PARP14,PSME1,PSME2,SAMD9,TP53
E2F1		transcription regulator	Inhibited	-2.742	2.742	bias	6.07e-05	ATAD2,CCNB1,CCNB2,CDC20,CDC25B,CDKN1B,DUT,EED,GINS1,HELLS,HLTF,MCM5,mir-25,POLA1,SERTAD2,TOP2A,TP53,TYMS,UHRF1	65 (13)
MITF		transcription regulator	Inhibited	-2.714	2.714	bias	0.000256	CCNB1,CDC25B,CENPF,ITGA4,KIF4A,MCM5,NUF2,SPC24,TMC6,TP53,UBE2C,XCL1
FOXO1		transcription regulator	Inhibited	-2.651	2.651	bias	7.1e-05	AGXT,CCNB1,CCNB2,CDKN1B,CENPF,DCSTAMP,FYN,KIF11,LPIN2,MCM5,MRPS30,NCAPG,PBK,PTPRC,RBL2,SESN1,TBX21,TP53	82 (11)
let-7a-5p (and other miRNAs w/seed GAGGUAG)		mature microRNA	Activated	2.611	2.611	bias	0.0189	BCL7A,DOCK5,ITGA4,PTGS2,SLC1A4,TYMS,UHRF1
STAT1		transcription regulator	Inhibited	-2.611	2.611	bias	0.0227	CDKN1B,DCSTAMP,DDX60,IL1R2,IRF1,IRF7,PSME1,PSME2,PTGS2,TBX21,TP53
IL2		cytokine	Inhibited	-2.591	2.591	bias	0.000164	ARNT2,CCL17,CD244,CD38,CD5,CDKN1B,CGAS,CLSPN,CTCF,FYN,IL18RAP,IL1R2,IP6K2,IRF1,ITGA4,KLRB1,PTGS2,PTPRC,SESN1,SLC1A4,TBX21,TP53,XCL1	84 (12)
CD40		transmembrane receptor	Inhibited	-2.564	2.564	bias	0.0119	CCL17,CD38,CDKN1B,IRF1,MCM3AP,PTGS2,TBX21,TP53
medroxyprogesterone acetate		chemical drug	Inhibited	-2.465	2.465	bias	2.27e-07	ARNT2,CAMK2A,CCNB1,CCNB2,CDC20,CDC25B,CDKN1B,CENPF,COL11A1,DIAPH3,FYN,GHR,HDAC2,ITGA4,KIF11,LEF1,MCM5,NCAPG,PBK,RASSF5,TBL1XR1,TP53,TTK	73 (8)
AGN194204		chemical drug	Inhibited	-2.449	2.449	bias	0.00391	CCNB1,CD5,DGKA,EED,ENO3,IL1R2,IRF1,KIF4A,TOP2A
BRD4		kinase	Inhibited	-2.449	2.449	bias	0.0136	CDCA5,CDKN1B,GINS1,IRF1,ITGA4,TOP2A
JQ1		chemical reagent	Activated	2.449	2.449	bias	0.0159	CDCA5,GINS1,KCTD16,KLRB1,MAPK13,TOP2A
IFNA2		cytokine	Inhibited	-2.427	2.427	bias	0.00139	CDKN1B,CNP,DDX60,IRF1,IRF7,PSME1,RBL2,SH2D1A,TBX21,TP53	71 (10)
poly rI:rC-RNA		biologic drug	Inhibited	-2.415	2.415	bias	0.0146	CCL17,CCNB2,CDC20,CENPF,CGAS,CNP,DDX60,IRF1,IRF7,PARP14,PSIP1,PSME2,PTGS2,SAMD9,ST8SIA4,TOP2A,TP53
Tcf7		transcription regulator	Activated	2.412	2.412		0.034	CERK,FYN,KIF11,LEF1,RAB4A,TBX21,TOX
1-methyl-4-phenyl-1,2,3,6-tetrahydropyridine		chemical toxicant	Inhibited	-2.39	2.39	bias	0.00329	CLK1,FUBP1,PTGS2,PTPRC,RSRP1,TP53
IFNGR1		transmembrane receptor	Inhibited	-2.345	2.345	bias	0.000198	CCL17,CD38,CDC20,IRF1,IRF7,LEO1,MTERF1,TBL1XR1,TBX21	18 (2)
CD3		complex	Inhibited	-2.328	2.328	bias	7.92e-06	ARHGDIB,CAMK2A,CCL17,CD5,CDKN1B,CENPF,CLK1,CORO1A,FBL,FYN,HDAC2,HELLS,IRF1,ITGA4,LEF1,MCM5,PABPC4,PTGS2,PTPRC,RHOH,TBX21,TOP2A,XCL1,ZNF76	69 (12)
Rb		group	Activated	2.236	2.236	bias	0.000137	CCNB1,EED,MCM5,POLE,TOP2A,TP53,TYMS	60 (12)
MYBL2		transcription regulator	Inhibited	-2.219	2.219	bias	4.56e-05	CBX4,CCNB1,CCNB2,CDC25B,TOP2A,UBE2C
BCR (complex)		complex	Inhibited	-2.218	2.218	bias	0.00468	CD5,CDKN1B,CTCF,IRF7,ITGA4,PTGS2,TBX21	42 (6)
CD40LG		cytokine	Inhibited	-2.216	2.216	bias	0.0085	CCL17,CD38,CDC25B,CDKN1B,FBL,IRF1,ITGA4,POLA1,PSME1,PSME2,PTGS2,TP53	93 (15)
EP400		other	Inhibited	-2.213	2.213	bias	2.09e-05	CDC20,CENPF,SGO1,TBX21,TP53,UHRF1
infliximab		biologic drug	Activated	2.213	2.213	bias	0.00204	CCL17,EED,GNLY,PTGS2,TTK
concanavalin a		chemical drug	Inhibited	-2.195	2.195	bias	0.0105	CDKN1B,HELLS,IRF1,PTGS2,TBX21,XCL1
YAP1		transcription regulator	Inhibited	-2.186	2.186	bias	0.000472	CCNB1,CDC20,CDCA5,CDKN1B,CIT,DIAPH3,GINS1,POLA1,PTGS2,TOP2A,TYMS,UHRF1,WTIP	77 (13)
WNT1		cytokine	Inhibited	-2.183	2.183	bias	0.0112	CCNB1,CDKN1B,LEF1,PTGS2,RBL2,TP53
Interferon alpha		group	Inhibited	-2.183	2.183	bias	0.0133	CD38,CDKN1B,CGAS,IL18RAP,IRF1,IRF7,ITGA4,PARP14,PTGS2,SAMD9,TBX21,TYMS
benzo(a)pyrene		chemical toxicant	Inhibited	-2.149	2.149	bias	0.000934	AJUBA,ARL6IP5,C14orf119,CDC25B,FYN,HDAC2,PTGS2,RSRP1,SLC1A4,TP53	33 (3)
BHLHE40		transcription regulator	Inhibited	-2.137	2.137	bias	0.0048	CD38,CNP,DAPL1,FFAR2,IL1R2,ITGA4,LEF1,PSME1,PTGS2,PTPRC,TES	43 (4)
AREG		growth factor	Inhibited	-2.132	2.132	bias	2.45e-05	CCNB1,CCNB2,CDC20,CENPA,CENPF,PTGS2,TMC6,TOP2A	69 (7)
PARP1		enzyme	Inhibited	-2.12	2.12	bias	0.0234	POLA1,PTGS2,TBX21,TP53,XCL1
diethylstilbestrol		chemical drug	Inhibited	-2.091	2.091	bias	0.00884	ARHGDIB,CCNB2,CDKN1B,CENPF,HELLS,IL1R2,KIF11,KIF4A,MOXD1,TOP2A
IL12 (complex)		complex	Inhibited	-2.043	2.043	bias	0.000586	CCL17,CD244,IL18RAP,IRF1,ITGA4,KLRB1,PTGS2,SH2D1A,TBX21,XCL1	60 (9)
RNASEH2B		other	Activated	2	2	bias	0.00172	DDX60,IRF1,IRF7,PARP14
chromium		chemical drug	Activated	2	2	bias	0.00581	AJUBA,C14orf119,RSRP1,SLC1A4
SIX2		transcription regulator	Activated	2	2	bias	0.0106	CCNB1,CCNB2,CDKN1B,TP53
HDAC2	-0.051	transcription regulator	Activated	2	2		0.0169	CDKN1B,COL11A1,MCM10,MCM5,PTGS2,TP53
ID3		transcription regulator	Activated	2	2		0.0194	CCNB1,CDC25B,CDKN1B,DGKA,SH2D1A,SOCS5,TP53
PCLAF		other		-1.998	1.998	bias	2.17e-05	CCNB1,KIF4A,TOP2A,UBE2C	48 (7)
estrogen		chemical drug		-1.985	1.985	bias	0.00927	CCNB2,CDKN1B,MCM5,PTGS2,TBX21,TOP2A,TP53,TYMS,UHRF1	90 (16)
E2f		group		-1.982	1.982	bias	0.000551	CCNB1,MCM5,POLA1,TP53,TYMS,UBE2C	45 (4)
LCK		kinase		-1.982	1.982	bias	0.016	CD5,FBL,IRF1,PIK3CD
TPH1		enzyme		-1.982	1.982	bias	0.0266	ASF1B,CD244,IL1R2,NCAPG
mir-210		microRNA		1.982	1.982	bias	0.0394	CDCA7L,LEF1,SERTAD2,SMCHD1
NFYA		transcription regulator		-1.98	1.98	bias	0.000591	CCNB1,CCNB2,CDC25B,COL11A1,IRF1,TOP2A
ADAM12		peptidase		-1.98	1.98	bias	0.0191	CDKN1B,COL11A1,RBL2,S100A1
IL18		cytokine		-1.977	1.977	bias	0.0163	CD244,IL18RAP,IRF1,PTGS2,SLC17A7,TBX21,XCL1
CCN1		other		-1.972	1.972	bias	0.0298	NLK,PTGS2,RBL2,TP53
TRIM24		transcription regulator		1.964	1.964	bias	0.0192	DDX60,EMB,IRF1,IRF7,TP53
Pam3-Cys-Ser-Lys4		chemical reagent		-1.944	1.944	bias	0.00906	CCL17,IRF1,IRF7,ITGA4,PARP14,PTGS2,TBX21	22 (4)
SP2509		chemical reagent		1.897	1.897	bias	0.00865	CDCA7,CENPF,FUBP1,LEF1,LIN9,PHF19,PIK3CD,RIOX2,TBL1XR1,TP53
TBX2		transcription regulator		-1.89	1.89	bias	7.85e-05	ASF1B,CCNB1,CDCA5,FAM120B,HELLS,MCM5,SGO1
APP		other		-1.878	1.878	bias	0.0245	APBB1,ARF6,ARL6IP5,FBL,FYN,GHR,IRF1,IRF7,ITGA4,LEF1,LRP1B,MCM10,PARP14,PSME1,PTGS2,PTPRC,RNF144B,ST8SIA1,ST8SIA4,TOP2A,TP53
calcitriol		chemical drug		1.792	1.792		0.000741	ATAD1,CCNB1,CDC20,CDCA5,CDKN1B,CENPA,DCSTAMP,GHR,IRF7,ITGA4,MCM5,MMS22L,PBK,POLE,PTGS2,TBX21,TP53	109 (16)
CCND1		transcription regulator		-1.789	1.789	bias	8.41e-06	CDCA7,CDCA7L,CDKN1B,CENPF,CIP2A,CLSPN,KIF11,KIF4A,PTPRC,TMEM204,TP53,TYMS,UHRF1	38 (7)
IL10		cytokine		-1.769	1.769		0.00407	ARNT2,CCL17,CDKN1B,CENPA,CENPF,CHI3L2,CIT,IL1R2,IRF1,ITGA4,POLE,PTGS2,TOP2A,XCL1	87 (13)
TCR		complex		-1.735	1.735	bias	0.00208	CCL17,CD38,CD5,CDKN1B,FBL,FYN,IRF1,IRF7,LPIN2,PIK3CD,PTPRC,TBX21,XCL1	69 (11)
RBL1		transcription regulator		1.732	1.732	bias	0.000512	CDKN1B,MCM10,MCM5,RBL2,TP53,TYMS	63 (8)
TCF3		transcription regulator		1.723	1.723	bias	6.73e-10	ASF1B,CCNB1,CCNB2,CD5,CDC20,CDC25B,CERK,CIP2A,DUT,IL18RAP,IRF1,ITGA4,KIF11,KIF4A,LEF1,NCAPG,NUF2,PARP8,SPC24,ST8SIA1,TBX21,TOP2A,TOX,TTK,TYMS	29 (2)
filgrastim		biologic drug		1.719	1.719		0.000384	ADGRG3,ASF1B,BEX3,HLTF,IL18RAP,IL1R2,ITGA4,KLRB1,LEF1,PARP14,PLB1,PSME1,PSME2,PTGS2,SSBP3,ZNF395
GW3965		chemical reagent		1.71	1.71		0.00704	CCNB1,CD38,CENPF,PTGS2,TOP2A,UHRF1	17 (2)
HDAC1		transcription regulator		1.71	1.71		0.0112	CCNB2,CDKN1B,MCM10,MCM5,PTGS2,TAL1,TP53,TYMS,UHRF1
FOXM1		transcription regulator		-1.708	1.708	bias	2.39e-05	CCNB1,CCNB2,CDC20,CDC25B,CDKN1B,CENPA,CENPF,LEF1,TOP2A,TP53	65 (10)
SOX4		transcription regulator		-1.706	1.706	bias	0.00167	APBB1,BEX3,CGAS,CHAC1,EMB,FFAR2,TBXA2R,TES,ZCCHC18
EGR2		transcription regulator		-1.673	1.673	bias	0.00639	COL11A1,DGKA,GHR,IL1R2,mir-25,S100A1,TBX21
tazemetostat		chemical drug		1.667	1.667	bias	0.0225	CDCA7,FUBP1,LEF1,LIN9,PHF19,PIK3CD,RIOX2,TBL1XR1,TP53
MED1		transcription regulator		-1.664	1.664	bias	0.0015	BCL7A,CCNB1,CDC20,CENPA,GHR,LEF1,PEX11A,TBX21,TP53
CDKN2A		transcription regulator		1.659	1.659		4.58e-05	ASF1B,ATAD2,BARD1,CDC25B,CDCA5,CDCA7L,CDKN1B,EED,FBL,IL1R2,LEF1,LIN9,MCM5,PTGS2,TP53	62 (12)
IL4		cytokine		-1.645	1.645	bias	0.000726	CCL17,CD38,CD5,CDKN1B,DCSTAMP,DGKA,FBL,FFAR2,HRH1,IL18RAP,IL1R2,IRF1,IRF7,ITGA4,KLRB1,LEF1,LPAR3,LPIN2,MCM5,OCSTAMP,PCYOX1L,POLA1,PSME1,PTGS2,SH2D1A,TBX21,TES,TP53,XCL1,ZCCHC18	52 (7)
BNIP3L		other		1.633	1.633		0.000162	CENPF,KIF11,NUF2,PIK3CD,SGO1,TOP2A
2-(4-amino-1-isopropyl-1H-pyrazolo[3,4-d]pyrimidin-3-yl)-1H-indol-5-ol		chemical reagent		1.633	1.633		0.000512	ASF1B,CCNB1,KLC4,NCAPG,SGO2,TOP2A
MRTFA		transcription regulator		-1.633	1.633		0.00354	CNN2,DIAPH3,GAS2,MAPK13,PFN2,PTGS2,TAL1,WTIP	18 (3)
IL1RN		cytokine		1.633	1.633	bias	0.00911	CHAC1,IRF1,IRF7,PTGS2,SAMD9,TP53
MRTFB		transcription regulator		-1.633	1.633	bias	0.00933	CNN2,DIAPH3,GAS2,MAPK13,PTGS2,TAL1,WTIP	18 (3)
IL12 (family)		group		-1.622	1.622	bias	0.00101	CD244,IL18RAP,IRF1,LEF1,mir-25,PTPRC,SH2D1A,TBX21	43 (7)
PRKAA1		kinase		1.486	1.486	bias	0.00848	ARHGDIB,CDKN1B,ELOVL2,SOCS5,TP53,TTYH1
IL21		cytokine		-1.482	1.482	bias	0.000735	CCL17,CD244,CD38,CDKN1B,IL18RAP,IRF7,KLRB1,PTPRC,TBX21	43 (6)
IL6		cytokine		-1.479	1.479	bias	7.1e-05	CAPRIN1,CCNB1,CCNB2,CD38,CDC20,CDKN1B,CENPA,FFAR2,GINS1,IRF1,KIF11,KLRB1,PSME1,PSME2,PTGS2,PTP4A3,PTPRC,SOCS5,STING1,TAL1,TBX21,TOP2A,TP53,TTK,UBE2C	80 (14)
tetrachlorodibenzodioxin		chemical toxicant		-1.466	1.466		0.00622	ARNT2,CDC25B,CDCA5,CDKN1B,COL6A1,CRLF3,IRF1,MCM3AP,PTGS2,SERTAD2,SESN1,TBXA2R,TP53,TYMS	33 (3)
TAZ		enzyme		-1.463	1.463		0.0404	ARNT2,BCL7A,CCNB1,CDCA7,CRLF3,HELLS,PSME1,PTGS2
actinomycin D		biologic drug		1.449	1.449	bias	0.0287	CD38,CDKN1B,IL1R2,IRF1,PTGS2,SLC17A7,TP53
ESR2		ligand-dependent nuclear receptor		-1.414	1.414	bias	0.000154	ARID4A,ARNT2,ATAD2,COL11A1,DUT,EMB,ENPP3,FBL,HELLS,IRF7,KIF4A,LRP1B,MCM5,ME2,PARP14,PSME1,PTGS2,ST8SIA1,ST8SIA4	74 (7)
LDB1		transcription regulator		1.414	1.414		0.0432	CGAS,LEF1,LPIN2,PIK3CD,RHOH,TAL1,TBX21,TES
LMO2		transcription regulator		1.414	1.414		0.044	CGAS,LEF1,LPIN2,PIK3CD,RHOH,TAL1,TBX21,TES
NLRP3		other		1.408	1.408		0.002	MAPK13,PTGS2,TBX21,TP53,TTK,TYMS	69 (7)
arsenic trioxide		chemical drug		-1.406	1.406		0.0392	CDC25B,IP6K2,IRF1,KIF11,PTGS2,PTPRC,RAB4A,TP53,TYMS
Alpha catenin		group		1.4	1.4	bias	0.0227	CDKN1B,COL6A1,IRF1,LEF1,PTGS2
KAT2A		enzyme		-1.342	1.342	bias	0.0227	APBB1,CDC25B,CDCA7,HDAC2,HNRNPU
CDKN1A		kinase		1.331	1.331	bias	0.000354	CCNB1,CDC25B,CDKN1B,CIT,MCM5,RBL2,TOP2A,TP53,UBE2C	58 (9)
COPS5		transcription regulator		-1.324	1.324		1.85e-07	CDC20,CDKN1B,CENPF,DIAPH3,DUT,GINS1,HELLS,HNRNPU,KIF11,MCM5,PBK,POLR1H,SESN1,TOP2A,TP53,TTK	60 (7)
CD28		transmembrane receptor		-1.313	1.313	bias	0.000118	ARHGDIB,CAMK2A,CDKN1B,CENPF,CLK1,DGKA,FBL,FYN,HDAC2,HELLS,IRF1,ITGA4,PTGS2,TBX21,XCL1	69 (12)
ATF3		transcription regulator		-1.309	1.309		0.029	CHAC1,DUT,POLA1,POLE,TP53
RB1		transcription regulator		1.308	1.308		0.0137	ASF1B,ATAD2,BARD1,CCNB1,CDCA5,CDCA7L,CDKN1B,EED,MCM5,RBL2,TP53,TYMS,UBE2C
AHR		ligand-dependent nuclear receptor		-1.284	1.284	bias	0.00901	CCNB1,CD38,CDC25B,CDKN1B,COL11A1,COL6A1,IL18RAP,IL1R2,IRF1,POLA1,PTGS2,SLC1A4,TP53	78 (12)
CASR		G-protein coupled receptor		-1.254	1.254	bias	0.00274	CCNB1,CDC20,CDKN1B,CENPA,KIF11,PTGS2,TYMS
RBL2	-0.109	other		1.231	1.231	bias	0.00234	CCNB1,CCNB2,CDKN1B,GRK6,RBL2,TYMS	59 (9)
dextran sulfate		chemical drug		-1.225	1.225	bias	7.32e-05	CCNB1,CDC20,CDCA5,IRF7,KIF11,MCM5,POLE,PTGS2,PTP4A3,SGO1,TOP2A,TP53,UBE2C,UHRF1	82 (12)
DICER1		enzyme		-1.203	1.203		0.0302	CAMK2A,CDKN1B,ELOVL2,ITGA4,LPAR3,mir-25,TP53,TRPC3
cisplatin		chemical drug		-1.188	1.188	bias	0.0188	CCNB1,CDC25B,CDKN1B,FYN,GHR,HEYL,PTGS2,SESN1,SH2D1A,TES,TOP2A,TP53,TYMS,UBE4B,UHRF1
IL15		cytokine		-1.178	1.178	bias	7.5e-05	ARHGDIB,CCL17,CD244,CD38,CD5,CDKN1B,CORO1A,ENO3,FYN,GNLY,IL18RAP,IRF1,KLRB1,LEF1,MCM5,PTPRC,TBX21,TOP2A	60 (10)
isotretinoin		biologic drug		-1.165	1.165	bias	0.0183	CD38,CDKN1B,IRF1,PTGS2
ITK		kinase		-1.145	1.145	bias	0.00107	CD244,IL18RAP,KLRB1,TBX21,TP53,XCL1	56 (9)
SMARCB1		transcription regulator		1.134	1.134	bias	0.0013	ADD3,CENPA,KIF11,MCM10,MCM5,POLA1,S100A1,TBX21,TP53
TNFSF13B		cytokine		-1.134	1.134	bias	0.00435	ADGRG3,FFAR2,HELLS,IL18RAP,KLRB1,OCSTAMP,TP53
PIM1		kinase		-1.133	1.133	bias	0.00039	CCNB1,CD38,CDKN1B,TBX21,TP53	83 (13)
CpG ODN 1826		chemical reagent		-1.131	1.131	bias	0.0266	IRF7,PARP14,PELI2,XCL1
dexamethasone		chemical drug		1.118	1.118		0.000643	ADGRG3,ASF1B,B3GALNT1,BEX3,CCL17,CD38,CDKN1B,CNN2,COL11A1,COL6A1,DUT,GHR,HDAC2,HELLS,HEYL,HLTF,IL18RAP,IL1R2,IRF1,IRF7,ITGA4,KCNJ15,KIF4A,KLRB1,LEF1,LPIN2,LUC7L3,MCM5,MPPE1,PARP14,PIK3CD,PLB1,PSME1,PSME2,PTGS2,RAB4A,RBL2,SERTAD2,SESN1,SSBP3,STK38,TBX21,TOP2A,TP53,TYMS,UBE2C,XCL1,ZNF395	105 (17)
IRF1	-0.112	transcription regulator		-1.117	1.117	bias	0.0159	CCNB1,IRF1,IRF7,PSME1,PSME2,PTGS2,TP53
NR4A3		ligand-dependent nuclear receptor		-1.109	1.109	bias	0.00128	CCNB1,CDC20,COL6A1,ENO3,UBE2C,UHRF1
STING1	-0.222	other		-1.091	1.091	bias	0.0152	CGAS,IRF7,PTPRC,TP53
SPI1		transcription regulator		-1.071	1.071	bias	0.000742	BCL7A,CCL17,CCNB1,CCNB2,IL1R2,IRF7,ITGA4,LEF1,MCM3AP,mir-25,PTGS2,PTPRC	42 (5)
ribavirin		chemical drug		-1.067	1.067	bias	0.00249	CCL17,CD38,IRF1,IRF7	38 (4)
vorinostat		chemical drug		1.042	1.042		0.00124	CCL17,CCNB1,CDKN1B,HDAC2,IRF1,mir-25,PTGS2,PTP4A3,ST8SIA1,TAL1,TP53	70 (14)
Z-LLL-CHO		chemical - protease inhibitor		-1.012	1.012	bias	0.0124	ARHGDIB,CAMK2A,CDKN1B,CTCF,IRF7,MCM10,PTGS2,TP53,TTK,ZNF395
TCF4		transcription regulator		1	1	bias	0.000435	ASF1B,BARD1,BEX3,CCNB2,CD38,CDC20,CDC25B,CIP2A,DUT,NCAPG,NUF2,PARP8,PIK3CD,SPC24
BMS-690514		chemical drug		1	1	bias	0.001	CCNB1,CDKN1B,MCM10,MCM5
pembrolizumab		biologic drug		-1	1	bias	0.00296	CCNB1,IRF1,KLRB1,PTGS2
TGM2		enzyme		-1	1	bias	0.00391	CDCA7,DCSTAMP,DDX60,FFAR2,PALS2,PARP14,PPP1R16B,RFLNB,TP53
IRF4		transcription regulator		1	1		0.00404	CCL17,CCNB1,IL18RAP,IRF1,IRF7,LEF1,TBX21,XCL1	43 (6)
nilotinib		chemical drug		1	1	bias	0.00439	CCNB1,CDKN1B,HDAC2,TTK
EFNA5		kinase		1	1		0.00506	IRF1,IRF7,PTGS2,UBE2C
PRKAA2		kinase		1	1	bias	0.00978	ARHGDIB,CDKN1B,ELOVL2,SOCS5,TP53,TTYH1
PDK1		kinase		1	1	bias	0.0125	CCNB1,CCNB2,CD38,CDC20
PTP4A1		phosphatase		1	1	bias	0.0234	COL6A1,ITGA4,PTP4A3,SEPTIN11,TP53
MXD1		transcription regulator		1	1	bias	0.0246	CCNB2,CENPF,RBL2,TOP2A
Ifn gamma		complex		-1	1	bias	0.0356	CDKN1B,PSME1,PSME2,SH2D1A
BCL6		transcription regulator		1	1	bias	0.0406	CDKN1B,CGAS,DCSTAMP,IRF1,MCM3AP,TBX21,TP53
sulforafan		chemical drug		0.946	0.946		0.00978	CCNB1,CDC25B,CDKN1B,PTGS2,PTPRC,TP53	58 (10)
PTGER4		G-protein coupled receptor		0.946	0.946		0.0201	IRF1,IRF7,PARP14,PTGS2,RNF144B,ST8SIA4
silibinin		chemical drug		0.922	0.922	bias	0.00204	CCNB1,CD38,CDKN1B,PTGS2,TP53	59 (10)
YY1		transcription regulator		0.9	0.9		7.32e-05	CCNB1,CCNB2,CDKN1B,CENPA,HELLS,IL1R2,KIF11,KLRB1,MCM5,PFN2,POLA1,TOP2A,TP53,UHRF1	87 (15)
TLR3		transmembrane receptor		-0.898	0.898	bias	0.00161	CD38,HNRNPU,IL1R2,IRF1,IRF7,LPIN2,mir-25,PIK3CD,PTGS2
ZBTB16		transcription regulator		-0.895	0.895		0.011	CCNT2,CD244,CD38,EMB,IL18RAP,KLRB1,MPI,PTGS2
SNCA		enzyme		-0.894	0.894		0.0409	CDC20,CHAC1,DOC2B,IRF1,IRF7,KIF4A,PTGS2,SH2D5,SLC17A7,TP53
5-fluorouracil		chemical drug		0.87	0.87	bias	0.0109	FBL,IP6K2,PSME1,PSME2,PTGS2,SESN1,TP53,TYMS,UBE2C
CNR1		G-protein coupled receptor		-0.816	0.816	bias	0.0164	APBB1,CCNB2,HEYL,KIF11,PTGS2,SOCS5
TREM1		transmembrane receptor		-0.816	0.816	bias	0.0458	CCL17,DCSTAMP,FFAR2,IRF1,PTGS2,SFMBT2
cephaloridine		chemical drug		-0.808	0.808	bias	0.00246	ATAD1,CCL17,CCNB1,HNRNPUL1,MCM5,POLE
NFATC2		transcription regulator		-0.806	0.806	bias	0.0229	CCL17,CCNB1,DGKA,IRF1,IRF7,PTGS2,TBX21
decitabine		chemical drug		-0.792	0.792	bias	0.0153	ARHGDIB,CDCA7,ELP1,FUBP1,HELLS,ITGA4,LEF1,LIN9,PHF19,PIK3CD,PTGS2,RASSF3,RASSF5,RIOX2,TBL1XR1,TOP2A,TP53
TP53	-0.07	transcription regulator		-0.782	0.782		0.00173	ADD3,ASF1B,ATL3,CCNB1,CCNB2,CDC20,CDC25B,CDKN1B,CENPA,CNN2,CORO1A,DGKA,DUT,ENO3,FBL,FKBP1B,IRF7,MCM5,ME2,mir-25,MPI,NLRP12,PABPC4,PIK3CD,POLA1,PTGS2,PTP4A3,RBL2,RNF144B,SESN1,SH2D1A,TOP2A,TP53,TTK,TYMS,UBE2C,UHRF1,ZNF79	55 (11)
N-Ac-Leu-Leu-norleucinal		chemical - protease inhibitor		-0.782	0.782	bias	0.016	CCNB1,CDKN1B,PTGS2,TP53
nocodazole		chemical reagent		-0.762	0.762	bias	0.000892	CCNB1,PTGS2,TP53,UHRF1	56 (7)
docetaxel		chemical drug		0.762	0.762		0.0192	CCL17,CDKN1B,PTGS2,TP53,TYMS
FOXO4		transcription regulator		-0.757	0.757		0.0167	CDKN1B,FYN,PTPRC,RBL2,SESN1
TP73		transcription regulator		-0.749	0.749		0.0174	CCNB1,CDC20,CDC25B,CDKN1B,CLMN,FKBP1B,MCM3AP,PTP4A3,RNF144B,TP53,UBE2C
MAP3K8		kinase		-0.735	0.735		0.0184	CDKN1B,PTGS2,RGS3,SENP7,SESN1,TBX21
niacinamide		chemical - endogenous mammalian		-0.707	0.707		2.66e-05	CCNB1,CCNT2,CDKN1B,EED,IRF1,PTGS2,RBL2,TP53	74 (10)
SOX11		transcription regulator		-0.692	0.692	bias	0.0136	BCL7A,ITGA4,LEF1,NLK,SOCS5,TBL1XR1
bortezomib		chemical drug		-0.664	0.664		0.049	CCNB1,CDKN1B,HDAC2,ITGA4,PFN2,PTGS2,TP53
RARA		ligand-dependent nuclear receptor		-0.659	0.659		0.049	ARNT2,CD38,CDKN1B,CLMN,IRF1,ITGA4,PTGS2
triptolide		chemical drug		0.634	0.634	bias	0.0141	CD38,CDKN1B,GHR,LEF1,PTGS2,TP53
RUNX1		transcription regulator		0.633	0.633		0.0117	CD244,CDKN1B,IRF7,ITGA4,KLRB1,PIK3CD,TAL1,XCL1,ZCCHC18
bleomycin		biologic drug		-0.618	0.618	bias	0.0251	CCL17,CDC25B,CDKN1B,CHAC1,TP53,UBE2C,UHRF1
PPP2CA		phosphatase		-0.577	0.577	bias	0.00899	IRF1,IRF7,PTGS2,PTPRC	72 (8)
CG		complex		-0.562	0.562	bias	0.00078	BARD1,CDKN1B,COL11A1,EMB,ENPP3,FYN,HELLS,IL1R2,ITGA4,LRP1B,MCM10,MCM5,PTGS2,ST8SIA1,ST8SIA4,TP53	74 (8)
IKZF3		transcription regulator		0.555	0.555	bias	0.0152	CD38,CDKN1B,IRF7,SHISAL1
doxorubicin		chemical drug		-0.537	0.537	bias	0.00292	BARD1,CCNB1,CCNB2,CDC25B,CENPA,CTCF,IRF7,PIK3CD,PTGS2,SESN1,TES,TOP2A,TP53	77 (17)
STK11		kinase		0.522	0.522	bias	0.047	CDKN1B,DUT,ELOVL2,POLR1H,PTGS2,TOP2A,TTYH1,TYMS
CEBPD		transcription regulator		-0.514	0.514	bias	0.0109	CCNB1,CCNB2,CDKN1B,PTGS2,TP53
lovastatin		chemical drug		0.505	0.505	bias	0.00274	CDKN1B,HELLS,IRF1,PALS2,PTGS2,TBX21,TP53	17 (2)
TLR2		transmembrane receptor		-0.463	0.463	bias	0.00519	HNRNPU,IRF1,ITGA4,mir-25,NLRP12,PTGS2,TBX21,TP53	88 (17)
SATB1		transcription regulator		0.463	0.463		0.0276	IL18RAP,IL1R2,IRF7,LPIN2,PTGS2,UHRF1
EBF1		transcription regulator		-0.44	0.44	bias	0.0179	CD244,IRF1,IRF7,KLRB1,LEF1,PIK3CD
FOXO3		transcription regulator		-0.437	0.437		0.000432	CCNB1,CCNB2,CDC20,CDKN1B,FYN,IP6K2,PBK,PTPRC,RBL2,SESN1,TAL1,TP53,UBE2C	91 (16)
etoposide		chemical drug		-0.431	0.431	bias	0.00289	CCNB1,CDC25B,CDKN1B,IRF1,IRF7,TOP2A,TP53,UHRF1	75 (17)
DNMT3A		enzyme		-0.378	0.378		0.00417	CAMK2A,CD38,IRF1,MAPK13,PIK3CD,PTGS2,PTPRC,S100A1
BRCA1		transcription regulator		-0.373	0.373	bias	0.00361	CCNB1,CCNB2,CDKN1B,DGKA,IRF7,RBL2,TP53	58 (11)
IRF2		transcription regulator		0.371	0.371	bias	0.00944	CDKN1B,IRF1,IRF7,PSME1,PSME2,PTGS2
IL2RG		transmembrane receptor		0.343	0.343		0.0118	IRF7,KLRB1,RHOH,SESN1
hydroxyurea		chemical drug		-0.328	0.328	bias	0.00204	CCNB1,CDKN1B,MCM5,TP53,UHRF1	56 (9)
fenretinide		chemical drug		0.283	0.283		0.0152	FYN,HDAC2,PTGS2,RBL2
INHA		growth factor		0.277	0.277		0.0149	ADAMTSL2,CDKN1B,COL6A1,PIK3CD,PTGS2
aspirin		chemical drug		0.251	0.251	bias	0.0305	CD38,GHR,PTGS2,TP53,TRPC3,XCL1
26s Proteasome		complex		-0.246	0.246	bias	0.0415	CDKN1B,POLA1,PTGS2,TOP2A,TP53
trichostatin A		chemical drug		-0.19	0.19		0.0334	CCNB2,CDCA7,CDKN1B,FUBP1,GHR,HDAC2,IRF1,LEF1,LIN9,PHF19,PIK3CD,PTGS2,RASSF3,RIOX2,TBL1XR1,TOP2A,TP53,TYMS
TAL1	-0.603	transcription regulator		-0.174	0.174		0.0347	CCNB1,DCSTAMP,GINS1,HELLS,NCAPG,SENP7,TOX
PP2/AG1879 tyrosine kinase inhibitor		chemical drug		-0.157	0.157	bias	0.0183	CD38,CDKN1B,PTGS2,TP53
zinc		chemical drug		0.145	0.145		0.0266	BEX3,CCNB1,PTGS2,TP53
CDKN1B	-0.11	kinase		-0.117	0.117	bias	0.029	ARL10,CDKN1B,LEF1,MCM5,TP53
uric acid		chemical - endogenous mammalian		-0.115	0.115	bias	0.00111	IRF7,KLRB1,MAPK13,PTGS2,TP53,TTK,TYMS	69 (7)
IKBKB		kinase		-0.103	0.103	bias	0.0447	CCL17,CDC25B,DGKA,FYN,IRF1,PTGS2,TP53,ZNF395
NR1H3		ligand-dependent nuclear receptor		0.068	0.068		2.3e-08	CCL17,CCNB1,CCNB2,CD38,CDC25B,CDKN1B,CENPA,CENPF,CLSPN,DDX60,HELLS,IRF7,KIF4A,PTGS2,TOP2A,UBE2C,UHRF1
ERVW-1		other		0.068	0.068	bias	0.000137	CNP,CREB3L1,SLC1A4,TP53
HSPB1		other		0.068	0.068		0.000287	CCNB1,CCNB2,CDKN1B,RBL2	68 (7)
lithium chloride		chemical drug		-0.042	0.042	bias	0.0133	CDKN1B,HEYL,LEF1,PTGS2,TP53
STAT6		transcription regulator		-0.033	0.033		0.00456	CCL17,CD38,CDKN1B,DCSTAMP,DGKA,HRH1,IRF1,IRF7,LPIN2,OCSTAMP,PCYOX1L,PTGS2,TBX21,TES	56 (7)
NKX2-3		transcription regulator		0	0		5.37e-05	ADAMTSL2,ARHGDIB,CCNB2,CD38,CERK,DDX60,GHR,MEDAG,PARP14,PTGS2,SAMD9,UBE4B
ADORA2A		G-protein coupled receptor		0	0		0.012	CCL17,COL6A1,FBL,KCTD16,PTGS2,STK38
daidzein		chemical drug		0	0	bias	0.0407	GRK6,IRF7,PTGS2,TP53
E2F4		transcription regulator					2.91e-10	ASF1B,BARD1,CCNB2,CENPA,DUT,GINS1,HLTF,KIF4A,MCM10,MCM5,POLA1,RBL2,TOP2A,TP53,TTK,UBE2C,UHRF1,WDR76,ZSCAN12
ZBTB17		transcription regulator					6.26e-10	CCNB1,CCNB2,CDC20,CENPF,KIF11,KIF4A,NUF2,PBK,SGO1,SGO2,TOP2A,UBE2C
discodermolide		chemical drug					8.48e-07	BARD1,CCNB1,CCNB2,CDC20,KIF11,TOP2A,TP53	57 (7)
SHOX		transcription regulator					4e-06	CCNB1,CDKN1B,RBL2,TP53
LDLR		transporter					3.21e-05	CCNB1,CCNB2,CDC25B,CENPA,CENPF,CLSPN,HELLS,IRF7,KIF4A,PSME2,TOP2A,UBE2C,UHRF1
4-nitroquinoline-1-oxide		chemical toxicant					5.35e-05	CCNB1,CCNB2,PTGS2,TP53	56 (7)
DCAF1		kinase					8.36e-05	CCNB1,CDC25B,CENPF	40 (3)
APC (complex)		complex					8.36e-05	CCNB1,CDKN1B,UBE2C	39 (3)
SMOC2		other					0.000132	CCNB1,CENPF,MCM10
racemic flurbiprofen		chemical drug					0.000132	CCNB1,PTGS2,TP53
CDK4		kinase					0.000161	CDCA7,CDCA7L,CDKN1B,CENPF,CIP2A,KIF11,KIF4A,TMEM204,TP53	49 (5)
CNOT7		transcription regulator					0.000184	CDKN1B,TP53
CYP24A1		enzyme					0.000184	CCNB1,CDC20	44 (5)
ACTL6A		other					0.000338	CCNB1,CCNB2,CDKN1B,TBX21
TASP1		peptidase					0.000378	CCNB1,CCNB2,CDKN1B
E2F2		transcription regulator					0.000442	CCNB1,CCNB2,EED,MCM5,POLA1,TP53	19 (5)
CNOT6L		enzyme					0.0005	BTG4,CCNB1,CDKN1B
CNOT6		enzyme					0.000548	CDKN1B,TP53
RABL6		other					0.000548	CDKN1B,TP53
NKAP		transcription regulator					0.000548	ST8SIA1,ST8SIA4
CDC20	-0.378	other					0.000548	CCNB1,UBE2C	8 (3)
NRAS		enzyme					0.000608	CCNB1,CCNB2,CDC20,CENPA,PTGS2,PTP4A3,PTPRC,SESN1,UBE2C,ZNF32
LETMD1		other					0.000643	IRF1,PTGS2,TP53	68 (7)
CDC25B	-0.14	phosphatase					0.00109	CDC25B,TP53	40 (3)
CALCR		G-protein coupled receptor					0.00109	CDKN1B,TP53
EGTA acetoxymethyl ester		chemical reagent					0.00109	PTGS2,TP53
PIM2		kinase					0.00122	CD38,TBX21,TP53	68 (7)
leptomycin B		chemical drug					0.00147	CDKN1B,PTGS2,TP53	88 (14)
MAX		transcription regulator					0.00161	CCNB1,CDKN1B,EED,HDAC2,UBE2C,XCL1
TAF9		transcription regulator					0.00179	IRF1,TP53
CDC27		other					0.00179	CCNB1,UBE2C	8 (3)
NADPH		chemical - endogenous mammalian					0.00179	PTGS2,TP53
MYOD1		transcription regulator					0.00226	CCNB2,CDC20,CENPF,ENO3,FYN,KIF4A,NCAPG,PBK,SPC24,TOP2A	29 (2)
TBX21	-0.23	transcription regulator					0.00233	CD244,CD38,IL18RAP,TBX21,TP53	56 (8)
Ifna4		other					0.00266	IRF7,TP53
propyl gallate		chemical toxicant					0.00266	PTGS2,TP53
Igm		complex					0.00281	CD5,CDKN1B,MCM3AP,RBL2,TP53	48 (8)
CaMKII		complex					0.00316	CDKN1B,IRF1,TP53
Cbp/p300		group					0.00316	IRF1,PTGS2,UBE2C
NFYB		transcription regulator					0.00317	CCNB1,CCNB2,CENPF,CIP2A,INTS7,SERBP1,SESN1,ST8SIA4,TYMS,UHRF1
MAPT		other					0.00354	ARF6,CAMK2A,CCNB1,CDKN1B,CORO1A,DDX60,EIF4A2,FBL,FYN,IRF7,LRP1B,MCM10,PARP14,PFN2,PTPRC,SEPTIN11
HOXA9		transcription regulator					0.00354	ADD3,BCL7A,CBX6,HNRNPU,NLK,PIK3CD,PPP1R16B,PTPRC
DVL1		other					0.0037	LEF1,PTGS2
TBXA2R	-0.199	G-protein coupled receptor					0.0037	PTGS2,TBXA2R
CKS1B		kinase					0.0037	CCNB1,CDKN1B	59 (11)
4-coumaric acid		chemical - endogenous mammalian					0.0037	CCNB1,PTGS2
PD 150606		chemical - protease inhibitor					0.0037	CDKN1B,TP53
Ki16425		chemical reagent					0.0037	DCSTAMP,PTGS2
calpain inhibitor 2		chemical - protease inhibitor					0.0037	CDKN1B,TP53	48 (9)
12-hydroxyeicosatetraenoic acid		chemical - endogenous mammalian					0.0037	PTGS2,PTPRC
TOX	-0.167	transcription regulator					0.00407	CD244,CDKN1B,LEF1
CCNE1		transcription regulator					0.00407	BARD1,CCNB1,TP53	43 (6)
GSTK1		enzyme					0.00489	CGAS,STING1
SDC2		other					0.00489	CDKN1B,TP53	49 (4)
vandetanib		chemical drug					0.00489	CDKN1B,TP53
carnosol		chemical - endogenous non-mammalian					0.00489	PTGS2,TP53
tosyllysine chloromethyl ketone		chemical - protease inhibitor					0.00489	IRF1,PTGS2
geranylgeranyl pyrophosphate		chemical - endogenous mammalian					0.00513	CDKN1B,PTGS2,TP53
GRP		growth factor					0.00571	ARF6,CDKN1B,PTGS2
HDAC3		transcription regulator					0.00578	CCNB1,CCNB2,CDKN1B,HDAC2,PTGS2	51 (4)
CD3 group		group					0.00621	CDKN1B,DGKA,FYN,TBX21	38 (4)
O6-benzylguanine		chemical drug					0.00622	CCNB1,CCNB2
S6K1		group					0.00622	DCSTAMP,TP53
bendamustine		chemical drug					0.00622	CCNB1,TP53
DUSP16		phosphatase					0.00622	IRF1,TBX21
5-iodotubercidin		chemical - kinase inhibitor					0.00622	LEF1,TP53
TLX1		transcription regulator					0.00634	CCNB1,CDC20,TAL1
JAK inhibitor I		chemical drug					0.00634	CD38,CDKN1B,PTGS2	14 (2)
chrysotile asbestos		chemical toxicant					0.007	CCNB2,CDC20,TP53	73 (10)
dicarbethoxydihydrocollidine		chemical toxicant					0.007	CCNB1,CCNB2,CDKN1B
PTPN6		phosphatase					0.00706	CD5,CDKN1B,IRF1,TBX21	56 (8)
NFIC		transcription regulator					0.0077	CCNB1,LEF1,TP53	49 (7)
Stat1-Stat2		complex					0.00771	IRF1,IRF7
T 0070907		chemical reagent					0.00771	DGKA,PTGS2
FZR1		kinase					0.00771	CCNB1,CDKN1B	41 (6)
SLC6A1		transporter					0.00771	CDKN1B,TBX21
RECK		other					0.00771	CDKN1B,TP53
cortistatin A		chemical reagent					0.00771	CDKN1B,IRF1
N1,N11-diethylnorspermine		chemical drug					0.00771	CDKN1B,TP53
dehydrocostus lactone		chemical - endogenous non-mammalian					0.00771	CCNB1,CDKN1B
cucurbitacin B		chemical - endogenous non-mammalian					0.00771	CCNB1,TP53
tyrphostin AG 1024		chemical drug					0.00771	PTGS2,RBL2
E2F3		transcription regulator					0.00826	CCNB1,CCNB2,EED,MCM5,mir-25,POLA1,UBE2C	56 (7)
NPPA		other					0.00844	CDKN1B,PTGS2,TP53	95 (15)
fludarabine		chemical drug					0.00844	CDKN1B,IRF1,TP53
sodium orthovanadate		chemical reagent					0.00922	CDKN1B,RAB4A,TP53
Stat1 dimer		complex					0.00934	IRF1,TBX21
Fcor		enzyme					0.00934	CDKN1B,RBL2	18 (2)
TXK		kinase					0.00934	KLRB1,TBX21
USP2		peptidase					0.00934	CDKN1B,TP53
CELF1		translation regulator					0.00934	CCNB1,CDKN1B	48 (7)
clioquinol		chemical drug					0.00934	CDKN1B,TP53
astragaloside IV		chemical - endogenous non-mammalian					0.00934	TBX21,TP53
tyrphostin AG 1296		chemical drug					0.00934	CD38,PTGS2
TERC		other					0.01	CDC20,CDKN1B,MCM10
4-(2-aminoethyl)benzenesulfonylfluoride		chemical - protease inhibitor					0.01	COL11A1,ENPP3,SENP7
MMP14		peptidase					0.0109	PIK3CD,PTGS2,STK38
mir-96		microRNA					0.0109	DDX60,GHR,SAMD9
ANXA2		other					0.0109	PTGS2,SESN1,TP53
LOC105372576		other					0.0109	DOCK5,KIF11,NUF2
FLZ		chemical drug					0.0111	PTGS2,TP53
CLCA2		ion channel					0.0111	CDKN1B,TP53
2-aminoethoxydiphenylborane		chemical reagent					0.0111	PTGS2,TRPC3
calpeptin		chemical reagent					0.0111	CDKN1B,TP53
deguelin		chemical drug					0.0111	CDKN1B,TP53
interferon alfacon-1		biologic drug					0.0118	GNLY,IL1R2,PARP14
SUMO3		other					0.0118	CD38,ENPP3,MOXD1
BACH2		transcription regulator					0.0118	CD38,LEF1,TBX21,TP53
DLK1		other					0.0128	CCNB1,IRF1,IRF7
Klrk1		transmembrane receptor					0.0128	CD96,IL18RAP,TBX21
alpha-amanitin		chemical toxicant					0.013	SLC17A7,TP53
ISGF3		complex					0.013	IRF1,IRF7
POLR3G		enzyme					0.013	CDKN1B,TP53
PTP4A3	-0.223	phosphatase					0.013	HDAC2,LEO1
TFCP2		transcription regulator					0.013	POLA1,TYMS
CDK6		kinase					0.013	RBL2,TP53
PIM3		kinase					0.013	CD38,TBX21
Ro41-5253		chemical reagent					0.013	CD38,IRF1
gambogic acid		chemical - endogenous non-mammalian					0.013	PTGS2,TYMS
cytarabine		chemical drug					0.0131	CCNB1,SESN1,TOP2A,TP53
thromboxane A2		chemical - endogenous mammalian					0.0136	PTGS2
ERMN		other					0.0136	CNP
(6)-gingerol		chemical - endogenous non-mammalian					0.0136	PTGS2
ZYG11B		other					0.0136	CCNB1
tris(2,3-dibromopropyl)phosphate		chemical toxicant					0.0136	TP53
Gαq		group					0.0136	PTGS2
SNHG1		other					0.0136	CCNB1
3',5'-methoxyflavone		chemical reagent					0.0136	PTGS2
MAP2K4/7		group					0.0136	PTGS2
Ces1b/Ces1c		enzyme					0.0136	GHR
TOX2		transcription regulator					0.0136	TBX21
DACH2		transcription regulator					0.0136	CDKN1B
Pad2		other					0.0136	PTGS2
THG1L		enzyme					0.0136	TP53
DDX53		other					0.0136	TP53
TTC5		other					0.0136	TP53
RASSF6		other					0.0136	TP53
procyanidin B2		chemical - endogenous non-mammalian					0.0136	PTGS2
IPCEF1		enzyme					0.0136	ARF6
HNRNPLL		other					0.0136	PTPRC
DDIAS		other					0.0136	TP53
CDKN2AIP		transcription regulator					0.0136	TP53
TRIM39		other					0.0136	TP53
REV3L		enzyme					0.0136	TP53
SBNO2		transcription regulator					0.0136	DCSTAMP
ZYG11A		other					0.0136	CCNB1
nickel sulfide		chemical reagent					0.0136	PTGS2
Magea3 (includes others)		other					0.0136	TP53
Tpl2 kinase inhibitor		chemical drug					0.0136	PTGS2
cucurbitacin E		chemical - endogenous non-mammalian					0.0136	PTGS2
Scf skp2		complex					0.0136	CDKN1B
DGKD		kinase					0.0136	CCNB1
APBB3		other					0.0136	TYMS
COPS7B		other					0.0136	CDKN1B
PAIP2		translation regulator					0.0136	CAMK2A
RAD23A		other					0.0136	TP53
EDN2		growth factor					0.0136	PTGS2
COPS3		other					0.0136	CDKN1B
RPL23		other					0.0136	TP53
RPL24		other					0.0136	TP53
miR-125a-3p (miRNAs w/seed CAGGUGA)		mature microRNA					0.0136	FYN
TOM1L1		other					0.0136	TP53
SIGLEC7		transmembrane receptor					0.0136	PTGS2
SIGLEC9		other					0.0136	PTGS2
SPRR2B		other					0.0136	TP53
CNOT8		transcription regulator					0.0136	TP53
5-methoxytryptophan		chemical - endogenous mammalian					0.0136	PTGS2
LUC7L3	-0.11	other					0.0136	PTGS2
POLA2		enzyme					0.0136	POLA1
NINJ1		other					0.0136	TP53
TFF1		other					0.0136	PTGS2
CDK3		kinase					0.0136	TYMS
Pla2g2a		other					0.0136	PTGS2
BRAT1		other					0.0136	TP53
SVIL		other					0.0136	TP53
USP27X		peptidase					0.0136	CGAS
RPS7		other					0.0136	TP53
THEM4		enzyme					0.0136	PTGS2
COPS7A		other					0.0136	CDKN1B
WEE1		kinase					0.0136	TP53
SAMMSON		other					0.0136	TP53
PRC1		other					0.0136	PTGS2
DAPK2		kinase					0.0136	TP53
FZD4		G-protein coupled receptor					0.0136	PLVAP
RPS27		other					0.0136	TP53
Zfp871		other					0.0136	TP53
RPS27L		translation regulator					0.0136	TP53
EVL		other					0.0136	ITGA4
HMGN5		transcription regulator					0.0136	CCNB1
PTPRCAP		other					0.0136	PTPRC
PSAT1		enzyme					0.0136	IRF1
COPS6		other					0.0136	CDKN1B
GTSE1		other					0.0136	TP53
RPL7A		other					0.0136	TP53
JV-1-63 hGHRH(1-29)NH2		chemical reagent					0.0136	TP53
RECTAS		chemical reagent					0.0136	ELP1
CWP232228		chemical reagent					0.0136	LEF1
5-fluorouracil/thymidine		chemical drug					0.0136	TP53
typhoid vaccine Ty21a		biologic drug					0.0136	PTPRC
S-methylisothiopseudouronium		chemical reagent					0.0136	PTGS2
LY311727		chemical reagent					0.0136	PTGS2
BN 50730		chemical reagent					0.0136	PTGS2
2-aminofluorene		chemical toxicant					0.0136	TP53
1-(1-glycero)dodeca-1,3,5,7,9-pentaene		chemical toxicant					0.0136	PTGS2
ABT 702		chemical drug					0.0136	TP53
lasofoxifene		chemical drug					0.0136	TP53
hydroxyacetylaminofluorene		chemical toxicant					0.0136	TP53
fluoranthene		chemical toxicant					0.0136	TP53
Ro 31-7549		chemical drug					0.0136	PTGS2
adozelesin		chemical drug					0.0136	TP53
enoxacin		chemical drug					0.0136	DCSTAMP
theaflavin monogallate B		chemical - endogenous non-mammalian					0.0136	PTGS2
SKPinC1		chemical reagent					0.0136	CDKN1B
TFMB-(R)-2-HG		chemical reagent					0.0136	TP53
FT671		chemical - protease inhibitor					0.0136	TP53
ATSP-7041		chemical reagent					0.0136	TP53
N-t-Boc-Phe-D-Leu-Phe-D-Leu-Phe		chemical reagent					0.0136	PTGS2
NRP2-PLXNA1		complex					0.0136	TP53
metal ion		chemical - other					0.0136	TP53
ISA-2011B		chemical drug					0.0136	TP53
10-hydroxydecanoic acid		chemical - endogenous non-mammalian					0.0136	IRF1
n-6 docosapentaenoic acid		chemical - other					0.0136	PTGS2
long-chain alcohol		chemical - endogenous non-mammalian					0.0136	PTGS2
5-oxo-6-8-11-14-(e,z,z,z)-eicosatetraenoic acid		chemical - endogenous mammalian					0.0136	ENPP3
RAG2		enzyme					0.0137	CD5,HELLS,IRF7
parthenolide		chemical drug					0.0137	LEF1,PTGS2,TP53
ATM		kinase					0.0145	CDKN1B,IRF1,PSME2,TP53
NME1		kinase					0.0148	FBL,PTGS2,TP53
epothilone B		chemical drug					0.015	CDKN1B,TOP2A
GON4L		transcription regulator					0.015	CCNB1,CCNB2
dihydroartemisinin		chemical drug					0.015	CDKN1B,PTGS2
IGFBP7		transporter					0.015	CDKN1B,PTGS2
TRPV1		ion channel					0.015	PTGS2,TP53
PIAS4		transcription regulator					0.015	IRF1,LEF1
VEGFC		growth factor					0.015	ITGA4,PTGS2
HAVCR1		other					0.015	CDKN1B,TBX21
anti-benzo(a)pyrene-diol-epoxide		chemical toxicant					0.015	CDC25B,TP53
irinotecan		chemical drug					0.015	TP53,TYMS
N-acetylglucosamine		chemical - endogenous mammalian					0.015	PTGS2,TBX21
PRKCI		kinase					0.0158	IRF1,IRF7,PTGS2
CDK1		kinase					0.0172	CDC20,CDKN1B
CPEB1		translation regulator					0.0172	CCNB1,TP53
BDKRB2		G-protein coupled receptor					0.0172	PTGS2,TP53
PSMD10		transcription regulator					0.0172	CDKN1B,TP53
PS-1145		chemical drug					0.0172	IRF1,PTGS2
myricetin		chemical - endogenous non-mammalian					0.0172	PTGS2,TP53
PTHLH		other					0.0175	CDKN1B,LEF1,PTGS2,TP53
RNASEH2A		enzyme					0.0181	IRF1,IRF7,PTGS2
DETA-NONOate		chemical reagent					0.0181	DGKA,IRF7,PTGS2
arsenite		chemical toxicant					0.0185	ARL6IP5,HDAC2,IRF1,PTGS2,TP53
GNA15		enzyme					0.0192	ADD3,ELOVL2,PFN2,PTGS2,XCL1
SUMO2		enzyme					0.0193	CD38,ENPP3,MOXD1
EFNA4		kinase					0.0193	IRF1,IRF7,UBE2C
CD2		transmembrane receptor					0.0206	CCNB1,PTPRC,TP53
EFNA3		kinase					0.0206	IRF1,IRF7,UBE2C
ROR2		kinase					0.0218	CDC20,CDKN1B,RBL2,SLF1
mir-145		microRNA					0.0219	DDX17,HDAC2,TP53
TXN		enzyme					0.0219	CD38,LEF1,TP53
SLAMF1		transmembrane receptor					0.0219	SH2D1A,TBX21
RMRP		other					0.0219	CCNB2,TP53
polyamines		chemical - other					0.0219	STIM2,TP53
canrenoate potassium		chemical drug					0.0219	PTGS2,TP53
diphtheria toxin		chemical - endogenous non-mammalian					0.0227	FKBP1B,IL1R2,KIF11,RASSF5,SEPTIN1
BTK		kinase					0.0227	CD38,DCSTAMP,HELLS,IRF1,TP53
ZMPSTE24		peptidase					0.0232	GHR,SESN1,SOCS5
DMP1		other					0.0232	ADAMTSL2,ADD3,CDKN1B
vincristine		chemical drug					0.0232	CDKN1B,PTGS2,TP53
PTPN2		phosphatase					0.0244	CCL17,CDKN1B
XPO1		transporter					0.0244	CDKN1B,TP53
PARP9		enzyme					0.0244	IRF1,IRF7
POU1F1		transcription regulator					0.0244	GHR,TP53
NCR2		transmembrane receptor					0.0244	PTGS2,XCL1
YAP/TAZ		group					0.0244	AJUBA,PTGS2
pifithrin alpha		chemical reagent					0.0244	SH2D1A,TP53
isoliquiritigenin		chemical - endogenous non-mammalian					0.0244	CDKN1B,PTGS2
magnolol		chemical - endogenous non-mammalian					0.0244	CDKN1B,PTGS2
thioridazine		chemical drug					0.0244	CDKN1B,TP53
piperine		chemical drug					0.0244	IRF1,PTGS2
dichlororibofuranosylbenzimidazole		chemical toxicant					0.0244	CDKN1B,TP53
acadesine		chemical drug					0.0244	PTGS2,TP53
HR		transcription regulator					0.0246	COL6A1,IL1R2,LEF1
epinephrine		chemical - endogenous mammalian					0.0256	CCNB1,CDKN1B,POLA1,PTGS2
KDR		kinase					0.026	CD38,PTGS2,TAL1
IGF2		growth factor					0.0262	GHR,HELLS,MCM5,POLR1H,TP53,UHRF1
arbutin		chemical drug					0.027	PTGS2
prostaglandin E3		chemical - endogenous mammalian					0.027	PTGS2
HP1		group					0.027	PTGS2
Steroid 5 alpha-Reductase		group					0.027	PTGS2
4-amidinoindan-1-one 2'-amidinohydrazone		chemical reagent					0.027	CDKN1B
dibutylnitrosamine		chemical toxicant					0.027	TP53
stevioside		chemical - endogenous non-mammalian					0.027	PTGS2
omethoate		chemical toxicant					0.027	TP53
nitrosomethylurethane		chemical reagent					0.027	TP53
piracetam		chemical drug					0.027	TP53
Rbx1		enzyme					0.027	CCNB1
STAT4 dimer		complex					0.027	TBX21
sPla2		group					0.027	PTGS2
FAM168A		other					0.027	CCNB1
NSA2		other					0.027	TP53
MELK		kinase					0.027	TP53
USP15		peptidase					0.027	TOP2A
VRK2		kinase					0.027	PTGS2
MDC1		other					0.027	TP53
SEMA4A		other					0.027	TBX21
ADNP		transcription regulator					0.027	TP53
LBH		transcription regulator					0.027	POLA1
TMEM8B		other					0.027	PTGS2
Importin alpha		group					0.027	TP53
3,4-dihydroxyphenylethanol		chemical drug					0.027	PTGS2
ZMAT3		other					0.027	TP53
PF-4929113		chemical drug					0.027	TP53
SNCAIP		transcription regulator					0.027	TP53
ARHGEF7		other					0.027	CDKN1B
SNX6		transporter					0.027	CDKN1B
17alpha-hydroxyprogesterone caproate		chemical drug					0.027	PTGS2
CCNB1	-0.298	kinase					0.027	CCNB2
PLA2G2F		enzyme					0.027	PTGS2
mir-504		microRNA					0.027	TP53
mir-630		microRNA					0.027	CDKN1B
CCNG1		other					0.027	TP53
PIM		group					0.027	CDKN1B
CDC7		kinase					0.027	TP53
MAGEA4		other					0.027	TP53
UBE4B	-0.055	enzyme					0.027	TP53
TP53BP1		transcription regulator					0.027	TP53
anatabine		chemical - endogenous non-mammalian					0.027	IL1R2
PARN		enzyme					0.027	TP53
CEL		enzyme					0.027	TP53
BCLAF1		transcription regulator					0.027	TP53
HNRNPL		other					0.027	PTPRC
MVK		kinase					0.027	TP53
RCHY1		enzyme					0.027	TP53
CBR1		enzyme					0.027	PTGS2
CDC23		enzyme					0.027	CCNB1
GPBP1		transcription regulator					0.027	TOP2A
RPS25		other					0.027	TP53
CYTH3		other					0.027	ARF6
TAGLN		other					0.027	TP53
PCBP4		other					0.027	TP53
PLCD4		enzyme					0.027	CCNB1
DDX20		transcription regulator					0.027	TP53
Nedd4		enzyme					0.027	TP53
APH1B		peptidase					0.027	TP53
RPL5		other					0.027	TP53
SH3GLB2		other					0.027	PTGS2
VNN1		enzyme					0.027	TP53
MI-63		chemical reagent					0.027	TP53
semapimod		chemical drug					0.027	PTGS2
SC68376		chemical drug					0.027	PTGS2
meclofenamic acid		chemical drug					0.027	TP53
pyridoxal		chemical - endogenous mammalian					0.027	PTGS2
telomestatin		chemical - endogenous non-mammalian					0.027	CDKN1B
bifenthrin		chemical toxicant					0.027	PTGS2
atrasentan		chemical drug					0.027	PTGS2
isoniazid		chemical drug					0.027	TRPC3
dicumarol		chemical drug					0.027	TP53
benzylamine		chemical - endogenous mammalian					0.027	PTGS2
talipexole		chemical drug					0.027	TP53
CGP77675		chemical drug					0.027	PTGS2
cidofovir		chemical drug					0.027	TP53
igmesine		chemical reagent					0.027	CDKN1B
incyclinide		chemical drug					0.027	PTGS2
methylprednisolone acetate		chemical drug					0.027	PTGS2
vanillic acid		chemical - endogenous mammalian					0.027	PTGS2
2-hydroxyarachidonic acid		chemical reagent					0.027	PTGS2
HL001		chemical reagent					0.027	TP53
all-trans-4-Oxo-retinoic acid		chemical - endogenous mammalian					0.027	CD38
MW167		chemical - protease inhibitor					0.027	TP53
vinflunine		chemical drug					0.027	TP53
tetrahydropalmatine		chemical - endogenous non-mammalian					0.027	PTGS2
epoxyeicosatrienoic acid		chemical - other					0.027	PTGS2
floxuridine		chemical drug					0.027	TYMS
JTV519		chemical drug					0.027	FKBP1B
lipooligosaccharide		chemical toxicant					0.027	PTGS2
tert-butyl hydroperoxide		chemical toxicant					0.027	PTGS2,TP53
CBX7		other					0.027	CBX4,CBX8
HNF1A-AS1		other					0.027	NCAPG,UBE2C
NUMB		other					0.027	CCNB1,TP53
mir-192		microRNA					0.027	TP53,TYMS
triflusal		chemical drug					0.027	PTGS2,XCL1
interferon beta-1a		biologic drug					0.0273	CORO1A,GNLY,IRF1,IRF7,PSME1
panobinostat		chemical drug					0.0274	CCNB1,CDKN1B,PTGS2
EIF4EBP1		translation regulator					0.0274	CDKN1B,IRF7,PTGS2
FYN	-0.107	kinase					0.0274	CD5,PTGS2,TP53
ADRA1D		G-protein coupled receptor					0.0274	CCNB1,CDKN1B,POLA1
PIK3R1		kinase					0.0277	CDKN1B,IRF7,PIK3CD,PTGS2
BAX		transporter					0.0289	CCNB1,CDKN1B,IRF7
PNPT1		enzyme					0.0289	CDKN1B,IRF7,PARP14
MAC		complex					0.0298	IRF1,PTGS2
CAST		peptidase					0.0298	CDKN1B,TP53
Klra7 (includes others)		transmembrane receptor					0.0298	TBX21,XCL1
aphidicolin		chemical toxicant					0.0298	CCNB1,TP53
lycopene		chemical drug					0.0298	PTGS2,TP53
TEAD2		transcription regulator					0.0305	POLA1,TP53,UHRF1
ITGB2		transmembrane receptor					0.0321	ITGA4,PTGS2,TBX21
nitroprusside		chemical drug					0.0321	PTGS2,SLC1A4,TP53
DUSP11		phosphatase					0.0326	DDX60,IRF7
IL31		other					0.0326	CCNB1,CDKN1B
KDM4C		enzyme					0.0326	LEO1,TTYH1
LIN9	-0.176	other					0.0326	CCNB1,UBE2C
KLF10		transcription regulator					0.0326	CDKN1B,TBX21
RND3		enzyme					0.0326	CDKN1B,PTGS2
ACTB		other					0.0326	CCNB2,CIT
GF 120918		chemical reagent					0.0326	TP53,TTK
idarubicin		chemical drug					0.0326	SESN1,TP53
diallyl trisulfide		chemical - endogenous non-mammalian					0.0326	CCNB1,TP53
TFRC		transporter					0.0332	CCNB1,CDC20,CHAC1,TP53
ADRA1A		G-protein coupled receptor					0.0337	CCNB1,CDKN1B,POLA1
MAP3K1		kinase					0.0354	PTGS2,TOP2A,TP53
NADPH oxidase		complex					0.0356	PTGS2,TBXA2R
Abcb1b		transporter					0.0356	TP53,TTK
UBA1		enzyme					0.0356	CDKN1B,TP53
PLD1		enzyme					0.0356	CDKN1B,PTGS2
miR-199a-3p (and other miRNAs w/seed CAGUAGU)		mature microRNA					0.0356	FUBP1,PTGS2
UBE3A		enzyme					0.0356	CAMK2A,TP53
IL15RA		transmembrane receptor					0.0356	CD244,PTPRC
CSNK2A1		kinase					0.0356	HEYL,TP53
imiquimod		chemical drug					0.0361	CDC20,IRF7,LEO1,MTERF1,NCAPG,PTGS2,TBL1XR1
MFAP5		other					0.0371	KIF11,KIF4A,UBE2C
STAT5A		transcription regulator					0.0385	CDKN1B,IRF1,KLRB1,RAB19,TBX21,TP53
soy isoflavones		chemical drug					0.0386	CCNB2,PTGS2
AMH		growth factor					0.0386	IRF1,RBL2
miR-181a-5p (and other miRNAs w/seed ACAUUCA)		mature microRNA					0.0386	CDKN1B,NLK
HSPA9		other					0.0386	CLMN,TP53
beta-glycerophosphoric acid		chemical - endogenous mammalian					0.0386	CCNB2,PTGS2
S-nitroso-N-acetyl-DL-penicillamine		chemical reagent					0.0388	CCNB1,PTGS2,TP53
alefacept		biologic drug					0.0388	GNLY,IL18RAP,KLRB1
RNF31		enzyme					0.0388	CCL17,IL18RAP,IL1R2
CASP8		peptidase					0.0388	CCL17,CDKN1B,HDAC2
FCGR2A		transmembrane receptor					0.0388	IP6K2,IRF7,PTGS2
FOXC2		transcription regulator					0.0388	CDKN1B,PTGS2,TP53
NCOR1		transcription regulator					0.0394	CDKN1B,DDX60,IRF7,PTGS2
sulprostone		chemical drug					0.0402	PTGS2
[(R)-6-(4-(4-benzyl-7-chloronaphthalen-1-yl)-2-methylpiperazin-1-yl)] nicotine nitrile		chemical reagent					0.0402	CDKN1B
minoxidil		chemical drug					0.0402	LEF1
chloride		chemical - endogenous mammalian					0.0402	PTGS2
8-chloro-cAMP		chemical drug					0.0402	PTGS2
1-palmitoyl-2-arachidonoyl-phosphatidylcholine		chemical - endogenous mammalian					0.0402	CCNB1
2,5-bis(5-hydroxymethyl-2-thienyl)furan		chemical reagent					0.0402	TP53
Pld		group					0.0402	PTP4A3
TFIIH		complex					0.0402	COL6A1
diosmin		chemical drug					0.0402	TP53
hexa-D-arginine		biologic drug					0.0402	PTGS2
des-Arg(10)-kallidin		chemical reagent					0.0402	PTGS2
imperatorin		chemical - endogenous non-mammalian					0.0402	PTGS2
APBB2		other					0.0402	TYMS
TBX22		transcription regulator					0.0402	XCL1
RFFL		enzyme					0.0402	TP53
DDX41		enzyme					0.0402	CGAS
PTPMT1		phosphatase					0.0402	CDKN1B
BIRC6		enzyme					0.0402	TP53
MSRA		enzyme					0.0402	MSRB2
TRIM67		other					0.0402	TP53
ZSTK-474		chemical drug					0.0402	CDKN1B
MINDY3		enzyme					0.0402	CDKN1B
xenon		chemical drug					0.0402	TP53
afatinib		chemical drug					0.0402	TYMS
pycnogenols		chemical drug					0.0402	PTGS2
danusertib		chemical drug					0.0402	CCNB1
GFRA1		transmembrane receptor					0.0402	PTPRC
YEATS4		transcription regulator					0.0402	TP53
pinoresinol		chemical - endogenous non-mammalian					0.0402	PTGS2
TERF1		other					0.0402	TP53
PSMC3		enzyme					0.0402	TP53
PAG1		other					0.0402	FYN
SIT1	-0.097	other					0.0402	CD5
DLX4		transcription regulator					0.0402	TOP2A
PSMC5		transcription regulator					0.0402	CDKN1B
RGS6		enzyme					0.0402	TP53
MGMT		enzyme					0.0402	TP53
AGAP2		enzyme					0.0402	TP53
GSTA4		enzyme					0.0402	CCNB1
MCRS1		other					0.0402	TP53
RNF34		enzyme					0.0402	TP53
9-benzyl-8-hydroxy-2-(2-methoxyethoxy)adenine		chemical reagent					0.0402	IRF7
miR-376a-5p (miRNAs w/seed UAGAUUC)		mature microRNA					0.0402	TTK
RPS14		translation regulator					0.0402	TP53
ARHGAP1		other					0.0402	TP53
EEF1D		translation regulator					0.0402	ITGA4
CYTH1		other					0.0402	ARF6
STIP1		other					0.0402	TP53
RAE1		other					0.0402	TP53
IFNGR2		transmembrane receptor					0.0402	IRF1
DTNA		other					0.0402	CAMK2A
EIF6		translation regulator					0.0402	CDKN1B
CCNL2		other					0.0402	TP53
URI1		transcription regulator					0.0402	CCNB1
CENPJ		transcription regulator					0.0402	TP53
MAP1S		enzyme					0.0402	CDKN1B
RNH1		other					0.0402	FYN
RASSF7		other					0.0402	CDKN1B
cetuximab/radiotherapy		biologic drug					0.0402	TYMS
ERC1		other					0.0402	PTGS2
BUB3		other					0.0402	TP53
astaxanthin		chemical drug					0.0402	PTGS2
GK		kinase					0.0402	ENO3
RPL10		translation regulator					0.0402	LEF1
BUB1B		kinase					0.0402	CDC20
(+)-R-3-(4-chlorophenyl)-3-(1-hydroxymethylcyclopropylmethoxy)-2-(4-nitrobenzyl)-2,3-dihydroisoindol-1-one		chemical reagent					0.0402	TP53
DUOX2		enzyme					0.0402	TP53
proTAME		chemical reagent					0.0402	CCNB1
AZD-1208		chemical drug					0.0402	CD38
O-(chloroacetylcarbamoyl)fumagillol		chemical drug					0.0402	TP53
temocapril		chemical reagent					0.0402	PTGS2
FK 409		chemical drug					0.0402	TP53
N-ethylmaleimide		chemical reagent					0.0402	GHR
amifostine		chemical drug					0.0402	PTGS2
rocuronium		chemical drug					0.0402	PTGS2
fosbretabulin		chemical drug					0.0402	CCNB1
(S)-duloxetine		chemical drug					0.0402	HDAC2
10-decarbamoylmitomycin C		chemical toxicant					0.0402	TP53
cadmium sulfate		chemical toxicant					0.0402	PTGS2
SYUIQ-5		chemical reagent					0.0402	CDKN1B
vapreotide		biologic drug					0.0402	CDKN1B
atosibanum		biologic drug					0.0402	PTGS2
tenidap		chemical drug					0.0402	PTGS2
(-)-gallocatechin gallate		chemical - protease inhibitor					0.0402	IRF1
acacetin		chemical - endogenous non-mammalian					0.0402	PTGS2
flavone		chemical - endogenous non-mammalian					0.0402	PTGS2
colcemid		chemical - endogenous non-mammalian					0.0402	CCNB1
poly(C)RNA		chemical reagent					0.0402	PTGS2
AVI-4126		biologic drug					0.0402	TP53
2',5'-dideoxyadenosine		chemical reagent					0.0402	CDKN1B
CX-6258		chemical drug					0.0402	STING1
epiallopregnanolone		chemical - endogenous mammalian					0.0402	PTGS2
CAT		enzyme					0.0406	CDKN1B,PTGS2,TP53
FOLR1		transporter					0.0407	ARHGDIB,PALS2,TYMS,XCL1
plumbagin		chemical toxicant					0.0418	PTGS2,TP53
GAS5		other					0.0418	CCNB1,CDKN1B
GNL3		other					0.0418	CDKN1B,TP53
DYRK1A		kinase					0.0418	CCNB1,UBE2C
Gcg		other					0.0425	AGXT,GAS2,PEX11A
HDAC4		transcription regulator					0.0426	CAMK2A,CCNB1,HDAC2,PTGS2,SLC17A7
IFNA1/IFNA13		cytokine					0.0444	IRF1,IRF7,PTGS2
NUPR1		transcription regulator					0.045	CDKN1B,TP53
XIAP		enzyme					0.045	CDKN1B,PTGS2
amitriptyline		chemical drug					0.045	CDKN1B,TP53
MK2206		chemical drug					0.0483	CDKN1B,DGKA
TICAM2		other					0.0483	IRF1,IRF7
USP18		peptidase					0.0483	IRF1,IRF7
PARP2		enzyme					0.0483	TBX21,XCL1
Fus		transcription regulator					0.0483	AHI1,PNN

## Sheet: DEX_Val_up
Upstream Regulator	Expr Log Ratio	Molecule Type	Predicted Activation State	Activation z-score	|z-score|	Flags	p-value of overlap	Target Molecules in Dataset	Mechanistic Network
lipopolysaccharide		chemical drug	Activated	7.039	7.039	bias	2.25e-09	AARS1,ABCA1,ACADM,ACE,ACSS2,ALDH2,ALDH7A1,ANXA11,ANXA2,ANXA5,ANXA7,ARL4C,ATP6AP1,BACE1,CALR,CAPN2,CCL8,CCR1,CD163,CD180,CD44,CD58,CD63,CD68,CD82,CPEB4,CREB3L2,CREG1,CSTB,CTSB,CTSS,CXCL14,CYP7A1,DAG1,DNAJB9,DRAM1,ECI2,EHHADH,ERGIC1,EXT1,F2R,FABP5,FCER1G,FCGRT,FNDC3B,FOS,FOSB,GAB1,GCLC,GDI2,GPD2,GPI,GSK3B,H3-3A/H3-3B,HADHB,HIPK2,HK1,HM13,HSP90AA1,HSP90B1,HSPA5,HSPA8,HYOU1,ICAM1,IDH1,IFIT5,ITGB1,LDH…	406 (20)
8-bromo-cAMP		chemical reagent	Activated	6.008	6.008	bias	1.07e-05	ABCA1,ACE,ACOX1,ALDH2,AP1S1,ARSB,ASAH1,ATP6AP1,CAPN2,CD68,CD82,CTSB,DIAPH2,EGFR,F2R,FGF1,FOS,GANAB,GLA,GLB1,GNPTAB,GNS,HSP90B1,IGF1R,LAMP2,LGMN,LIPA,MANBA,NFIL3,NPC1,ODC1,P4HA1,PDE4A,PLCB1,PPT1,RASGRF1,RPN1,SUFU,TGFB2,VTN,YWHAH	357 (18)
TCF7L2		transcription regulator	Activated	5.961	5.961	bias	7.12e-09	BACE1,CCNYL1,CD44,CERS2,CREB3L2,CYP7A1,DEGS1,DHRS7,EGFR,EHHADH,ENPP4,EVI2B,FOS,FRMD4A,GAB1,HIPK2,IDH1,IRS1,KMT5A,MOSPD2,NPC1,NPC2,PAPSS1,PHACTR4,PRRG1,QKI,RAB31,RCBTB1,RHOA,RNASE4,RNF13,SDC2,SIRT2,SLC44A1,SNAP23,SNX30,TMEM63A,TSPAN2,VIM	175 (7)
NFE2L2	0.098	transcription regulator	Activated	5.732	5.732	bias	2.51e-09	ACE,ACSS2,ARF1,BNIP3,CCT3,CREG1,CS,DYNLL1,EPHX1,FTL,GCLC,GNA11,GPX4,HACD3,HIPK2,HM13,HSP90AA1,HSP90B1,HTATIP2,HYOU1,ICAM1,IDE,IDH1,LAMP2,M6PR,MCFD2,MGST1,MORF4L2,NCF2,NFE2L1,NFE2L2,P2RX4,PDIA3,PDIA4,PLIN2,PPIB,PREP,PSMC1,PSMD1,SLC7A8,TCN2,TKT,TXNRD1,UGDH,VCP,XBP1	212 (7)
beta-estradiol		chemical - endogenous mammalian	Activated	5.689	5.689	bias	1.2e-11	AARS1,ABCA1,ACADM,ACE,ACOX1,AIF1,ALDH2,ALDH7A1,ANXA2,ANXA4,AP1S1,ARSB,ASAH1,ATP1B1,ATP6AP1,ATP6V1F,CALR,CAPN2,CAST,CCR1,CD68,CPM,CRK,CRYZ,CSTB,CTSB,DDAH1,DIAPH2,DRAM1,EGFR,ELOC,ERH,F2R,FABP5,FCGRT,FGF1,FLOT1,FOS,FRMD4B,FUCA1,GAB1,GALNT1,GANAB,GCLC,GDI2,GLA,GLB1,GNA11,GNPTAB,GNS,GPC1,GPD2,GPR137B,GSK3B,HADH,HSP90B1,HSPA5,HSPA8,ICAM1,IDE,IGF1R,IGFBP7,IGSF6,IRS1,KDELR3,LAMP2,LDHA,LGALS3,LGMN,LIPA,MA…	384 (17)
IL4		cytokine	Activated	5.343	5.343	bias	2.43e-06	ABCA1,ACOT9,ACOX1,ACP2,ALDH2,ANXA2,ARSB,BNIP3,CCL8,CCR1,CCT3,CD163,CD44,CD58,CLUH,CSTB,CTDNEP1,CTNS,CYSLTR2,DDAH1,EEA1,EHHADH,EPHX1,EVI5,EXT1,F13A1,F2R,FADS1,FCER1G,FLRT2,FOS,FOSB,GALK2,GATM,GNB4,GPC1,GPX4,HIPK2,HLX,ICAM1,IDE,IFI30,IGF1R,ITGB1,LACTB,LAMP2,LDHA,LGALS1,LGALS3,LGALSL,LTA4H,MAF,MAP2K1,MERTK,MPEG1,MSR1,NEDD9,NFIL3,ODC1,PGK1,PGM1,PLIN2,QSOX1,RHOA,S100A10,SLC39A1,SLC66A1,ST7,TGFBI,THOP1…	347 (13)
F2		peptidase	Activated	5.321	5.321	bias	1.94e-07	CALD1,CALR,CCL8,CD44,CD63,CD68,DST,ECE1,EDNRB,EHD4,EIF4A1,F2R,FOS,FOSB,HSP90AA1,ICAM1,IGF1R,ITGB1,LAMP2,NCF2,PDIA4,PLCB3,PLPP1,RAC1,RHOA,TGFB2,TMED9,TNFAIP3,TOMM40,VTN	417 (19)
IL5		cytokine	Activated	5.297	5.297	bias	2.32e-06	ANXA2,ATP1B1,ATXN1,BNIP3,CCR1,CD63,CHST12,EPS8,HLX,HSP90B1,HSPA5,ICAM1,IFI30,MANF,NFIL3,P4HA1,PGM1,QSOX1,RPN1,S100A4,S100A6,SAP30,SLC1A5,SLC39A8,SNAP23,ST7,TPM4,VIM,XBP1	247 (8)
CD3		complex	Activated	5.283	5.283	bias	6.48e-06	AARS1,ACP3,ACTR3,AP1B1,CCR1,CD44,CS,FCER1G,FOS,FTL,GDI2,HSP90AA1,HSP90B1,HSPA5,HSPA8,ICAM1,KDELR2,MAF,MAP3K8,MDH2,MSR1,MTA2,NFE2L2,ODC1,PDE4A,PDIA4,PGAM1,PLIN2,PREP,PRKACA,PSAP,PSMC1,PTPRJ,PYGL,S100A11,SDF2,SEC14L1,SLC25A5,SMPDL3B,SRP14,TNFAIP3,TNFSF11,TOM1L1,TRIP10,TUBB1,TXNRD1,VDAC2,ZFP36L1	389 (20)
miR-124-3p (and other miRNAs w/seed AAGGCAC)		mature microRNA	Inhibited	-5.26	5.26	bias	1.08e-07	ATP6V0E1,CERS2,CHP1,CREB3L2,DNM2,DRAM1,ECI2,ELF4,ENDOD1,ERH,F11R,GNG10,GSK3B,HADH,HADHB,HTATIP2,ITGB1,KLF15,LGALS3,MDFIC,MMADHC,NEK6,PGM1,PLP2,SEC11A,SLC17A5,TNFRSF21,TOM1L1
TFEB		transcription regulator	Activated	5.146	5.146	bias	6.01e-18	ASAH1,ATP6V0B,ATP6V1A,ATP6V1C1,CD63,CTNS,CTSA,CTSB,GBA,GLA,GLB1,GLMP,GNS,IFI30,M6PR,MCOLN1,NEU1,PLBD2,PSAP,RAB7A,RRAGC,SCPEP1,SLC36A1,TPP1,VPS11,VPS35,WIPI1
GABA		chemical - endogenous mammalian	Inhibited	-5.054	5.054	bias	5.39e-08	ACADM,AP2M1,ASAH1,ATP1B1,ATP6AP1,ATP6V1E1,CD63,CLTC,CREB3L2,DERL2,FAH,FOS,GALC,GANAB,GLB1,GMPR2,GNPTAB,HADH,HSPA5,HYOU1,IDE,IDH1,IGF1R,LAMTOR3,LAPTM4A,LDHA,LTA4H,MCOLN1,OS9,P4HA1,PCCB,PDIA3,PDIA4,PLCB1,PRDX6,PSAP,PSEN1,RAC1,RNF41,SLC25A5,VCP	173 (7)
medroxyprogesterone acetate		chemical drug	Activated	4.996	4.996	bias	4.86e-05	ALDH2,AP1S1,ARSB,ASAH1,ATP6AP1,CAPN2,CD44,CD68,CTSB,DIAPH2,F2R,FGF1,GANAB,GLA,GLB1,GNPTAB,GNS,HSP90B1,ICAM1,IGFBP7,ITGB1,LAMP2,LGMN,LIPA,MANBA,NPC1,ODC1,P4HA1,PLCB1,PPT1,RASGRF1,RPN1,S100A11,SUFU,TGFB2,VTN,YWHAH	310 (9)
1,2-dithiol-3-thione		chemical reagent	Activated	4.904	4.904	bias	6.81e-09	ARF1,BNIP3,CCT3,CREG1,DNAJB9,DYNLL1,EPHX1,GCLC,GNA11,HACD3,HM13,HSP90AA1,HSP90B1,HTATIP2,IDE,M6PR,MCFD2,MORF4L2,NFE2L2,P2RX4,PDIA3,PDIA4,PPIB,PSMC1,PSMD1,TXNRD1,VCP,XBP1	47 (2)
hydrogen peroxide		chemical - endogenous mammalian	Activated	4.626	4.626	bias	2.34e-05	ACE,ADAM9,ANXA2,ATF6,ATP6V1A,BTRC,CD63,CD68,CTSB,CTSS,CUX1,EGFR,FOS,GCLC,HIPK2,HSPA5,ICAM1,IDE,IGF1R,IRS1,MSR1,NFE2L2,NFIL3,ODC1,PDIA3,PDIA4,PLPP1,PRKAB1,RAC1,SCNN1A,SELENOP,SLC30A1,SLC39A7,TAGLN,TLR4,TNFAIP3,TNFSF11,VIM,XBP1	389 (20)
pirinixic acid		chemical toxicant	Activated	4.578	4.578	bias	1.1e-05	ABCA1,ACACA,ACADM,ACOX1,ACSS2,ANXA2,ANXA7,BNIP3,CCT3,CD63,CTSB,CYP7A1,DYNLL1,ECI2,EGFR,EHHADH,ELOC,FABP5,FADS1,FCER1G,GNB4,GPD2,HADH,HADHB,HSP90AA1,LGALS3,MAP3K8,NPC1,NPC2,PGM1,PLIN2,PPARA,PSMC1,PTPN21,RTN4,SLC25A20,TIMM17A	202 (12)
STAT1		transcription regulator	Activated	4.494	4.494	bias	0.0211	ABCA1,ACE,BATF2,CCR1,CD44,CTSS,CYSLTR2,FCER1G,FOS,ICAM1,IFI30,IGF1R,LY96,PECAM1,PHACTR1,PLIN2,PPARA,S100A10,SOAT1,TGFB2,TLR4,TLR8,TNFAIP3,TNFSF11
CD 437		chemical drug	Inhibited	-4.456	4.456	bias	2.49e-06	AP2M1,AP2S1,ARF1,ARPC2,CCT3,EIF4A1,ERH,FTL,HSP90AA1,HSPA8,LGALS1,MGST1,ODC1,PDIA3,PGAM1,PHYH,PLP2,SLC25A5,SLC38A7,TIMM8B,UQCRC2,VDAC2,YBX1
sirolimus		chemical drug	Inhibited	-4.451	4.451	bias	5.78e-09	ACACA,ACADM,ANXA5,ARF1,ATP6AP2,ATP6V0B,ATP6V1A,ATP6V1D,CALD1,CD68,CRAT,CREG1,DENND1A,EIF4A1,FOS,GALC,GCLC,GGA2,GLA,H3-3A/H3-3B,HSP90AA1,HSP90B1,HSPA5,ICAM1,IDH1,IGF1R,IRS1,LDHA,LGALS3,MAF,NDUFA9,NEDD8,NEU1,ODC1,OSCAR,PDHA1,PGK1,PGM1,PLIN2,RAB9A,RHOA,RHOQ,S100A4,SCPEP1,SLC1A5,SLC25A43,SLC25A5,SLC39A6,SLC3A2,SNAP23,STX4,TNFAIP1,VIM,XBP1	337 (16)
MITF		transcription regulator	Activated	4.429	4.429	bias	0.000175	AP1B1,AP1S1,ASAH1,ATP6V1C1,CD44,EDNRB,FOS,FRMD4B,GNPTAB,GPNMB,GPR137B,LGALS3,MDH1,OSCAR,PHACTR1,PPM1H,RAB7A,RHOQ,SLC7A8,STXBP1,TMEM251,VAT1,ZFYVE16
miR-155-5p (miRNAs w/seed UAAUGCU)		mature microRNA	Inhibited	-4.418	4.418	bias	2.54e-06	ANKFY1,ATG3,ATP6V1C1,CUX1,FADS1,HSDL1,MAF,MOSPD2,PRKCI,PTPRJ,RAB23,RAB5C,RAB6A,RAC1,RHEB,RHOA,SCAMP1,SLC30A1,TM6SF1,TXNRD1
genistein		chemical drug	Activated	4.396	4.396	bias	6.13e-17	ACE,ACP2,AGA,AP1B1,ASAH1,ATP6AP1,ATP6V0A1,ATP6V0B,ATP6V1A,ATP6V1C1,BMP2K,CD44,CD68,CHST12,CTNS,CTSA,CTSB,CTSH,EXT1,FOS,FUCA1,GALC,GBA,GCLC,GGA2,GLB1,GLMP,GNPTAB,GNS,HSPA5,ICAM1,IGF1R,LGMN,LIPA,M6PR,MANBA,MCOLN1,NEU1,NFE2L2,NPC1,NPC2,PLA2G7,PLBD2,PPT1,PSAP,RRAGC,SCARB2,SCPEP1,SLC1A5,SLC36A1,TAGLN,TNFSF11,TPP1,VPS11,ZEB2	333 (14)
CD38		enzyme	Activated	4.358	4.358	bias	4.92e-08	ANXA2,ATP1B1,BNIP3,CD44,CHST12,EPS8,EVI5,ICAM1,IFI30,LGALS3,LGALSL,MANF,NFIL3,P4HA1,PGM1,RPN1,S100A4,S100A6,SAP30,SLC39A8,ST7,VIM,XBP1
PD98059		chemical - kinase inhibitor	Inhibited	-4.334	4.334	bias	3.13e-08	ABCA1,ACE,ACTR3,ATF6,BDH1,BNIP3,CCR1,CD44,CTSB,CTSH,CYP7A1,ECE1,EDNRB,EGFR,EI24,F2R,FAH,FOS,FOSB,GPI,GSK3B,HADHB,HSPA5,HYOU1,ICAM1,IGF1R,KLF15,LAMP2,LDHA,NFE2L2,NPC1,ODC1,PCYT1A,RETSAT,RNASE4,S100A10,S100A4,SCNN1A,SELENOP,SLC16A7,SLC3A2,SOAT1,TAGLN,TLR4,TNFSF11,TOMM40,UQCRC2,VIM,XBP1,ZFP36L1	357 (15)
PRL		cytokine	Activated	4.316	4.316	bias	2.49e-05	ACTR3,ANXA2,ANXA5,CAMK1,CAPN2,CTSA,CTSB,CTSH,CTSS,EGFR,ELOC,FOS,GPNMB,IDE,IFIT5,MARS1,MGST1,MLKL,ODC1,PDIA4,PDIA5,RALB,RNASE4,TNFSF11,VIM,YWHAG	344 (13)
TSC2		other	Inhibited	-4.312	4.312	bias	1.92e-10	ACACA,ACSS2,ANXA2,ATP6AP2,ATP6V0B,ATP6V1A,ATP6V1D,CD68,CREG1,FOS,GALC,GGA2,GLA,GPNMB,HSPA5,IRS1,LGALS3,NEU1,NFE2L1,PLP2,PSMD1,S100A11,S100A6,SCPEP1,SMPDL3A,TAGLN	149 (8)
ATF4		transcription regulator	Activated	4.295	4.295	bias	2.84e-06	AARS1,ABCA1,ATF6,CALR,CANX,CYP7A1,GHITM,HSP90B1,HSPA5,HYOU1,IGFBP7,LGALS3,MARS1,MGST1,PSEN1,SEL1L,SLC3A2,TGFB2,TKT,TNFSF11,WFS1	29 (2)
mono-(2-ethylhexyl)phthalate		chemical toxicant	Activated	4.29	4.29	bias	1.64e-05	ACADM,ACOX1,CS,FADS1,FOS,GPI,HADH,HIPK2,IDH3A,MDH1,MDH2,NDUFV2,PGK1,PLIN2,PPARA,SDHB,SDHD,TKT,UQCRC2	238 (14)
RICTOR		other	Inhibited	-4.238	4.238	bias	0.000643	ATP6AP1,ATP6V0A1,ATP6V0B,ATP6V1A,ATP6V1C1,ATP6V1D,ATP6V1E1,ATP6V1F,FABP5,NDUFA9,NDUFB10,NDUFB2,NDUFB3,NDUFS8,NDUFV2,PSMC1,PSMC5,PSMD1,PSMD2,RAC1,SDHB,SDHD,UQCRC2	113 (5)
TGFB1		growth factor	Activated	4.217	4.217	bias	1.88e-09	ABCA1,ACE,ACP3,ADAMTS12,ADCY9,ALDH2,ANXA11,ANXA2,ARF1,ARHGAP35,ARPC2,ATP13A3,ATXN1,BDH1,CALD1,CCL8,CCR1,CD163,CD44,CD68,CDC42EP4,CRYGS,CTSB,CTSH,CTSS,CYP7A1,DDB1,DOCK4,DPYSL3,DYNLL1,ECE1,EDNRB,EGFR,ELF4,EXT1,F13A1,F2R,FABP5,FCER1G,FNDC3B,FOS,FOSB,FTL,GALM,GATM,GCLC,GNB4,GNS,GPI,HADH,HK1,HNMT,HSP90AA1,HSPA5,ICAM1,IDH1,IFI30,IGFBP7,IRS1,ITGB1,KDELR2,KDELR3,KLF15,LAMP2,LDHA,LGALS3,LTA4H,MAF,MAP2K1,M…	398 (20)
miR-1-3p (and other miRNAs w/seed GGAAUGU)		mature microRNA	Inhibited	-4.201	4.201	bias	0.000437	ANKRD29,ANXA2,ARCN1,ATP6V0A1,CERS2,EGFR,GNPDA2,GPD2,H3-3A/H3-3B,HACD3,MEF2A,PLEKHB2,POGK,PPIB,SH3PXD2B,SLC44A1,TPM4,TRAPPC3
phytohemagglutinin		chemical drug	Activated	4.143	4.143	bias	0.00341	ACOX1,AIF1,ALDH2,ARSB,CALU,CD44,CPM,CUX1,FKBP9,FOS,GCLC,GPD2,HSP90AA1,ICAM1,IDH3A,NEDD8,PTPRJ,SCARB2,SELENOP,SLC6A8,SRP14,XBP1	357 (15)
CNTF		cytokine	Activated	4.134	4.134		7.35e-05	ATP6AP2,ATP6V1E1,BDH1,CCR1,FOS,GATM,GPNMB,IGFBP7,IRS1,KCNK6,LGALS3,M6PR,MFSD1,MSR1,OXCT1,P2RX4,PPIB,S100A6,SLC15A3,VAV1,VIM
ST1926		chemical drug	Inhibited	-4.123	4.123	bias	0.000155	AP2M1,AP2S1,ARF1,ARPC2,CCT3,DYNLL1,EIF4A1,HSP90AA1,LGALS1,MGST1,ODC1,PDIA3,SLC38A7,TIMM8B,UQCRC2,VDAC2,YBX1
miR-16-5p (and other miRNAs w/seed AGCAGCA)		mature microRNA	Inhibited	-4.082	4.082	bias	0.00276	ACP2,ATF6,EGFR,FNDC3B,H3-3A/H3-3B,HSDL2,HSP90B1,IGF1R,LAMTOR3,LUZP1,MAP2K1,RHOT1,RTN4,SPTLC1,TMEM251,TMEM43,UGDH
LY294002		chemical drug	Inhibited	-4.049	4.049	bias	0.000533	ABCA1,ACACA,ACSS2,CCL8,CCR1,CD44,CYP7A1,EGFR,F2R,FLRT2,FOS,FOSB,GCLC,GPD2,GPR137B,GSK3B,HSPA5,ICAM1,IDE,IGF1R,IRS1,MAP3K8,MEF2A,NFE2L2,PECAM1,PGK1,PLK2,PTPRJ,RAB11A,RAB6A,TAGLN,TNFAIP3,TNFRSF1B,TNFSF11,XBP1	348 (16)
IKZF1		transcription regulator	Inhibited	-4.026	4.026	bias	0.00449	ANKFY1,CCR1,CD68,DNM3,DOCK4,FKBP9,FUT10,IFIT5,LEPROT,LGMN,LHFPL2,P2RX4,PGAM1,PREP,PYGL,RALB,SASH1,SNX2,TLR4,WDFY3
NFkB (complex)		complex	Activated	4.004	4.004	bias	0.0494	ALDH7A1,ATP6AP2,BACE1,CCL8,CD44,CD82,DVL3,EDNRB,EGFR,FABP5,FGF1,FOS,FUCA1,GCLC,GLA,ICAM1,ITGB1,LAMP2,MAP3K8,NCF2,ODC1,PECAM1,PLK2,PPARA,PRKACA,PRKCD,SOAT1,STX4,TLR4,TNFAIP3,TNFSF11,VIM
IL2		cytokine	Activated	3.963	3.963	bias	0.0448	ABCA1,ADCY9,ARHGAP32,CCR1,CD44,CD58,DLST,FCER1G,FOS,HSP90B1,HSPA5,ICAM1,IDH1,ITGB1,LDHA,MAF,MAP2K1,ODC1,PDE4A,PDIA3,PECAM1,PGK1,PLCB1,PTPRJ,S100A4,SLC30A1,SLC3A2,SNAP23,SORD,STAM,TNFRSF1B,TNFRSF21,TNFSF11,VAV1,VDAC1,VIM,XBP1
VEGFA		growth factor	Activated	3.903	3.903	bias	0.0121	ACADM,ACE,ALDH2,CD68,CSTB,CTSB,CTSS,FOS,FOSB,HK1,HLX,HSPA5,ICAM1,ITGB1,MDH2,PECAM1,PSEN1,SDHB,SDHD,SLC25A5
XBP1	0.086	transcription regulator	Activated	3.893	3.893	bias	1.75e-08	ACACA,ARCN1,ATF6,CALR,DNAJB9,FKBP7,GALK2,GORASP2,HM13,HSP90B1,HSPA5,HYOU1,ICAM1,KDELR2,KDELR3,MCFD2,OSTC,PCYT1A,PDIA3,PDIA4,PPIB,RPN1,SEC11A,SEC24D,SLC1A5,TNFSF11,WFS1,XBP1	74 (4)
CLPP		peptidase	Inhibited	-3.873	3.873	bias	1.22e-07	ACADM,ALDH2,CRAT,CS,DLST,ECI2,HADH,HADHB,IDH3A,IDH3B,MDH2,PDHA1,SDHB,SLC25A20,TKT
rosiglitazone		chemical drug	Activated	3.813	3.813	bias	0.000521	ABCA1,ACADM,ACOX1,ACSS2,ASAH1,CD68,CERT1,CS,EGFR,EHHADH,FABP5,FGF1,FOS,HADH,HADHB,HSPA5,ICAM1,IDH1,IDH3A,IDH3B,IRS1,LDHA,MDH2,MSR1,PDHA1,PECAM1,PHYH,PLIN2,PPARA,SDHB,SLC25A20,SOAT1,TLR4,UQCRC2	282 (18)
let-7a-5p (and other miRNAs w/seed GAGGUAG)		mature microRNA	Inhibited	-3.78	3.78	bias	0.00899	ATP6V0A1,ATP6V1F,BMP2K,HYOU1,IFIT5,NF2,OTULINL,RBM19,S100A4,SLC25A13,SMOX,SNAP23,TAGLN,TLR4,VIM
budesonide		chemical drug	Inhibited	-3.771	3.771	bias	0.0273	ACP3,ARHGAP10,BNIP3,CAST,CCNYL1,CD68,CDS1,CPEB4,DYNLL1,GNA11,KATNBL1,LGMN,MAF,MAP2K1,PHACTR4,PRKACA,RALB,SASH1,TRIP10
tunicamycin		chemical - endogenous non-mammalian	Activated	3.762	3.762	bias	1.19e-07	ACACA,ACOX1,ATF6,AVIL,BACE1,CALR,CANX,CREB3L2,DNAJB9,GORASP2,HSP90B1,HSPA5,ICAM1,KDELR2,LRP6,MANF,MORF4L2,NFIL3,PDIA3,PLIN2,PPARA,RAB6A,S100A4,SEC11A,SEC24D,SEL1L,TMED9,UBXN4,WFS1,XBP1	115 (10)
INSR		kinase	Activated	3.762	3.762	bias	0.000172	ACADM,ALDH2,ARRDC3,ATP1B1,CRAT,CS,CSTB,CTSB,DAG1,FOS,GANAB,HADHB,IDE,IDH1,IDH3A,IGF1R,IRS1,LGALS1,LPIN3,MDH2,MPEG1,NDUFA9,NDUFV2,NFE2L2,NR6A1,PDHA1,PPARA,RNF13,RWDD4,SELENOP,SLC25A20,SLC25A5,SLC30A1,SLC39A7,SLC44A1,TOMM40,UQCRC2,YBX1	301 (15)
miR-9-5p (and other miRNAs w/seed CUUUGGU)		mature microRNA	Inhibited	-3.705	3.705	bias	3.86e-07	ACOX1,ACSS2,ALDH2,BACE1,CD44,HK1,HSP90AA1,NDUFA9,NDUFB2,NDUFS8,PGAM1,PGK1,PPARA,SDHB	152 (7)
REL		transcription regulator	Activated	3.701	3.701	bias	0.00992	ACAD9,ACSS2,AGA,ATXN1,EVI5,FOS,FRMD4B,ICAM1,KCNK6,MAP3K8,NFE2L2,PLAAT3,PLK2,PPP1R14B,SLC22A15,TNFAIP3,VIM
ESRRA		transcription regulator	Activated	3.668	3.668	bias	0.00233	ACADM,ACOX1,ASAH1,CTSH,FGF1,HK1,HTATIP2,IDH3A,LDHA,LIPA,PLK2,PPARA,PRCP,SLC25A20,XBP1	106 (7)
elaidic acid		chemical - endogenous mammalian	Activated	3.606	3.606	bias	5.01e-05	ACACA,ACOX1,FABP5,FADS1,GPX4,IDE,LIPA,NPC2,PPT1,SCNN1A,SGPL1,SOAT1,YWHAH
TNFSF11	0.218	cytokine	Activated	3.598	3.598	bias	0.00845	AIF1,CAPN2,CCR1,CD44,CDC42EP4,FOS,FRRS1,HIPK2,ICAM1,MAP2K1,NFIL3,OSCAR,SEL1L,SLC7A7,TBATA,TLR4,TNFRSF1B,TNFSF11	355 (14)
KRAS		enzyme	Activated	3.557	3.557		7.4e-10	ABCA1,ACTR3,APLP2,ATF6,ATP1B1,BDH1,BNIP3,CAMK1,CD44,CLPTM1,CPM,CRYZ,CS,CXCL14,DDAH1,EGFR,EI24,ENOPH1,EXT1,FAH,FOS,FOSB,FUT10,GALNT1,GBA,GCLC,GNPTAB,GPC1,GXYLT2,HADHB,HM13,HSPA5,HYOU1,IGF1R,LDHA,LGALS3,MAP2K1,MCOLN1,MSR1,NCF2,NFE2L2,NPC1,NSF,ODC1,PDIA3,PECAM1,PRKCD,PRKCI,PSEN1,QKI,RAB7A,RHOA,RNASE4,RPN1,S100A4,S100A6,SLC3A2,SOAT1,TMED9,UQCRC2,VAV1,VCP,VIM,VPS35,ZFP36L1	336 (17)
IFNG		cytokine	Activated	3.54	3.54	bias	9e-06	ABCA1,ACE,AIF1,ALDH7A1,ATG3,ATP1B1,BACE1,BATF2,CCL8,CCR1,CD163,CD44,CD63,CD68,CTSB,CTSH,CTSS,CYSLTR2,DDB1,DEGS1,ECE1,EDNRB,ENDOD1,EXT1,F11R,F2R,FABP5,FAH,FCER1G,FECH,FGF1,FLRT2,FOS,FOSB,FTL,GLA,GNB4,HAAO,HSP90AA1,HSPA5,HSPA8,ICAM1,IDE,IDH1,IDH3B,IFI30,IFIT5,IGF1R,IRS1,ITGB1,LDHA,LGALS3,LY96,MAP2K1,MAP2K2,MAP3K8,MERTK,MLKL,MRAS,MSR1,NCF2,NEDD9,NFE2L1,ODC1,PAM,PDHA1,PECAM1,PHACTR1,PLA2G7,PPARA,PRKC…	371 (20)
CSF1		cytokine	Activated	3.535	3.535	bias	3.14e-06	CAPN2,CCR1,CD163,CD68,CPM,CTSH,F2R,FCER1G,FOS,GPI,GPNMB,HSP90B1,HSPA5,IGF1R,ITGB1,LDHA,MERTK,MSR1,NCF2,OSCAR,PTPRJ,RHOA,SLC1A5,SLC37A2,TNFAIP3,TNFRSF1B,XBP1	351 (14)
MKNK1		kinase	Activated	3.464	3.464	bias	0.00832	ANXA2,ANXA5,DNM3,DPYSL3,F11R,FOS,FOSB,MYO5A,PREP,STXBP1,TAGLN,TPP1,VIM,YWHAG
ANGPT2		growth factor	Activated	3.456	3.456	bias	2.83e-05	ABCA1,ARL4C,CALR,CD163,CD68,EGFR,GSK3B,HSP90AA1,HSPA5,ICAM1,KIF1C,MAP2K1,MGST1,PDIA3,PDIA5,PPARA,SCNN1A,TCN2,TLR4,TNFSF11,UBE2A,VIM	311 (13)
BHLHE40		transcription regulator	Activated	3.456	3.456	bias	0.0401	AARS1,ALDH7A1,ATP1B1,CCR1,CD82,CTSS,EPHX1,EXT1,HK1,HSPA5,LDHA,MERTK,MSR1,P4HA1,PGK1,PLIN2,PPP2R3A,SAP30,SLC31A1
mir-1		microRNA	Inhibited	-3.44	3.44	bias	0.000417	ANXA2,GATAD2A,H3-3A/H3-3B,HACD3,HSP90B1,IGF1R,JOSD1,POGK,PPIB,RHEB,RRBP1,ZFP36L1
IL1B		cytokine	Activated	3.397	3.397	bias	0.0267	ACE,ACP3,AIF1,ALDH7A1,ANXA4,ASB7,BACE1,CCL8,CCR1,CD44,CD82,CTSB,CTSS,CYP7A1,EDNRB,EGFR,F13A1,FABP5,FOS,FOSB,GCLC,GLA,GSK3B,HSPA5,ICAM1,IDH1,IRS1,ITGB1,LDHA,LY96,MAP3K8,NFE2L2,NFIL3,ODC1,PDHA1,PGAM1,PLD3,PPARA,PRKCD,PSEN1,S100A10,S100A6,SCNN1A,SELENOP,SGPL1,SPAG1,TLR4,TLR8,TNFAIP3,TNFRSF1B,TNFSF11,UGDH,VIM
SREBF1		transcription regulator	Activated	3.377	3.377	bias	1.23e-05	AARS1,ABCA1,ACACA,ACSS2,CAPZB,CYP7A1,EHHADH,ETHE1,FABP5,FADS1,FAM189B,GLB1,GPNMB,HSPA5,IDH1,IFI30,IMMT,LGALS3,NCF2,NFIL3,NPC1,PCYT1A,RNF14,SELENOP,STXBP1,TNFRSF1B	268 (13)
KDM5A		transcription regulator	Inhibited	-3.357	3.357	bias	0.000168	ATP1B1,ATP6V1D,ATP6V1F,CERT1,DLST,GHITM,IDH3B,ITGB1,MDH1,MRPL17,NDUFA9,NDUFB10,SDHB,SDHD,VDAC1
thapsigargin		chemical toxicant	Activated	3.34	3.34	bias	0.000592	ACADM,ATF6,BACE1,CALR,CREB3L2,DERL2,DNAJB9,FOS,HSP90B1,HSPA5,ICAM1,LRP6,NFE2L2,NFIL3,RETSAT,SELENOS,WFS1,XBP1	185 (12)
vancomycin		biologic drug	Activated	3.328	3.328	bias	1.06e-05	ACP2,ANXA2,CD44,CD63,CD82,CTSB,EPS15L1,FOS,GPNMB,LAMP2,LGALS1,LGALS3,MCOLN1,PRKCD,PRTFDC1,RHOA,RTN4,S100A10,S100A11,SBF2,SLC37A2,SLC7A8,VIM
PPARG		ligand-dependent nuclear receptor	Activated	3.323	3.323	bias	1.34e-06	ABCA1,ACACA,ACADM,ACOX1,ATP6V1D,BACE1,BDH1,CD68,CRAT,CS,CXCL14,EGFR,EHHADH,EPHX1,F11R,FABP5,FAM20C,FGF1,HADHB,HYOU1,ICAM1,IDH1,IGFBP7,IRS1,LAPTM4A,MANBA,MDH1,MGST1,NFE2L2,NPEPPS,NSF,PECAM1,PLIN2,PPARA,PYGL,SLC25A20,SLC44A1,TAGLN,TKT,TLR4,VIM,YWHAG	233 (19)
mir-21		microRNA	Inhibited	-3.319	3.319	bias	0.0322	AIF1,ARCN1,CACYBP,CANX,CD180,COP1,DAG1,DDAH1,FGF1,ICAM1,PECAM1,PGAM1,PPARA,RAB7B,RTN4,SEPTIN2,TLR4,UBE2A
KAT2A		enzyme	Activated	3.317	3.317	bias	0.00182	BNIP3,FABP5,FGF1,GCLC,HSP90AA1,LDHA,PGAM1,RHOU,SAE1,SLC1A5,THOP1,YBX1	206 (5)
tretinoin		chemical - endogenous mammalian	Activated	3.313	3.313	bias	0.000257	ABCA1,ACOX1,ACSS2,ANXA2,ANXA5,BACE1,BNIP3,CALR,CCR1,CD44,CD63,CD68,CD82,CRAT,CTSB,CYP7A1,DDX4,DPYSL3,DYNLL1,ECI2,EGFR,EIF4A1,EIF4G1,ELF4,ELOC,EPHX1,FABP5,FCER1G,FOS,GBA,HSP90AA1,ICAM1,IDE,IFIT5,IGF1R,IGFBP7,ITGB1,KLF15,LAMP2,LIPA,LRP6,LRRC25,MAP2K1,MAP3K8,MERTK,MMP19,MRAS,NCF2,NFE2L2,NPC2,ODC1,OSCAR,PAM,PCYT1A,PECAM1,PLA2G7,PLIN2,PPARA,PPP2R5B,PRKCD,RALB,RARRES1,RASGRF1,RHOA,S100A10,SCPEP1,SLC25A…	374 (16)
mir-133		microRNA	Inhibited	-3.302	3.302	bias	5.53e-05	ATP6AP2,BTBD3,CERS2,CTBP2,FTL,IGF1R,KLF15,QKI,RHOA,TAGLN,TPM4
forskolin		chemical toxicant	Activated	3.297	3.297	bias	0.00239	ABCA1,ACE,ACOX1,ACP3,ADCY9,ADGRL2,ARL4C,ATP1B1,ATP6AP2,ATP6V0B,ATP6V1A,ATP6V1C1,CD163,CD44,CD68,COL15A1,FAH,FOS,FOSB,FRRS1,ICAM1,IGF1R,MMP19,NFIL3,NPC2,ODC1,PDE4A,PGK1,PLIN3,PLK2,PLPP1,PPP2R5B,PRKACA,PRKAR2A,PTPN21,QKI,RAB31,RAB5C,RAB7A,S100A10,TNFAIP3,VIM	365 (18)
PLG		peptidase	Activated	3.293	3.293	bias	0.000154	CRK,EDNRB,MERTK,PECAM1,RAB7A,RAC1,RALB,RHOA,TNFSF11,VAV1,VDAC1	332 (10)
IL3		cytokine	Activated	3.275	3.275	bias	0.0227	ACOX1,ALDH2,CALR,CAPZB,CD63,CRAT,F2R,FOS,HK1,HSP90B1,HSPA5,ICAM1,NEDD9,ODC1,PLA2G7,SLC3A2,SPEN,TLR4,XBP1,YBX1,YWHAG
STK11		kinase	Activated	3.266	3.266	bias	0.000362	ACE,ATP6V0E1,ATP6V1F,AVIL,CS,DOCK4,ENOPH1,GALM,GPI,LDHA,MDH2,NDUFA9,NDUFS8,NEDD9,PAPSS1,PGK1,PGM1,RAB10,SDHB,SDHD,SUFU,TKT,TNFAIP3,TXNRD1
LEP		growth factor	Activated	3.229	3.229	bias	0.000274	ACACA,ACADM,ACE,ACER1,ACOX1,ASAH1,CD63,CD68,CROT,CUX1,CYP7A1,EHHADH,FOS,GCLC,GSK3B,HSPA5,ICAM1,IDH1,IRS1,LIPA,MMP19,NCF2,P2RX4,PECAM1,PLIN2,PPARA,PRKAB2,RAC1,SELENOP,SLC25A5,SORD,TMED9,TNFSF11,VIM	288 (18)
APOE		transporter	Inhibited	-3.223	3.223	bias	0.000414	ABCA1,ACADM,ACOX1,ANXA11,BDH1,CALR,CAMK1,CD44,CD68,CTSB,CTSS,CYP7A1,F2R,FABP5,FOS,GPX4,HSP90B1,HSPA5,ICAM1,IGF1R,LIPA,M6PR,MSR1,NCF2,PLIN2,PPARA,VCP,XBP1	362 (21)
wortmannin		chemical drug	Inhibited	-3.201	3.201	bias	0.00164	ACACA,CD44,F2R,FOS,GCLC,ICAM1,IDE,IGF1R,IRS1,M6PR,MSR1,NFE2L2,P4HA1,RETSAT,RHOA,TNFSF11,VIM	358 (19)
PDGF BB		complex	Activated	3.189	3.189	bias	0.0019	ABCA1,ANXA11,CALD1,CCL8,CD44,EDNRB,EGFR,EIF4G1,FOS,FOSB,IGF1R,ITGB1,LGALS3,MCFD2,MGST1,NFIL3,ODC1,PLK2,SLC7A7,TAGLN,TIMM17A,TNFAIP3,UGDH,YWHAH,ZFP36L1	355 (18)
IL15		cytokine	Activated	3.188	3.188	bias	0.000488	CCR1,CD44,ELOC,GALM,GDI2,GPC1,GPD2,GPI,HK1,HLX,HSPA8,IGF1R,ITGB1,LDHA,MAF,MAP2K1,MTA2,NFIL3,PDIA3,PDIA4,PGK1,PGM1,PRKACA,PSAP,PTPRJ,PYGL,S100A11,SLC25A5,TKT,TNFSF11,TXNRD1,XBP1,ZFP36L1	335 (13)
5-fluorouracil		chemical drug	Inhibited	-3.162	3.162	bias	0.00309	CALU,CANX,CCT3,CD82,CSTB,DRAM1,EIF4A1,HSPA8,LDHA,MDH1,NDUFS8,NDUFV2,PGK1,PLK2,PSMD2,SLC25A5,TLR4,UQCRC2,YBX1,ZFP36L1	238 (7)
EHMT1		transcription regulator	Activated	3.162	3.162	bias	0.00417	ALDH2,DDX4,GRINA,MGST1,PLIN2,PLPP1,RARRES1,SCNN1A,SLC7A7,SLC8B1,SMPDL3B
MAP4K4		kinase	Inhibited	-3.162	3.162	bias	0.0147	ACACA,ATP6V0E1,DLST,HADH,HADHB,NDUFS8,PGAM1,PGM1,PHYH,PRKAR2A
GAST		other	Activated	3.124	3.124	bias	0.000812	ANXA7,ARCN1,FOS,MDH2,ODC1,PGK1,PLA2G7,RAC1,RHOA,S100A6	238 (12)
NFKB1		transcription regulator	Activated	3.116	3.116	bias	0.0487	ATP6AP2,CD44,CD82,CTSB,EGFR,FCGRT,FOS,FOSB,HSP90B1,ICAM1,LGALS1,MAP3K8,MSR1,PRKACA,PRKCD,RAB31,TNFAIP3
LDL		complex	Activated	3.093	3.093	bias	0.000125	ABCA1,CAPN2,CCL8,CD68,ECE1,EDNRB,FOS,FOSB,GCLC,HSP90B1,HSPA5,HYOU1,ICAM1,IGF1R,MSR1,NPC1,NPC2,OSCAR,PECAM1,PLIN2,PSMC5,TLR4,TNFAIP3,XBP1	332 (20)
salmonella minnesota R595 lipopolysaccharides		chemical - endogenous non-mammalian	Activated	3.09	3.09	bias	0.0173	ADAM9,ATP6V1E1,CCL8,EDNRB,FOS,FOSB,ICAM1,MDFIC,PTPRJ,TNFAIP3
dexamethasone		chemical drug	Activated	3.079	3.079		1.12e-08	ABCA1,ACACA,ACADM,ACE,ACOX1,ACSS2,ACTR3,ADAM9,AIF1,ALDH2,ARHGAP17,ARL4C,ATP13A3,ATP1B1,ATP6V1C1,BACE1,BMX,BNIP3,CAST,CCR1,CD163,CD44,CMTM2,COL15A1,CPEB4,CREG1,CTSB,CXCL14,CYSLTR2,DCTN6,DHRS7,DPYSL3,DST,EDNRB,EGFR,EHHADH,ETF1,EXT1,FABP5,FCER1G,FGF1,FLRT2,FOS,FOSB,FTL,GAB1,GBA2,GCLC,GNG10,GNS,GRINA,HADHB,HIPK2,HSP90B1,HSPA5,HSPA8,ICAM1,IDE,IDH1,IFIT5,IGF1R,IRS1,ITGB1,KCNK6,KLF15,LDHA,LGALS1,LGALS3,…	404 (17)
dactolisib		chemical drug	Inhibited	-3.065	3.065	bias	0.000124	ALDH2,GPI,HK1,LDHA,P4HA1,PGAM1,PGK1,PGM1,SAP30,SDC2
26s Proteasome		complex	Inhibited	-3.065	3.065	bias	0.00254	ATP6V0E1,ATP6V1D,CD68,CTSA,CTSB,EGFR,ICAM1,MCOLN1,PSAP,PSMD2,VIM,VPS11,WIPI1	291 (13)
lactacystin		chemical - protease inhibitor	Activated	3.064	3.064	bias	0.0241	ATP6V0A1,FTL,GBA,GCLC,IRS1,NCS1,NEDD8,NFE2L2,PSEN1,RAC1,SIRT2,SLC3A2,TXNRD1
U0126		chemical drug	Inhibited	-3.059	3.059	bias	0.033	ATP6AP2,CD44,CYP7A1,DDAH1,EDNRB,EGFR,ENPP4,FOS,FOSB,GCLC,HSPA5,ICAM1,ITGB1,LAMP2,NFE2L2,PARP4,PECAM1,PLK2,PPP2R3A,PSEN1,PTPRJ,RAC1,SCNN1A,SIRT2,SLC25A20,TGFB2,TNFSF11,TULP3,VIM
bezafibrate		chemical drug	Activated	3.057	3.057	bias	7.82e-05	ACADM,ACOX1,BNIP3,CROT,CS,CYP7A1,EHHADH,HADHB,HSPA5,LGALS3,NPC1,NPC2,PPARA	259 (16)
SOX4		transcription regulator	Activated	3.053	3.053	bias	0.0415	CAPN2,FCER1G,FOS,GGA2,HIPK2,IFI30,LUZP1,PECAM1,PYGL,RARRES1,RNASE4,TAX1BP3,VIM
PPARA	0.305	ligand-dependent nuclear receptor	Activated	3.037	3.037	bias	2.85e-05	ABCA1,ACACA,ACADM,ACOX1,ACSS2,ALDH2,ANXA2,CD63,CROT,CS,CYP7A1,DYNLL1,ECI2,EHHADH,ETHE1,F11R,FABP5,FADS1,FOS,GLUD1,GPD2,HADH,HADHB,LPCAT3,MGST1,NCF2,NFE2L2,PLA2G7,PLIN2,PPARA,PRDX6,RETSAT,RTN4,SCAMP1,SLC25A20,SORD,TPP1	251 (16)
NR4A1		ligand-dependent nuclear receptor	Inhibited	-3.007	3.007		0.00124	ACACA,DLST,EHHADH,GALM,GPI,GSK3B,ICAM1,IDH3A,ITGB1,MDH1,MDH2,NDUFB3,NDUFS8,PDHA1,PDIA3,PGK1,PGM1,PHKG1,RBKS,SDHD,SLC37A2,SOAT1	299 (12)
STEAP3		transporter	Inhibited	-3	3	bias	0.000245	ANXA2,CD44,HSPA8,KLF15,NEDD9,P4HA1,S100A10,SH3PXD2B,TGFB2
ELL2		transcription regulator	Activated	3	3	bias	0.000321	CREB3L2,DNAJB9,ERGIC1,FNDC3B,HM13,MANF,SEC24D,SEL1L,XBP1
NAMPT		cytokine	Activated	2.987	2.987	bias	0.00333	AIFM1,EHHADH,HADH,IDH3A,IDH3B,ITGB1,NDUFA9,PECAM1,SDHB
FBXO32		enzyme	Activated	2.985	2.985		0.00463	CALR,DNAJB9,GCLC,HSPA5,HYOU1,PDIA3,RPN1,SELENOS,XBP1
SLC27A2		transporter	Inhibited	-2.969	2.969	bias	2.83e-05	ACADM,ACOX1,CRAT,ECI2,EHHADH,HADHB,PLIN2,RETSAT,SLC25A20
thioacetamide		chemical toxicant	Activated	2.969	2.969	bias	0.000762	ANXA2,ANXA4,CD44,CPQ,EDNRB,EPHX1,F2R,FOS,GATM,GPNMB,HK1,LGALS1,LGALS3,NFE2L2,ODC1,PECAM1,PPT1,S100A10,S100A11,SCPEP1,TAGLN	331 (10)
tert-butyl-hydroquinone		chemical reagent	Activated	2.95	2.95	bias	6.28e-05	CRYZ,DDAH1,FLRT2,FOS,FTL,GCLC,HSPA5,HSPA8,ICAM1,MAF,NFE2L2,RAB6A,TXNRD1	54 (2)
RB1		transcription regulator	Activated	2.947	2.947		0.0153	ATP1B1,ATP6V1D,ATP6V1F,BNIP3,CD44,CERT1,DLST,DYNLRB1,EI24,EPS8,FOS,GHITM,H2BC21,HACD3,IDH3B,IGF1R,LACTB,MAF,MDH1,MRPL17,NDUFA9,NDUFB10,SDHB,SDHD,STK3,TGFB2,TNFRSF1B,VDAC1
isobutylmethylxanthine		chemical toxicant	Activated	2.945	2.945	bias	0.00304	ABCA1,ACE,ACOX1,CD44,EGFR,FOS,IDH1,IGF1R,LDHA,MERTK,PLAAT3,PLIN2,PPARA,RAB5C,RAB7A,SDHB,UQCRC2	318 (16)
doxorubicin		chemical drug	Activated	2.937	2.937	bias	0.046	ANXA2,BCAP31,CD44,CTSB,EGFR,FOS,GCLC,GLB1,GPNMB,HIPK2,IGFBP7,LGALS3,NFE2L2,PRTFDC1,PSAP,S100A10,S100A11,SDC2,TLR4,TNFSF11,VIM,YBX1
IL10		cytokine	Activated	2.936	2.936		2.39e-06	ABCA1,ACP2,ASAH1,ATP6V0A1,CCR1,CD163,CD44,CD63,CD68,CTSB,CTSH,CTSS,FCER1G,FLRT2,FOS,GLA,GNS,HTATIP2,ICAM1,IFI30,LAMP2,LGALS1,LGMN,LIPA,LY96,MAF,MAP3K8,MERTK,MSR1,NEDD9,PAM,PSAP,RARRES1,SNAP23,TLR4,TLR8,TNFRSF1B,TNFSF11,VAV1	343 (15)
D-glucose		chemical - endogenous mammalian	Activated	2.928	2.928	bias	1.39e-08	AARS1,ACACA,ACADM,ACE,ACOX1,ATP6AP2,CALD1,CTSB,CYP7A1,DYNLL1,EMC4,FABP5,FOS,GALNT2,GPI,HK1,HSPA5,ICAM1,IDH1,IGF1R,IRS1,ITGB1,LDHA,LGALS1,LY96,MDH2,MSR1,NFE2L2,ODC1,PCCB,PDIA3,PGAM1,PGK1,PGM1,PLCB1,PLIN3,PPARA,PRDX6,PRKCD,S100A4,SDHB,SELENOP,SIRT2,SLC25A5,SLC39A6,SLC39A7,SLC39A8,STXBP1,TAGLN,TIMM17A,TKT,TLR4,TOMM40,TSPAN2,UQCRC2,XBP1	344 (18)
EPAS1		transcription regulator	Activated	2.921	2.921	bias	0.0136	ACACA,BNIP3,CYBRD1,EGFR,GBA2,GLB1,HSPA5,ICAM1,LDHA,MANF,NCOA4,NFIL3,PLIN2,TNFAIP3
THBS4		other	Activated	2.92	2.92	bias	3.58e-06	ATF6,CALR,HSPA5,HYOU1,ICAM1,MANF,PECAM1,TGFB2,VIM	17 (2)
Growth hormone		group	Activated	2.889	2.889	bias	0.00199	ACACA,CROT,CYP7A1,EGFR,FOS,GLUD1,HADH,HADHB,ICAM1,IGF1R,NEDD9,PLAAT3,PLK2,PPARA,S100A4,SCNN1A,TKT,UGDH,ZEB2	264 (16)
trichostatin A		chemical drug	Activated	2.887	2.887		1.08e-05	ABCA1,ACOX1,ALDH7A1,B3GNT2,CAST,CD58,CTBP2,CTSB,CUX1,DAG1,DNM3,EGFR,EIF4G1,ELF4,EPHX1,F2R,FECH,FOS,FTL,GCLC,GPX4,HSPA5,ICAM1,IDH1,IGFBP7,LGALS1,MAF,MANF,MGST1,NDUFS8,NEK6,NFE2L2,NPC1,OLFM1,PCYT1A,PITPNA,PLA2G7,PLCB1,PLK2,PPARA,PPP2R5B,PRDX6,PRKCD,RAB6A,RTN4,SCNN1A,SDC2,SGPL1,STXBP1,TAGLN,TKT,TLR4,TNFRSF1B,TXNRD1,UGDH,VIM,ZSWIM6	371 (18)
TFRC		transporter	Inhibited	-2.887	2.887	bias	0.000138	ANXA2,ATF6,BNIP3,F13A1,FAM20C,FOS,FTL,HSPA5,LDHA,LRRC25,TGFB2,XBP1
ATP		chemical - endogenous mammalian	Activated	2.874	2.874	bias	0.0202	CAPN2,FOS,GCLC,HK1,ICAM1,MAP2K1,P2RX4,TLR4,TNFRSF1B,TNFSF11
mir-122		microRNA	Inhibited	-2.852	2.852	bias	0.000885	CACYBP,CS,CUX1,CYP7A1,GNPDA2,IGF1R,NPEPPS,PLIN3,SEPTIN2,SLC1A5,VIM
Cdc42		enzyme	Activated	2.828	2.828	bias	0.000189	ATP6V1A,CTSA,CTSB,CTSH,CTSS,GSK3B,LAMP2,NPC2
gentamicin C		chemical drug	Activated	2.828	2.828	bias	0.00287	ANXA2,CD44,GPNMB,LGALS3,PRTFDC1,S100A10,S100A11,VIM
lomustine		chemical drug	Activated	2.828	2.828	bias	0.00316	ANXA2,CD44,GPNMB,LGALS3,PRTFDC1,S100A10,S100A11,VIM
triamterene		chemical drug	Activated	2.828	2.828	bias	0.00348	ANXA2,CD44,GPNMB,LGALS3,PRTFDC1,S100A10,S100A11,VIM
palmitic acid		chemical - endogenous mammalian	Activated	2.826	2.826	bias	0.00157	ACACA,ACADM,ATF6,BACE1,CD68,CS,DEGS1,FOS,GCLC,HSP90B1,HSPA5,ICAM1,IDE,IRS1,NCF2,NFE2L2,PLIN2,PPARA,TLR4,XBP1	268 (17)
AR		ligand-dependent nuclear receptor	Activated	2.826	2.826	bias	0.00669	ACTR3,ARHGAP21,ARL8A,ASB7,ATP6AP1,CAST,CCT3,CUX1,EDNRB,EGFR,EPHX1,FABP5,GIPC1,HSPA5,ICAM1,IGF1R,LAMTOR3,MRAS,MTA2,ODC1,OXCT1,PHACTR4,PRKAR2A,RARRES1,SLC25A13,SLC39A8,SLC3A2,SMOX,TGFB2,TLR4,TNFSF11,UBE2A,VIM	227 (11)
calcimycin		chemical reagent	Activated	2.817	2.817	bias	0.000987	ACE,CALR,FOS,FOSB,HSP90B1,HSPA5,ICAM1,MAP3K8,MSR1,ODC1,PLCB3,TLR4	351 (20)
aldosterone		chemical - endogenous mammalian	Activated	2.813	2.813	bias	0.0386	ACE,ATP1B1,CD68,EGFR,ERGIC1,FOS,HSPA5,ICAM1,IGF1R,IRS1,LGALS3,SCNN1A
hexachlorobenzene		chemical toxicant	Activated	2.804	2.804	bias	0.00135	AIFM1,ANXA2,CD44,GPNMB,LGALS3,S100A10,S100A11,VIM
phenylbutazone		chemical drug	Activated	2.804	2.804	bias	0.00189	ANXA2,CD44,GPNMB,LGALS3,PRTFDC1,S100A10,S100A11,VIM
EDN1		cytokine	Activated	2.8	2.8	bias	0.000629	ANXA4,ANXA5,ATF6,EDNRB,EGFR,FOS,FOSB,HSPA5,HSPA8,ICAM1,ITGB1,MAP2K1,ODC1,PPARA,PRKCD,TPM4,TUBB1,VIM	349 (18)
fenamic acid		chemical reagent	Activated	2.8	2.8	bias	0.00459	ANXA2,CD44,GPNMB,LGALS3,PRTFDC1,S100A10,S100A11,VIM
miR-7a-5p (and other miRNAs w/seed GGAAGAC)		mature microRNA	Inhibited	-2.77	2.77	bias	8.99e-06	EGFR,FOS,IDE,IGF1R,IRS1,SLC3A2,VDAC1,VIM
EIF2AK3		kinase	Activated	2.743	2.743	bias	0.00017	AARS1,ATF6,CANX,CYB5R1,DNAJB9,GORASP2,HSPA5,KDELR2,NFIL3,PDIA3,RAB6A,SEC24D,SEL1L,TMED9,WFS1,XBP1	56 (5)
TSC1		other	Inhibited	-2.714	2.714	bias	0.000968	AGA,ATP6AP2,ATP6V0B,ATP6V1A,CTNS,CTSB,GNS,IRS1,MAP2K1,NEU1,PSAP	75 (4)
CGA		other	Inhibited	-2.714	2.714		0.00203	DNAJB9,HSP90B1,HSPA5,HYOU1,IKBIP,OS9,PDIA3,PDIA4,PPIB,SDF2,TP53INP2
ciprofloxacin		chemical drug	Inhibited	-2.711	2.711		2.59e-11	ALDH2,ASAH1,ATP6V1A,ATP6V1C1,ATP6V1D,ATP6V1E1,CCR1,CD68,CTSA,GBA,GLUD1,ICAM1,IGF1R,LGMN,LRPAP1,MPEG1,MPP1,MSR1,PSAP,RRAGC,STXBP1,VDAC1,VIM	246 (6)
ERN1		kinase	Activated	2.672	2.672	bias	4.95e-05	ACACA,CREB3L2,DERL2,DNAJB9,HSP90B1,HSPA5,MORF4L2,PLIN2,SEC11A,SEC24D,SEL1L,SELENOS,WFS1,XBP1	193 (10)
IL6		cytokine	Activated	2.65	2.65	bias	0.0352	ABCA1,ACOX1,ADGRL2,ARL4C,CCR1,CD163,CD44,CD68,CD82,CIB2,EGFR,FAH,FCGRT,FOS,FRRS1,GATAD2A,HSPA5,ICAM1,IRS1,LGALS1,LRP6,LY96,MAF,MERTK,MRAS,MSR1,NCF2,OSBPL1A,PECAM1,PLK2,SCNN1A,SH3GLB1,SLC7A7,SMOX,TLR4,TLR8,TNFRSF1B,TNFSF11,VIM,XBP1
CD300LF		other	Activated	2.646	2.646	bias	5.15e-05	ACSS2,ECI2,GPD2,GPI,HK1,IDH1,MPC2
inosine		chemical - endogenous mammalian	Activated	2.646	2.646	bias	0.00213	AIF1,CD63,CD68,FTL,NPC2,PPP1R14B,VIM
salirasib		chemical drug	Inhibited	-2.646	2.646	bias	0.00379	BNIP3,LDHA,LGALS1,P4HA1,PGAM1,PGK1,PGM1
nicotinamide-beta-riboside		chemical - endogenous mammalian	Activated	2.646	2.646	bias	0.00517	AIFM1,EHHADH,HADH,IDH3A,IDH3B,NDUFA9,SDHB
nickel chloride		chemical toxicant	Activated	2.646	2.646	bias	0.00517	BNIP3,GCLC,MAP2K1,NFE2L2,P4HA1,PGK1,TXNRD1
tat-psi-delta-RACK		chemical reagent	Activated	2.63	2.63	bias	2.49e-06	CS,NDUFV2,PDHA1,SDHB,SLC25A5,UQCRC2,YWHAG
2-bromoethylamine		chemical reagent	Activated	2.63	2.63	bias	0.00241	ANXA2,CD44,GPNMB,LGALS3,S100A10,S100A11,VIM
minocycline		chemical drug	Inhibited	-2.621	2.621	bias	0.0239	ACE,CD163,FOS,ICAM1,ITGB1,SLC3A2,TNFRSF1B
MYC		transcription regulator	Activated	2.613	2.613	bias	3.83e-06	ABCA1,ACACA,ACADM,ANXA4,ANXA5,ATP6V0B,CANX,CAPN2,CAPZB,CAST,CD44,CHP1,CLUH,COL15A1,CSTB,CTSB,EIF4A1,EIF4G1,EXOSC7,F2R,FABP5,FCGRT,FECH,FOS,GCLC,GDI2,GGH,GLG1,GLUD1,GPC1,GPI,GRK4,H3-3A/H3-3B,HADHB,HSP90AA1,ICAM1,IFIT5,IRS1,ITGB1,LAMP2,LDHA,LGALS1,LGMN,MSR1,NF2,NFE2L2,ODC1,PAM,PDHA1,PECAM1,PGAM1,PGK1,PPARA,PREP,RAB10,RHOA,RPL7L1,S100A10,S100A6,SAE1,SCAMP1,SCPEP1,SIRT2,SLC16A7,SLC1A5,SLC25A5,SLC3A2,…	373 (16)
QKI	0.178	other	Activated	2.613	2.613	bias	9.4e-05	CLTA,CLTC,CTSS,EGFR,LAMP2,RAB5C,RAC1,SNX2,SNX3,VIM
UBA1		enzyme	Inhibited	-2.611	2.611	bias	1.17e-05	ANXA2,ANXA5,HSP90B1,HSPA5,HSPA8,TAGLN,VIM
F2R	0.135	G-protein coupled receptor	Activated	2.608	2.608	bias	0.00419	ECE1,F2R,FOS,ICAM1,RHOA,S100A4,TAGLN,TNFAIP3	352 (18)
arsenic trioxide		chemical drug	Activated	2.599	2.599		1.43e-10	ATF6,ATP1B1,ATP2C1,ATP6AP1,ATP6V0B,ATP6V1A,ATP6V1C1,ATP6V1F,BCAP31,BNIP3,CALR,CD44,CYB5R1,FADS1,FECH,GCLC,HSP90B1,HSPA5,HSPA8,HYOU1,ITGB1,LAMTOR3,MAF,NDUFB2,NFE2L1,NFE2L2,PDIA3,PDIA4,RAB31,RHOA,RPN1,RTN4,SDHD,SH3GLB1,TNFAIP3,TXNRD1,VCP,VDAC1,XBP1,YWHAG	289 (15)
CCL5		cytokine	Activated	2.599	2.599	bias	0.000812	AIF1,CAPN2,CCR1,CD163,CD44,DDAH1,F2R,FOS,MMP19,TLR4	319 (13)
HNF4A		transcription regulator	Activated	2.593	2.593		3.93e-13	ACCS,ACOX1,ACP2,ACSS2,ACTR3,AGA,ALDH2,ANAPC15,ANXA5,ARL4C,ASAH1,ASB7,ATG3,ATP6V1D,ATP6V1F,AVPI1,BACE1,BDH1,BMP2K,BTRC,C11orf54,C9orf64,CCDC115,CCDC47,CCDC59,CHP1,CLPTM1,CLTA,CRAT,CROT,CRYZ,CS,CTDNEP1,CTSA,CTSB,CYP7A1,CZIB,DAG1,DLST,DNAJB9,DUSP3,ECI2,EIF4G1,EPHX1,F11R,FAM53C,FLOT1,FUT10,GAB1,GALM,GBF1,GHITM,GLA,GNS,GSK3B,HAAO,HADHB,HSDL2,HSP90B1,HSPA5,HSPA8,IFI30,IGF1R,IMMT,INTS9,KATNBL1,KLF15,LAP…
Y 27632		chemical drug	Inhibited	-2.592	2.592	bias	0.0272	CD44,FOS,GSK3B,ICAM1,RHOA,TAGLN,VIM
ATF6	0.151	transcription regulator	Activated	2.59	2.59	bias	1.2e-05	ACOX1,CALR,FOS,HSP90B1,HSPA5,MANF,PDIA4,PLIN2,PPARA,RHEB,XBP1	261 (14)
SRC		kinase	Activated	2.589	2.589	bias	0.00692	CTSB,EGFR,F2R,FOS,ICAM1,IGF1R,LAMP2,PGK1,PRKCD,RETSAT,VIM	344 (14)
geldanamycin		chemical drug	Activated	2.588	2.588		0.000227	ACACA,ANXA2,ANXA7,ARF1,CACYBP,EGFR,HACD3,HSP90AA1,HSP90B1,HSPA5,IRS1,ITGB1,MAP2K2,RAB10,RAB5C,RAB6A,RAB7A,RHOA,TFG	143 (5)
haloperidol		chemical drug	Activated	2.564	2.564	bias	0.0201	DVL3,FOS,FOSB,GSK3B,PRKAR2A,QKI,RASGRF1,SDHB
cisplatin		chemical drug	Activated	2.562	2.562	bias	0.000526	ACADM,ACOX1,AIFM1,ANKFY1,ANXA2,ANXA4,ANXA5,CCR1,CD44,CD68,CTSB,DRAM1,ECE1,EI24,FOS,GPNMB,HIPK2,HK1,HSPA5,ICAM1,ITGB1,LGALS3,LIPA,LRP6,NCF2,ODC1,PGM1,PPARA,PRTFDC1,PSEN1,RAC1,S100A10,S100A11,SLC31A1,SMOX,TLR4,TNFRSF1B,UBE2A,VIM,ZNF436	405 (23)
phenylephrine		chemical drug	Activated	2.558	2.558	bias	0.0432	ATF6,EDNRB,EGFR,FOS,GCLC,HSPA5,NFE2L2
SREBF2		transcription regulator	Activated	2.556	2.556	bias	0.00583	ABCA1,ACACA,ACSS2,FABP5,ICAM1,IDH1,LIPA,PCYT1A,PLIN2	185 (10)
CNR1		G-protein coupled receptor	Activated	2.538	2.538	bias	0.0274	ACACA,CYP7A1,DDX4,EPS8,FOS,IGF1R,MESD,PECAM1,RAC1,S100A6,SUFU
SP110		transcription regulator	Inhibited	-2.53	2.53		0.0434	ANXA5,ATF6,CTSB,F2R,ITGB1,LY96,NF2,NFIL3,RAC1,TNFRSF21
AKT1		kinase	Activated	2.524	2.524	bias	0.000156	ATP6V1E1,CD44,CRYZ,CYP7A1,FABP5,FOS,GATM,GCLC,IGF1R,IRS1,ITGB1,KLF15,LIPA,MDH1,MSR1,NFE2L2,PPARA,RAB11A,SLC3A2,SRP14,TGFB2,TNFSF11,VCP,VIM	379 (17)
PPARGC1A		transcription regulator	Activated	2.505	2.505		8.38e-07	ACACA,ACADM,ACOX1,BDH1,BNIP3,CD68,CS,CTSA,CXCL14,CYP7A1,EGFR,FAM20A,FOS,GSK3B,IDH3A,IGFBP7,IRS1,ITGB1,LDHA,LIPA,MDH2,MMP19,NCEH1,NDUFS8,NDUFV2,OXCT1,PDHA1,PDIA5,PGAM1,PHYH,PLA2G7,PLIN2,PPARA,SDHB,SDHD,SLC25A20,TNFSF11,UQCRC2,XBP1	277 (15)
clofibrate		chemical drug	Activated	2.477	2.477	bias	0.0124	ABCA1,ACOX1,ANXA7,CROT,EGFR,EHHADH,HADHB,PPARA,RTN4
KLF3		transcription regulator	Inhibited	-2.475	2.475	bias	8.66e-06	ACOT9,ANXA5,CCT3,DEGS1,DHRS7,EMID1,FCGRT,FOS,GALNT1,GPD2,HM13,IDH1,KATNBL1,KCNK13,KCNK6,LY96,MYO5A,PECAM1,PRKACA,PSEN1,PSMC5,RAB7A,SEC24D,SMPDL3A,SNX2,THYN1,TNFRSF21,TRIP10,UFSP2,VAV1,VIM,ZEB2
Z-LLL-CHO		chemical - protease inhibitor	Activated	2.456	2.456	bias	0.0371	BACE1,CTSB,DAG1,HSP90AA1,HSP90B1,HSPA5,HSPA8,ICAM1,IRS1,ITGB1,NCF2,NEDD8,NFE2L2,PPARA,PSMC1,PSMD1,PSMD2,RAB10,RAC1
UDP-D-glucose		chemical - endogenous mammalian	Inhibited	-2.449	2.449	bias	2.99e-09	CALR,HSP90B1,HSPA5,HYOU1,PDIA3,PDIA4
FHIT		enzyme	Inhibited	-2.449	2.449	bias	0.00161	RAB11A,RAB1A,RAB31,RAB7A,RAC1,VIM
CAB39L		kinase	Activated	2.449	2.449	bias	0.00291	ATP6V0E1,ATP6V1E1,NDUFB10,NDUFB2,NDUFB3,NDUFV2
MED13		transcription regulator	Inhibited	-2.449	2.449	bias	0.0038	ACACA,CIB2,GPD2,PYGL,SLC37A2,TKT
phenacetin		chemical drug	Activated	2.449	2.449	bias	0.00487	ANXA2,CD44,LGALS3,S100A10,S100A11,VIM
napabucasin		chemical drug	Inhibited	-2.449	2.449	bias	0.0346	ATXN1,CD44,GSK3B,ITGB1,MERTK,PECAM1
prexasertib		chemical drug	Activated	2.449	2.449	bias	0.0473	CPEB4,FOS,ICAM1,LY96,PLK2,TNFAIP3
ACOX1	0.056	enzyme	Inhibited	-2.44	2.44		0.000134	ACADM,ACOX1,ANXA2,CD63,CRAT,CSTB,EGFR,EHHADH,FAH,GPX4,HSPA5,LGALS3,LPCAT3,NFE2L2,PLIN2,XBP1	127 (6)
6-hydroxydopamine		chemical toxicant	Activated	2.433	2.433	bias	0.0254	CALR,FOS,FOSB,HSPA5,HSPA8,PDIA3,PPIB,VCP
TP53		transcription regulator	Activated	2.43	2.43		9.59e-10	ABCA1,ACADM,ACE,ACP2,ACSF2,ACSS2,AP1B1,ATXN1,BCAP31,BNIP3,CALU,CD44,CD82,CHST12,CLTA,CLTC,CLUH,COP1,CS,CSTB,CTIF,CTSB,CTSH,DDX39A,DLST,DNAI3,DNM2,DRAM1,EBAG9,ECPAS,EGFR,EI24,EIF4A1,ELF4,EPHX1,F11R,F2R,FABP5,FLRT2,FOS,FRMD4A,FUCA1,GATM,GLB1,GPI,HADH,HADHB,HSP90AA1,HSPA5,HSPA8,ICAM1,IDH1,IFI30,IGF1R,IGFBP7,IKBIP,IRS1,LAMP2,LAPTM4A,LDHA,LGALS3,MDH2,MEF2A,MYO5A,NPEPPS,NR6A1,NYNRIN,ODC1,P2RX4,P4HA1,PD…	351 (18)
CCL11		cytokine	Activated	2.412	2.412	bias	0.0193	AIF1,CCL8,FGF1,ICAM1,ITGB1,XCR1
miR-145-5p (and other miRNAs w/seed UCCAGUU)		mature microRNA	Inhibited	-2.4	2.4	bias	0.0178	ACSS2,F11R,IGF1R,IRS1,MYO5A,TAGLN
EGFR	0.725	kinase	Activated	2.399	2.399	bias	0.0146	APLP2,B3GNT2,CD63,CLPTM1,CPM,CXCL14,DAG1,EGFR,ENOPH1,F2R,FOS,GPC1,GXYLT2,HM13,HSP90B1,HSPA5,ICAM1,MCOLN1,NSF,ODC1,PSEN1,RPN1,SDHB,TNFSF11,UQCRC2,VIM,WNT7B,ZEB2
nitric oxide		chemical - endogenous mammalian	Activated	2.391	2.391	bias	9.75e-05	ACE,BNIP3,CD44,CTSH,DAG1,DPYSL3,ECE1,FOS,GCLC,HSP90AA1,MGST1,NFE2L2,ODC1,PDIA4,PECAM1,TXNRD1,ZFHX3	347 (17)
cadmium chloride		chemical toxicant	Activated	2.391	2.391	bias	0.0213	ANXA5,FOS,GCLC,HSP90AA1,HSPA5,LDHA,NFE2L2,VIM
hyaluronic acid		chemical - endogenous mammalian	Activated	2.385	2.385	bias	0.0136	CD44,FOS,ICAM1,LY96,NCF2,TGFB2,TLR4,TNFAIP3
ZBTB7B		transcription regulator	Activated	2.383	2.383	bias	0.0209	ACADM,ATXN1,MAF,NDUFV2,SDHB,TYSND1,UQCRC2
CXCL12		cytokine	Activated	2.382	2.382	bias	0.0148	AIF1,CANX,CD44,CD82,EGFR,F2R,FOS,GSK3B,ICAM1,ITGB1,PRKCD,TNFRSF1B,TNFSF11,VIM
FGF2		growth factor	Activated	2.352	2.352	bias	0.00865	ACE,ADGRL2,BNIP3,EDNRB,EGFR,FAH,FOS,FRRS1,FRS2,GPNMB,GSK3B,ICAM1,IGF1R,ITGB1,LRP6,ODC1,PECAM1,PGK1,PLK2,PRKCD,S100A10,S100A4,SDC2,TAGLN,TGFB2,TNFSF11,VIM,WNT7B,YWHAH,ZEB2	348 (17)
decitabine		chemical drug	Activated	2.338	2.338	bias	0.0177	ANXA2,B3GNT2,BNIP3,CD44,CD58,CTBP2,CUX1,DNM3,DST,EGFR,EIF4G1,ELF4,FECH,GLB1,HSPA5,LGALS1,LY96,MAF,MANF,NEK6,OLFM1,PITPNA,PLCB1,PLK2,PPP2R5B,RARRES1,RNASE4,RTN4,SDC2,SLC30A1,STK3,STXBP1,TGFB2,TGFBI,UGDH,VIM,VTN,ZSWIM6
INSIG1		other	Inhibited	-2.334	2.334	bias	0.00107	ABCA1,ACACA,ACSS2,CD68,FABP5,FADS1,HSPA5,LIPA,LPCAT3,NFE2L2,PLA2G7,PLIN2	79 (5)
ERG		transcription regulator	Activated	2.331	2.331	bias	0.00193	ARHGAP17,DIAPH2,EPB41L3,EVI5,EXT1,F2R,FOSB,ICAM1,IGF1R,MYO5A,NFIL3,PECAM1,PREX2,PRKCI,RAB7A,RHOA,VIM	180 (7)
Insulin		group	Activated	2.308	2.308	bias	1.33e-08	ABCA1,ACACA,ACADM,ACOX1,AP2M1,ARF1,ARRDC3,BACE1,BDH1,CANX,CRAT,CYP7A1,DYNLL1,ECI2,EGFR,EHHADH,FADS1,FOS,FOSB,FTL,GCLC,GDI2,GSK3B,HSP90AA1,HSP90B1,HSPA5,HSPA8,ICAM1,IDE,IDH1,IGF1R,IRS1,LDHA,MDH2,NFE2L1,NFIL3,ODC1,PCCB,PDHA1,PGK1,PLAAT3,PLCB1,PLIN2,PLIN3,PPARA,PPIB,PRDX6,PRKCD,RAC1,RETSAT,SDHB,SELENOP,SLC25A5,STX4,TGFBI,UQCRC2,VIM,XBP1	349 (20)
TCR		complex	Activated	2.306	2.306	bias	0.00134	CCR1,CD44,CS,CTSB,FOS,GLUD1,HADH,HSP90B1,HSPA5,LIPA,MAF,MAP3K8,MDH1,MDH2,ODC1,PDIA4,PGAM1,PGK1,PRDX6,PRELID1,SCARB2,SLC1A5,TLR4,TNFAIP3,TNFRSF1B,TNFSF11,VAV1	346 (16)
prostaglandin E2		chemical - endogenous mammalian	Activated	2.299	2.299		0.0307	ANXA2,CCL8,CCR1,CD44,DYNLL1,EEA1,EGFR,F2R,FOS,ICAM1,IGF1R,IGFBP7,ITGB1,MAP3K8,MMP19,NFIL3,PDE4A,SAP30,TNFSF11,VIM
gentamicin		chemical drug	Activated	2.268	2.268		1.28e-05	ACADM,ACP2,ATP6V1D,CALR,CD63,CPQ,CTSB,DDX39A,EPS15L1,FOS,GATM,H3-3A/H3-3B,HSP90AA1,HSP90B1,HSPA5,HYOU1,ICAM1,IDH1,LAMP2,LGALS1,LGALS3,MAF,MCOLN1,PDIA4,PLIN2,RHOA,SBF2,SLC7A8,VAT1,YWHAH,ZFP36L1
sea cucumber body wall meal		chemical reagent	Inhibited	-2.236	2.236	bias	0.000173	ABCA1,ACACA,CROT,CYP7A1,PPARA
PLA2R1		transmembrane receptor	Activated	2.236	2.236	bias	0.00076	ALDH2,CTSA,MGST1,SDHB,TPP1
DDX5		enzyme	Activated	2.236	2.236	bias	0.00468	FOS,IDH3A,MDH1,NDUFB2,NDUFB3,S100A4,SDHB
COL5A1		other	Inhibited	-2.236	2.236	bias	0.0112	CALR,ITGB1,LGALS1,LGALS3,S100A6
CASP1		peptidase	Activated	2.236	2.236	bias	0.0125	ACACA,ACOX1,MLKL,PPARA,VIM
nitrofen		chemical toxicant	Inhibited	-2.236	2.236	bias	0.014	HK1,HYOU1,PLD3,RTN4,SCNN1A
2-amino-1-methyl-6-phenylimidazo-4-5-b-pyridine		chemical toxicant	Activated	2.236	2.236	bias	0.021	HSP90AA1,HSPA5,HSPA8,RAB11A,RALB
RBM5		other	Inhibited	-2.236	2.236	bias	0.0275	ADAM9,HSP90AA1,ICAM1,NDUFV2,RAB1A
TAF7L		transcription regulator	Activated	2.236	2.236	bias	0.0379	GPD2,HK1,NR6A1,PRKCD,TBATA
crocidolite asbestos		chemical toxicant	Activated	2.229	2.229	bias	0.0051	CD44,EGFR,FOS,GCLC,PRKCD	191 (7)
GNAQ		enzyme	Activated	2.226	2.226	bias	0.000466	BNIP3,CD44,FOS,GNA11,KLF15,LGALS3,MAP3K8,MGST1,NEU1,NFIL3,PLCB1,PRKCD,PYGL,TGFB2,ZFP36L1	183 (7)
SOX2		transcription regulator	Activated	2.22	2.22	bias	0.0416	CD44,CERS2,CREB3L2,CXCL14,DNM2,EGFR,FOS,GAB1,GSK3B,IRS1,NF2,PECAM1,PLAAT3,PPARA,PRKCD,QKI,SEPTIN2,SIRT2,SLC44A1,TGFB2,TMEM63A,TSPAN2,TTYH2,TULP3,TXNRD1,VIM,ZFHX3
sterol		chemical - endogenous mammalian	Inhibited	-2.219	2.219	bias	0.000446	ACACA,ACSS2,CYP7A1,IDH1,LIPA,PCYT1A	39 (6)
ethionine		chemical toxicant	Activated	2.219	2.219	bias	0.0173	CD44,GPNMB,LGALS3,S100A10,S100A11
BAX		transporter	Activated	2.219	2.219	bias	0.0379	CTSB,CTSH,CTSS,DNAJB9,XBP1
herbimycin		chemical drug	Inhibited	-2.217	2.217	bias	0.0324	F2R,FOS,ICAM1,IRS1,TAGLN
SB 216763		chemical drug	Activated	2.216	2.216	bias	0.0324	ACACA,CCL8,FOSB,MAF,TAGLN
EIF2B5		translation regulator	Activated	2.213	2.213	bias	0.00318	EIF4G1,HYOU1,P4HA1,TAGLN,VIM
BCAP31	0.102	transporter	Inhibited	-2.213	2.213	bias	0.00439	ACACA,ATF6,HSPA5,VCP,XBP1
MTTP		transporter	Inhibited	-2.213	2.213		0.014	ABCA1,ATF6,HSPA5,SOAT1,XBP1
ICAM1	0.129	transmembrane receptor	Activated	2.213	2.213	bias	0.0178	FOS,GSK3B,ICAM1,RHOA,VIM,ZEB2
calphostin C		chemical drug	Inhibited	-2.2	2.2	bias	0.00348	ECE1,FOS,HSP90B1,HSPA5,ICAM1,IGF1R,MSR1,PDIA4	377 (21)
PRMT1		enzyme	Activated	2.2	2.2	bias	0.0239	ACADM,FTL,GCLC,HSP90AA1,PPARA,VIM,ZEB2
OLR1		transmembrane receptor	Activated	2.2	2.2	bias	0.0351	ACE,CD68,ICAM1,NCF2,OSCAR
MEF2D		transcription regulator	Activated	2.19	2.19	bias	0.017	FOS,FOSB,GCLC,MEF2A,NFE2L2,PPARA,TGFB2
mir-33		microRNA	Inhibited	-2.189	2.189	bias	0.0015	ABCA1,ACACA,CROT,FRS2,HADHB
farnesol		chemical reagent	Activated	2.183	2.183	bias	0.000334	HSP90B1,HSPA5,PDIA4,PPARA,XBP1
FN1		enzyme	Activated	2.182	2.182	bias	0.00539	ACE,APLP2,CANX,CAPN2,EGFR,FOS,GDI2,HK1,IRS1,ITGB1,PSMC1,RALB,SNAP23,TAGLN,VDAC1,VIM	364 (17)
fatty acid		chemical - endogenous mammalian	Activated	2.18	2.18	bias	0.0117	ABCA1,ACACA,ACOX1,ATF6,CYP7A1,FADS1,HSPA5,IRS1,PLIN2,PPARA
COL18A1		other	Inhibited	-2.178	2.178	bias	0.00628	EDNRB,EGFR,F2R,FOS,ICAM1,LDHA,PECAM1,TNFRSF21,VDAC1	272 (12)
chrysotile asbestos		chemical toxicant	Activated	2.177	2.177	bias	0.00439	CTSS,GCLC,HSP90B1,HSPA5,PDIA4
cholesterol		chemical - endogenous mammalian	Activated	2.163	2.163	bias	0.000342	ABCA1,ACACA,ACSS2,CD68,CROT,CYP7A1,EPHX1,FABP5,FADS1,GBA,HSP90B1,HSPA5,ICAM1,LGALS3,MANF,MPEG1,NCF2,PLIN2,PPARA,TLR4,XBP1	125 (10)
anandamide		chemical - endogenous mammalian	Activated	2.163	2.163	bias	0.0156	FOS,HSPA5,MAP2K1,PLIN2,PSEN1
MYCN		transcription regulator	Inhibited	-2.154	2.154		0.00491	ABCA1,CTDNEP1,DPYSL3,EGFR,EIF4A1,FKBP9,IGFBP7,ITGB1,LDHA,LGALS1,ODC1,PDIA4,RHOU,RNF11,S100A10,SDC2,SLC16A7,SORD,TAGLN,TM6SF1,TMED9,VIM,ZEB2
PIK3R1		kinase	Activated	2.145	2.145	bias	7.8e-05	CD44,DNAJB9,FOS,HSP90B1,HSPA5,ICAM1,LDHA,NFE2L1,NFE2L2,PDHA1,TGFB2,XBP1	329 (15)
1-methyl-4-phenyl-1,2,3,6-tetrahydropyridine		chemical toxicant	Activated	2.138	2.138	bias	0.0198	AIF1,ANXA2,FOS,FOSB,NCF2,RHOA,SLC25A34,TLR4,TNFRSF1B
butyric acid		chemical - endogenous mammalian	Activated	2.126	2.126		0.00962	ACP2,CCR1,CD82,DAG1,FOS,GCLC,HADHB,HK1,ICAM1,IFI30,IRS1,NF2,PCMT1,PPARA,PRKAR2A,PRKCD,PSAP,PYGL,RHOA,SELENOP,TGFBI,ZFP36L1	347 (17)
KLF15	0.189	transcription regulator	Activated	2.095	2.095	bias	0.00468	ACADM,ACOX1,ATG3,EHHADH,FABP5,HADHB,SLC25A20	151 (4)
cyclosporin A		biologic drug	Inhibited	-2.076	2.076	bias	4.97e-05	ACP3,AIFM1,ANXA2,CD163,CD44,CD68,CYP7A1,EDNRB,EGFR,FOS,FOSB,GPNMB,HSP90AA1,HSPA5,ICAM1,LGALS3,MAF,MDH2,ODC1,OSCAR,PAM,PREP,PRTFDC1,PSMC1,S100A10,S100A11,SMPDL3B,SRP14,TAGLN,THOP1,TNFSF11,VDAC2,VIM,XCR1,YWHAH	375 (17)
filgrastim		biologic drug	Activated	2.072	2.072		8.57e-05	ATP13A3,ATP6V1C1,CAST,CD163,CD44,DPYSL3,EXT1,FABP5,FCER1G,GNS,GRINA,HIPK2,IFIT5,LDHA,LGALS3,MEF2A,MERTK,MPEG1,NCOA4,NDUFV2,PRKAR2A,QSOX1,RARRES1,S100A10,S100A4,SMPDL3A,SORD,STK3,TLR4,TLR8,TUBB1,VIM,XBP1,ZFP36L1
testosterone		chemical - endogenous mammalian	Activated	2.067	2.067	bias	0.00115	ATP1B1,ATP6V1F,CAST,CRK,EGFR,ELOC,FOS,FOSB,GDI2,GPC1,GPX4,HSPA5,IGF1R,IRS1,ITGB1,LGALS1,MGST1,MTA2,ODC1,PDIA4,PPARA,PSEN1,SCNN1A,SLC39A8,TGFB2,TLR4,TMEM144	390 (17)
MRTFA		transcription regulator	Activated	2.032	2.032		0.0461	CRK,DDAH1,F11R,F2R,FOS,ICAM1,ITGB1,RAC1,SELENOP,TAGLN,TGFB2,TUBB1
tyrphostin AG490		chemical drug	Inhibited	-2.031	2.031	bias	0.00895	ACE,CD68,CYSLTR2,FOS,ICAM1,LY96,OSCAR,S100A10,TAGLN	365 (18)
GATA4		transcription regulator	Activated	2.019	2.019		0.0399	ACACA,DDX4,EPHX1,FOS,GPI,HK1,HSPA5,LDHA,NF2,PDHA1,PGAM1,S100A4,SGPL1,TAGLN,TGFBI,VIM
ciprofibrate		chemical drug	Activated	2.017	2.017		0.0014	ACADM,ACOX1,ANXA2,CD63,CRAT,CSTB,CYP7A1,EGFR,EHHADH,FAH,LPCAT3,NPC1,NPC2,PLIN2	238 (13)
TNF		cytokine	Activated	2.011	2.011	bias	2.86e-05	AAK1,ABCA1,ABR,ACACA,ACADM,ACE,ACOX1,ALDH2,ANXA11,ARHGAP18,BACE1,BCL2L13,BTBD3,BTRC,CALR,CCR1,CD163,CD44,CD82,CDC42EP4,CERT1,CIB2,COL15A1,CTSB,CTSS,CYP7A1,DAG1,EDNRB,EGFR,EXOSC7,EXT1,F11R,FABP5,FADS1,FCER1G,FCGRT,FOS,FOSB,FRMD4A,GAB1,GASK1B,GBA2,GCLC,GNB4,GPD2,GPX4,GSK3B,HIPK2,HSP90B1,HSPA8,ICAM1,IDE,IFIT5,IGF1R,IRS1,ITGB1,LDHA,LGALS3,LRP6,LY96,MERTK,MGST1,MSR1,NCF2,NEDD9,NFE2L2,NR6A1,ODC1,PCYT1A…	425 (20)
lenalidomide		chemical drug	Activated	2.006	2.006		0.0019	ATXN1,CD68,DNM3,DOCK4,DVL3,GLUD1,HIPK2,HSPA5,IFIT5,LHFPL2,LRP6,NEK6,SEL1L,SEPTIN2,TLR4,TNFRSF21,VIM,WDFY3,WNT7B,XBP1	33 (2)
uridine		chemical - endogenous mammalian	Activated	2	2	bias	0.000129	ACOX1,BDH1,EHHADH,HADHB
GPAT4		enzyme	Activated	2	2	bias	0.000364	HSP90B1,HSPA5,NFE2L2,XBP1
NRG4		growth factor	Inhibited	-2	2	bias	0.000808	ABCA1,ACACA,ACOX1,EHHADH	149 (7)
PCK1		kinase	Inhibited	-2	2	bias	0.00203	ACADM,ACOX1,CRAT,EHHADH	149 (7)
arsenic		chemical toxicant	Activated	2	2	bias	0.00439	EGFR,FOS,FTL,GCLC,HSP90AA1	267 (12)
ZBTB48		transcription regulator	Activated	2	2	bias	0.0139	CPM,FOSB,GPNMB,VWA5A
celecoxib		chemical drug	Inhibited	-2	2	bias	0.0164	CD68,DNAJB9,FOS,GSK3B,HSPA5,ICAM1,IGF1R,PECAM1,TLR4,TNFRSF1B
CNGA3		ion channel	Inhibited	-2	2	bias	0.0182	ATF6,CALR,CAPN2,HSPA5
GW7647		chemical drug	Activated	2	2	bias	0.0182	NPC1,NPC2,PLIN2,PPARA
mir-181		microRNA	Inhibited	-2	2	bias	0.0282	ADCY9,CD163,ICAM1,PRKCD,SPTLC1,ZEB2
NOSTRIN		transcription regulator	Inhibited	-2	2	bias	0.0322	ACE,ANXA5,FGF1,PECAM1
2,4-dinitrophenol-ovalbumin conjugate		chemical reagent	Activated	2	2	bias	0.0322	FOS,FOSB,PRKACA,VTN
NLRP12		other	Inhibited	-2	2	bias	0.0469	ICAM1,LY96,TIRAP,TLR4
miR-133a-3p (and other miRNAs w/seed UUGGUCC)		mature microRNA		-1.999	1.999	bias	0.0139	IGF1R,KLF15,RHOA,STK3
nitrofurantoin		chemical drug		1.996	1.996		6.56e-05	ACADM,ACOX1,ANXA2,ANXA5,CAPN2,CTSB,CTSS,EHHADH,GPNMB,HSPA5,ITGB1,LGALS3,MAP2K1,ODC1,PCYT1A,S100A10,S100A11,SELENOP
CYB5R4		enzyme		-1.987	1.987	bias	0.00621	ATF6,GCLC,HSPA5,XBP1	150 (7)
potassium chloride		chemical drug		1.985	1.985	bias	0.00817	ATP1B1,CALR,FOS,HSP90B1,HSPA5,ODC1,PDIA3,PDIA4,SCNN1A,XBP1	233 (10)
CREB3		transcription regulator		1.982	1.982	bias	0.00113	CANX,HSPA5,UBXN4,XBP1
SGPP2		phosphatase		-1.982	1.982	bias	0.0139	HSP90AA1,HSPA5,HSPA8,XBP1
luteolin		chemical drug		-1.982	1.982	bias	0.0193	FOS,GCLC,ICAM1,IGF1R,IRS1,TLR4
Stat3-Stat3		complex		1.982	1.982	bias	0.0469	FOS,FTL,ICAM1,TNFSF11
SDCBP		enzyme		1.981	1.981	bias	0.0139	EGFR,RAC1,RHOA,VIM
glutamine		chemical - endogenous mammalian		-1.98	1.98		0.00463	AARS1,ATF6,FABP5,HK1,HSPA5,IDH1,TIMM17A,VCP,XBP1	133 (9)
ADM2		other		1.98	1.98	bias	0.00744	FOS,SDHB,TMEM26,UQCRC2
ELANE		peptidase		1.98	1.98	bias	0.0252	CTSB,EGFR,FOS,HSPA5,TLR4
U73122		chemical reagent		-1.977	1.977	bias	0.000224	HSPA5,ICAM1,KLF15,MAF,PLCB1,RHOA,TLR4,XBP1	237 (6)
fluoxetine		chemical drug		1.977	1.977	bias	0.0387	ASAH1,FOS,FOSB,PDE4A,S100A10,TAGLN,WIPI1
levodopa		chemical - endogenous mammalian		-1.976	1.976		2.83e-06	AIF1,ATXN1,BTBD3,CASK,CCNYL1,CD63,CIB2,CLN6,CTSB,ECE1,EDNRB,EPS15L1,F11R,FAH,FAM114A1,FCGRT,FOS,FOSB,FTL,GLB1,GNS,GPD2,HTATIP2,LAMP2,MVB12A,MYORG,NPC2,PLK2,PSAP,RELL1,S100A10,SEC14L1,SELENON,SFXN3,SH3PXD2B,SLC2A13,SLC66A1,SLC8B1,STXBP1,TAX1BP3,TIRAP,TMEM70,TNFAIP1,UBQLN4,VAT1,VDAC1,VTN,WNT7B,YLPM1,ZEB2,ZFHX3
AKT2		kinase		1.972	1.972	bias	0.0409	GCLC,IGF1R,ITGB1,RAC1,VIM
ITCH		enzyme		-1.969	1.969	bias	0.0429	DVL3,FOS,GSK3B,SLC1A5
ARNT		transcription regulator		1.964	1.964	bias	0.0381	ALDH7A1,BNIP3,DEGS1,GPI,LDHA,MPP1,PGK1,PPP2CB,VIM
KNG1		other		1.961	1.961	bias	0.0059	CALR,EGFR,FOS,IDE,TNFSF11	362 (20)
YWHAZ		enzyme		-1.961	1.961		0.0182	ATF6,HSP90B1,HSPA5,XBP1
benzo(a)pyrene		chemical toxicant		1.961	1.961	bias	0.0224	DDB1,EPHX1,FOS,GCLC,GNA11,GPC1,MAF,MAP2K1,PLCB1,PRKACA,PSENEN,TGFB2,TKT,TSPAN31,TXNRD1
mir-126		microRNA		-1.951	1.951	bias	0.0322	ADAM9,CRK,IRS1,PLK2
PRNP		other		1.949	1.949		0.00106	CD44,EPS8,HSP90B1,HSPA5,HSPA8,IGF1R,IRS1,LAMP2,PDIA3	327 (15)
Fgf		group		1.948	1.948	bias	0.0356	ACE,FOS,IGF1R,ODC1
mir-183		microRNA		-1.947	1.947		0.00145	CYP7A1,IRS1,ITGB1,SEL1L,SLC30A1,SLC39A1,SLC39A7
methapyrilene		chemical drug		1.941	1.941		2.23e-05	ACADM,ANXA2,ANXA5,CTSB,CTSS,CYP7A1,EHHADH,GCLC,GSK3B,HSPA5,ITGB1,MAP2K1,ODC1,PLCB1,SELENOP,SLC3A2,TXNRD1
Ppar		group		1.941	1.941	bias	0.00677	ACADM,ACOX1,CYP7A1,EHHADH,HADHB	151 (8)
EBF1		transcription regulator		1.941	1.941	bias	0.0136	CRK,GSK3B,IRS1,MAP2K1,NFIL3,PHKG1,PRKACA,PRKAR2A,RHEB,RHOQ,TLR4,TNFSF11
RIPK2		kinase		1.938	1.938	bias	0.0182	ABCA1,ACACA,ACADM,ACOX1,CYP7A1,ICAM1,PPARA
FGF7		growth factor		1.937	1.937	bias	0.0272	CD44,CYP7A1,EGFR,FABP5,FGF1,NFE2L2,S100A10
cigarette smoke		chemical toxicant		1.936	1.936	bias	0.00366	ABCA1,ATF6,FABP5,FOS,FTL,GCLC,GSK3B,HSP90AA1,HSPA5,ICAM1,LAMP2,NFE2L2,P2RX4,PPARA,PSMD1,TCN2,TLR4,TXNRD1,UGDH,XBP1	372 (16)
2-deoxyglucose		chemical drug		1.936	1.936		0.0455	ACACA,BACE1,FOS,HSP90B1,HSPA5,ODC1,PDIA3
FOXO1		transcription regulator		1.935	1.935	bias	0.000918	ACACA,ATP6V0A1,ATP6V0B,ATP6V1D,BCL2L13,BNIP3,CERS5,CS,CYP7A1,EDNRB,FABP5,FOS,FOSB,GAB1,GPD2,GPI,HSPA5,HYOU1,ICAM1,IGF1R,IGFBP7,IRS1,LAMP2,NDUFA9,NPC1,PRCP,PRKCD,RAB7A,RHOT1,SLC25A20,TKT,TOMM40	260 (15)
MAP2K1/2		group		1.91	1.91	bias	0.0182	CYP7A1,FOS,GCLC,HSPA5,PPARA,PRKCI,VIM
NFU1		other		-1.89	1.89		0.000952	ACACA,DEGS1,GPD2,MGST1,UQCRC2,VDAC1,VDAC2
ZNF106		other		-1.89	1.89		0.00127	GPNMB,LGALS1,LGALS3,NDUFB10,RTN4,VPS35,WDR83OS
NRIP1		transcription regulator		-1.89	1.89	bias	0.00379	ACACA,ACADM,HADHB,IDH3A,PYGL,SDHB,SLC25A20	105 (7)
G protein alpha		group		1.89	1.89	bias	0.0284	CALR,CHST12,EGFR,FOS,PDIA4,RPN1,TCEAL8,TSPAN31
indomethacin		chemical drug		1.889	1.889	bias	0.000867	ACOX1,ANXA2,ATP6V0B,BACE1,CAPN2,CD44,DYNLL1,FOS,GBA,GPNMB,LGALS3,MANF,PLIN2,PPARA,PRTFDC1,S100A10,S100A11,TNFRSF21,TNFSF11,VIM	338 (18)
bexarotene		chemical drug		1.87	1.87	bias	0.0148	ABCA1,ACOX1,CTSH,EGFR,EHHADH,ICAM1,MAF,MAP3K8,MERTK,MPC2,NDUFB2,ODC1,TGFB2,XBP1
FSH		complex		1.834	1.834	bias	4.92e-05	ACP2,ACP3,ADCY9,ARHGAP35,ARL4C,CDC42EP4,COL15A1,DNAJB9,DUSP3,EGFR,FOS,FOSB,GCLC,IGF1R,LGALS1,MAP2K1,NPC2,PGK1,PLIN3,PLK2,PLPP1,PPARA,PPP2R5B,PSMD1,PTPN21,RAB1A,RAB31,RAB5C,SNAP23,STX4,TGFB2,TNFAIP3	197 (7)
di(2-ethylhexyl) phthalate		chemical toxicant		1.812	1.812	bias	0.0226	ACOX1,CROT,EGFR,EHHADH,FOS,FOSB
sphingosine-1-phosphate		chemical - endogenous mammalian		1.809	1.809	bias	0.00414	ANXA2,BTRC,CD44,EGFR,FOS,ICAM1,NFE2L2,TAGLN,TNFSF11,VIM	320 (18)
diphenyleneiodonium		chemical reagent		-1.798	1.798	bias	0.0136	ATP6AP2,EGFR,FOS,GCLC,HSPA5,IGF1R,RAC1
mibolerone		chemical drug		1.786	1.786	bias	0.00225	CALR,CALU,EIF4A1,GPNMB,HSP90B1,HSPA5,HYOU1,PGK1,PPIB,SLC25A5,SMPDL3A,TGFBI
HIF1A		transcription regulator		1.784	1.784	bias	0.0211	ACE,BACE1,BNIP3,ECE1,EDNRB,FOS,GPI,HSPA5,ICAM1,LDHA,LGALS1,MAF,MANF,NCOA4,NDUFB10,NDUFB2,NDUFS8,P4HA1,PDHA1,PGK1,PPARA,SDHD,SIRT2,TGFB2,VIM
tyrphostin AG 1478		chemical drug		-1.778	1.778	bias	0.017	ACE,EGFR,FOS,ICAM1,IGF1R,NCF2,S100A10
CPT1B		enzyme		-1.771	1.771	bias	3.14e-09	ACACA,ACADM,CS,EXOC7,FLOT1,GSK3B,HADH,HK1,IRS1,MAP2K1,MAP2K2,NDUFA9,NDUFB10,NDUFB2,NDUFB3,NDUFV2,PHKG1,PRKAB1,PRKAB2,PRKACA,PRKAR2A,PRKCI,PYGL,RHEB,RHOQ,SDHB,SDHD,TRIP10,UQCRC2
linoleic acid		chemical - endogenous mammalian		1.746	1.746	bias	0.00459	ABCA1,ACADM,HSP90B1,HSPA5,ICAM1,PECAM1,PLIN2,PSEN1	337 (16)
ITK		kinase		1.746	1.746	bias	0.0156	CD44,CYSLTR2,EHD4,F2R,FCER1G,FOS,MAF,TIRAP
RGS2		enzyme		-1.732	1.732	bias	0.000379	ANXA4,CTSA,GLA,GRINA,HADH,HSP90B1,MANF,PDIA4,PPIB,RAB31,SLC7A8,SNX3
HSD11B1		enzyme		-1.732	1.732		0.0156	ACACA,ACOX1,LDHA,PPARA,SDHB
curcumin		chemical drug		-1.724	1.724	bias	0.0467	ABCA1,ACOX1,ATP6AP2,CD44,EGFR,EHHADH,FOS,FOSB,FTL,GNA11,GSK3B,HSP90B1,HSPA8,ICAM1,IRS1,NFE2L2,PPARA,SPTLC1,TLR4,TNFSF11,VIM
puromycin aminonucleoside		chemical reagent		1.722	1.722	bias	0.000283	ACTR3,ANXA2,CD44,EXOC7,GPNMB,HADH,HSPA5,ITGB1,LGALS3,PRTFDC1,S100A10,S100A11,VIM
S1PR3		G-protein coupled receptor		1.718	1.718	bias	0.00263	CD44,FOS,ICAM1,TAGLN
PROC		peptidase		-1.715	1.715	bias	0.0094	ACE,CALR,HK1,ICAM1,TLR4,TNFAIP3	280 (10)
ADRB2		G-protein coupled receptor		1.709	1.709	bias	0.015	ACACA,ATP1B1,IDE,RAB6A,SCNN1A,TNFSF11
phosphate		chemical - endogenous mammalian		1.706	1.706	bias	0.0158	CHST12,DHRS7,F2R,HSPA5,LDHA,NDUFB10,RPL7L1,SLC25A5,ZFHX3
mir-223		microRNA		1.701	1.701		0.000113	ABCA1,CD180,FAM20C,GALC,GASK1B,ICAM1,IGF1R,LY96,MLKL,S100A6,SGPL1,SLC16A7,SLC39A1,SOAT1,TGFBI,TLR4
LIPE		enzyme		-1.671	1.671		0.00105	ABCA1,ACSS2,CIB2,FOS,H3-3A/H3-3B,MSR1,PAM,PDHA1,PHKG1,PLIN2,SCARB2,TKT,YWHAG	114 (7)
GNA12		enzyme		1.667	1.667	bias	0.000662	EGFR,F2R,FOS,GCLC,IRS1,MAP2K1,RHOA,TAGLN,TXNRD1,VIM	302 (17)
deferoxamine		chemical drug		1.665	1.665	bias	0.00456	ANXA2,BNIP3,EGFR,F13A1,FAM20C,FECH,FOS,ICAM1,LDHA,LRRC25,NCOA4,PGK1,SDHB,TGFB2	340 (17)
cadmium		chemical toxicant		1.664	1.664	bias	0.00701	EPHX1,GNS,GPX4,HSPA5,LGALS3,RETSAT,SLC30A1,SLC39A8
PML		transcription regulator		-1.651	1.651		0.000311	ACACA,ACADM,ACOX1,ANXA4,CACYBP,DNAJB9,EGFR,FTL,HADHB,MAF,MAP2K1,NFE2L2,SLC25A20,TNFAIP3,TXNRD1,YWHAG	268 (10)
troglitazone		chemical drug		1.636	1.636		0.0124	ABCA1,ACADM,ACOX1,ANXA2,CIB2,COL15A1,CYP7A1,EGFR,FABP5,FOS,HIPK2,HSPA5,ICAM1,IRS1,MSR1,P4HA1,PLIN2,PPARA,QKI
diazoxide		chemical drug		-1.633	1.633	bias	0.000358	ACACA,HYOU1,ODC1,SLC39A6,SLC39A7,SLC39A8	201 (7)
MEL S3		chemical - kinase inhibitor		-1.633	1.633	bias	0.00067	CALU,GLUD1,PGAM1,PGK1,VDAC2,VIM
bardoxolone		chemical drug		1.633	1.633	bias	0.000811	CRYZ,EPHX1,GCLC,IRS1,TXNRD1,UGDH
HTT		transcription regulator		1.633	1.633		0.00227	ABCA1,ACADM,AP1S1,ATP2C1,ATP6V0E1,B3GNT2,BCAP31,CANX,CAST,DLST,EDNRB,EPB41L3,FGF1,FOS,GCLC,GPC1,GPI,HSPA5,HSPA8,ITGB1,LDHA,MDH2,MPEG1,NCS1,NDUFB2,NEDD8,NFE2L2,NFIL3,NSF,PLCB1,PPARA,PRKACA,PRKCD,RAB10,SDHB,SELENOP,STX4,STXBP1,TAGLN,TGFBI,XBP1,YBX1,YWHAG	330 (18)
maslinic acid		chemical - endogenous non-mammalian		-1.633	1.633	bias	0.0334	BTRC,CD44,EIF4G1,GSK3B,PPARA,PRKACA,PRKCI,YWHAG
TREM2		transmembrane receptor		1.633	1.633	bias	0.0346	CTSB,FABP5,LGALS1,LGALS3,LIPA,TNFAIP3
KLF6		transcription regulator		1.632	1.632		0.0493	ACADM,ICAM1,IGF1R,LDHA,PGAM1,PGK1,PPARA,TNFAIP3
MAPK1		kinase		-1.609	1.609		0.0258	ARSB,ATP1B1,CAPN2,ENDOD1,FAM20A,FOS,IFI30,IGFBP7,LGALS1,LGALS3,NFE2L2,SCNN1A,TNFRSF1B,TNFSF11,VIM
spironolactone		chemical drug		-1.601	1.601	bias	0.024	ACACA,ACE,ATP6AP2,CD163,EDNRB,ICAM1,LGALS3,SCNN1A
MMP11		peptidase		1.59	1.59		0.000223	ACACA,ATF6,LDHA,PPARA,PSMD1,XBP1
progesterone		chemical - endogenous mammalian		1.589	1.589		0.00077	ACE,ATP1B1,BMP2K,CD82,CNDP2,COL15A1,EGFR,F2R,FOS,GRINA,HSPA8,ICAM1,IDE,IRS1,ITGB1,LDHA,LEPROT,LGALS1,LGALS3,NFIL3,NPC1,NPL,P2RX4,PDHA1,PLA2G7,RNASE4,RTN4,S100A4,S100A6,SLC1A5,SMPDL3A,TGFB2,TGFBI,TNFRSF1B,TNFSF11,VIM,WNT7B,YWHAG,ZDHHC3,ZFHX3	377 (19)
TO-901317		chemical reagent		1.586	1.586	bias	0.0177	ABCA1,ACACA,ACOX1,ALDH2,CRAT,CYP7A1,EHHADH,EPHX1,FABP5,FADS1,GPI,LGALS3,MPEG1,PRKAB1,TKT,TLR4
IL13		cytokine		1.584	1.584	bias	0.00047	ABCA1,ACOX1,AIF1,AVPI1,CAPN2,CD163,CD44,CTSB,CTSH,CTSS,EGFR,F13A1,FADS1,FLOT1,GPNMB,GPX4,HK1,ICAM1,LIPA,LTA4H,MAF,MCUR1,MERTK,PAPSS1,PLIN2,QSOX1,RHOA,RIN2,SLC7A7,STXBP1,TLR4,TNFRSF1B,TNFSF11	373 (13)
LEPR		transmembrane receptor		1.571	1.571		0.0292	ACACA,ACOX1,ANXA5,CD63,CD68,CREB3L2,FOS,LGMN,MMP19,PLCB3,PPARA,REPIN1,RPL7L1
PPARD		ligand-dependent nuclear receptor		1.525	1.525	bias	0.000273	ACACA,ACOX1,ALDH2,BDH1,CD68,ECI2,GPD2,ICAM1,IDH3B,LDHA,LPCAT3,MERTK,MPEG1,NDUFB10,OXCT1,PLIN2,RAB9A,S100A6,SCARB2,SLC25A20,SORD	283 (16)
caffeic acid phenethyl ester		chemical drug		-1.516	1.516	bias	0.0209	CD44,FCGRT,ICAM1,NFE2L2,S100A6,VIM
ITGB1	0.097	transmembrane receptor		1.51	1.51		0.0282	ADAMTS12,DAG1,FGF1,FOS,ICAM1,MMP19,RAC1,TNFAIP3,TNFSF11,VIM
tamoxifen		chemical drug		1.498	1.498		0.00284	ACACA,ACOX1,ASAH1,CRYZ,CYP7A1,EGFR,EPHX1,F13A1,F2R,FADS1,FLOT1,FOS,HSP90B1,IDH3A,IRS1,PPARA,TAGLN,TLR4,WIPI1,ZEB2	269 (17)
NOX4		enzyme		1.493	1.493	bias	0.000116	CD44,CS,GCLC,ICAM1,LDHA,NCF2,NFE2L2,RHOA,VIM	306 (15)
resiquimod		chemical drug		1.492	1.492	bias	0.0152	AIF1,ANXA4,ATF6,CCR1,CD44,CPEB2,DNAJB9,F2R,FCER1G,HSPA5,ICAM1,IFIT5,NFE2L2,PRDX6,RAB7A,TLR4,TLR8,TNFAIP3,XBP1
allopurinol		chemical drug		1.49	1.49	bias	0.00478	ANXA2,ATP6AP2,CD44,GPNMB,LGALS3,PRTFDC1,S100A10,S100A11,TLR4,VIM
CETP		enzyme		1.477	1.477		0.0015	HSPA5,PDIA3,PDIA4,PLIN2,PLIN3	185 (11)
MMP3		peptidase		1.463	1.463		0.045	BTBD1,DDX39A,PLCB1,RAC1,SCAF8,TFIP11,VIM,YBX1
D-galactosamine		chemical - endogenous mammalian		1.457	1.457	bias	0.023	CTSB,FOS,ICAM1,NFE2L2,TLR4
MMP1		peptidase		1.432	1.432	bias	0.0472	FOS,MAP2K1,MTA2,S100A4,TAGLN
E. coli B5 lipopolysaccharide		chemical - endogenous non-mammalian		1.425	1.425	bias	0.00547	ALDH2,CCR1,CD44,CRK,CYP7A1,EGFR,FOS,GCLC,ICAM1,MAP3K8,NCF2,SELENOP,TGFB2,TIRAP,TLR4,TNFAIP3,TNFSF11,VTN,XCR1	318 (11)
MAFB		transcription regulator		1.414	1.414	bias	0.0177	CD163,F13A1,GATM,LGMN,OSCAR,SELENOP,SLC7A8,TAGLN
deferasirox		chemical drug		1.408	1.408	bias	0.00253	ANXA2,F13A1,FAM20C,FOS,LRRC25,PLCB1
cyclophosphamide		chemical drug		1.397	1.397	bias	0.0351	CD44,FOS,ICAM1,LGALS1,LGALS3,ODC1,PECAM1,S100A11
FEV		transcription regulator		1.395	1.395	bias	0.048	ANXA2,FOS,ICAM1,ITGB1,SLC7A8,VIM,VTN
TNC		other		1.387	1.387	bias	0.0191	EGFR,FOS,RHOA,TLR4,TNFSF11
SQSTM1		transcription regulator		1.387	1.387	bias	0.0351	GCLC,NFE2L2,PLK2,RTN4,UGDH
NRL		transcription regulator		-1.387	1.387	bias	0.0439	CLTB,CRYZ,IGF1R,OLFM1,RTN4
pyrrolidine dithiocarbamate		chemical reagent		-1.382	1.382	bias	0.0429	ABCA1,GCLC,ICAM1,IGF1R,PECAM1,PGK1,PPARA,TLR4
NR0B2		ligand-dependent nuclear receptor		-1.379	1.379	bias	0.0013	ABCA1,ACACA,ACADM,ACOX1,CD163,CYP7A1,EGFR,MAP3K8,PDIA3,PDIA4,PPARA,TLR8,TNFAIP3	216 (13)
STAT6		transcription regulator		1.372	1.372		0.00613	ACOX1,ALDH2,CCL8,CTNS,CTSB,CTSS,DDAH1,EHHADH,EPHX1,EXT1,FADS1,FCER1G,FLRT2,GALK2,GATM,GNB4,HIPK2,HLX,LACTB,MAF,MPEG1,NEDD9,NFIL3,PPARA,RHOA,S100A10,TNFSF11,VIM,XBP1	345 (13)
fenofibrate		chemical drug		1.361	1.361	bias	0.0282	ACADM,ACOX1,CD68,CYP7A1,ECI2,EGFR,EHHADH,GNB4,HADHB,HSPA5,ICAM1,LPCAT3,PPARA,PTPN21,SLC25A20,TIMM17A,TPP1
N-cor		group		-1.342	1.342	bias	0.00106	ABCA1,ACACA,CCR1,CTSB,CTSS,CXCL14,FAM20C,IDH1,PLIN2,SLC44A1,TNFSF11	282 (11)
MLN120B		chemical drug		-1.342	1.342	bias	0.00184	CD68,CTSB,ICAM1,TNFRSF1B,TNFSF11
amiodarone		chemical drug		1.342	1.342	bias	0.00219	ASAH1,GLUD1,ICAM1,PPARA,TAGLN,WIPI1
heparin		chemical - endogenous mammalian		1.342	1.342		0.0326	ACADM,CS,FOS,ICAM1,NDUFA9,TNFSF11,VIM
Il3		cytokine		1.338	1.338	bias	0.0255	CD68,FOS,NFIL3,SNAP23,TNFRSF1B,TNFSF11,YWHAG
25-hydroxycholesterol		chemical reagent		1.337	1.337		0.0195	ABCA1,CYP7A1,FAM189B,FOS,FOSB,HSPA5,ODC1
NRG1		growth factor		-1.332	1.332	bias	0.0149	ABCA1,FGF1,GPI,IDH3B,IMMT,MAF,MSR1,PCCB,VIM
POU5F1		transcription regulator		-1.307	1.307	bias	0.0121	BNIP3,CD63,CTSA,CTSB,FUCA1,GLA,GLB1,GPI,IGF1R,IRS1,LAMP2,LDHA,MEF2A,NF2,NPC2,PECAM1,PPARA,PSAP,SH3GLB1,TGFB2,TNFRSF21,TXNRD1,VIM,ZFHX3
carbon tetrachloride		chemical toxicant		1.307	1.307	bias	0.0234	CCR1,FOS,GCLC,GLUD1,GPX4,HSP90AA1,ICAM1,ITGB1,MAP2K1,ODC1,PECAM1,RALB,S100A6,SORD,TGFB2,VIM
4-phenylbutyric acid		chemical - endogenous mammalian		-1.298	1.298		0.000839	ABCA1,ACOX1,ATF6,CALR,DNAJB9,EHHADH,EPHX1,HSP90B1,HSPA5,SEC14L1,SELENOP,XBP1	258 (13)
HRAS		enzyme		1.294	1.294	bias	3.62e-05	ACACA,ACADM,ANXA2,ARF1,ARHGAP26,ATXN1,BNIP3,CALD1,CALU,CAPN2,CD44,CHST12,CTSB,CTSS,EGFR,EPHX1,F2R,FLRT2,FOS,FOSB,HADHB,HSP90AA1,HSPA8,ICAM1,IFI30,IGF1R,ITGB1,MAP3K8,NR6A1,OXCT1,PCYT1A,PDIA5,PRDX6,PRELID1,PRKCD,PSEN1,RHOA,RTN4,S100A4,SASH1,SBF2,SCNN1A,SOAT1,TAGLN,TGFB2,TNFRSF1B,TNFSF11,VIM	330 (18)
S-adenosylmethionine		chemical - endogenous mammalian		-1.293	1.293	bias	0.00253	ACACA,BACE1,FOS,GCLC,MAF,RAC1	212 (9)
SP3		transcription regulator		1.288	1.288	bias	0.0223	ABCA1,EGFR,F2R,FOS,HSPA5,NCF2,PCYT1A,PGK1,PRKCD,SLC39A8,TAGLN,TCEAL1,TXNRD1
GnRH-A		chemical reagent		1.287	1.287		0.0195	ACE,ANXA5,CD68,FOS,FOSB,GLA,HADH
WT1		transcription regulator		1.277	1.277		0.00813	ANXA11,APLP2,DESI1,EGFR,EPS8,FGF1,FOSB,HSP90B1,IGF1R,LGALS3,MGST1,MPP1,ODC1,OS9,PDIA4,PECAM1,PPIB,YBX1
ouabain		chemical drug		1.276	1.276	bias	0.00127	ANXA5,FOS,HSPA5,HSPA8,VIM,YWHAG,YWHAH	275 (14)
trametinib		chemical drug		1.274	1.274	bias	0.00512	GPNMB,IGF1R,MAF,TNFAIP3
ELOVL3		enzyme		1.265	1.265		0.000304	CD68,CTSS,FCER1G,GPNMB,HACD3,IFI30,IGSF6,LIPA,MSR1,PLA2G7
FLT1		kinase		1.265	1.265	bias	0.000989	APLP2,CANX,CAPN2,FOS,GDI2,HK1,ICAM1,RALB,SNAP23,VDAC1
DCN		other		-1.264	1.264		0.0324	EGFR,ICAM1,IGF1R,IRS1,ITGB1
arachidonic acid		chemical - endogenous mammalian		1.252	1.252		0.00306	ABCA1,ACACA,ACOX1,EGFR,FADS1,FOS,PECAM1,SOAT1,TNFRSF1B,VIM	279 (14)
UCHL1		peptidase		-1.23	1.23		0.0255	ADCY9,GPX4,HSPA5,SH3D19,SLC39A8,SMPDL3B,VWA5A
Akt		group		1.229	1.229	bias	0.0144	ACP2,APLP2,CD63,CLPTM1,CPM,EGFR,EXT1,FOS,GHITM,GNPTAB,GPC1,GSK3B,GXYLT2,HM13,IGF1R,NCEH1,NFE2L2,NFIL3,NPC1,SDHB,TMED9,UQCRC2,VIM,XBP1
glucosamine		chemical - endogenous mammalian		-1.219	1.219		0.000603	ACACA,ACADM,HSP90B1,ICAM1,IGF1R,MDH2,PCCB,SLC25A5,UQCRC2	304 (18)
Mek		group		1.213	1.213	bias	0.00664	ACP2,APLP2,B3GNT2,CD63,CLPTM1,CPM,DAG1,EXT1,FOS,FUT10,GPC1,GXYLT2,ICAM1,MAF,MCOLN1,NCEH1,NPC1,PSEN1,RETSAT,RPN1,TNFAIP3,VIM	248 (7)
trichloroethylene		chemical toxicant		1.195	1.195		0.00628	ARHGAP18,BNIP3,CD63,CHP1,ECE1,RAB9A,RTN4
benzene		chemical toxicant		1.195	1.195		0.00628	ARHGAP18,BNIP3,CD63,CHP1,ECE1,RAB9A,RTN4
methylmercury		chemical toxicant		1.195	1.195		0.0125	ARHGAP18,BNIP3,CD63,CHP1,ECE1,RAB9A,RTN4
RXRA		ligand-dependent nuclear receptor		1.194	1.194		0.00355	ABCA1,ACACA,ACADM,ACOX1,ARL4C,CTSB,CTSH,CTSS,CYP7A1,EHHADH,EPHX1,FABP5,FOS,FTL,GCLC,HADHB,NEDD9,PPARA,S100A4,SLC6A8,TGFB2,TPP1	318 (15)
SOST		other		1.192	1.192	bias	0.0469	ACACA,PLIN2,PPARA,TNFSF11
SNCA		enzyme		-1.19	1.19		0.00788	AIF1,ARL8B,CARMIL1,CD44,CD68,CTSB,DNAJB9,EGFR,EPS8,FAM20C,GCLC,GPR137B,GSK3B,HSP90B1,HSPA5,LAMP2,LHFPL2,MDH2,MINDY1,NCF2,PDIA5,PRKCD,S100A6,YWHAG,YWHAH	369 (21)
IPMK		kinase		1.188	1.188	bias	0.0182	FOS,FOSB,ITGB1,RHOA
PRKAR1A		kinase		1.188	1.188		0.029	DESI1,NFE2L2,PRKACA,VIM
ibuprofen		chemical drug		-1.184	1.184	bias	0.0429	BACE1,EDNRB,PLIN2,TNFRSF21
Pkc(s)		group		1.174	1.174	bias	0.0338	ATF6,CTSB,EGFR,FOS,HSP90B1,HSPA5,IRS1,ITGB1,LIPA,MSR1,PDIA4,PPARA,TAGLN,XBP1
SUMO3		other		1.172	1.172		0.00994	BACE1,HSPA8,IRS1,RNASE4,TNFRSF21
UCP1		transporter		1.169	1.169		0.0232	AARS1,ACACA,CD68,CYB5R1,GHITM,GPX4,ODC1,PGLS,SDHB,SLC3A2,SMOX,UQCRC2
E2F1		transcription regulator		1.167	1.167	bias	0.00988	ACTR3,BNIP3,CALD1,CALR,CD44,CTSB,EI24,ERH,FOS,HSP90B1,HSPA8,ICAM1,IDH3A,IRS1,LACTB,LTA4H,MAF,MDH1,NEDD8,PLK2,PSMD2,QKI,RAB1A,RHOQ,SLC3A2,STAM,TXNRD1,UGDH,VCP,VIM	293 (13)
OGA		enzyme		1.155	1.155		0.0179	ACADM,CCR1,CD44,CD68,DLST,EPS8,HSDL1,IDH3A,IGFBP7,NDUFA9,PYGL,TGFBI
docosahexaenoic acid		chemical drug		-1.147	1.147	bias	0.0365	ABCA1,ACACA,CD44,FADS1,FOS,LDHA,NFE2L2,PPARA,PSEN1,TGFB2,TNFRSF1B
oleic acid		chemical - endogenous mammalian		1.144	1.144		4.7e-06	ABCA1,ACACA,ACADM,ATF6,CD68,DEGS1,FABP5,FOS,GCLC,HSPA5,ICAM1,PLIN2,PLIN3,PPARA,PSEN1,SOAT1,TLR4,XBP1	332 (20)
GnRH analog		biologic drug		-1.134	1.134		3.48e-05	ACACA,ANXA11,ATP6V1E1,ATRN,CALR,CIB1,CLTA,CLUH,CTNS,CUX1,DYNLL1,EDNRB,FCGRT,FOS,GAB1,GDI2,HADHB,NDUFV2,PLAAT3,PLD3,PPP2CB,PRCP,PSMD1,RAB5C,SDF2,SNX3,UBR4,VAT1,VCP
rifaximin		chemical drug		1.134	1.134		5.15e-05	ANXA11,ANXA5,HSP90AA1,HYOU1,PAPSS1,PGK1,TOMM40
Gsk3		group		1.131	1.131	bias	0.0239	BACE1,FOS,FOSB,ICAM1,IGF1R,IRS1,TNFAIP3
tripterine		chemical - endogenous non-mammalian		1.131	1.131		0.026	DNAJB9,GBA,NF2,TLR4
pitavastatin		chemical drug		1.103	1.103	bias	0.0206	ABCA1,ACADM,ACOX1,FOS
JUN		transcription regulator		1.097	1.097	bias	0.0104	ANXA2,CCL8,CD44,CD68,CYP7A1,EGFR,EHD4,EIF4A1,FOS,GCLC,GSK3B,HK1,ICAM1,IGF1R,IGFBP7,ITGB1,LAMP2,LGALS3,MAF,MSR1,NCF2,RAB31,RASGRF1,S100A10,VIM,YWHAG,ZEB2,ZNF385A
TCF4		transcription regulator		1.091	1.091	bias	0.0109	BCL2L13,BNIP3,CREB3L2,ELF4,EXOSC7,FKBP7,FRMD3,HSP90B1,HYOU1,MANF,MORF4L2,NEDD9,PDIA4,PLK2,RPS6KC1,SDC2,SEC24D,SELENOP,SH3GLB1,TFG,XBP1,YWHAG,ZEB2
CCL3		cytokine		1.091	1.091	bias	0.0139	CCR1,FOS,ITGB1,TNFSF11
mir-96		microRNA		-1.091	1.091	bias	0.0391	CYP7A1,SLC30A1,SLC39A1,SLC39A7
BCL2		transporter		1.081	1.081	bias	0.021	AIF1,BNIP3,CTSH,FOS,GCLC,ICAM1,ITGB1,TGFB2,VDAC1
Hbb-b1		transporter		1.078	1.078	bias	0.00895	CD44,FTL,ICAM1,NCF2,NDUFA9,NDUFS8,NDUFV2,PECAM1,UQCRC2
OSM		cytokine		1.072	1.072	bias	0.00169	ABCA1,ACE,ANXA2,ARL4C,ASAH1,ATP13A3,CASK,CDC42EP4,CPM,CTSH,DEGS1,DHRS7,FOS,FOSB,GAB1,GNS,GPNMB,HSPA5,ICAM1,IRS1,PGK1,PREP,PTPN21,PYGL,QKI,QSOX1,RAB31,RNASE4,SEL1L,SLC39A7,SLC7A8,SORD,TNFSF11,TULP3,VIM,VPS11	299 (8)
CYB561A3		enzyme		1.067	1.067		0.00416	ABCA1,AP1B1,FTL,TTC7B
MMP9		peptidase		1.066	1.066		0.00779	CARMIL1,CD68,CMTM2,CTSB,DDAH1,EGFR,FOS,ITGB1,VIM	374 (17)
cinnamaldehyde		chemical toxicant		1.058	1.058		0.00316	ACACA,CS,FOS,IDH3A,NFE2L2,ODC1,PPARA,TLR4	232 (9)
valproic acid		chemical drug		1.054	1.054		0.00556	ACACA,ATF6,CACYBP,CALR,CCR1,CRAT,CROT,CTSB,DAG1,DNAJB9,EHHADH,HSPA5,ICAM1,IGF1R,NPC2,PPARA,PRKCD,PSMC1,PSMC5,PSMD1,PSMD2,S100A4,SEL1L,SELENOP,SLC35D1,XBP1	280 (12)
BDNF		growth factor		1.037	1.037	bias	0.0106	ALDH7A1,ANXA2,ANXA5,DPYSL3,FOS,FOSB,FTL,HSPA5,LGALS1,MYO5A,P4HA1,PREP,PSEN1,RHOA,S100A10,SLC16A7,STXBP1,TAGLN,TGFB2,TPP1,VIM,YWHAG
Go6983		chemical drug		-1	1	bias	0.00154	ACADM,FOS,PPARA,PRKCD	171 (7)
mannose		chemical - endogenous mammalian		-1	1		0.00154	HSP90B1,HSPA5,ICAM1,PDIA3	150 (7)
sulforafan		chemical drug		1	1		0.00172	CD44,CRYZ,EPHX1,FOS,FTL,GCLC,HIPK2,ICAM1,NFE2L2,PGM3,TKT,TXNRD1,VIM	306 (14)
IND S1		chemical - kinase inhibitor		-1	1		0.00882	PDIA3,PGAM1,PGK1,VDAC2
benzyl isothiocyanate		chemical - endogenous non-mammalian		-1	1	bias	0.0121	AIFM1,FOS,ICAM1,PECAM1
ezetimibe		chemical drug		-1	1		0.014	ABCA1,ACADM,ACOX1,CD68,NCF2
mir-144		microRNA		-1	1	bias	0.0182	EMC4,GSK3B,PGM1,RAC1
FABP4		transporter		-1	1	bias	0.0182	ABCA1,FABP5,MSR1,PPARA
CLOCK		transcription regulator		1	1		0.0198	ACOX1,CALD1,DNAJB9,EGFR,F2R,FGF1,GNPTAB,ICAM1,NCOA4,NEBL,NFIL3,PPARA,RNF11,SEL1L,TNFAIP1,TNFRSF21,WWC3
CCR1	0.191	G-protein coupled receptor		1	1	bias	0.0206	CCR1,CTSS,FOS,VIM
SLC22A5		transporter		-1	1	bias	0.029	ACADM,HADH,HADHB,TGFBI
STS		enzyme		1	1	bias	0.029	ACACA,CD68,IRS1,XBP1
sodium tungstate		chemical drug		-1	1		0.0356	HSPA8,MAP2K1,PDHA1,TUBB1
OSCAR	0.251	other		1	1	bias	0.0391	ICAM1,MAP3K8,MMP19,TLR8
1,4-bis[2-(3,5-dichloropyridyloxy)]benzene		chemical toxicant		-0.984	0.984	bias	0.0155	ACACA,ACADM,CYP7A1,ECI2,EI24,ICAM1,NEDD9,PPARA,RARRES1,RTN4
staurosporine		chemical drug		-0.974	0.974		0.0364	ANXA5,BACE1,CREG1,EGFR,FOS,ICAM1,IGF1R,NEDD9,ODC1
Esrra		transcription regulator		0.971	0.971	bias	0.000987	ACADM,ACOX1,BDH1,CRAT,GALM,IDH3A,OXCT1,PGM1,PHKG1,PYGL,SCNN1A,SDHB	106 (7)
PKM		kinase		-0.97	0.97	bias	0.00614	ABCA1,LDHA,NFE2L1,SDC2,SDHB,UQCRC2
PRKN		enzyme		-0.963	0.963	bias	0.000284	CCL8,CTSB,EGFR,ICAM1,NDUFV2,PDHA1,PLK2,PRDX6,PSEN1,TNFRSF1B,UQCRC2,XBP1	292 (13)
TRAF2		enzyme		-0.956	0.956		0.00362	ANXA4,CARMIL1,CCR1,EGFR,ICAM1,ITGB1,MPEG1,PYGL,TNFAIP3	79 (4)
LDB1		transcription regulator		0.943	0.943		0.027	CSTB,F2R,FNDC3B,GALNT1,HLX,LGALS1,LHFPL2,MAP3K8,OXCT1,PTPRJ,RAB32,SCARB2,SLC7A8,SMOX,TGFB2,TNFAIP3,TNFRSF1B,ZFHX3
LMO2		transcription regulator		0.943	0.943		0.0278	CSTB,F2R,FNDC3B,GALNT1,HLX,LGALS1,LHFPL2,MAP3K8,OXCT1,PTPRJ,RAB32,SCARB2,SLC7A8,SMOX,TGFB2,TNFAIP3,TNFRSF1B,ZFHX3
methotrexate		chemical drug		0.939	0.939		7.2e-05	ABCA1,ACADM,ACOX1,ACSS2,ANXA4,CCL8,CTSS,CYP7A1,EHHADH,EI24,FADS1,GPI,HADHB,ICAM1,LY96,PCYT1A,PHYH,PPARA,RAC1,S100A11,SELENOP,TNFSF11,ZFP36L1	234 (11)
FGF21		growth factor		0.926	0.926	bias	0.0017	ACACA,ACADM,ATF6,BDH1,CS,FOS,HSPA5,XBP1	254 (13)
TMBIM6		other		-0.926	0.926	bias	0.00621	DNAJB9,HSPA5,WFS1,XBP1	39 (4)
colistin		biologic drug		0.905	0.905		0.000911	ACP2,CD63,CTSB,EPS15L1,FOS,LAMP2,LGALS1,LGALS3,MCOLN1,RHOA,SBF2,SLC7A8
kanamycin A		chemical drug		0.905	0.905		0.00107	ACP2,CD63,CTSB,EPS15L1,FOS,LAMP2,LGALS1,LGALS3,MCOLN1,RHOA,SBF2,SLC7A8
metronidazole		chemical drug		0.905	0.905		0.00241	ACP2,CD63,CTSB,EPS15L1,FOS,LAMP2,LGALS1,LGALS3,MCOLN1,RHOA,SBF2,SLC7A8
IRF4		transcription regulator		-0.895	0.895		0.000279	BNIP3,CANX,CD68,CLTA,CTSS,GALNT2,HSPA8,ITGB1,MANF,PPIB,RAB7A,RAC1,RHOA,TSPAN31,XBP1,YBX1,YWHAH,ZFP36L1
TXNIP		other		0.885	0.885		0.00422	CS,ICAM1,IDH1,LDHA,MDH2,PGK1,PPARA	275 (12)
cycloheximide		chemical reagent		-0.88	0.88		0.0307	ACOX1,AGFG1,CALR,CCR1,CD44,EGFR,EIF4G1,FOS,FOSB,GCLC,GLB1,GSK3B,HSPA8,ICAM1,LDHA,MMP19,NFE2L2,PGK1,SLC30A1,TNFAIP3,TNFSF11
FASN		enzyme		0.863	0.863	bias	0.00287	ACACA,ACOX1,EDNRB,FGF1,GSK3B,MRAS,SIRT2,VIM	237 (10)
ERBB2		kinase		0.855	0.855		1.27e-07	ACP2,ACSS2,ANXA2,APLP2,ATP6AP2,ATP6V1A,BNIP3,CD82,CPM,DAG1,DHRS7,EGFR,EHHADH,EXT1,F2R,FRRS1,FUT10,GNPTAB,GPC1,GPD2,GXYLT2,HADHB,HM13,ICAM1,IDH1,IGF1R,ITGB1,LDHA,LGALS1,LGALS3,MAF,NCF2,NPC1,NPC2,PDHA1,PDIA4,PGM1,PHYH,PLIN2,PSEN1,QKI,RNF41,S100A4,S100A6,SPAG1,TAGLN,TAX1BP3,TGFBI,TMED9,TMEM43,TNFAIP3,VIM,WFS1,XBP1,ZEB2	360 (20)
geranylgeranyl pyrophosphate		chemical - endogenous mammalian		-0.849	0.849	bias	0.00267	ABCA1,CYP7A1,ICAM1,PPARA,RHOA	286 (12)
ATG7		enzyme		0.836	0.836		0.000457	ACACA,CD44,CD82,HK1,IRS1,MSR1,PECAM1,PLIN3,PRKCD,S100A4,SLC37A2,TLR4	317 (11)
CYP19A1		enzyme		0.833	0.833		1.3e-05	ACACA,ACADM,ACOX1,ASPG,BACE1,CD44,CRYZ,CYP7A1,EGFR,GSK3B,IRS1,PLIN2,S100A10,SLC25A5,WNT7B	215 (10)
sucrose		chemical - endogenous mammalian		0.826	0.826	bias	0.00333	ACACA,ACSS2,DDAH1,FOS,FOSB,PDIA3
3-methyladenine		chemical toxicant		0.816	0.816		0.0114	BACE1,GSK3B,HSP90B1,HSPA5,S100A10,VIM
NEUROG1		transcription regulator		-0.816	0.816		0.0369	CD82,CYSLTR2,GASK1B,PLK2,RHOA,S100A4
streptozocin		chemical drug		0.809	0.809		0.00767	ACACA,ATF6,ATP1B1,CD163,CD68,CYP7A1,FOS,HSPA5,ICAM1,IGF1R,IRS1,LGALS3,MAF,MSR1,SLC25A20,SLC25A5,SLC7A8,VDAC1,VIM,XBP1	377 (21)
C1QA		other		0.788	0.788	bias	2.54e-05	CD163,CD44,CD68,F2R,MERTK,S100A10,TLR4,VIM	191 (7)
imatinib		chemical drug		-0.788	0.788	bias	4.09e-05	ATF6,ATP1B1,ATP2C1,ATP6AP1,ATP6V0B,ATP6V1A,ATP6V1C1,ATP6V1F,BCAP31,CALR,FECH,HSP90B1,HSPA5,HSPA8,HYOU1,LAMTOR3,NDUFB2,NFE2L1,PDIA3,PDIA4,PLIN2,RAB31,RPN1,RTN4,SDHD,SH3GLB1,TNFAIP3,VCP,YWHAG	139 (3)
ammonium		chemical - endogenous mammalian		0.784	0.784		4.36e-08	ACSF2,CAST,CD44,CISD3,CTSB,DYNLL1,GPC1,ITGB1,KLF15,LGMN,LUZP1,MESD,NPC2,PSMC5,QKI,RALB,RHOA,RHOT1,RPN1,S100A4,SAE1,TPP1,UGDH,UQCRC2,VAT1,ZEB2
APP		other		0.782	0.782	bias	2.15e-07	ABCA1,AIF1,AIFM1,ANXA5,APLP2,ARRDC3,ATG3,ATP1B1,ATP6V1A,ATP6V1E1,BACE1,CALR,CANX,CAST,CD44,CD68,CD82,CLTA,CLTB,CLTC,CRK,CS,CTSB,DDAH1,EGFR,EXT1,FOS,FOSB,GAB1,GDI2,GLIS3,GPC1,GPI,GSK3B,HIPK2,HK1,HSP90AA1,HSPA5,HSPA8,HYOU1,ICAM1,IDE,IGF1R,LDHA,LGALS3,LHFPL2,LRP6,MAF,MAP2K2,MERTK,MSR1,NDUFS8,NENF,PGAM1,PGK1,PRDX6,PRKACA,PRKAR2A,PSEN1,PSENEN,RHOA,SAP30,STXBP1,TAGLN,TLR4,TLR8,TPP1,VDAC1,ZFHX3,ZFP36L1	339 (20)
RHOA	0.054	enzyme		0.761	0.761	bias	0.0226	FOS,ICAM1,ITGB1,PDHA1,PPARA,RHOA,SDC2,TAGLN
FOXO3		transcription regulator		-0.748	0.748		0.00517	AGFG1,BCL2L13,BNIP3,CERS5,CTSB,EDNRB,FABP5,FOS,FOSB,GCLC,HTATIP2,ICAM1,IGF1R,IGFBP7,PECAM1,PRCP,PRKCD,RTN4,SH3GLB1,TGFB2,TNFRSF1B,VIM	354 (16)
Lh		complex		0.742	0.742	bias	0.000351	ACP2,ACP3,ADCY9,ARHGAP35,ARL4C,CDC42EP4,COL15A1,DUSP3,EGFR,FOS,MAP2K1,MMP19,NPC2,PGK1,PLIN3,PLPP1,PPP2R5B,PRKACA,PRKAR2A,PSMD1,PTPN21,RAB1A,RAB31,RAB5C,SNAP23,TGFB2,TNFAIP3
Immunoglobulin		complex		-0.74	0.74		4.72e-05	ACACA,AIF1,CALR,CCL8,CD163,CD44,CD63,CD68,CPEB2,CTSA,CTSH,CYP7A1,DDX4,DLST,EDNRB,EXT1,F13A1,FCER1G,FGF1,FOS,FOSB,GALM,GPI,GSK3B,ICAM1,IDH3A,IFI30,LGALS1,LGALS3,MAF,MDH1,MDH2,MEF2A,MICAL2,NCF2,NDUFB3,NDUFS8,NFIL3,PDHA1,PECAM1,PGK1,PGM1,PHKG1,RAB31,RBKS,RRBP1,SDHD,SLC25A43,SLC39A6,SLC3A2,SMOX,TLR8,TNFRSF1B,TNFSF11,TXNRD1,XBP1,ZEB2	378 (14)
IREB2		translation regulator		-0.736	0.736		0.0121	FECH,FTL,LDHA,SDHB
RET		kinase		0.73	0.73	bias	0.0286	ANXA4,CTSB,EDNRB,FOS,HSP90AA1,HSPA8,MAF,PRKCD,RNF11,RTN4,TGFB2
SP600125		chemical drug		-0.726	0.726	bias	0.000291	ABCA1,ATF6,ATP6AP2,BDH1,CD44,CHST12,CPM,CREB3L2,CYP7A1,FABP5,FGF1,FOS,FOSB,GNS,H2BC21,HSPA5,ICAM1,IRS1,NEDD9,PLCB3,PLK2,SGPL1,SMPDL3A,TLR4,TNFAIP3,TNFSF11	408 (22)
ATG5		other		-0.724	0.724		2.83e-05	DYNLL1,EMC4,HSPA5,ICAM1,LGALS1,NFE2L2,PDIA3,PECAM1,PRKCD,PSEN1,RTN4,TOMM40	151 (4)
PSEN1	0.095	peptidase		0.719	0.719		5.97e-05	ATP1B1,ATP6V1A,ATP6V1E1,BACE1,CANX,CLTA,CLTB,CLTC,CS,CTSS,DHRS7,EGFR,F2R,FOS,GBA2,GDI2,HK1,HSP90AA1,HSPA5,HSPA8,IDE,MAP2K2,MERTK,MSR1,PGAM1,PGK1,PRDX6,PSEN1,PSENEN,RHOQ,STXBP1,VDAC1	320 (15)
calcitriol		chemical drug		-0.717	0.717		0.00845	ANXA2,CD163,CD44,CYB5R1,CYP7A1,DDAH1,EGFR,FECH,FOS,GLUD1,GPX4,IDH1,IGF1R,LDHA,LGALS1,MAF,MTRES1,NDUFB2,ODC1,OSCAR,OXCT1,PDHA1,PRKCD,RAB32,RARRES1,SOAT1,TGFB2,TLR4,TLR8,TNFAIP3,TNFSF11	386 (17)
TFAM		transcription regulator		0.707	0.707	bias	3.58e-07	ACADM,ACOX1,FABP5,HK1,PGAM1,PGK1,PPARA,SLC25A20	150 (7)
trovafloxacin		chemical drug		0.707	0.707	bias	0.00419	CRK,CYP7A1,EGFR,FOS,GCLC,ICAM1,MAP3K8,TNFAIP3	193 (7)
FGFR1		kinase		-0.707	0.707	bias	0.0102	ATF6,EIF4G1,FGF1,FOS,HSP90B1,HSPA5,PPARA,VIM,XBP1
Tcf7		transcription regulator		-0.706	0.706		0.0482	ATP6V0A1,CROT,EPHX1,EVI5,GPD2,IGF1R,LPCAT3,MAF,NR6A1,PECAM1,PSAP,SCAMP1,SLC35D1,SOAT1
PSEN2		peptidase		-0.701	0.701		0.00589	ANXA5,CTSS,DHRS7,EGFR,F2R,GBA2,IGF1R,NDUFS8,PSEN1,PSENEN	241 (8)
tazemetostat		chemical drug		0.684	0.684	bias	0.0028	B3GNT2,CD44,CD58,CTBP2,CUX1,DNM3,EGFR,EIF4G1,ELF4,HSPA5,LGALS1,MANF,NEK6,OLFM1,PITPNA,PLCB1,PLK2,PPP2R5B,RTN4,SDC2,STXBP1,ZSWIM6
Nr1h		group		0.667	0.667	bias	0.0136	ABCA1,ACACA,ACE,ATP1B1,CYP7A1,ECE1,F2R,FECH,FGF1,MERTK,NPC1,TLR4
dinoprost		chemical - endogenous mammalian		0.647	0.647	bias	0.00887	ANXA4,EGFR,FOS,LIPA,MGST1,NFIL3,PDIA4,YWHAG	277 (14)
TAZ		enzyme		0.636	0.636		0.0437	ANXA11,ANXA2,ANXA5,CD180,CD44,HSP90AA1,IDH1,IRS1,LDHA,MANF,P4HA1,PECAM1,PGM1,PLK2,PSMC1,TAGLN,UGDH
cholic acid		chemical - endogenous mammalian		0.62	0.62		0.00821	ABCA1,ACE,ACOX1,CYP7A1,EHHADH,EPHX1,MGST1,TAGLN	145 (10)
PKD1		ion channel		-0.607	0.607		0.00646	ARHGAP10,ATP1B1,CAMSAP2,EGFR,FOSB,GATM,HSP90B1,IDH1,MCUB,NEDD9,PSEN1,RHOA,SDHB,SFXN3,TNFSF11,UQCRC2	156 (4)
NR3C1		ligand-dependent nuclear receptor		0.606	0.606		0.00116	ABCA1,ARPC2,ATP1B1,ATP6AP1,ATXN1,CAPN2,CCR1,CPEB4,CYP7A1,DAG1,DEGS1,DYNLL1,EBAG9,F2R,FCER1G,FOS,GAB1,ICAM1,IDH1,IGF1R,MPC2,NFIL3,PARP4,PLIN2,PLK2,POGK,PPARA,PRKCD,PRKCI,PSEN1,PYGL,RAB11A,RNF11,RRAGC,RTN4,SCNN1A,SELENOP,SGPL1,SH3GLB1,TNFAIP1,TNFAIP3,TNFRSF1B,TNFRSF21,TNFSF11,YWHAG,YWHAH	413 (17)
NMU		other		0.577	0.577	bias	0.0232	ATF6,FOSB,XBP1,ZFP36L1
TRPM2		ion channel		0.577	0.577		0.0322	ATG3,BNIP3,LDHA,PDIA3
LGALS1	0.283	other		0.573	0.573	bias	0.0209	CCR1,CXCL14,ICAM1,LGALS1,LGALS3,MAF,TNFAIP3
arotinoid acid		chemical toxicant		0.555	0.555	bias	0.00121	ABCA1,FOS,ODC1,RARRES1,TNFSF11	192 (7)
17-alpha-ethinylestradiol		chemical drug		0.552	0.552	bias	0.0171	AARS1,ARRDC3,CCR1,CD68,CTSS,CYP7A1,FOS,IFI30,MANF,ODC1,SCARB2,SLC25A5
ELAVL1		other		0.547	0.547	bias	0.0399	ABCA1,ANXA11,CCL8,CD68,CTSS,EIF4G1,FOS,MPEG1,PLA2G7,PSAP,SLC7A7,TIMM17A,TLR4,VIM
methamphetamine		chemical drug		-0.537	0.537	bias	3.34e-06	ACOX1,CARMIL1,CAST,FOS,FOSB,GPX4,H3-3A/H3-3B,ICAM1,IGF1R,LGALS1,NDUFB10,NDUFB3,SLC25A20,TNFRSF1B,UQCRC2	197 (7)
CDH1		other		-0.525	0.525		0.0419	CD44,DDB1,EGFR,MMP19,S100A4,VIM
methylprednisolone		chemical drug		0.514	0.514		2.81e-07	ADGRL2,ANXA2,ARSB,ASAH1,ATP1B1,ATRN,BDH1,CAMK1,CD180,CD44,CREG1,CROT,CTSH,CTSS,DYNLL1,ECE1,EDNRB,EPHX1,FABP5,FAH,FOS,GATM,GCLC,GLUD1,GPC1,HAAO,HACD3,HNMT,HSP90B1,IDH1,IGSF6,ITGB1,KLF15,LIPA,MDFIC,NFE2L2,ODC1,PCYT1A,PGAM1,PLAAT3,PLIN2,PRKACA,SCAMP1,SIRT2,SLC30A1,SLC39A1,SNAP23,SORD,TLR4,TNFAIP3,VIM,ZFP36L1	277 (7)
CD36		transmembrane receptor		0.5	0.5	bias	0.0471	ACACA,ATF6,HSP90B1,HSPA5,ICAM1,IGF1R,IGFBP7,XBP1
SP2509		chemical reagent		0.489	0.489	bias	0.00607	B3GNT2,CD58,CTBP2,CUX1,DNM3,EGFR,EIF4G1,ELF4,HSPA5,LGALS1,MANF,NEK6,OLFM1,PITPNA,PLCB1,PLK2,PPP2R5B,RTN4,SDC2,STXBP1,ZSWIM6
AREG		growth factor		0.478	0.478	bias	0.048	CPEB2,EGFR,FOS,H2BC21,SAE1,SLC36A1,TXNRD1
prednisolone		chemical drug		-0.471	0.471	bias	0.00639	ATG3,BNIP3,CD163,CTSB,CTSS,DRAM1,EIF4G1,GAB1,HSP90AA1,HSPA8,MAP2K1,NFIL3,PGK1,RHOA,SDC2,TMEM43,TNFAIP3,TNFSF11	288 (7)
2-amino-5-phosphonovaleric acid		chemical - other		-0.451	0.451		0.021	EXT1,FOS,FOSB,KCNK6,LHFPL2,LRPAP1,OLFM1,OTULINL,PLEKHO1,PRKAB2,TNFAIP3
HSP90B1	0.158	other		-0.447	0.447	bias	0.0059	CALR,CANX,HSPA5,TLR4,XBP1
estrogen receptor		group		-0.447	0.447	bias	0.00902	CD44,EGFR,FOS,IRS1,TLR4,TRIP10,XBP1	331 (18)
PAK2		kinase		-0.447	0.447		0.014	PRKCI,S100A6,TAGLN,TUBB1,ZEB2
SETD2		enzyme		-0.447	0.447		0.0275	BTRC,GSK3B,IGF1R,QKI,RTN4
RHO		G-protein coupled receptor		0.426	0.426		4.18e-05	ACADM,ATF6,CD44,CTSS,DPYSL3,FOS,PLA2G7,S100A6,SELENOP,TNFAIP3,XBP1
butylated hydroxyanisol		chemical toxicant		0.392	0.392	bias	0.0206	EGFR,FOS,GCLC,NFE2L2
THRA		ligand-dependent nuclear receptor		0.391	0.391		0.0286	ACACA,CD44,CTSB,CTSH,CYP7A1,EHHADH,FOS,GPD2,LAMP2,NCOA4,VDAC1
CSF3		cytokine		-0.39	0.39		0.00531	CAMK1,CD44,CHP1,DNM3,EPS8,FLOT1,FOS,GNB4,ICAM1,LY96,NFIL3,ODC1,TAGLN,TLR4,TLR8,TNFAIP3,TNFRSF1B	317 (11)
dihydrotestosterone		chemical - endogenous mammalian		-0.384	0.384	bias	0.0043	ACE,ACP3,BCAP31,CACYBP,CANX,CD63,DYNLL1,EGFR,F2R,FTL,GPI,GPX4,HSP90AA1,IGF1R,IRS1,ITGB1,LDHA,LGALS1,ODC1,PAM,PPARA,SEL1L,SELENOP,SLC1A5,TGFB2,TKT,UGDH	392 (17)
IND S7		chemical - kinase inhibitor		-0.378	0.378	bias	6.64e-05	CALU,GLUD1,PDIA3,PGAM1,PGK1,VDAC2,VIM
PLIN5		other		0.378	0.378		0.00082	ACADM,ACOX1,GCLC,GPX4,NFE2L2,PPARA,TXNRD1	193 (8)
ATP2B2		transporter		0.378	0.378	bias	0.00145	BATF2,CALR,HIPK2,HSPA5,RAB11A,SLC1A5,XBP1	35 (3)
tanespimycin		chemical drug		-0.378	0.378	bias	0.048	ACACA,HSP90B1,HSPA5,HSPA8,IGF1R,TNFAIP3,TNFSF11
CTNNB1		transcription regulator		-0.374	0.374	bias	0.00302	ACACA,ACTR3,ASRGL1,ATP6V0A1,BACE1,BCAP31,CAPZB,CD44,CRAT,CREG1,EGFR,F13A1,F2R,FCER1G,FOS,GALC,GALM,GIPC1,GNG10,GPR137B,HTATIP2,IRS1,ITGB1,LGALS3,LIPA,LRP6,MPEG1,NDUFB10,NDUFB2,NDUFS8,NR6A1,PECAM1,PGK1,PGM1,PLIN2,PLIN3,PSAP,PTPRJ,RPL7L1,S100A4,SDC2,SDHD,SLC1A5,STXBP1,TNFRSF1B,TNFSF11,TULP3,UBQLN4,VAV1,VIM,WNT7B,ZEB2	367 (17)
uranyl nitrate		chemical toxicant		0.363	0.363		7.72e-07	CANX,CRYZ,FTL,GLUD1,GPI,HSPA8,IGFBP7,LAMP2,LGALS3,ODC1,PDHA1,PECAM1,PHYH,RAB5C,SELENOP,TAGLN,TNFAIP1
ursodeoxycholic acid		chemical - endogenous mammalian		0.342	0.342		0.0146	CYP7A1,GCLC,IRS1,LGALS3,MAF,NFE2L2,TGFB2
chloropromazine		chemical drug		-0.334	0.334	bias	0.016	FOS,PLCB1,TAGLN,WIPI1
FGF1	1.374	growth factor		-0.328	0.328		0.00826	CD68,FOS,FRMD3,GCLC,ICAM1,IRS1,NFE2L2,ODC1,PECAM1,RHOU,TGFB2	330 (13)
RLN2		other		0.328	0.328		0.0121	EDNRB,FOS,TGFB2,TLR4
INS		other		0.318	0.318		0.0213	ACACA,ACADM,FOS,FOSB,HSPA5,ICAM1,IGF1R,IRS1,NFE2L2,PLIN2,PLK2,XBP1
PTEN		phosphatase		0.314	0.314		8.12e-06	ACACA,ACOX1,AGFG1,ARHGAP10,BTRC,CD44,CLTA,CLTC,CS,CTSB,DEGS1,ECI2,EGFR,EHHADH,FOS,HADH,HADHB,IDH3A,IDH3B,IFI30,IGF1R,ITGB1,KIAA0930,LAMP2,LEPROT,LGALS3,MDH1,NDUFB3,NEU1,NFE2L2,NFIL3,PDHA1,PECAM1,PGK1,PGM1,PYGL,RAB5C,SDHB,SDHD,SLC35D1,SLC7A8,SMOX,SNX2,SNX3,SOAT1,SORD,THYN1,TNFAIP1,TRAPPC3,ZEB2	325 (16)
PNPLA2		enzyme		0.313	0.313	bias	0.00348	ACADM,ACOX1,CD68,CS,HSPA5,ICAM1,IRS1,PPARA	304 (17)
APOA1		transporter		0.312	0.312	bias	0.0226	ABCA1,HSPA5,ICAM1,PCYT1A,RAC1,TLR4
fulvestrant		chemical drug		0.308	0.308	bias	0.0274	CAST,CRYZ,EGFR,FOS,ICAM1,IGF1R,IRS1,MANF,RAC1,SELENOP,SLC25A5
phorbol 12,13-dibutyrate		chemical - endogenous non-mammalian		0.278	0.278	bias	0.0429	FOS,IGF1R,MAP3K8,PRKCD
Zn2+		chemical - endogenous mammalian		-0.277	0.277	bias	0.000588	FOS,SLC30A1,SLC39A6,SLC39A7,SLC39A8	65 (3)
TERT		enzyme		0.277	0.277		0.0251	BNIP3,CALD1,CALU,EGFR,F2R,GLB1,ICAM1,RAB9A,SASH1,VIM,XBP1
SIRT3		enzyme		0.262	0.262	bias	0.0302	ACADM,ACOX1,GSK3B,PECAM1,PPARA,VIM
FOS	0.526	transcription regulator		0.259	0.259	bias	1.01e-07	ACACA,ACOX1,ANXA4,APLP2,ARF1,ATP2C1,CALU,CAST,CD44,CD68,CTSB,CTSH,CYP7A1,EEA1,EPS8,FLRT2,FMN1,FOS,FOSB,GBA,GSK3B,HSP90B1,HSPA5,HTATIP2,ICAM1,ITGB1,LAMP2,LGALS3,LPCAT3,MGST1,NCF2,NFE2L2,NFIL3,ODC1,PLK2,QKI,RAB31,RALB,S100A10,SNAP23,SNX3,STK3,TGFBI,TNFSF11,TPP1,TRAPPC3,VIM,WNT7B	110 (5)
PTP4A1		phosphatase		-0.247	0.247	bias	0.000176	AARS1,ACTR3,ANXA5,B3GNT2,CLTC,COL15A1,CRK,GDI2,IGFBP7,PECAM1,SYCP2,TKT,VIM,WDR83OS
eicosapentenoic acid		chemical drug		0.24	0.24		0.000968	CD44,FADS1,FOS,NFE2L2,PLIN2,PPARA,SELENOP,SLC25A20,SOAT1,TGFB2,TNFRSF1B	246 (13)
HIPK2	0.168	kinase		0.234	0.234	bias	0.00213	AVIL,FECH,GCLC,LGALS3,NFE2L2,PECAM1,RAC1,TMEM26,VIM
corticosterone		chemical - endogenous mammalian		0.233	0.233		0.00389	ACACA,ACOX1,ATP1B1,BACE1,CALD1,FOS,HSPA5,IDE,IRS1,ITGB1,PYGL,WNT7B,XBP1	313 (14)
ILF3		transcription regulator		-0.23	0.23	bias	0.00187	ACSS2,ANXA5,CD163,EGFR,FABP5,FMN1,FOS,LGALS3,PLA2G7,SLC3A2
NCSTN		peptidase		0.224	0.224	bias	0.00219	CD68,EGFR,FCER1G,PSEN1,PSENEN,VIM	242 (8)
hydroxypropyl-beta-cyclodextrin		chemical drug		0.218	0.218	bias	0.00135	ABCA1,CD68,CTSB,CXCL14,CYP7A1,LIPA,NPC1,NPC2	81 (7)
OSBPL8		transporter		0.218	0.218	bias	0.00263	ABCA1,ACACA,CYP7A1,HSPA5
nitroarginine		chemical reagent		-0.204	0.204	bias	0.0232	CD44,GCLC,NFIL3,RHOA
acetaminophen		chemical drug		0.203	0.203		1.67e-07	ACADM,ACOX1,ALDH7A1,CAST,CCR1,EPHX1,FECH,FTL,GCLC,GLUD1,GPX4,HSPA5,ICAM1,IDH1,IGF1R,IRS1,ITGB1,MGST1,NFE2L2,ODC1,PECAM1,PLA2G7,PRDX6,SELENOP,SLC25A5,TKT,TXNRD1,UGDH	352 (17)
BMP6		growth factor		0.2	0.2	bias	0.000314	ACADM,ADGRL2,ARHGAP18,CD44,EPHX1,FRMD4B,GNB4,SAP30,SORD,TAGLN,TXNRD1,XBP1
TRAF3		enzyme		-0.198	0.198		0.00414	ANXA4,CARMIL1,CCR1,EGFR,HSPA5,ICAM1,MPEG1,PYGL,TNFAIP3,XBP1	276 (12)
WNT3A		cytokine		0.197	0.197	bias	0.000349	ARHGAP18,ATF6,ATP1B1,BACE1,CALR,CD44,CD68,DVL3,GPNMB,GSK3B,IRS1,LRP6,NDUFB10,NDUFB2,NDUFS8,NEK6,NR6A1,RHOA,RHOU,SDHD,TGFB2,TNFSF11,VIM,WNT7B,XBP1	179 (5)
LDLR		transporter		-0.197	0.197		0.0472	ABCA1,ACACA,CCR1,CD68,CYP7A1,ENPP4,FABP5,GALM,GATM,GPI,HSPA5,ICAM1,MERTK,MSR1,PPARA
tetrachlorodibenzodioxin		chemical toxicant		0.176	0.176		0.0282	AARS1,ACOX1,AIF1,DOCK7,EGFR,EPS15L1,FOS,GALNT1,GBA2,GHITM,GPI,HSPA8,IDH1,IRS1,ITGB1,M6PR,MANF,NEDD9,NFE2L2,ODC1,RAB10,S100A4,SLC25A5,SLC35F6,STRADA,TGFB2,UGDH
VCAN		other		-0.17	0.17		0.0117	ATRN,DAG1,EGFR,FABP5,GLB1,GLIS3,ICAM1,ITGB1,LGALS3,MCFD2,PAM,RNASE4,SMPDL3B
NOTCH1		transcription regulator		-0.162	0.162		0.0191	CD44,CD68,CD82,EGFR,FCER1G,FOS,FOSB,GLUD1,HSPA8,IGF1R,ITGB1,NDUFV2,PDIA3,RHOU,TAGLN,TGFB2,TNFSF11
SLC2A1		transporter		0.152	0.152	bias	0.0104	ACACA,ALDH1L2,PPARA,SLC1A5
ACLY		enzyme		-0.152	0.152	bias	0.016	ACACA,ACSS2,IDH3A,SDHB
KL		enzyme		-0.152	0.152	bias	0.0226	CAST,CRYGS,HSPA5,ICAM1,MERTK,XBP1
deoxynivalenol		chemical toxicant		-0.147	0.147	bias	0.0182	ATF6,HSPA5,ICAM1,XBP1
pioglitazone		chemical drug		0.133	0.133		0.0271	ABCA1,BACE1,CYP7A1,FOS,HSPA5,ICAM1,IRS1,NCEH1,NCF2,PLIN2,SOAT1,TNFRSF1B,XBP1
zinc		chemical drug		-0.104	0.104		0.0387	AIFM1,ASPG,LIPA,MAP2K1,PDE4A,SLC30A1,SLC39A7
dichlorovinylcysteine		chemical toxicant		0.078	0.078		0.00067	EGFR,HAAO,IGF1R,MDH2,ODC1,SORD
NPC1	0.188	transporter		0.074	0.074	bias	0.000504	ABCA1,CCR1,CD68,CTSB,CYP7A1,LGALS3,LIPA,NPC1,NPC2,TLR4,XBP1	272 (13)
MTOR		kinase		-0.068	0.068	bias	2.67e-06	ACACA,ACADM,ACOX1,AIFM1,ARL4C,AVIL,BNIP3,CLTC,CS,DAG1,EGFR,FABP5,GLG1,GLUD1,HADHB,HSP90B1,IQSEC2,IRS1,LDHA,MDH1,MDH2,PDE4A,PDHA1,PECAM1,PPARA,PPIB,PRKAR2A,RHEB,RHOA,TLR4,UQCRC2	342 (15)
simvastatin		chemical drug		-0.067	0.067		0.00071	ABCA1,CALD1,DDAH1,F2R,FADS1,FOS,GSK3B,HK1,ICAM1,NCF2,PECAM1,PPARA,RAC1,RHOU,S100A6,SLC16A7,SOAT1,TLR4,VIM	336 (17)
SFRP1		transmembrane receptor		-0.063	0.063	bias	0.0275	ACACA,BACE1,SDC2,TGFB2,VIM
(+)-MK-801		chemical drug		-0.014	0.014		0.0119	FOS,FOSB,HSPA5,ICAM1,PPP2CB,RAC1,RHOA,STXBP1
monorden		chemical - endogenous non-mammalian		0	0		0.00203	EGFR,HSP90B1,HSPA5,IRS1	13 (2)
spermidine		chemical - endogenous mammalian		0	0		0.00203	FOS,HSPA5,ODC1,XBP1
RASSF1		other		0	0	bias	0.0094	CREG1,EGFR,EPB41L3,FOS,PLK2,TUBB1	146 (4)
imipramine		chemical drug		0	0	bias	0.0206	ASAH1,FOS,TAGLN,WIPI1
bufalin		chemical reagent		0	0		0.029	FOS,HSPA5,YWHAG,YWHAH
BMS-690514		chemical drug		0	0	bias	0.0356	CTSH,HSP90AA1,HSPA8,PPARA
bryostatin 1		chemical drug		0	0	bias	0.0356	CD44,ICAM1,ODC1,PRKCD
TAS4464		chemical drug		0	0	bias	0.0356	FOS,SLC25A5,SLC3A2,VIM
TFAP2C		transcription regulator		0	0		0.0469	CD44,EGFR,F2R,GPX4
UQCC3		other					3.53e-11	ATP13A3,ATP1B1,ATP2C1,ATP6AP1,ATP6AP2,ATP6V0A1,ATP6V0B,ATP6V0E1,ATP6V1A,ATP6V1C1,ATP6V1D,ATP6V1E1,ATP6V1F,GPI,HK1,NDUFA9,NDUFB10,NDUFB2,NDUFB3,NDUFS8,NDUFV2,PGAM1,PGK1,SDHB,SDHD,UQCRC2
MAPT		other					5.11e-10	AAK1,AARS1,AIF1,ANXA5,AP1B1,ARF1,ATP1B1,ATP6V1A,ATP6V1E1,BACE1,CANX,CAPN2,CAST,CD63,CLTA,CLTB,CLTC,CS,CTSS,DNAI3,DPYSL3,ELF4,EPHX1,FOS,FRRS1,GDI2,GPNMB,GPX4,GSK3B,HK1,HSP90AA1,HSPA5,HSPA8,MDH1,MPEG1,MYO5A,NDUFS8,NDUFV2,PARP4,PGAM1,PGK1,PRDX6,PSEN1,PSMD2,RAB10,S100A6,SLC1A5,SLC37A2,STXBP1,TCN2,UQCRC2,VDAC1,VIM	255 (8)
DYSF		other					1.98e-08	ABCA1,ACACA,ACOT9,ACTR3,ANXA2,ARPC2,CD68,CTSH,CTSS,ETF1,FTL,GPR137B,IDH3A,ITGB1,LGALS3,MPEG1,PSAP,S100A4
TCL1A		transcription regulator					2.22e-07	CCR1,CD68,CTSB,CTSH,CTSS,FCER1G,FOS,GPNMB,IGSF6,MMP19,MPEG1,MSR1,MYO5A,NEU1,SCARB2,SLC15A3	259 (7)
ATP5IF1		other					7.01e-07	ACACA,ACAD9,ACADM,ACSS2,AIFM1,ASAH1,GPD2,HADH,HADHB,OXCT1,PCCB,SDHB,TXNRD1
HNRNPH1		other					2.95e-06	ACOX1,BACE1,CARMIL1,EBAG9,H3-3A/H3-3B,NDUFB10,NDUFB3,SLC25A20,TMEM70,VPS35
SMYD1		transcription regulator					4.02e-06	BDH1,FAHD1,IDH3A,IDH3B,NDUFA9,OXCT1,PPARA,PYGL,SDHD,TKT,UQCRC2
Sos		group					9.88e-06	ACOX1,APLP2,ATP2C1,CAST,CD44,EEA1,EPS8,FLRT2,FMN1,FOS,GBA,GSK3B,ITGB1,MGST1,NFE2L2,NFIL3,ODC1,PLK2,QKI,RALB,STK3,TPP1	222 (5)
PLN		transporter					2.68e-05	ADAM9,ANXA2,CALU,GNA11,HSP90B1,ITGB1,PGK1,RAB10,RAB1A,VCP,VIM
MYL2		other					5e-05	ANXA2,ANXA5,ANXA7,CALR,HK1,HSPA5,LGALS1,PDIA3
Pln		other					5.16e-05	ANXA2,CALU,GNA11,HSP90B1,ITGB1,PGK1,RAB10,RAB1A,VCP,VIM
CYP1A1		enzyme					0.000107	ANXA4,ANXA7,AP2M1,CHP1,DAG1,DYNLRB1,ECI2,ETHE1,GPC1,ODC1,QKI,SDHB,SEPTIN2
TYROBP		transmembrane receptor					0.000108	FKBP15,HLX,ICAM1,ITGB1,LHFPL2,NCF2,NCKAP1L,NPC2,SLC1A5,TNFRSF1B	258 (7)
HGS		other					0.000129	EGFR,FOS,SCNN1A,STAM
diphtheria toxin		chemical - endogenous non-mammalian					0.00016	ABCA1,ATRN,CAST,CD163,CD63,EGFR,FOS,LGALS1,MERTK,OPHN1,PLA2G7,S100A10,SCAMP1,TNFAIP3
camptothecin		chemical drug					0.000182	ANXA2,ANXA4,CAST,CCR1,CLTB,EGFR,EI24,FOS,FOSB,GPI,GPNMB,GRINA,HSPA5,ICAM1,LGALS3,MERTK,MYO5A,P2RX4,PECAM1,PLIN2,PRKAB1,PRKCI,RHEB,SLC25A5,STK3,TGFBI,TNFRSF1B,TPM4,TPP1,ZFP36L1	242 (7)
3-nitropropionic acid		chemical toxicant					0.000184	ATP1B1,ATP6V0E1,ATP6V1C1,BACE1,DRAM1,GCLC,GPI,GSK3B,LDHA	272 (10)
globotriaosylceramide		chemical - endogenous mammalian					0.000214	CD44,EEA1,LAMP2
n-nitrosomethylbenzylamine		chemical toxicant					0.000234	ANXA2,ARPC2,ATP6V0E1,CCDC115,CD44,CIB2,CRK,HSP90AA1,IDH1,LAMP2,MGST1,RAB1A,SLC30A1,UBXN4,YWHAH
GFAP		other					0.000243	ATF6,CD44,HSPA5,ITGB1,VIM
SERPINA1		other					0.000308	ATF6,CYP7A1,HSP90B1,HSPA5,PDIA3,TLR4,VCP,XBP1	256 (16)
black raspberry extract		chemical drug					0.000369	ANXA2,ARPC2,ATP6V0E1,CCDC115,CD44,CIB2,CRK,HSP90AA1,LAMP2,RAB1A,SLC30A1,UBXN4,YWHAH
7S NGF		complex					0.000519	FOS,GCLC,NFE2L2
ERN2		kinase					0.000519	HSPA5,ICAM1,XBP1	70 (4)
PRKAG3		kinase					0.000622	ABCA1,ATP1B1,ATP6V1A,BACE1,FTL,HSPA5,IFI30,ODC1,OXCT1,PAM,PLIN3,PPP1R14B,RHOU,SELENOS,SORD,ZEB2
halofuginone		chemical drug					0.000664	ANXA4,CD44,CPQ,CTSS,EDNRB,EPHX1,F2R,GATM,HK1,LGALS1,NFE2L2,PPT1,SCPEP1,SLC39A8,TAGLN
NUS1		enzyme					0.00101	ATF6,HSPA5,XBP1
ZYX		other					0.00101	FOS,HIPK2,ITGB1
erastin		chemical drug					0.00113	GCLC,GPX4,LAMP2,NCOA4
PON1		phosphatase					0.00113	ABCA1,CD68,ICAM1,MSR1	123 (9)
diacylglycerol		chemical - endogenous mammalian					0.00113	ACADM,ACOX1,ODC1,PRKCD
ticagrelor		chemical drug					0.00145	ICAM1,PECAM1
SFTPA2		other					0.00145	HSPA5,XBP1
TTC7A		other					0.00145	DDX4,EGFR
PTPase		group					0.00145	ABCA1,IRS1	149 (7)
FBLIM1		other					0.00145	EGFR,TNFSF11
ACOD1		enzyme					0.00145	NFE2L2,TNFAIP3
LRP1B		transmembrane receptor					0.00145	ABCA1,NCEH1
BNIP3	0.114	other					0.00145	AIFM1,RHEB	149 (4)
teleocidins		chemical toxicant					0.00145	FOS,ODC1
EHD1		other					0.00154	EGFR,HSP90B1,ITGB1,VIM
RHEB	0.106	enzyme					0.00172	BACE1,IRS1,RHEB	150 (4)
MAP1LC3B		other					0.00172	ATF6,CTSA,LAMP2
HIVEP3		transcription regulator					0.00172	CREB3L2,S100A4,TNFSF11
GNMT		enzyme					0.00172	ABCA1,NPC1,NPC2
PRN694		chemical drug					0.00172	FOS,FOSB,TNFAIP3	191 (7)
zimelidine		chemical drug					0.00172	ASAH1,TAGLN,WIPI1
phenethyl isothiocyanate		chemical drug					0.00188	ATP6V0E1,CAPN2,CCDC115,CRK,HSP90AA1,IDH1,MGST1,QSOX1,RAB1A,TXNRD1,UBXN4	53 (2)
fluoride		chemical - endogenous mammalian					0.00263	FOS,HSPA5,TNFSF11,XBP1
CACNA1C		ion channel					0.00267	ANXA2,PRKACA,S100A10
miR-217-5p (and other miRNAs w/seed ACUGCAU)		mature microRNA					0.00267	ACACA,ACOX1,PPARA
CCX771		chemical reagent					0.00267	CD44,ITGB1,PECAM1
thyroid hormone receptor		group					0.00267	ABCA1,ACOX1,CYP7A1,EHHADH,FOS	180 (8)
VCP	0.079	enzyme					0.00267	HSPA5,NEDD8,OS9,PPIB,SEL1L
interferon beta-1a		biologic drug					0.00276	CS,FCER1G,FCGRT,FKBP15,GNB4,LGALS1,NCF2,NDUFB2,NFIL3,PGAM1,PGK1,TNFRSF1B
APH1A		peptidase					0.00389	EGFR,PSEN1,PSENEN	241 (8)
poloxamer		chemical reagent					0.00389	ACADM,ACOX1,PPARA
setanaxib		chemical drug					0.00389	CD44,LDHA,XBP1
POR		enzyme					0.004	ABCA1,ACER1,ANXA5,BDH1,C11orf54,CYP7A1,EHHADH,ETHE1,FGF1,HADHB,LGALS1,LGALSL,PLA2G7,RETSAT,UGDH
potassium channel		group					0.00423	FOS,SCNN1A
DDX28		enzyme					0.00423	EGFR,IGF1R
STARD5		transporter					0.00423	ABCA1,NPC1
ACAT1		enzyme					0.00423	ABCA1,ITGB1
Gap		group					0.00423	FOS,RASGRF1
CASQ1		other					0.00423	HSPA5,XBP1
P4HB		enzyme					0.00423	PDIA3,PDIA4
TPM1		other					0.00423	CALD1,RHOA
Manf		other					0.00423	HSP90B1,HSPA5
UPP1		enzyme					0.00423	ACOX1,EHHADH
ARHGEF11		other					0.00423	ABCA1,FOS
LY3214996		chemical drug					0.00423	GPX4,NCOA4
singlet oxygen		chemical - endogenous mammalian					0.00423	EGFR,ICAM1
K ATP Channel		complex					0.00423	HYOU1,SCNN1A
5-phenylvaleric acid		chemical reagent					0.00423	DNAJB9,XBP1
Srebp		group					0.00512	ACSS2,FOS,IDH1,NPC1
MAP2K7		kinase					0.00517	BTRC,CRYBA4,FCGRT,HSPA5,ITGB1,P2RX4,PDIA3
IGF2R		transmembrane receptor					0.0054	DDAH1,NEDD9,NPC1
tin mesoporphyrin		chemical drug					0.0054	ICAM1,SLC25A20,SLC25A5
pituitary adenylate cyclase-activating polypeptide		biologic drug					0.00548	ADGRL2,ARHGAP32,DPYSL3,FAH,FRRS1,PLK2
MED30		transcription regulator					0.00621	CS,NDUFB3,SDHB,SDHD
FAS		transmembrane receptor					0.00696	AIFM1,ANXA2,CAST,CCR1,CD44,CLTB,COL15A1,FOS,FOSB,GPNMB,ICAM1,LGALS3,MERTK,MYO5A,P2RX4,PECAM1,PLIN2,PRKAB1,PRKCI,RHEB,STK3,TLR8,TNFRSF1B,TPM4	326 (14)
HIPK1		kinase					0.00721	GCLC,NFE2L2,PECAM1
miR-129-5p (and other miRNAs w/seed UUUUUGC)		mature microRNA					0.00721	CAMTA1,FNDC3B,GALNT1
miR-378a-3p (and other miRNAs w/seed CUGGACU)		mature microRNA					0.00721	IGF1R,ODC1,SUFU
MANF	0.142	other					0.00721	ATF6,HSPA5,XBP1
ACKR1		G-protein coupled receptor					0.00744	ICAM1,MYO5A,PRDX6,TNFAIP3
NR6A1	0.243	ligand-dependent nuclear receptor					0.00744	CAMK1,GPD2,TLR4,VIM
UBA5		enzyme					0.00825	CANX,HSPA5
USE1		other					0.00825	HSPA5,XBP1
GLIPR2		other					0.00825	EGFR,VIM
UFC1		enzyme					0.00825	CANX,HSPA5
CDK5RAP3		other					0.00825	CANX,HSPA5
GGA1		transporter					0.00825	BACE1,GGA2
miR-328-3p (and other miRNAs w/seed UGGCCCU)		mature microRNA					0.00825	BACE1,CD44
crocin		chemical drug					0.00825	HSPA5,XBP1
GCLC	0.1	enzyme					0.00825	FOS,SLC39A8
CYP8B1		enzyme					0.00825	ABCA1,CYP7A1	18 (3)
GGA3		transporter					0.00825	BACE1,GGA2
HK2		kinase					0.00825	SDHB,UQCRC2	201 (7)
DDX17		enzyme					0.00825	ABCA1,S100A4
GGT1		enzyme					0.00825	EGFR,TNFSF11
APLP2	0.186	other					0.00825	EGFR,GSK3B
dexpramipexole		chemical drug					0.00825	HK1,LDHA
pubchem compound 25247557		chemical reagent					0.00825	ACOX1,SLC25A20	123 (6)
phosphoramidon		chemical - endogenous non-mammalian					0.00825	ECE1,EDNRB
C25-140		chemical reagent					0.00825	ICAM1,TNFAIP3
N-butyldeoxynojirimycin		chemical drug					0.00825	ICAM1,MSR1
pravastatin		chemical drug					0.00827	ABCA1,CYP7A1,ICAM1,PPARA,RHOU,SLC16A7,TLR4	257 (14)
CARM1		transcription regulator					0.00879	FOS,FTL,GCLC,HSP90AA1,ICAM1	47 (2)
2-mercaptoacetate		chemical drug					0.00882	ANXA2,CD68,ICAM1,S100A10	261 (8)
ginsenoside Rb1		chemical - endogenous non-mammalian					0.00935	ACOX1,FOS,PPARA	114 (7)
clobetasol propionate		chemical drug					0.00935	FABP5,GCLC,ICAM1	191 (7)
chlorcyclizine		chemical drug					0.00935	ASAH1,TAGLN,WIPI1
AFAP1-AS1		other					0.00935	RAB10,RAB11A,RHOA
APBB1		transcription regulator					0.00935	CD82,EGFR,TAGLN	237 (6)
DRD1		G-protein coupled receptor					0.00935	FOS,FOSB,S100A10
azetidyl-2-carboxylic acid		chemical reagent					0.00935	HSP90B1,HSPA5,HSPA8
RV 538		chemical reagent					0.00935	ABCA1,ICAM1,LAMP2
DMD		other					0.00991	APLP2,CAMTA1,CRYZ,CTSS,DAG1,GATM,HSPA8,LAMP2,MPEG1,PHKG1,RNF14,S100A10,SELENOP,SH3GLB1,TTC7B,VIM
oxymatrine		chemical drug					0.0104	ACE,AIFM1,PPARA,TLR4
perhexiline		chemical drug					0.0118	ASAH1,TAGLN,WIPI1
(±)-2-hydroxyoleic acid		chemical drug					0.0118	PRKACA,PRKAR2A,XBP1
LIPA	0.35	enzyme					0.0118	ABCA1,PECAM1,RAB7A
CSK		kinase					0.0118	FCER1G,FOS,TAGLN
VLDLR		transporter					0.0118	ABCA1,FOS,TNFAIP3
RPL22		translation regulator					0.0118	DNAJB9,HSPA5,XBP1
EDNRA		transmembrane receptor					0.0118	ECE1,FOS,ICAM1
ARHGDIA		other					0.0118	FOS,RAC1,SCNN1A
ebselen		chemical drug					0.0118	GCLC,ICAM1,TLR4
BRAF		kinase					0.0131	APLP2,ATF6,B3GNT2,BTRC,CD63,CLPTM1,CPM,DAG1,GPC1,HM13,ICAM1,ITGB1,MCOLN1,NPC1,XBP1
chondroitin sulfate E		chemical - endogenous mammalian					0.0134	ARHGAP18,CALR
Hbb		other					0.0134	ICAM1,PECAM1
Erm		group					0.0134	CD44,ICAM1
olmesartan		chemical drug					0.0134	ICAM1,TNFSF11
DGKE		kinase					0.0134	CS,ICAM1
IL1F10		cytokine					0.0134	MERTK,TGFB2
Gpcr		group					0.0134	EGFR,FOS
AGR2		other					0.0134	EGFR,FOS
miR-382-5p (miRNAs w/seed AAGUUGU)		mature microRNA					0.0134	TAGLN,VIM
WSB1		other					0.0134	HIPK2,SAP30
LSP1		other					0.0134	ITGB1,PECAM1
WZ-4002		chemical drug					0.0134	SDHB,UQCRC2
ARHGEF25		other					0.0134	RAC1,RHOA
NME3		kinase					0.0134	ITGB1,VIM
SORL1		transporter					0.0134	FOS,HYOU1
RBCK1		transcription regulator					0.0134	ICAM1,TNFAIP3
CDK7		kinase					0.0134	CTBP2,TNFAIP3
JV-1-65 hGHRH(1-29)NH2		chemical reagent					0.0134	EGFR,IGF1R
phenylmethylsulfonyl fluoride		chemical - protease inhibitor					0.0134	EGFR,TLR4
perfluorodecanoic acid		chemical toxicant					0.0134	ACOX1,PPARA
RAC2		enzyme					0.0137	DIAPH2,FOS,LDHA,RAC1,S100A6,TKT
UBQLN2		other					0.0137	CD68,DESI1,PSMC5,PSMD1,PSMD2,SLC35F6
P2RY2		G-protein coupled receptor					0.0139	ICAM1,NFE2L2,SCNN1A,VTN
creatine		chemical - endogenous mammalian					0.0139	CS,GATM,SLC6A8,TLR4
YWHAG	0.122	other					0.0146	GPI,HYOU1,PRDX6
PEMT		enzyme					0.0146	CD68,DERL2,HSPA5
PLAGL2		transcription regulator					0.0146	BNIP3,LDHA,NCF2
ABCB4		transporter					0.015	CCR1,CXCL14,LGALS3,TGFB2,TNFAIP3,VIM
LMNB1		other					0.0163	DDB1,GDI2,MGST1,PLIN2,TGFB2,TGFBI
SELENOS	0.144	other					0.0178	ATF6,HSPA5,XBP1
PPP1R1B		phosphatase					0.0178	CD44,FOS,GSK3B
PSME3		peptidase					0.0178	ACACA,LDHA,PGM1
ZBTB33		transcription regulator					0.0178	MTA2,PGK1,S100A4
PDGF (family)		group					0.0178	CALR,PDIA3,VIM
SPTLC2		enzyme					0.0178	HSPA5,SPTLC1,XBP1
GPI	0.146	enzyme					0.0178	RAC1,RHOA,VIM
SP2		transcription regulator					0.0178	FOS,PCYT1A,PRKCD
AIFM1	0.064	enzyme					0.0178	AIFM1,BNIP3,NDUFA9
GTF2I		transcription regulator					0.0178	FOS,HSPA5,PDIA4
RHOB		enzyme					0.0178	EGFR,ICAM1,RHOA
Z-551		chemical reagent					0.0178	ACOX1,CD68,TLR4
intralipid		chemical drug					0.0178	FOS,PLIN2,XBP1
U18666A		chemical reagent					0.0178	ABCA1,NPC1,XBP1
24-hydroxycholesterol		chemical - endogenous mammalian					0.0178	ABCA1,ACE,HSPA5
cobalt		chemical toxicant					0.0178	ICAM1,LDHA,PGK1
RXRB		ligand-dependent nuclear receptor					0.0182	ABCA1,ACADM,ACOX1,CTSB,CTSS,S100A4,SLC6A8
RCE1		peptidase					0.0191	GDI2,MGST1,PLIN2,TGFB2,TGFBI
GNA14		enzyme					0.0195	BNIP3,KCNK6,MAP3K8,MGST1,NEU1,NFIL3,ZFP36L1
adenosine dialdehyde		chemical reagent					0.0196	ICAM1,TXNRD1
GTP		chemical - endogenous mammalian					0.0196	CD63,EGFR
Cbp/p300-Maf-Nfe2l2		complex					0.0196	FTL,GCLC
UFL1		enzyme					0.0196	CANX,HSPA5
ESRP1		other					0.0196	CD44,RAC1
KCNK2		ion channel					0.0196	ICAM1,PECAM1
PGRMC2		transporter					0.0196	SDHB,UQCRC2
VANGL2		other					0.0196	ACTR3,EPS8
SNHG20		other					0.0196	VIM,ZEB2
AP2M1	0.21	other					0.0196	ATP6V0E1,P2RX4
CNGB3		ion channel					0.0196	CAPN2,HSPA5
DAB2IP		other					0.0196	CD44,VIM
miR-320b (and other miRNAs w/seed AAAGCUG)		mature microRNA					0.0196	TAGLN,VIM
AMBN		growth factor					0.0196	RHOA,TNFRSF1B
APAF1		other					0.0196	HSPA5,VIM
F2RL3		G-protein coupled receptor					0.0196	CD63,FOS
GJA8		transporter					0.0196	ATF6,CALR
RTKN		other					0.0196	FOS,TNFAIP3
SFTPC		other					0.0196	HSPA5,S100A4
19,20-epoxydocosapentaenoic acid		chemical - endogenous mammalian					0.0196	S100A4,ZEB2
G6PC1		phosphatase					0.0196	HSPA5,HYOU1
AR-A014418		chemical reagent					0.0196	ANXA7,CD44
6,7-dinitroquinoxaline-2,3-dione		chemical reagent					0.0196	FOS,FOSB
risedronic acid		chemical drug					0.0196	HSPA8,PDIA3
tamsulosin		chemical drug					0.0196	FOS,VIM
JWH-015		chemical reagent					0.0196	CCR1,ICAM1
curcuminoids		chemical drug					0.0196	ICAM1,NFE2L2
PDZ1i		chemical reagent					0.0196	RAC1,RHOA
GSK2837808A		chemical reagent					0.0196	LDHA,SLC1A5
10,12-tricosadiynoic acid		chemical reagent					0.0196	ACADM,EHHADH
dihematoporphyrin ether		chemical drug					0.0196	EGFR,HSP90B1
N-retinylidene-N-retinylethanolamine		chemical - endogenous mammalian					0.0196	DRAM1,NPC1
CV 3988		chemical reagent					0.0196	ICAM1,ITGB1
LMNA		other					0.0205	ADAMTS12,BCL2L13,CCL8,EPB41L3,FGD5,GCLC,GLIS3,H3-3A/H3-3B,KLF15,MAP3K8,NPC1,PPARA,PPM1H,RCCD1,SELENOS,SLC36A1,VCP
glycine		chemical - endogenous mammalian					0.0213	FOS,ODC1,TLR4
C1q		complex					0.0213	ICAM1,MERTK,PECAM1
perfluorooctanoic acid		chemical reagent					0.0213	ACOX1,EGFR,PPARA
salubrinal		chemical reagent					0.0213	ATF6,HSPA5,XBP1
GAS2L3	0.244	other					0.0213	EPHX1,F2R,PLK2
SEL1L	0.095	other					0.0213	HSPA5,RHEB,XBP1
SLC2A3		transporter					0.0213	GPI,LDHA,PGAM1
DGAT1		enzyme					0.0213	ACOX1,HSPA5,PPARA
FGFR4		kinase					0.0232	ACACA,CD44,CYP7A1,FOS
PPP3CA		phosphatase					0.024	CD82,FTL,IGF1R,LAMP2,MGST1,PSAP,S100A4,VIM
15-epi-lipoxin A4		chemical - endogenous mammalian					0.0251	PPARA,TLR4,TNFAIP3
ALDH1A1		enzyme					0.0251	ACACA,ACADM,PPARA
SLC40A1		transporter					0.0251	BNIP3,CYBRD1,PGK1
mir-451		microRNA					0.0251	EMC4,PGM1,RAC1
2-arachidonoylglycerol		chemical - endogenous mammalian					0.0251	BACE1,PLIN2,PPARA
MDM4		transcription regulator					0.026	HIPK2,LGALS3,VIM,WNT7B
triamcinolone hexacetonide		chemical drug					0.0268	ICAM1,TNFSF11
ZNF100		transcription regulator					0.0268	DDAH1,NEDD9
PITHD1	0.085	other					0.0268	ACE,PSMD1
ZNF85		transcription regulator					0.0268	DDAH1,NEDD9
ZNF254		transcription regulator					0.0268	DDAH1,NEDD9
RASSF8		other					0.0268	DDAH1,NEDD9
ZNF431		transcription regulator					0.0268	DDAH1,NEDD9
dinaciclib		chemical drug					0.0268	HSPA5,XBP1
HNRNPR		other					0.0268	CANX,PLK2
PDE6B		enzyme					0.0268	FOS,NFE2L2
miR-192-5p (and other miRNAs w/seed UGACCUA)		mature microRNA					0.0268	IGF1R,ZEB2
ZNF665		other					0.0268	DDAH1,NEDD9
ZNF528		other					0.0268	DDAH1,NEDD9
ZNF43		transcription regulator					0.0268	DDAH1,NEDD9
ZNF429		transcription regulator					0.0268	DDAH1,NEDD9
SLC6A2		transporter					0.0268	DYNLL1,PSAP
GLP1R		G-protein coupled receptor					0.0268	ABCA1,FOS
ZNF708		other					0.0268	DDAH1,NEDD9
PSENEN	0.119	peptidase					0.0268	PSEN1,PSENEN
PT-2385		chemical drug					0.0268	GLB1,SDHB
15-E2-isoketal modified phosphatidylethanolamine		chemical reagent					0.0268	HSPA5,ICAM1
Immunoglobulin Lambda Light Chain		group					0.0268	HSPA5,XBP1
Gm26313		other					0.0268	CANX,PLK2
diquat		chemical toxicant					0.0268	NFE2L2,TXNRD1
KU-55933		chemical drug					0.0268	GLB1,VIM
cyclopentenone		chemical reagent					0.0268	ICAM1,TNFSF11
N-acetyl-L-aspartic acid		chemical - endogenous mammalian					0.0268	ACACA,CD163
desmopressin		biologic drug					0.0269	FOS,H3-3A/H3-3B,HSPA8,RHOA,S100A11,SNX3,VDAC1,YWHAH
FOXP3		transcription regulator					0.0285	CCR1,FOS,IGF1R,LDHA,LGALS1,LGALS3,MAF,NFIL3,PCYT1A,TNFAIP3,XBP1,ZEB2
anakinra		biologic drug					0.029	ATP6V0A1,GRINA,ICAM1,VWA5A
fluvoxamine		chemical drug					0.029	CCR1,FOS,GLB1,PITPNA
Ras homolog		group					0.0293	FOS,ITGB1,TNFSF11
EGOT		other					0.0293	EGFR,IGF1R,TGFB2
CRBN		enzyme					0.0293	HSPA5,ODC1,XBP1
elastase		group					0.0293	ICAM1,MLKL,PSEN1
PLCG1		enzyme					0.0293	FOS,LDHA,PECAM1
EPHX2		enzyme					0.0293	HSPA5,ICAM1,XBP1
SLC6A3		transporter					0.0293	DYNLL1,FOSB,PSAP
superoxide		chemical - endogenous mammalian					0.0293	ICAM1,TLR8,TNFSF11
glycyrrhetinic acid		chemical drug					0.0293	ATP1B1,ICAM1,TLR4
Ap2		group					0.0322	BACE1,F2R,ICAM1,LIPA
Ikb		group					0.0338	HSPA5,ICAM1,TNFAIP3
FAT1		other					0.0338	CD44,VIM,ZEB2
CREBZF		transcription regulator					0.0338	DNAJB9,HSPA5,XBP1
CCK		other					0.0338	EEA1,FOS,HSPA5
(-)-arctigenin		chemical reagent					0.0338	BACE1,GSK3B,MSR1
mir-218		microRNA					0.0338	BMX,SASH1,ZEB2
PLIN1		other					0.0338	ACACA,ACADM,HADHB
DBP		transcription regulator					0.0338	CYP7A1,PPARA,SCNN1A
BID		other					0.0338	CTSB,CTSH,CTSS
SCP2		transporter					0.0338	ACOX1,CYP7A1,PLIN2
PD 153035		chemical drug					0.0338	FOS,HSPA5,XBP1
MR-409		chemical reagent					0.0338	CREB3L2,F2R,RHOA
polyunsaturated fatty acids		chemical - endogenous non-mammalian					0.0338	ACACA,ACOX1,TLR4
3,5-L-diiodothyronine		chemical - endogenous mammalian					0.0348	CYP7A1,GPD2
L-cysteine		chemical - endogenous mammalian					0.0348	CTNS,FOS
CTNS	0.182	transporter					0.0348	HSPA5,PDIA3
ANO1		ion channel					0.0348	EGFR,TAGLN
GPX5		enzyme					0.0348	PDIA3,PDIA5
PNPLA8		enzyme					0.0348	HSP90B1,HSPA5
ANGPTL8		other					0.0348	ACACA,ACSS2
TSPYL5		other					0.0348	CAST,F11R
parathyroid hormone-related protein		biologic drug					0.0348	FOS,TNFSF11
STRN		other					0.0348	SCNN1A,VIM
CYSLTR1		G-protein coupled receptor					0.0348	FOS,NFE2L2
SCNN1A	0.219	ion channel					0.0348	CD68,HSPA5
PLP2	0.132	transporter					0.0348	ICAM1,PECAM1
GRB10		other					0.0348	FOS,IRS1
YWHAB		other					0.0348	SCNN1A,TAGLN
TSPO		transmembrane receptor					0.0348	ICAM1,VDAC1
ZNF91		transcription regulator					0.0348	DDAH1,NEDD9
MUC4		other					0.0348	EGFR,VIM
TAS1R3		G-protein coupled receptor					0.0348	SLC1A5,SLC3A2
amoxicillin		chemical drug					0.0348	TLR4,TLR8
cholestyramine		chemical drug					0.0348	CYP7A1,SOAT1
raclopride		chemical drug					0.0348	FOS,SDHB
coumestrol		chemical toxicant					0.0348	FOS,HSP90B1
xestospongin C		chemical - endogenous non-mammalian					0.0348	ICAM1,MAF
carnosol		chemical - endogenous non-mammalian					0.0348	ICAM1,NFE2L2
retinaldehyde		chemical - endogenous mammalian					0.0348	CD44,EGFR
buserelin		biologic drug					0.0348	ANXA5,FOS
SOD1		enzyme					0.0369	CAST,DPYSL3,FOS,GCLC,GNG10,HSPA8,ICAM1,NFE2L2,NFIL3,P2RX4,PITPNA,PRDX6,PRKACA,PTPN21,RAC1,TNFAIP3,TNFSF11
PAX3		transcription regulator					0.0375	CTSA,ECPAS,GLB1,GPX4,IRS1,M6PR,NEDD9,NPC2,OLFM1,PPIB,RAB31,TCN2,TGFB2
sn-1,2-didecanoylglycerol		chemical - endogenous mammalian					0.0381	ODC1
chondroitin sulfate proteoglycan		chemical reagent					0.0381	RHOA
CSDE1 HNRNPD PABP PAIP1 SYNCRIP		complex					0.0381	FOS
mepazine		chemical drug					0.0381	LAMP2
ABLIM2		other					0.0381	TAGLN
CDC14B		phosphatase					0.0381	SIRT2
clofazimine		chemical drug					0.0381	PLIN2
panitumumab		biologic drug					0.0381	EGFR
capsular polysaccharide		chemical - other					0.0381	MSR1
peptide YY 3-36		biologic drug					0.0381	FOS
RhoGap		group					0.0381	RHOA
growth factor receptor		group					0.0381	FOS
PDGF-CC		complex					0.0381	GSK3B
diacyl lipopeptide		chemical - other					0.0381	TNFSF11
etarotene		chemical reagent					0.0381	ODC1
toyocamycin		chemical - endogenous non-mammalian					0.0381	XBP1
bovine testicular hyaluronidase		biologic drug					0.0381	CD44
3-tert-butyl-4-hydroxyanisole		chemical reagent					0.0381	EPHX1
GSK 189254		chemical drug					0.0381	FOS
DIS3L2		enzyme					0.0381	RAC1
(-)-OSU 6162		chemical drug					0.0381	FOS
PMM2		enzyme					0.0381	ICAM1
Flotillin		group					0.0381	EGFR
SRP54		enzyme					0.0381	XBP1
EGFLAM		other					0.0381	DAG1
ABCA12		transporter					0.0381	GBA
ALG2		enzyme					0.0381	CREB3L2
RNF217-AS1		other					0.0381	INTU
pridopidine		chemical drug					0.0381	FOS
isofagomine		chemical drug					0.0381	GBA
AI842136		other					0.0381	BACE1
TNS4		other					0.0381	EGFR
TMC8		other					0.0381	CIB1
MCAT		enzyme					0.0381	LY96
SRF-ELK1		complex					0.0381	FOS
WFDC1		other					0.0381	ICAM1
ABLIM3		other					0.0381	TAGLN
KLHL13		other					0.0381	IRS1
CERS3		transcription regulator					0.0381	ASAH1
PREX1		other					0.0381	RAC1
KCNK13	0.319	ion channel					0.0381	CD68
CERS4		transcription regulator					0.0381	ASAH1
LMF1		other					0.0381	CANX
RAB31	0.118	enzyme					0.0381	OCRL
ZGPAT		transcription regulator					0.0381	EGFR
HSF5		other					0.0381	CCL8
FCHSD2		other					0.0381	EGFR
DEPDC1		transcription regulator					0.0381	TNFAIP3
TBC1D16		other					0.0381	EGFR
MYADM		other					0.0381	ICAM1
CHMP6		other					0.0381	EGFR
CCM2		other					0.0381	RHOA
2810408I11Rik		other					0.0381	CCNYL1
SLC2A12		transporter					0.0381	SLC1A5
MLLT11		other					0.0381	CD44
MPC1		transporter					0.0381	MPC2
HOOK3		other					0.0381	MSR1
Mexis		other					0.0381	ABCA1
FGF14		growth factor					0.0381	FOS
KLHL9		other					0.0381	IRS1
TRI-AAT9-1		other					0.0381	EGFR
RUSC2		other					0.0381	EGFR
Gm13570/Gm4984		other					0.0381	MPC2
SNHG5		other					0.0381	ICAM1
KRT3		other					0.0381	PECAM1
CHCHD6		other					0.0381	IMMT
PF-431396		chemical drug					0.0381	ITGB1
vasopressins		biologic drug					0.0381	FOS
eprotirome		chemical drug					0.0381	CYP7A1
trodusquemine		chemical drug					0.0381	GSK3B
mediator		complex					0.0381	FOS
STX12		other					0.0381	ABCA1
ARHGEF17		other					0.0381	FOS
mubritinib		chemical drug					0.0381	MAF
DOCK1		other					0.0381	RAC1
RNA polymerase I		complex					0.0381	MARS1
TTPA		transporter					0.0381	IDE
PACSIN2		transporter					0.0381	EGFR
TMC6		transporter					0.0381	CIB1
ARHGAP26	0.155	other					0.0381	RHOA
AP2S1	0.142	transporter					0.0381	ATP6V0E1
KIFAP3		other					0.0381	FOS
CXCR5		G-protein coupled receptor					0.0381	TNFSF11
RAB27A		enzyme					0.0381	CD44
TNIP2		other					0.0381	MAP3K8
SLC10A2		transporter					0.0381	CYP7A1
MED7		transcription regulator					0.0381	TNFAIP3
PPY		other					0.0381	FOS
NUB1		other					0.0381	NEDD8
LINC01370		other					0.0381	GLIS3
GPHA2		other					0.0381	FOS
SLC52A1		transporter					0.0381	ICAM1
miR-338-5p (miRNAs w/seed ACAAUAU)		mature microRNA					0.0381	BACE1
miR-424-3p (miRNAs w/seed AAAACGU)		mature microRNA					0.0381	LGALS3
miR-377-5p (and other miRNAs w/seed GAGGUUG)		mature microRNA					0.0381	PRDX6
mir-584		microRNA					0.0381	PHACTR1
mir-1906		microRNA					0.0381	TLR4
miR-542-5p (miRNAs w/seed CGGGGAU)		mature microRNA					0.0381	EGFR
miR-133a-5p (and other miRNAs w/seed CUGGUAA)		mature microRNA					0.0381	RHOA
miR-188-3p (miRNAs w/seed UCCCACA)		mature microRNA					0.0381	BACE1
mir-188		microRNA					0.0381	BACE1
miR-502-5p (and other miRNAs w/seed UCCUUGC)		mature microRNA					0.0381	KMT5A
miR-605-5p (miRNAs w/seed AAAUCCC)		mature microRNA					0.0381	SEC24D
mir-216		microRNA					0.0381	YBX1
miR-706 (miRNAs w/seed GAGAAAC)		mature microRNA					0.0381	SLC3A2
miR-33-5p (and other miRNAs w/seed UGCAUUG)		mature microRNA					0.0381	ABCA1
miR-298-5p (and other miRNAs w/seed GCAGAGG)		mature microRNA					0.0381	BACE1
ACAT2		enzyme					0.0381	ABCA1
R333		chemical drug					0.0381	MAF
COPZ1		transporter					0.0381	NCOA4
NPVF		other					0.0381	FOS
GAK		kinase					0.0381	EGFR
NUP107		other					0.0381	FOS
REXO4		transcription regulator					0.0381	CRYZ
SNTB1		other					0.0381	ABCA1
CYP11B1		enzyme					0.0381	SCNN1A
SCD5		enzyme					0.0381	WNT7B
SLC12A5		transporter					0.0381	RAC1
FBXW8		enzyme					0.0381	IRS1
SLC1A2		transporter					0.0381	FOS
GPHB5		other					0.0381	FOS
SCN7A		ion channel					0.0381	FOS
namitecan		chemical drug					0.0381	EGFR
TUBB3		other					0.0381	ANXA5
CST4		other					0.0381	CTNS
DEGS1	0.124	enzyme					0.0381	EGFR
ANKS1A		other					0.0381	FOS
STXBP3		transporter					0.0381	HSPA5
RHPN2		other					0.0381	RHOA
GRB14		other					0.0381	IRS1
CST5		other					0.0381	ANXA5
ZBTB1		transcription regulator					0.0381	CXCL14
MED21		transcription regulator					0.0381	TNFAIP3
LARGE1		enzyme					0.0381	DAG1
EPGN		growth factor					0.0381	FOS
VPS25		other					0.0381	EGFR
TAX1BP3	0.166	transcription regulator					0.0381	FOS
ECSCR		other					0.0381	SOAT1
SNRK		kinase					0.0381	CACYBP
PDPN		other					0.0381	CD44
RAMP3		G-protein coupled receptor					0.0381	FOS
VPS18		transporter					0.0381	ITGB1
A130040M12Rik		other					0.0381	RAB23
LPAR3		G-protein coupled receptor					0.0381	EGFR
ABLIM1		other					0.0381	TAGLN
M6PR	0.095	transporter					0.0381	NPC1
STARD3		transporter					0.0381	ABCA1
ARAP1		other					0.0381	EGFR
cytarabine/filgrastim/fludarabine phosphate		biologic drug					0.0381	FOS
SLC25A10		transporter					0.0381	ACACA
ALS2		other					0.0381	RAC1
GABRA2		ion channel					0.0381	TLR4
EXOSC10		kinase					0.0381	FOS
CDKL2		kinase					0.0381	CD44
EEF1A1		translation regulator					0.0381	S100A4
FAM13A		other					0.0381	IRS1
COL10A1		other					0.0381	HSPA5
RANBP2		enzyme					0.0381	DDX39A
TPM2		other					0.0381	RHOA
VCX/VCX3A		other					0.0381	CAMK1
UE2316		chemical reagent					0.0381	IDE
RPL9		other					0.0381	VIM
clomoxir		chemical reagent					0.0381	ACADM
4-ethylsulfanylphenylmethylene hydantoin		chemical reagent					0.0381	CD44
4-hydroxyphenylmethylene hydantoin		chemical reagent					0.0381	CD44
TLR4-IN-C34		chemical reagent					0.0381	HSPA5
MKC-3946		chemical reagent					0.0381	XBP1
lithocholic acid acetate		chemical reagent					0.0381	CYP7A1
mir-328		microRNA					0.0381	BACE1
metalloproteinase inhibitor		chemical drug					0.0381	EGFR
NBI 27914		chemical drug					0.0381	FOS
guanfacine		chemical drug					0.0381	FOS
ondansetron		chemical drug					0.0381	FOS
flurothyl		chemical drug					0.0381	FOS
PR-619		chemical reagent					0.0381	BACE1
L 733060		chemical reagent					0.0381	FOS
SC-19220		chemical reagent					0.0381	ICAM1
selfotel		chemical drug					0.0381	FOS
(R)-5-(2-azetidnylmethoxy)-2-chloropyridine		chemical drug					0.0381	FOS
daclizumab		biologic drug					0.0381	MAF
ONO-8711		chemical drug					0.0381	FOS
MID-1		chemical reagent					0.0381	IRS1
(E)-2-(2-quinolin-2-yl-vinyl)-benzene-1,4-diol		chemical reagent					0.0381	CAPN2
ezogabine		chemical drug					0.0381	SAE1
CTOP		chemical reagent					0.0381	FOS
Ac-DEVD-CHO		chemical reagent					0.0381	FOS
ibutamoren		chemical drug					0.0381	FOS
limonoate D-ring-lactone		chemical - endogenous non-mammalian					0.0381	TLR4
cytisine		chemical drug					0.0381	FOSB
LY 354740		chemical drug					0.0381	FOS
droxidopa		chemical drug					0.0381	FOS
S(-)-carbidopa		chemical drug					0.0381	FOS
oxalic acid		chemical - endogenous non-mammalian					0.0381	MLKL
pristanic acid		chemical - endogenous mammalian					0.0381	PPARA
2-ethylhexanoic acid		chemical toxicant					0.0381	PPARA
poly(ADP-ribose)		chemical - endogenous mammalian					0.0381	AIFM1
2'-fucosyllactose		chemical - endogenous mammalian					0.0381	ICAM1
oxfenicine		chemical - endogenous non-mammalian					0.0381	ACADM
sarcosine		chemical - endogenous mammalian					0.0381	FOS
Cr3+		chemical reagent					0.0381	TNFSF11
peoniflorin		chemical drug					0.0387	CLTA,DDAH1,PDIA3
mir-140		microRNA					0.0387	BNIP3,PGK1,VIM
KCNIP3		transcription regulator					0.0387	FOS,FOSB,TNFAIP3
CREB3L1		transcription regulator					0.0387	CHST12,HSP90B1,HSPA5
ammonium chloride		chemical drug					0.0387	BACE1,CTSB,NPC1
apicidin		chemical - endogenous non-mammalian					0.0387	CCR1,PRKCD,SLC35D1
chelerythrine		chemical drug					0.0387	ATP6AP2,ICAM1,IGF1R
NR1D1		ligand-dependent nuclear receptor					0.0391	BNIP3,EHHADH,FOS,TLR4
CD3E		transmembrane receptor					0.0394	BNIP3,FOS,MAP3K8,SCARB2,TNFRSF1B,TNFSF11
LRP6	0.254	transmembrane receptor					0.0409	CD68,FOS,LRP6,RHOA,VIM
oleanolic acid		chemical - endogenous non-mammalian					0.0429	DDX4,GCLC,ITGB1,NFE2L2
indican		chemical - endogenous mammalian					0.0429	ATP6AP2,BNIP3,ICAM1,NFE2L2
eplerenone		chemical drug					0.0429	ACE,CD68,ICAM1,LGALS3
TCF		group					0.0432	CD44,CRAT,F13A1,FOS,IRS1,LGALS3,SLC1A5
APC		enzyme					0.0435	CD44,CS,EGFR,HADHB,MDH2,PPARA,SDHB,TNFSF11,TULP3
sphingosylphosphocholine		chemical - endogenous mammalian					0.0436	FOS,ICAM1
11-dehydrocorticosterone		chemical - endogenous mammalian					0.0436	ACACA,ACOX1
BLVRA		enzyme					0.0436	CERT1,PPARA
HVCN1		ion channel					0.0436	IRS1,PYGL
DKK3		cytokine					0.0436	ATF6,TAGLN
TENM1		transmembrane receptor					0.0436	EDNRB,GPNMB
tryptase		group					0.0436	F2R,TNFAIP3
S100A10	0.184	other					0.0436	ANXA2,S100A10
VWF		other					0.0436	LGALS3,TAGLN
SLC18A2		transporter					0.0436	DYNLL1,PSAP
CNBP		transcription regulator					0.0436	DUSP3,PGM1
mir-634		microRNA					0.0436	LAMP2,RAB1A
miR-126a-3p (and other miRNAs w/seed CGUACCG)		mature microRNA					0.0436	ADAM9,IRS1
GUSB		enzyme					0.0436	GLA,PITPNA
UBQLN1		other					0.0436	PSEN1,VIM
PTBP3		other					0.0436	VIM,ZEB2
STK25		kinase					0.0436	ACOX1,PLIN2
UTS2R		G-protein coupled receptor					0.0436	ABCA1,MSR1
HP		peptidase					0.0436	CD163,FOS
AP3B1		transporter					0.0436	CD63,LAMP2
ILF2		transcription regulator					0.0436	EGFR,FOS
GNRH2		other					0.0436	FOS,FOSB
BP-1-102		chemical reagent					0.0436	ICAM1,NFIL3
allyl isothiocyanate		chemical toxicant					0.0436	FOS,NFE2L2
acrylamide		chemical toxicant					0.0436	EGFR,FOS
SR1078		chemical reagent					0.0436	DNAJB9,HSPA5
ONECUT1		transcription regulator					0.0437	ACP3,ARHGAP32,CYP7A1,EIF4A1,ELOA,FABP5,GBF1,GLA,KATNBL1,LRRC59,MDH1,MFSD1,NEK6,SLC25A13,SNX3,VCP,VWA5A
COL2A1		other					0.0439	ATF6,HSPA5,XBP1
SP100		transcription regulator					0.0439	FOS,HSPA8,ICAM1
miR-293-5p (and other miRNAs w/seed CUCAAAC)		mature microRNA					0.0439	KLF15,MGST1,TAGLN
ITGA9		other					0.0439	CXCL14,TNFSF11,VIM
BACE1	0.253	peptidase					0.0439	APLP2,BACE1,GLG1
mangiferin		chemical - endogenous non-mammalian					0.0439	ACACA,ICAM1,PPARA
acetaldehyde		chemical - endogenous mammalian					0.0439	FOS,PPARA,SMOX
pilocarpine		chemical drug					0.0439	FOS,FOSB,LGALS3
TLE3		other					0.0455	ACAD9,NDUFA9,NDUFB10,NDUFB2,NDUFB3,NDUFV2,UQCRC2
MDK		growth factor					0.0469	ACE,LGALS1,S100A6,TAGLN
SOX10		transcription regulator					0.0469	DAG1,EDNRB,FOS,SUFU
trans-cinnamaldehyde		chemical drug					0.0494	CYP7A1,NFE2L2,TXNRD1
cis-urocanic acid		chemical drug					0.0494	EGFR,NCF2,TNFAIP3
MAT1A		enzyme					0.0494	ATP1B1,LTA4H,PRDX6
ACSS2	0.049	enzyme					0.0494	ACOX1,EHHADH,PPARA
miR-218-5p (and other miRNAs w/seed UGUGCUU)		mature microRNA					0.0494	EGFR,VIM,ZEB2
miR-199a-3p (and other miRNAs w/seed CAGUAGU)		mature microRNA					0.0494	CALU,CD44,PRDX6
MTM1		phosphatase					0.0494	BNIP3,DNM2,IGF1R
HFE		transmembrane receptor					0.0494	CYBRD1,HSP90B1,HSPA5
CCL4		cytokine					0.0494	CCR1,TNFSF11,XBP1
SFPQ		other					0.0494	ECE1,EPHX1,RAB23
CYP27A1		enzyme					0.0494	ABCA1,ACACA,CYP7A1
GLP-1-(7-34)-amide		biologic drug					0.0494	CYP7A1,FOS,IGF1R
arecoline		chemical drug					0.0494	F2R,S100A4,TNFRSF1B
agmatine		chemical - endogenous mammalian					0.0494	ICAM1,ODC1,PPARA

## Sheet: DEX_Val_down
Upstream Regulator	Expr Log Ratio	Molecule Type	Predicted Activation State	Activation z-score	|z-score|	Flags	p-value of overlap	Target Molecules in Dataset	Mechanistic Network
CEBPB		transcription regulator	Inhibited	-5.089	5.089	bias	4.24e-05	ASF1B,BARD1,CDC20,CDCA3,CDKN1B,CIT,CTCF,E2F8,EED,ESPL1,GNLY,HELLS,HMGB2,IRF9,KIF4A,LIX1,MCM2,MCM4,MMS22L,RAD51AP1,SPC24,TIPIN,TK1,TMPO,TOP2A,TRIP13,WEE1	54 (9)
beta-estradiol		chemical - endogenous mammalian	Inhibited	-4.874	4.874	bias	0.00485	AKAP12,APBB1,ARHGEF39,ARNT2,ASB1,BTG1,CAMK2A,CCDC80,CCNB1,CCNG2,CCNT2,CDC20,CDKN1B,CHAF1B,CRNKL1,CXCR4,DDX17,DLL4,DNMT3B,DNPH1,DUSP4,E2F8,ESPL1,FYN,GHSR,HELLS,HMGB2,ILF3,ITGA4,KIF4A,MCM10,MCM2,MCM4,MSMO1,NPW,ORC1,PKIB,POLA1,PSAT1,RASSF5,RGS3,SESN3,SRSF7,ST6GAL1,ST8SIA1,STK39,SYP,TARDBP,TK1,TOP2A,TSC22D3,TTK,UBE2C,WEE1,WNT5A	87 (6)
lipopolysaccharide		chemical drug	Inhibited	-4.031	4.031	bias	0.0107	AEN,ARHGEF3,BCL7A,BTG1,CCNG2,CCR9,CD38,CHAF1B,CORO1A,CRLF3,CXCR4,CYTIP,DDX17,DDX60,DGKA,DLL4,DUSP4,DYRK3,EMB,FYN,GLCCI1,GPR18,HELLS,HMGB2,IFI44,IFI44L,IFIH1,INPP5B,IRF9,ITGA4,JAK3,KCNJ15,MAGED1,MCM10,NCOA2,OCSTAMP,OGT,PARP14,PARP8,PNRC1,PPP1R16B,PSMB9,PSME1,PSME2,SENP1,SEPTIN1,SFXN1,SH2D1A,SIRT3,ST6GAL1,SYP,TGS1,TP63,TRAF6,TSC22D3,TTC14,USP18,WNT5A,ZNFX1
8-bromo-cAMP		chemical reagent	Inhibited	-3.876	3.876	bias	0.00249	ARNT2,CAMK2A,CCNB1,CCNG2,CDC20,CDKN1B,DLL4,DUSP4,ESPL1,FYN,ITGA4,MCM2,MCM4,OGT,RASSF5,SESN3,ST6GAL1,TTK,WEE1,WNT5A	62 (3)
Vegf		group	Inhibited	-3.87	3.87	bias	0.0224	AKAP12,APOM,CDC20,CXCR4,DLL4,DUSP4,HELLS,ITPR1,KIF11,MCM2,NCOA2,SKP2,SNRK,TRIP13,TTK,TUBGCP3,UBE2C
l-asparaginase		biologic drug	Activated	3.771	3.771	bias	7.25e-12	BARD1,CENPA,DSN1,E2F7,KIF11,KIF4A,KNTC1,MCM2,MCM4,MSMO1,NCAPG,NSL1,ORC1,PSAT1,RAD51AP1,RAD9B,TOP2A,UBE2C
MITF		transcription regulator	Inhibited	-3.713	3.713	bias	0.000498	CCNB1,CCNG2,CDCA3,DSN1,DSTYK,EME1,ESPL1,ITGA4,KIF4A,MCM2,MCM4,RFC5,SPC24,UBE2C
IFNG		cytokine	Inhibited	-3.673	3.673	bias	0.00686	ANAPC5,ARNT2,BTG1,CD38,CDC20,CDKN1B,CHI3L2,CORO1A,CXCR4,CYTIP,DDX60,DUSP4,ERCC8,IFI44,IFI44L,IFIH1,IRF9,ITGA4,ITPR1,JAK3,LIX1,MCM4,PARP14,PRKCQ,PSMB9,PSME1,PSME2,RCVRN,SKP2,SMPD3,ST6GAL1,STING1,STK39,TP63,TRAF6,TSC22D3,TXK,UBE2C,UBE2L6,USP18,WNT5A	59 (3)
aflatoxin B1		chemical - endogenous non-mammalian	Inhibited	-3.5	3.5	bias	0.000185	ASF1B,BARD1,CENPA,CHAF1B,DSN1,ESPL1,HLTF,KIF11,KNTC1,NSL1,PSAT1,RRN3,ST8SIA1,TOP2A,TTK,UBE2C
HGF		growth factor	Inhibited	-3.466	3.466	bias	0.00899	AKAP12,CDC20,CDKN1B,CXCR4,DUSP4,HELLS,ITPR1,KIF11,MCM2,NCOA2,SKP2,TP63,TRIP13,TTK,TUBGCP3,UBE2C	58 (7)
PRL		cytokine	Inhibited	-3.464	3.464	bias	0.00266	CCNB1,ERBB4,IFI44,IFI44L,IFIH1,IRF9,MAGED1,PARP14,PSME1,PSME2,SHFL,TP63,USP18
let-7		microRNA	Activated	3.293	3.293	bias	0.00301	CCNB1,CDC20,CDCA3,E2F8,ITGA4,MCM10,MCM2,MCM4,ORC1,RFC5,SKP2
poly rI:rC-RNA		biologic drug	Inhibited	-3.276	3.276	bias	0.0431	CD70,CDC20,CDCA3,DDX60,DLL4,DNMT3A,IFI44,IFI44L,IFIH1,IRF9,PARP14,PRKCQ,PSMB9,PSME2,ST6GAL1,TIAM2,TOP2A,TRAF6,USP18,WNT5A
IRF7		transcription regulator	Inhibited	-3.274	3.274	bias	0.000535	IFI44,IFI44L,IFIH1,IRF9,PARP14,PSMB9,PSME1,PSME2,TMPO,UBE2L6,USP18
CSF2		cytokine	Inhibited	-3.184	3.184	bias	0.00336	CCNB1,CD38,CDC20,CDCA3,CDKN1B,CHAF1B,CXCR4,E2F7,E2F8,ILF3,ITGA4,KIF11,KNTC1,PPIF,RHOH,SKA1,TICRR,TOP2A,TRIP13,UBE2C
medroxyprogesterone acetate		chemical drug	Inhibited	-3.174	3.174	bias	5.65e-05	ARNT2,CAMK2A,CCNB1,CCNG2,CDC20,CDKN1B,CXCR4,DLL4,DNMT3B,ESPL1,FYN,ITGA4,KIF11,MCM2,MCM4,NCAPG,OGT,RASSF5,SESN3,ST6GAL1,TTK,WEE1,WNT5A	64 (3)
CKAP2L	-0.308	other	Inhibited	-3.162	3.162	bias	5.11e-08	CCNB1,CDC20,CENPA,ESPL1,NCAPG,SGO2,SKA1,SPC24,TMPO,UBE2C
TBX2		transcription regulator	Inhibited	-3.138	3.138	bias	1.7e-06	ASF1B,CCNB1,CDCA3,CHAF1B,E2F7,E2F8,HELLS,MCM2,MCM4,TIPIN	37 (7)
Irgm1		other	Activated	3.113	3.113	bias	1.57e-05	CCNB1,CDCA3,DDX60,IFI44,IFIH1,IRF9,NCAPG,TK1,UBE2C,USP18	52 (3)
IFNA2		cytokine	Inhibited	-3.11	3.11	bias	0.00174	CD70,CDKN1B,DDX60,IFI44,IFI44L,IFIH1,IRF9,PSME1,SH2D1A,SHFL,UBE2L6,USP18
Interferon alpha		group	Inhibited	-3.099	3.099	bias	0.0315	CD38,CD70,CDKN1B,IFI44,IFI44L,IFIH1,IRF9,ITGA4,ITPR1,PARP14,PSMB9,SHFL,UBE2L6,USP18
IFNL1		cytokine	Inhibited	-2.96	2.96	bias	4.06e-05	DDX60,IFI44,IFI44L,IFIH1,IRF9,PSMB9,SHFL,UBE2L6,USP18
IL6		cytokine	Inhibited	-2.931	2.931	bias	0.00785	CCNB1,CD38,CDC20,CDKN1B,CENPA,CXCR4,CYTIP,IRF9,ITPR1,KIF11,KLRB1,LGR4,PSMB9,PSME1,PSME2,SC5D,STING1,SYP,TK1,TOP2A,TRAF6,TTK,UBE2C,WEE1,WNT5A	59 (3)
E2f		group	Inhibited	-2.804	2.804	bias	8.72e-05	CCNB1,E2F8,KNTC1,MCM2,MCM4,ORC1,POLA1,UBE2C	53 (7)
IRF3		transcription regulator	Inhibited	-2.781	2.781	bias	0.0177	CD70,DDX60,IFI44,IFI44L,IFIH1,PARP14,TMPO,UBE2L6,USP18
IL10		cytokine	Inhibited	-2.717	2.717		0.0141	ARNT2,CDKN1B,CENPA,CHI3L2,CIT,CXCR4,E2F8,ESPL1,HMGB2,ITGA4,MCM2,PSMB9,TOP2A,TRAF6,TSC22D3,WEE1
JQ1		chemical reagent	Activated	2.646	2.646	bias	0.023	CD70,CXCR4,KCTD16,KLRB1,MAPK13,TOP2A,TP63
PML		transcription regulator	Inhibited	-2.646	2.646		0.0296	CIT,CXCR4,DDX60,IFI44,IFI44L,IFIH1,PSMB9
miR-30c-5p (and other miRNAs w/seed GUAAACA)		mature microRNA	Activated	2.58	2.58	bias	0.0246	CEP72,DLL4,MLLT1,NAPG,SLC4A7,TP63,WNT5A
E2F1		transcription regulator	Inhibited	-2.566	2.566	bias	0.00025	CCNB1,CDC20,CDKN1B,DUSP4,E2F8,EED,HELLS,HLTF,HMGB2,MCM2,MCM4,MTBP,OGT,ORC1,POLA1,PSAT1,PSMB9,RAD52,RFC5,TK1,TOP2A,WEE1	59 (12)
VDR		transcription regulator	Inhibited	-2.55	2.55		0.0232	ARHGEF3,CCNB1,CDC20,CENPA,CHAF1B,IFI44L,KIF11,RAD51AP1,TK1,TP63
RC3H1		enzyme	Activated	2.449	2.449	bias	0.00245	IFI44,IFI44L,IRF9,SHFL,STING1,WNT5A
KDM5B		transcription regulator	Activated	2.449	2.449	bias	0.0481	CCNB1,CDCA3,CDKN1B,MCM2,TOP2A,TTK
EP400		other	Inhibited	-2.433	2.433	bias	1.28e-05	CDC20,CDCA3,E2F7,E2F8,MCM4,SKA1,SKP2
TRIM24		transcription regulator	Activated	2.433	2.433	bias	0.00142	DDX60,EMB,IFI44,IFIH1,IRF9,PRKCQ,PSMB9,USP18
TPH1		enzyme	Inhibited	-2.433	2.433	bias	0.00497	AEN,ASF1B,CD244,GPR171,NCAPG,SLAMF6
NONO		transcription regulator	Inhibited	-2.414	2.414	bias	0.000853	CD38,DDX60,IFI44,IFI44L,IFIH1,PARP14,PDE7A,UBE2L6,USP18
Ifnar		group	Inhibited	-2.414	2.414	bias	0.00995	IFIH1,IRF9,ITGA4,PSMB9,UBE2L6,USP18	49 (3)
CDKN1A		kinase	Activated	2.376	2.376	bias	0.00356	CCNB1,CDKN1B,CIT,E2F7,MCM4,ORC1,TOP2A,TP63,UBE2C	58 (9)
CASR		G-protein coupled receptor	Inhibited	-2.36	2.36	bias	0.00124	ARHGEF3,CCNB1,CDC20,CDKN1B,CENPA,CHAF1B,KIF11,RAD51AP1,TK1
CD3		complex	Inhibited	-2.255	2.255	bias	0.000564	BTG1,CAMK2A,CCR9,CD27,CDKN1B,CLK1,CORO1A,CXCR4,FYN,GABPB1,HELLS,IRF9,ITGA4,ITPR1,JAK3,RHOH,SRSF7,TARDBP,TFCP2,TMPO,TOP2A,TRAF6,UBE2L6,WEE1,ZNF76
RNASEH2B		other	Activated	2.236	2.236	bias	0.000719	DDX60,IFI44,IFIH1,PARP14,USP18
AREG		growth factor	Inhibited	-2.236	2.236	bias	0.025	CCNB1,CDC20,CENPA,CXCR4,TOP2A
DYRK1A		kinase	Activated	2.219	2.219	bias	7.57e-05	CCNB1,E2F8,KNTC1,MCM4,UBE2C
infliximab		biologic drug	Activated	2.219	2.219	bias	0.00831	DUSP4,EED,GNLY,TTK,WEE1
IRF1		transcription regulator	Inhibited	-2.176	2.176	bias	0.0298	CCNB1,IFI44,IFI44L,IFIH1,IRF9,PSMB9,PSME1,PSME2
miR-146a-5p (and other miRNAs w/seed GAGAACU)		mature microRNA	Activated	2.169	2.169	bias	0.0347	BLMH,CXCR4,MCM10,PEX11G,TRAF6
CDKN2A		transcription regulator	Activated	2.168	2.168		0.00156	ANAPC5,ASF1B,BARD1,CCR9,CDCA7L,CDKN1B,EED,HMGB2,MCM4,PSMB9,RAD51AP1,SKP2,TK1,TMPO,TP63	54 (9)
ID2		transcription regulator	Activated	2.156	2.156		0.00409	CCNB1,CCNG2,CCR9,CD27,CXCR4,DGKA,DLL4,DUSP4,PIK3IP1,SH2D1A,SLAMF6
Tcf7		transcription regulator	Activated	2.155	2.155		0.0277	CCR9,CD27,CERK,FYN,KIF11,MSMO1,RAB4A,SC5D,TOX
YAP1		transcription regulator	Inhibited	-2.151	2.151	bias	0.00849	CCNB1,CDC20,CDKN1B,CIT,CXCR4,CYTIP,POLA1,RPL38,SKP2,ST6GAL1,TK1,TOP2A,TP63	39 (7)
BHLHE40		transcription regulator	Inhibited	-2.145	2.145	bias	0.0444	BTG1,CD38,GPR18,IFIH1,ITGA4,PNRC1,PSME1,SLAMF6,TP63,TXK,ZNFX1
filgrastim		biologic drug	Activated	2.087	2.087		0.0106	ADGRG3,ASF1B,BEX3,CXCR4,GPR171,HLTF,IFI44,ITGA4,KLRB1,P2RY10,PARP14,PATZ1,PEX11G,PLB1,PSME1,PSME2
E2F3		transcription regulator	Inhibited	-2	2	bias	0.000379	CCNB1,CDCA3,EED,HMGB2,MCM2,MCM4,ORC1,POLA1,TK1,TMPO,UBE2C	52 (7)
IFNAR2		transmembrane receptor	Inhibited	-2	2	bias	0.00128	IFI44,PSMB9,PSME2,UBE2L6,USP18	49 (3)
ZAP70		kinase	Inhibited	-2	2	bias	0.0256	ITPR1,LYPD3,TSC22D3,UBE2L6
SIX2		transcription regulator	Activated	2	2	bias	0.0316	CCNB1,CDKN1B,MCM2,MCM4
PCLAF		other		-1.998	1.998	bias	7.97e-05	CCNB1,KIF4A,TOP2A,UBE2C	34 (7)
CGAS		enzyme		-1.992	1.992	bias	0.00377	DDX60,IFI44,IFI44L,USP18
THZ1		chemical drug		1.982	1.982	bias	0.001	AEN,CYTIP,ST3GAL1,TIAM2
eltanexor		chemical drug		1.982	1.982	bias	0.00338	E2F8,HELLS,MCM2,MCM4
MYBL2		transcription regulator		-1.982	1.982	bias	0.0129	CCNB1,CCNG2,TOP2A,UBE2C
IL12 (complex)		complex		-1.969	1.969	bias	0.0455	CD244,CYTIP,ERCC4,IFIH1,ITGA4,KLRB1,SH2D1A,TXK
TAZ		enzyme		-1.961	1.961		0.0198	AEN,AMPH,ARNT2,BCL7A,CCNB1,CRLF3,CXCR4,CYTIP,HELLS,PSME1,ST6GAL1
miR-122-5p (miRNAs w/seed GGAGUGU)		mature microRNA		1.949	1.949	bias	0.0366	DSTYK,FAM117B,FUBP1,PSME1
KLF3		transcription regulator		1.941	1.941	bias	0.0207	ARHGEF3,DYRK3,ELP1,GCNT1,GPR174,GRK6,MAGED1,PDE7A,PIK3IP1,PUM2,SNRK,SWT1,TMPO
valproic acid		chemical drug		1.915	1.915		0.0414	CDKN1B,CHAF1B,CXCR4,ELOVL2,MSMO1,P3H2,PIP4K2C,PSMB9,PSME1,PSME2,SC5D,TSC22D3,WNT5A
DUSP1		phosphatase		1.89	1.89	bias	0.023	DDX60,IFI44,IFIH1,IRF9,PEX11A,PNRC1,USP18
FOXM1		transcription regulator		-1.821	1.821	bias	0.0182	CCNB1,CDC20,CDKN1B,CENPA,NEDD4,SKP2,TOP2A
ELAVL1		other		-1.808	1.808	bias	0.000287	DNMT3A,IFI44,IFIH1,IRF9,KIF11,NCAPG,RFC5,SRSF7,TOP2A,TP63,TSC22D3,USP18,WEE1
SOX4		transcription regulator		-1.744	1.744	bias	0.014	APBB1,BEX3,DUSP4,EMB,GPR171,MAGED1,ST6GAL1,TDRKH,ZCCHC18
ID3		transcription regulator		1.698	1.698		0.00486	CCNB1,CCNG2,CCR9,CDKN1B,CXCR4,DGKA,DUSP4,PIK3IP1,SH2D1A,SLAMF6
EPO		cytokine		1.694	1.694	bias	0.00548	BTG1,CCNG2,CDKN1B,CXCR4,DYRK3,ITGA4,PIK3IP1,PRKCQ,RAB4A,SKP2,SLC44A2,SYP,TSC22D3	34 (3)
RBL1		transcription regulator		1.686	1.686	bias	0.0133	CDKN1B,MCM10,MCM2,ORC1,SKP2
FOXO3		transcription regulator		-1.646	1.646		0.000129	BTG1,CCNB1,CCNG2,CDC20,CDKN1B,CXCR4,FYN,IFIH1,MCM2,MCM4,PIK3IP1,SESN3,SKA1,SKP2,TIPIN,TP63,UBE2C	59 (10)
nilotinib		chemical drug		1.633	1.633	bias	0.000315	ANAPC7,CCNB1,CDKN1B,ORC4,TTK,WEE1
NKX2-3		transcription regulator		1.508	1.508		0.00345	BTG1,CD38,CERK,DDX60,PARP14,PSAT1,PSMB9,SHFL,UBE2L6,USP18,ZNFX1
RB1		transcription regulator		1.477	1.477		0.00972	ASF1B,BARD1,CCNB1,CDCA7L,CDKN1B,E2F7,EED,HMGB2,MCM2,MCM4,OGT,ORC1,RAD51AP1,SKP2,TMPO,TP63,UBE2C	58 (9)
CpG ODN 2006		chemical reagent		-1.455	1.455	bias	0.02	CDKN1B,IFI44,IFI44L,IFIH1,IRF9,USP18
CG		complex		-1.415	1.415	bias	0.00412	BARD1,BTG1,CDKN1B,CXCR4,E2F7,E2F8,EMB,FYN,HELLS,ITGA4,ITPR1,LGR4,LRP1B,MCM10,ORC1,SIRT3,ST8SIA1,TIPIN	68 (3)
2-(4-amino-1-isopropyl-1H-pyrazolo[3,4-d]pyrimidin-3-yl)-1H-indol-5-ol		chemical reagent		1.414	1.414		7.92e-05	ASF1B,CCNB1,KLC4,NCAPG,SGO2,TCP11L2,TK1,TOP2A
MFAP5		other		1.408	1.408		0.000538	DLL4,ESPL1,KIF11,KIF4A,RAD51AP1,UBE2C
CD40LG		cytokine		-1.408	1.408	bias	0.00403	BTG1,CCNG2,CD27,CD38,CD70,CDKN1B,CXCR4,CYTIP,DUSP4,IFI44,ITGA4,POLA1,PSMB9,PSME1,PSME2,WNT5A	52 (3)
Ifn gamma		complex		-1.4	1.4	bias	0.0296	CDKN1B,IFI44L,PSME1,PSME2,SH2D1A
UCHL1		peptidase		1.387	1.387		0.0147	GABPB1,ITPRIP,ORC1,PSME1,TBPL1
birabresib		chemical drug		1.342	1.342	bias	0.0064	CCNG2,IFI44,IFI44L,KIF11,USP18
IRF5		transcription regulator		-1.342	1.342	bias	0.0261	CXCR4,IFI44,IFIH1,TMPO,UBE2L6
PPIF	-0.143	enzyme		1.342	1.342		0.0321	CXCR4,RGS3,TIPIN,WNT5A,ZCCHC18
calcitriol		chemical drug		1.337	1.337		0.00998	CCNB1,CDC20,CDKN1B,CENPA,CHAF1B,ESPL1,IFI44L,ITGA4,MCM2,MCM4,MMS22L,MYT1,PPIF,RAD51AP1,SKP2,TK1,TP63,WEE1	95 (10)
PNPT1		enzyme		1.237	1.237	bias	0.000315	CDKN1B,IFI44,IFIH1,PARP14,UBE2L6,USP18
SHH		peptidase		-1.172	1.172	bias	0.0282	CCNB1,CCNG2,EHBP1,ERBB4,HELLS,MCM2,TSC22D3,WNT5A
IL15		cytokine		-1.097	1.097	bias	0.033	BTG1,CCR9,CD244,CD38,CDKN1B,CORO1A,CXCR4,FYN,GABPB1,GCNT1,GNLY,KLRB1,PSMB9,SRSF7,TOP2A
CYP1B1		enzyme		-1.067	1.067		0.0229	CDKN1B,MCM4,SKP2,WEE1
JAK1		kinase		-1.067	1.067	bias	0.044	CDKN1B,IRF9,PSMB9,USP18
CCNE1		transcription regulator		-1	1	bias	0.001	BARD1,CCNB1,MCM2,MCM4	53 (9)
BMS-690514		chemical drug		1	1	bias	0.00338	CCNB1,CDKN1B,MCM10,MCM4
NGLY1		enzyme		1	1		0.0042	GABPB1,IFI44,IFI44L,USP18
KITLG		growth factor		-1	1	bias	0.0261	BTG1,CDKN1B,CXCR4,PIK3IP1,PRKCQ,RAB4A,SLC44A2,TSC22D3,WEE1,ZNF207
imatinib		chemical drug		0.974	0.974	bias	0.0281	CCNB1,CDKN1B,CXCR4,ESPL1,FAIM,KIF11,LSM10,PPIF,RAB4A,SKP2,SRSF7,TBPL1
STAT6		transcription regulator		0.836	0.836		0.0314	CD38,CDKN1B,DGKA,IFI44,IFI44L,IFIH1,IRF9,LPIN2,OCSTAMP,PCYOX1L,PKIB,SLC4A7,ST6GAL1,STK39,TXK
RACK1		enzyme		0.762	0.762		0.00182	CDKN1B,DDX60,IFI44,TP63
TCF4		transcription regulator		0.707	0.707	bias	0.00149	AEN,ASF1B,BARD1,BEX3,CD38,CDC20,CDCA3,E2F8,EYA1,HMGB2,NCAPG,PARP8,PPIF,SERINC5,SPC24,TRMT10C
PIM1		kinase		-0.655	0.655	bias	0.0111	CCNB1,CD38,CDKN1B,SKP2
TCF3		transcription regulator		0.652	0.652	bias	0.000155	ASF1B,CCNB1,CCR9,CDC20,CDCA3,CERK,E2F8,HMGB2,ITGA4,KIF11,KIF4A,MSMO1,NCAPG,PARP8,SERINC5,SPC24,ST8SIA1,TOP2A,TOX,TTK
ESR2		ligand-dependent nuclear receptor		-0.603	0.603	bias	0.00729	AKAP12,ARNT2,EMB,HELLS,IFI44,IFIH1,KIF4A,LRP1B,MCM2,MCM4,PARP14,POP4,PSAT1,PSMB9,PSME1,ST8SIA1,TK1,TRIP13,WEE1
dexamethasone		chemical drug		-0.589	0.589		0.00896	ADGRG3,AKAP12,ASF1B,B4GALT4,BEX3,BTG1,CCNG2,CD38,CDKN1B,CXCR4,DUSP4,E2F8,FAIM,GLCCI1,GPR171,HELLS,HLTF,IFI44,ILF3,IRF9,ITGA4,ITPR1,ITPRIP,JAK3,KCNJ15,KIF4A,KLRB1,LPIN2,LUC7L3,MCM2,MCM4,MPPE1,NUP50,ORC4,P2RY10,PARP14,PATZ1,PEX11G,PIK3IP1,PLB1,PRKCQ,PSME1,PSME2,RAB4A,SC5D,SENP1,SLC44A2,SLC4A7,ST3GAL1,ST6GAL1,STK38,TK1,TOP2A,TSC22D3,TXK,UBE2C,WNT5A	83 (3)
SMARCB1		transcription regulator		0.577	0.577	bias	4.23e-06	ADD3,AMPH,BTG1,CENPA,CXCR4,KIF11,KLHL4,MCM10,MCM2,MCM4,POLA1,RAD51AP1,RFC5,S100A1,SKP2
phosphate		chemical - endogenous mammalian		-0.555	0.555	bias	0.0449	CIT,DNMT3A,TFCP2,WDR70,ZNF346
DNMT3A	-0.075	enzyme		0.522	0.522		0.0267	AKAP12,CAMK2A,CD38,CXCR4,DNMT3B,MAPK13,MYT1,S100A1
TCR		complex		-0.479	0.479	bias	0.000944	CCR9,CD27,CD38,CD70,CDKN1B,CXCR4,CYTIP,FYN,IFI44,IFI44L,IFIH1,LPIN2,MARF1,RPL38,TSC22D3,TXK,ZNFX1	56 (3)
GW3965		chemical reagent		0.478	0.478		0.0095	CCNB1,CD38,CYTIP,PKIB,SC5D,SKP2,TOP2A	17 (2)
TNFSF13B		cytokine		-0.478	0.478	bias	0.0238	ADGRG3,CD70,HELLS,KLRB1,MAGED1,OCSTAMP,STK39
PDK1		kinase		-0.447	0.447	bias	0.00831	CCNB1,CD38,CDC20,PRKCQ,SLC44A2
SOX11		transcription regulator		-0.447	0.447	bias	0.0195	AS3MT,BCL7A,CXCR4,ERBB4,IFIH1,ITGA4,NLK
niacinamide		chemical - endogenous mammalian		-0.447	0.447		0.0261	CCNB1,CCNG2,CCNT2,CDKN1B,EED
DNMT3B	-0.175	enzyme		0.447	0.447	bias	0.0427	CAMK2A,DNMT3B,EPM2AIP1,GLT8D2,MYT1,S100A1,SH2D1A
RARA		ligand-dependent nuclear receptor		-0.364	0.364		0.043	APOM,ARNT2,CCR9,CD38,CDKN1B,E2F7,E2F8,ITGA4,TP63
decitabine		chemical drug		-0.309	0.309	bias	0.0145	AKAP12,BTG1,CCNG2,CXCR4,DNMT3A,DNMT3B,E2F8,ELP1,FUBP1,HELLS,ILF3,ITGA4,MCM2,OGT,PHF19,PSAT1,RASSF3,RASSF5,TOP2A,TP63,WNT5A,ZBTB33
CD28		transmembrane receptor		-0.269	0.269	bias	0.0401	BTG1,CAMK2A,CCR9,CD27,CDKN1B,CLK1,CXCR4,DGKA,FYN,HELLS,ITGA4,TFCP2
SATB1		transcription regulator		-0.25	0.25		9.16e-05	DCP1A,DNMT3A,DSTYK,DUSP4,GPR18,ILF3,LPIN2,PIK3IP1,SUN2,TSC22D3,UBE2L6,ZKSCAN8
COPS5		transcription regulator		0.128	0.128		0.000195	AEN,CDC20,CDKN1B,ESPL1,GSDME,HELLS,HMGB2,KIF11,MCM2,POLR1H,TK1,TMPO,TOP2A,TTK
N-[N-(3,5-difluorophenacetyl-L-Ala)]-S-phenylglycine t-butyl ester		chemical - protease inhibitor		0	0	bias	0.0094	CDKN1B,CXCR4,DLL4,SKP2,TRAF6	29 (3)
E2F4		transcription regulator					2.26e-09	ASF1B,BARD1,CDCA3,CENPA,E2F8,FPGT,HLTF,KIF4A,MCM10,MCM4,ORC1,POLA1,PSAT1,RAD51AP1,TK1,TMEM126A,TMPO,TOP2A,TTK,UBE2C,WDR76
discodermolide		chemical drug					5.77e-07	BARD1,CCNB1,CDC20,ESPL1,KIF11,RFC5,TOP2A,WEE1
APC (complex)		complex					4.27e-06	CCNB1,CDKN1B,SKP2,UBE2C
FZR1		kinase					2.45e-05	CCNB1,CDKN1B,SKP2,TK1
CDC27		other					6.59e-05	CCNB1,SKP2,UBE2C
CDK4		kinase					9.83e-05	CDCA7L,CDKN1B,E2F7,KIF11,KIF4A,MFSD6,MTFR2,MYT1,RFC5,THNSL1,TRIP13	11 (2)
ZBTB17		transcription regulator					0.000115	CCNB1,CDC20,KIF11,KIF4A,SGO2,TOP2A,UBE2C,ZNHIT3	38 (7)
NR1H3		ligand-dependent nuclear receptor					0.000157	APOM,CCNB1,CD38,CDCA3,CDKN1B,CENPA,CYTIP,DDX60,E2F7,HELLS,KIF4A,KNTC1,TOP2A,UBE2C
LDLR		transporter					0.000253	CCNB1,CDCA3,CENPA,CYTIP,E2F7,HELLS,KIF4A,KNTC1,PKIB,PSMB9,PSME2,SC5D,TOP2A,UBE2C
SMOC2		other					0.000354	CCNB1,MCM10,MCM4
CYP24A1		enzyme					0.000359	CCNB1,CDC20	47 (5)
CDC20	-0.364	other					0.00106	CCNB1,UBE2C
dimethyl-alpha-ketoglutarate		chemical reagent					0.00106	DNMT3A,DNMT3B
2',5'-dideoxyadenosine		chemical reagent					0.00106	CDKN1B,SKP2
dextran sulfate		chemical drug					0.00201	CCNB1,CDC20,CDCA3,CHAF1B,E2F7,E2F8,FPGT,KIF11,KNTC1,SKA1,TICRR,TOP2A,TRIP13,UBE2C
YY1		transcription regulator					0.00201	CCNB1,CDCA3,CDKN1B,CENPA,DNMT3A,HELLS,KIF11,KLRB1,MCM4,PFN2,POLA1,RAD51AP1,SFXN1,TOP2A	23 (2)
NRAS		enzyme					0.00225	AKAP12,CCNB1,CDC20,CENPA,IFIH1,PSMB9,SESN3,SKP2,UBE2C,USP18,WEE1
E2F2		transcription regulator					0.00245	CCNB1,EED,MCM2,MCM4,ORC1,POLA1	52 (7)
CCND1		transcription regulator					0.0028	CDCA7L,CDKN1B,E2F7,KIF11,KIF4A,MFSD6,MTFR2,MYT1,RFC5,THNSL1,TRIP13
asciminib		chemical drug					0.00316	E2F8,MCM2,MCM4
ZNF598		enzyme					0.00346	DDX60,IFI44
ASCL2		transcription regulator					0.00346	CCNB1,CXCR4
E2F7	-0.359	transcription regulator					0.00378	CCNB1,E2F8,MCM2
LDL-cholesterol		complex					0.00512	CXCR4,SYP
HNF1A-AS1		other					0.00524	HMGB2,NCAPG,UBE2C
DUSP11		phosphatase					0.00699	DDX60,IFI44,USP18
IL31		other					0.00699	CCNB1,CDKN1B,MCM4
LIN9		other					0.00699	CCNB1,TMPO,UBE2C
CKS1B		kinase					0.00708	CCNB1,CDKN1B	34 (7)
ITGB1BP1		other					0.00708	CDKN1B,DLL4
FOXN3		transcription regulator					0.00708	DYRK3,IFT81
RBFOX2		transcription regulator					0.00708	SCN8A,SRSF7
RNASEH2A		enzyme					0.00743	IFI44,IFIH1,IRF9,USP18
MAX		transcription regulator					0.00815	CCNB1,CCNG2,CDKN1B,EED,TMEM126A,UBE2C
vandetanib		chemical drug					0.00932	CDKN1B,CXCR4
TOX	-0.186	transcription regulator					0.0102	CD244,CD27,CDKN1B
HSPB1		other					0.0102	CCNB1,CDCA3,CDKN1B
SHOX		transcription regulator					0.0118	CCNB1,CDKN1B
ALOX15B	-0.971	enzyme					0.0118	CDKN1B,TP63
ziprasidone		chemical drug					0.0118	SC5D,SYP
MK2206		chemical drug					0.0127	CDKN1B,DGKA,TP63
SIRT2		transcription regulator					0.0127	CDKN1B,NEDD4,SC5D
ADRA1D		G-protein coupled receptor					0.0129	CCNB1,CDKN1B,POLA1,TMPO
RNY3		other					0.0141	DDX60,IFI44,IFI44L
IGF2		growth factor					0.0141	CCNG2,CXCR4,HELLS,MCM2,MCM4,POLR1H,PRKCQ,RAD51AP1
belinostat		chemical drug					0.0146	CDKN1B,RAD52
RECK		other					0.0146	CDKN1B,SKP2
carbonyl cyanide p-(trifluoromethoxy)phenylhydrazone		chemical reagent					0.0146	CDKN1B,ITPR1
dehydrocostus lactone		chemical - endogenous non-mammalian					0.0146	CCNB1,CDKN1B
TLX1		transcription regulator					0.0156	CCNB1,CDC20,ORC1
H2AZ1		other					0.0156	CXCR4,E2F8,MCM2
ADRA1A		G-protein coupled receptor					0.0169	CCNB1,CDKN1B,POLA1,TMPO
daporinad		chemical drug					0.0172	MCM10,TARDBP,TRIP13
TREX1		enzyme					0.0172	IFI44,IFI44L,USP18
azathioprine		chemical drug					0.0176	CD27,ITGA4
TASP1		peptidase					0.0176	CCNB1,CDKN1B
Fcor		enzyme					0.0176	CCNG2,CDKN1B
USP2		peptidase					0.0176	CDKN1B,SKP2
CELF1		translation regulator					0.0176	CCNB1,CDKN1B
FSH		complex					0.0186	AKAP12,AKAP7,CREBZF,CXCR4,DYRK3,GNLY,ITPR1,LYPD3,MSMO1,NLK,RAB4A,TK1,USPL1,ZNF331
tosedostat		chemical drug					0.0188	CCNG2,FYN,PSAT1
NU9056		chemical reagent					0.019	TP63
ZYG11B		other					0.019	CCNB1
hydroxamic acid		chemical - other					0.019	CXCR4
SNHG1		other					0.019	CCNB1
DACH2		transcription regulator					0.019	CDKN1B
H2BW2		other					0.019	DNMT3A
RBM24		other					0.019	TP63
PABIR1		other					0.019	WEE1
ZG16B		other					0.019	CXCR4
ZYG11A		other					0.019	CCNB1
pidilizumab		biologic drug					0.019	CXCR4
Scf skp2		complex					0.019	CDKN1B
DGKD		kinase					0.019	CCNB1
SYN1		transporter					0.019	SYN3
COPS7B		other					0.019	CDKN1B
PAIP2		translation regulator					0.019	CAMK2A
COPS3		other					0.019	CDKN1B
SYN2		other					0.019	SYN3
miR-125a-3p (miRNAs w/seed CAGGUGA)		mature microRNA					0.019	FYN
miR-574-3p (miRNAs w/seed ACGCUCA)		mature microRNA					0.019	TP63
mir-663		microRNA					0.019	CXCR4
NNMT		enzyme					0.019	SYP
CDC14A		phosphatase					0.019	WEE1
CHRNA5		transmembrane receptor					0.019	TP63
trans-(-)-epsilon-viniferin		chemical - endogenous non-mammalian					0.019	SIRT3
CCNF		other					0.019	E2F8
POLA2		enzyme					0.019	POLA1
PTGES2		transcription regulator					0.019	IRF9
SCN10A		ion channel					0.019	SCN5A
RBFOX1		other					0.019	SCN8A
COPS7A		other					0.019	CDKN1B
CD164		other					0.019	CXCR4
tetramethylpyrazine		chemical - endogenous non-mammalian					0.019	CXCR4
EVL		other					0.019	ITGA4
HMGN5		transcription regulator					0.019	CCNB1
COPS6		other					0.019	CDKN1B
RECTAS		chemical reagent					0.019	ELP1
RO7051790		chemical drug					0.019	MYT1
iproniazid		chemical drug					0.019	TSPOAP1
SR 48968		chemical drug					0.019	TSPOAP1
SKPinC1		chemical reagent					0.019	CDKN1B
miR-424-5p inhibitor		chemical reagent					0.019	WEE1
Rb		group					0.0208	CCNB1,CDCA3,EED,MCM4,TOP2A
CNOT6L		enzyme					0.0209	CCNB1,CDKN1B
FOXD3		transcription regulator					0.0209	CXCR4,SKP2
KRIT1		other					0.0209	CXCR4,DLL4
SKP2	-0.116	other					0.0224	CDKN1B,SKP2,USP18
sodium orthovanadate		chemical reagent					0.0224	CDKN1B,ERBB4,RAB4A
TERC		other					0.0243	CDC20,CDKN1B,MCM10
E2F8	-0.35	transcription regulator					0.0244	CCNB1,MCM2
CYP51A1		enzyme					0.0244	MSMO1,SC5D
EP300		transcription regulator					0.0275	AKAP12,ARHGEF3,CDKN1B,CXCR4,DUSP4,GLCCI1,GPR18,KLHL4,SH2D1A,SLAMF6,ST6GAL1,TK1,UBE2C,USP18
epothilone B		chemical drug					0.0281	CDKN1B,TOP2A
GON4L		transcription regulator					0.0281	CCNB1,SKP2
MIR101		group					0.0281	DNMT3B,OGT
VEGFC		growth factor					0.0281	CXCR4,ITGA4
myristoylated protein kinase A inhibitor 14-22 amide		chemical - kinase inhibitor					0.0281	CDKN1B,SKP2
SYK/ZAP		group					0.0283	CDC20,E2F8,YIPF5
NAE1		enzyme					0.032	CDC20,TP63
CDK1		kinase					0.032	CDC20,CDKN1B
GPI		enzyme					0.032	CDKN1B,SKP2
isoquercitrin		chemical drug					0.032	MSMO1,SC5D
CREBBP		transcription regulator					0.0331	AKAP12,ARHGEF3,CDKN1B,CXCR4,DUSP4,GLCCI1,GPR18,KLHL4,PSMB9,SH2D1A,SLAMF6,ST6GAL1,USP18
TLR3		transmembrane receptor					0.0357	CD38,CD70,IFI44,IFI44L,IFIH1,LPIN2,TP63,ZNFX1
2-chloroadenosine		chemical reagent					0.0361	CDKN1B,SKP2
miR-143-3p (and other miRNAs w/seed GAGAUGA)		mature microRNA					0.0361	DNMT3A,TOP2A
zinc chloride		chemical reagent					0.0361	CD38,ST3GAL1
4-amidinoindan-1-one 2'-amidinohydrazone		chemical reagent					0.0376	CDKN1B
xanthine oxidase		group					0.0376	IFIH1
dacetuzumab		biologic drug					0.0376	TP63
Rbx1		enzyme					0.0376	CCNB1
FAM168A		other					0.0376	CCNB1
USP15		peptidase					0.0376	TOP2A
AGPAT3		enzyme					0.0376	RCVRN
LBH		transcription regulator					0.0376	POLA1
TMEM106B		other					0.0376	TARDBP
ZNF366		transcription regulator					0.0376	TSC22D3
AGO3		translation regulator					0.0376	CXCR4
ARHGEF7		other					0.0376	CDKN1B
SNX6		transporter					0.0376	CDKN1B
NAB1		transcription regulator					0.0376	DUSP4
PRPH		other					0.0376	TARDBP
DBT		enzyme					0.0376	DUSP4
STXBP4		other					0.0376	TP63
MCM2	-0.136	enzyme					0.0376	MCM4
miR-487b-3p (miRNAs w/seed AUCGUAC)		mature microRNA					0.0376	CDKN2AIP
mir-574		microRNA					0.0376	TP63
mir-630		microRNA					0.0376	CDKN1B
PIM		group					0.0376	CDKN1B
CDC7		kinase					0.0376	MCM4
LINC00853		other					0.0376	CCR9
WWP1		enzyme					0.0376	TP63
MCM3		enzyme					0.0376	MCM4
NUP153		other					0.0376	SENP1
CNOT7		transcription regulator					0.0376	CDKN1B
DMAP1		transcription regulator					0.0376	TK1
AGO4		translation regulator					0.0376	CXCR4
CDC23		enzyme					0.0376	CCNB1
FOXL1		transcription regulator					0.0376	WNT5A
GPBP1		transcription regulator					0.0376	TOP2A
STAMBP		enzyme					0.0376	CXCR4
PNRC1	-0.073	other					0.0376	TK1
PLCD4		enzyme					0.0376	CCNB1
CLEC2D		transmembrane receptor					0.0376	CXCR4
telomestatin		chemical - endogenous non-mammalian					0.0376	CDKN1B
hexaarginine-neomycin B conjugate		chemical reagent					0.0376	CXCR4
igmesine		chemical reagent					0.0376	CDKN1B
NSC 651016		chemical reagent					0.0376	CXCR4
all-trans-4-Oxo-retinoic acid		chemical - endogenous mammalian					0.0376	CD38
arylsulfonamide 64B		chemical reagent					0.0376	CXCR4
ATP7B		transporter					0.0399	CDC20,MSMO1,TRIP13
Ro31-8220		chemical drug					0.0399	DUSP4,PRKCQ,ST6GAL1
IRF2		transcription regulator					0.0402	CDKN1B,PSMB9,PSME1,PSME2,UBE2L6,USP18
Raf		group					0.0402	CDKN1B,DUSP4,ST8SIA1,TOP2A
IL19		cytokine					0.0405	CCNB1,CXCR4
PIK3CA		kinase					0.044	CCNB1,CDKN1B,TK1,TP63
NMDA Receptor		complex					0.045	CAMK2A,SYP
DNM1L		enzyme					0.045	CCNB1,SYP
CD70	-0.403	cytokine					0.045	CD27,CD70
bicalutamide		chemical drug					0.045	DNMT3A,DNMT3B
SUMO2		enzyme					0.0451	CD38,MOXD1,TSC22D3
IL17F		cytokine					0.0451	CDKN1B,CXCR4,TRAF6
ribavirin		chemical drug					0.0451	CD38,IFI44L,USP18
RHOJ		enzyme					0.0496	AKAP12,LRP1B
NUMB		other					0.0496	CCNB1,DLL4
letrozole		chemical drug					0.0496	ERBB4,SYP

## Sheet: LPS_Val_up
Upstream Regulator	Expr Log Ratio	Molecule Type	Predicted Activation State	Activation z-score	|z-score|	Flags	p-value of overlap	Target Molecules in Dataset	Mechanistic Network
lipopolysaccharide		chemical drug	Activated	10.283	10.283	bias	5.14e-33	ABCA1,ABCB10,ABCC3,ACADM,ACE,ACSL1,ADAR,AK4,ALDH2,ALDH7A1,ANXA1,ANXA11,ANXA2,ANXA5,ASAP3,BCL2A1,BLZF1,CAPN2,CASP3,CD163,CD180,CD274,CD40,CD44,CD63,CD68,CD69,CD82,CD86,CFLAR,CISH,CLIC4,CREG1,CREM,CSF1,CSTB,CTH,CTSB,CTSS,CXCL11,CXCL14,CYP7A1,DDX58,DRAM1,DUSP1,DUSP5,ECI2,EDEM1,EHHADH,EIF2AK2,EPSTI1,ERP44,EXT1,FABP5,FCER1G,FCGR1A,FN1,FNDC3B,FOS,FOSB,GADD45B,GCH1,GPD2,GSR,H3-3A/H3-3B,HADHB,HERC5,HEY1,…	318 (16)
IFNG		cytokine	Activated	7.374	7.374	bias	2.13e-28	ABCA1,ACE,AIF1,ALDH7A1,AQP9,BATF2,BCL2A1,BST2,CASP10,CASP3,CD163,CD274,CD40,CD44,CD63,CD68,CD86,CFLAR,CISH,CLIC4,CREM,CSF1,CTSB,CTSH,CTSS,CXCL11,CYB561,CYRIA,CYSLTR2,DDX58,DEGS1,DUSP1,DUSP5,ECE1,EDNRB,EIF2AK2,EXT1,F11R,FABP5,FAH,FCER1G,FCGR1A,FGF1,FKBP5,FLRT2,FN1,FOS,FOSB,FTL,GADD45B,GCH1,GLA,GLUL,GNB4,HAAO,HERC6,HK2,HSP90AA1,HSPA5,HSPA8,ICAM1,ID2,IDH1,IFI30,IFI6,IFIT5,IFNGR1,IL10,IL27,IL2RA,IRS1…	261 (13)
poly rI:rC-RNA		biologic drug	Activated	6.892	6.892	bias	3.49e-17	ABCA1,ADAR,ANXA1,BST2,CD274,CD40,CD44,CD69,CD86,CFLAR,CSF1,CXCL11,CYP7A1,DDX58,DUSP1,DUSP5,EIF2AK2,FCGR1A,FN1,FOS,GADD45B,GATM,GCH1,HERC6,HFE,HSPA5,HSPA9,ICAM1,IFI6,IFIT5,IFNGR1,IL10,IL27,IL2RA,JAK2,KLF4,KMO,M6PR,MRAS,MSR1,MYD88,NAMPT,OAS1,OAS2,PHF11,PIM1,PMAIP1,PSMA3,RGS1,SAT1,SERPING1,SLC40A1,SLPI,SOCS1,SOD2,SRGN,STAT2,TAP1,TLR4,TNFAIP3,TNFAIP6,TNFRSF21,TNFSF13,TNFSF13B,TOP1,USF1,USP18,VIM,XCR1…	252 (17)
8-bromo-cAMP		chemical reagent	Activated	6.511	6.511	bias	2.32e-10	ABCA1,ACE,ALDH2,ALDH3A2,ARSB,ASAH1,B4GALT1,CAPN2,CD68,CD82,CGA,CREM,CTSB,CYP1B1,DUSP1,E2F3,FGF1,FN1,FOS,GANAB,GCH1,GLA,GLB1,GLUL,GM2A,GNPTAB,GPX3,HSP90B1,ID2,IFNGR1,JAK2,LAMP2,LIPA,MANBA,MYL12A,NPC1,ODC1,PDE4A,PDE4B,PLCB1,PMAIP1,PPP2R1B,PPT1,RPN1,SAT1,SOCS1,TGFB2,YWHAH	361 (23)
beta-estradiol		chemical - endogenous mammalian	Activated	6.508	6.508	bias	6.3e-27	ABCA1,ABCB10,ACADM,ACE,ACSL1,ADK,AIF1,ALDH2,ALDH3A2,ALDH7A1,ANPEP,ANXA1,ANXA2,ANXA4,ARSB,ASAH1,ATP5PB,ATP6V1F,B4GALT1,BCL2A1,BHLHE40,CAPN2,CASP3,CD274,CD40,CD68,CD69,CD86,CGA,CLEC1B,CLIC4,COX5A,CPM,CREM,CRYZ,CSTB,CTH,CTSB,CXCL11,CYB561,CYP1B1,DAB2,DDAH1,DRAM1,DUSP1,DUSP5,E2F3,EIF3J,ELOC,EMP1,FABP5,FAM111A,FGF1,FHL1,FN1,FOS,FRMD4B,FUCA1,GADD45G,GALNT1,GALNT7,GANAB,GCH1,GLA,GLB1,GLUL,GM2A,GNPTAB,GP…	373 (19)
PRL		cytokine	Activated	6.276	6.276	bias	6.78e-22	ADAR,ANXA2,ANXA5,BST2,CAPN2,CD40,CD69,CISH,CTSB,CTSH,CTSS,CXCL11,DDX58,EIF2AK2,ELOC,EPSTI1,FN1,FOS,GPNMB,HERC5,HERC6,HIPK3,ID2,IFI6,IFIT5,IL2RA,JAK2,MGST1,MLKL,MSN,MX2,N4BP1,NUPR1,OAS1,OAS2,ODC1,PDIA4,PIM1,PLSCR1,PNPT1,RALB,RNASE4,SCP2,SOCS1,STAT2,TNFSF13B,USP18,VIM,YWHAG	228 (18)
NFkB (complex)		complex	Activated	6.062	6.062	bias	7.54e-09	ALDH7A1,ATP6AP2,B4GALT1,BCL2A1,CD274,CD40,CD44,CD69,CD82,CD86,CFLAR,CREM,CSF1,CXCL11,DUSP5,EDNRB,ENPP1,FABP5,FCGR1A,FGF1,FN1,FOS,FUCA1,GADD45B,GCH1,GLA,HERC5,HSPA9,ICAM1,IL10,IL2RA,ITGB1,LAMP2,LITAF,NCF2,ODC1,PECAM1,PLK2,PMAIP1,PRDM1,RNF19B,SLPI,SOCS1,SOD2,TAP1,TENT5A,TLR4,TNFAIP3,TNFAIP6,VIM	309 (17)
IL4		cytokine	Activated	5.958	5.958	bias	6.04e-15	ABCA1,ACP2,ACSL1,ALAS1,ALDH2,ANXA1,ANXA2,ARSB,BHLHE40,CASP3,CD163,CD274,CD40,CD44,CD69,CD86,CFLAR,CISH,CSF1,CSTB,CTNS,CXCL11,CYRIA,CYSLTR2,DDAH1,EEA1,EHHADH,EIF2AK2,EXT1,FADS1,FCER1G,FCGR1A,FKBP5,FLRT2,FN1,FOS,FOSB,GADD45B,GADD45G,GATM,GNB4,GPC1,GSR,HK2,ICAM1,IFI30,IL10,IL2RA,ITGB1,JAK2,KLF4,KMO,LACTB,LAMP2,LCP2,LDHA,LDLRAD3,LGALS1,LGALS3,LGALSL,MAP2K1,MAPKAPK2,MFSD2A,MPEG1,MSR1,NDRG1,NOCT,OAS2,O…	261 (18)
IL1B		cytokine	Activated	5.882	5.882	bias	7.57e-16	ABCC3,ACE,AIF1,ALDH7A1,ANXA1,ANXA4,BCL2A1,CASP10,CASP3,CD274,CD40,CD44,CD69,CD82,CD86,CFLAR,CISH,CREM,CSF1,CTSB,CTSS,CXCL11,CYP1B1,CYP7A1,DAB2,DUSP1,DUSP5,EDNRB,ENPP1,EPSTI1,FABP5,FKBP5,FN1,FOS,FOSB,GADD45B,GCH1,GLA,GM2A,HERC5,HEXB,HK2,HSPA5,ICAM1,ID2,IDH1,IFNGR1,IGF2BP3,IL10,IL27,IL2RA,IRS1,ITGB1,KLF4,LDHA,LY96,MAPKAPK2,MYD88,NAMPT,NIBAN1,NOCT,NR1H3,OAS2,ODC1,PDE4B,PDHA1,PIM1,PLAA,PLSCR1,PRDM1,P…	308 (15)
SB203580		chemical drug	Inhibited	-5.843	5.843	bias	6.03e-08	ANXA1,AQP9,ATF6,BST2,CASP10,CD274,CD40,CD69,CD86,CTSH,CXCL11,DUSP1,EDNRB,EIF2AK2,FN1,FOS,FOSB,HK2,HSPA5,ICAM1,IFIT5,IL10,IL2RA,MAPK6,MORC4,NAMPT,PDE4B,PSMB4,RIPK2,RUNX2,S100A10,SERPING1,SLC15A3,SLPI,SNAP23,SOD2,TGFB2,TLR4,TNFAIP6,WLS	276 (18)
STAT1		transcription regulator	Activated	5.748	5.748	bias	1.07e-15	ABCA1,ACE,BATF2,BCL2A1,BST2,CASP3,CD274,CD40,CD44,CD86,CREM,CTSS,CXCL11,CYSLTR2,EIF2AK2,EPSTI1,FCER1G,FCGR1A,FN1,FOS,HERC6,ICAM1,IFI30,IFI6,IL10,JAK2,KLF4,LY96,NFE2,NR1H3,OAS1,OAS2,PECAM1,PIM1,PLIN2,PLSCR1,PMAIP1,S100A10,SERPING1,SOCS1,STAT2,TAP1,TGFB2,TLR4,TLR8,TNFAIP3,TNFSF13B,TRIM21,USP18,ZBP1	240 (18)
Interferon alpha		group	Activated	5.709	5.709	bias	6.86e-15	ACP2,ADAR,ANXA5,BCL2A1,BST2,CASP3,CD274,CD40,CD69,CD86,CHMP5,CISH,CTH,CXCL11,CYB561,DDX58,EIF2AK2,EPSTI1,FCGR1A,FOS,HERC5,HERC6,ICAM1,IFI6,IL10,IL27,IL2RA,ITGB1,MNDA,MX2,MYD88,OAS1,OAS2,PHF11,PI4K2B,PIM1,PLSCR1,PMAIP1,PNPT1,PTBP1,SAT1,SOCS1,STAT2,TAP1,TLR4,TLR8,TNFSF13B,TRIM21,USP18,ZBP1	208 (14)
CD3		complex	Activated	5.626	5.626	bias	4.49e-14	ACTG2,ALAS1,ANXA1,BCL2A1,BST2,CASP3,CD274,CD44,CD69,CD86,CFLAR,CISH,CNIH4,COX5A,CREM,FCER1G,FOS,FTL,HSP90AA1,HSP90B1,HSPA5,HSPA8,ICAM1,IFNGR1,IL10,IL10RB,IL2RA,JAK2,MACROH2A1,MSR1,NAMPT,NME1,OAZ1,ODC1,PDE4A,PDE4B,PDIA4,PKLR,PLEK,PLIN2,POLR2K,PPA1,PSAP,PSMA5,PSMA6,PSMC1,PTGER4,PTP4A1,PYGL,RAB2A,S100A11,SLC25A5,SLPI,SMPDL3B,SOCS1,SRGN,SRP14,TMX3,TNFAIP3,TOM1L1,TPST1,TUBB1	221 (17)
tetradecanoylphorbol acetate		chemical drug	Activated	5.626	5.626	bias	7.05e-05	ABCA1,ACE,ADAM9,ALAS1,ANXA1,ARF1,ARF4,BCL2A1,CD163,CD44,CD68,CD69,CFLAR,CGA,CLEC12B,CSF1,CTSH,CYP7A1,DAB2,DUSP1,DUSP5,E2F3,ECE1,EEF1AKMT3,EIF2AK2,FCER1G,FCGR1A,FKBP5,FOS,FOSB,GADD45B,GTF2B,HSPA5,ICAM1,ID2,IFNGR1,IL10,IL2RA,ITGB1,LIPA,MAP2K1,MSR1,ODC1,PECAM1,PIM1,PRKAR1A,PSEN1,PTGER4,RGN,RGS1,S100A10,SLC39A8,SLPI,SOD2,SRGN,TLR4,TLR8,TNFAIP3,TNFAIP6,VIM,VSIG4,XCR1	332 (18)
IL5		cytokine	Activated	5.579	5.579	bias	8.25e-10	ANXA2,CD40,CD63,CD69,CISH,CLEC2B,DUSP5,EPS8,GADD45G,HSP90B1,HSPA5,ICAM1,IFI30,IL10,IL2RA,LCP2,MANF,MAPK6,NDRG1,NFE2,PDE4B,PDLIM1,PIM1,PRDM1,PSMB4,RPN1,S100A4,S100A6,SLC39A8,SNAP23,SOCS1,VIM,XBP1	263 (16)
IL2		cytokine	Activated	5.533	5.533	bias	2.69e-10	ABCA1,ANXA1,ARHGAP32,BCL2A1,BHLHE40,CASP3,CD274,CD40,CD44,CD69,CD86,CFLAR,CISH,CMKLR1,CSF1,DLST,DUSP5,EMP1,FCER1G,FOS,GADD45B,GADD45G,HK2,HSP90B1,HSPA5,ICAM1,IDH1,IFI6,IFNGR1,IL10,IL2RA,ITGB1,JAK2,LCP2,LDHA,MAP2K1,MAPKAPK2,NDRG1,NME1,ODC1,PDE4A,PDE4B,PDIA3,PECAM1,PELI1,PGK1,PIM1,PLCB1,PMAIP1,PRDM1,S100A4,SCP2,SNAP23,SOCS1,SORD,TNFRSF21,VIM,WLS,XBP1	285 (19)
TNF		cytokine	Activated	5.525	5.525	bias	8.18e-21	ABCA1,ABCC3,ABR,ACADM,ACE,ACSL1,ALDH2,ANPEP,ANXA1,ANXA11,AQP9,ARF4,ARHGAP18,B4GALT1,BCL2A1,BHLHE40,BST2,CASP10,CASP3,CD163,CD274,CD40,CD44,CD69,CD82,CD86,CFLAR,CIB2,CISH,CLIC4,CMKLR1,COL15A1,CREM,CSF1,CTSB,CTSS,CXCL11,CYP1B1,CYP7A1,DDX58,DUSP1,DUSP5,EDNRB,EMP1,EXT1,F11R,FABP5,FADS1,FCER1G,FN1,FOS,FOSB,FRMD4A,GADD45B,GADD45G,GCH1,GM2A,GNB4,GPD2,HERC5,HEXB,HIPK3,HK2,HSP90B1,HSPA8,ICAM1,IFI6,IFIT5,I…	275 (16)
hydrogen peroxide		chemical - endogenous mammalian	Activated	5.469	5.469	bias	1.79e-08	ACE,ADAM9,ANXA2,ATF6,ATP6V1A,BCL2A1,CASP3,CD63,CD68,CD86,CSF1,CTSB,CTSS,DUSP1,FN1,FOS,GADD45B,HSPA5,ICAM1,IFI6,IL10,IL10RB,IL2RA,IRS1,KLF4,MSR1,ODC1,PDIA3,PDIA4,PIM1,PTGER4,RAC1,RNF19B,RUNX2,SLC39A7,SOD2,SRGN,TAP1,TLR4,TNFAIP3,VIM,XBP1,YWHAQ	257 (20)
BHLHE40	0.163	transcription regulator	Activated	5.365	5.365	bias	2.3e-10	AK4,ALDH7A1,ANXA1,C1orf21,CASP3,CD274,CD69,CD82,CD86,CTSS,EPSTI1,EXT1,GCH1,HK2,HSPA5,IL10,IL2RA,JAK2,LCP2,LDHA,LPAR1,MSR1,NAMPT,NDRG1,PDE4B,PGK1,PLIN2,PLSCR1,PSMB2,RGS1,RIPK2,SLC31A1,SOCS1,SOD2,TENT5A,TPST1	199 (11)
TCF7L2		transcription regulator	Activated	5.311	5.311	bias	1.58e-10	ACSL1,ALDH3A2,ANXA1,AQP9,ATP6V1G1,CCNYL1,CD44,CERS2,CYP7A1,DEGS1,DRAM2,EFNB1,EHHADH,FBXO8,FN1,FOS,FRMD4A,GLUL,ID2,IDH1,IL10,IRS1,KMT5A,NPC1,NPC2,PELI1,PICALM,PRRG1,QKI,RCBTB1,RNASE4,RNF13,SDC2,SLC44A1,SNAP23,SYPL1,TSPAN2,TWF1,VIM	275 (13)
IRF7		transcription regulator	Activated	5.286	5.286	bias	8.9e-13	ADAR,ATP5F1A,CD40,CD69,DDX58,FCGR1A,HERC5,IFI6,IL27,JAK2,MX2,NAMPT,OAS1,OAS2,PELI1,PHF11,PLSCR1,PMAIP1,RIPK2,SOCS1,STAT2,TAP1,TLR4,TLR8,TNFSF13B,TPST1,TRIM21,USP18,ZBP1	171 (14)
F2		peptidase	Activated	5.257	5.257	bias	3.75e-08	B4GALT1,CALD1,CASP3,CD44,CD63,CD68,CFLAR,DAAM1,DUSP1,ECE1,EDNRB,EHD4,FHL1,FN1,FOS,FOSB,HSP90AA1,ICAM1,ITGB1,LAMP2,NCF2,PDIA4,PMAIP1,RAC1,SOD2,SRGN,TENT5A,TGFB2,TNFAIP3	291 (17)
TGFB1		growth factor	Activated	5.161	5.161	bias	3.96e-19	ABCA1,ACE,ACTG2,ADAMTS12,ADK,ALDH2,ALDH3A2,ANPEP,ANXA11,ANXA2,AQP9,ARF1,ARF4,ARPC2,ATP13A3,BHLHE40,CALD1,CASP3,CD163,CD274,CD40,CD44,CD68,CD69,CD86,CLIC4,COX5A,CSF1,CTSB,CTSH,CTSS,CYP7A1,DAB2,DUSP1,ECE1,EDNRB,EIF4H,ENPP1,EXT1,FABP5,FCER1G,FCGR1A,FHL1,FN1,FNDC3B,FOS,FOSB,FTL,GADD45B,GATM,GNB4,HADH,HEXB,HEY1,HK2,HNMT,HSP90AA1,HSPA5,ICAM1,ID2,IDH1,IFI30,IL10,IL2RA,IRS1,ITGB1,KDELR3,KLF15,KLF4,LAMP2,…	358 (19)
CITED2		transcription regulator	Inhibited	-5.126	5.126	bias	1.92e-09	ASAP3,CD274,CD69,CD86,CYRIA,DDX58,DUSP1,EXT1,GADD45B,ICAM1,LCP2,LRCH1,MAPK6,MARCHF5,MLKL,NAMPT,NRAS,OAS1,PGK1,PHF11,PIM1,RGS1,RIPK2,SAT1,SEMA3C,TNFAIP3,TOP1,ZBP1	202 (12)
IL6		cytokine	Activated	5.086	5.086	bias	6.03e-10	ABCA1,ABCC3,ALAS1,ANPEP,ANXA1,BST2,CASP3,CD163,CD274,CD40,CD44,CD68,CD82,CD86,CFLAR,CIB2,CISH,CSF1,CYP1B1,DUSP1,FAH,FCGR1A,FN1,FOS,FRRS1,GADD45B,GADD45G,GCH1,HFE,HSPA5,ICAM1,ID2,IL10,IRS1,JAK2,LGALS1,LY96,MRAS,MSR1,MYD88,NAMPT,NCF2,NRAS,PECAM1,PIM1,PLEK,PLK2,PRDM1,PTGER4,RUNX2,SH3GLB1,SLC39A14,SLC40A1,SOCS1,SOD2,STEAP4,TAP1,TLR4,TLR8,VIM,XBP1	271 (15)
NFE2L2		transcription regulator	Activated	5.03	5.03	bias	1.16e-09	ABCC3,ACE,ALAS1,ARF1,CD86,CREG1,FKBP5,FN1,FTL,GADD45G,GPX3,GSR,HSP90AA1,HSP90B1,HSPA9,ICAM1,IDH1,IL10,LAMP2,LGALS8,M6PR,MGST1,MORF4L2,NCF2,NOCT,P2RX4,PDIA3,PDIA4,PLIN2,PPIB,PSMA1,PSMA5,PSMA6,PSMB2,PSMB4,PSMC1,PSMD1,PSMD11,SAT1,SOD2,SRGN,TCN2,XBP1	285 (19)
LY294002		chemical drug	Inhibited	-5.022	5.022	bias	4.46e-07	ABCA1,ANPEP,BHLHE40,CASP3,CD274,CD44,CD69,CD86,CFLAR,CREM,CYP7A1,DUSP1,FLRT2,FN1,FOS,FOSB,GPD2,GPR137B,GSR,HK2,HSPA5,ICAM1,IL10,IRS1,NDRG1,NRAS,PDE4B,PECAM1,PGK1,PIM1,PLAA,PLK2,PMAIP1,RAB11A,RGS1,RUNX2,SEMA3C,TNFAIP3,USP15,XBP1	299 (17)
PD98059		chemical - kinase inhibitor	Inhibited	-5.01	5.01	bias	1.22e-10	ABCA1,ACE,ANPEP,ANXA1,ATF6,CASP3,CD40,CD44,CD69,CD86,CFLAR,CGA,CREM,CTSB,CTSH,CYP1B1,CYP7A1,DUSP1,DUSP5,E2F3,ECE1,EDNRB,EMP1,FAH,FKBP5,FN1,FOS,FOSB,HADHB,HSPA5,ICAM1,IL10,IL2RA,KLF15,LAMP2,LDHA,MAPKAPK2,NPC1,ODC1,PABPC1,PIM1,RGS1,RNASE4,RUNX2,S100A10,S100A4,SLC16A7,TLR4,UQCRC2,VIM,XBP1	288 (19)
miR-124-3p (and other miRNAs w/seed AAGGCAC)		mature microRNA	Inhibited	-4.965	4.965	bias	3.67e-07	ATP6V0E1,B4GALT1,CD164,CERS2,CHP1,CHSY1,CYP1B1,DRAM1,ECI2,F11R,FAM177A1,GNG10,HADH,HADHB,ITGB1,KLF15,LGALS3,LITAF,MMADHC,PTBP1,RBM47,SLC17A5,SYPL1,TNFRSF21,TOM1L1
Ige		complex	Activated	4.947	4.947	bias	9.91e-07	ALAS1,ANXA1,BCL2A1,CAPN2,CD40,CD86,CISH,DUSP3,FCER1G,FCGR1A,GADD45B,HFE,HSPA9,ICAM1,IL10,IL2RA,JAK2,LCP2,MAPKAPK2,PECAM1,PIK3CB,RAB7A,RAB7B,RIPK2,SEMA7A,SLC37A2,SOCS1,TCIRG1,UGCG,VIM	256 (18)
CD28		transmembrane receptor	Activated	4.935	4.935	bias	1.21e-12	ANXA1,BCL2A1,BHLHE40,CASP3,CD274,CD69,CD86,CFLAR,CISH,CNIH4,CREM,DDX58,FCER1G,FOS,HK2,HSPA8,IFNGR1,IL10,IL10RB,IL27,IL2RA,LDHA,MACROH2A1,MSR1,NAMPT,OAZ1,ODC1,PDE4A,PDE4B,PKLR,PPA1,PRDM1,PSMA5,PSMA6,PTGER4,RAB2A,SLC25A5,SOCS1,SRGN,TMX3,TNFAIP3,TUBB1	277 (17)
IL15		cytokine	Activated	4.898	4.898	bias	1.66e-10	ACTG2,ANXA1,CASP3,CD274,CD40,CD44,CD69,CD86,CISH,CMKLR1,CSF1,DUSP5,ELOC,GPC1,GPD2,HK2,HSPA8,IFI6,IL10,IL2RA,ITGB1,LDHA,MACROH2A1,MAP2K1,MYD88,NME1,OAZ1,PDE4B,PDIA3,PDIA4,PGK1,PIM1,PLEK,PMAIP1,POLR2K,PRDM1,PSAP,PSMA5,PTP4A1,PYGL,S100A11,SLC25A5,SOCS1,SRGN,XBP1	267 (16)
1,2-dithiol-3-thione		chemical reagent	Activated	4.798	4.798	bias	1.62e-09	ABCC3,ALAS1,ARF1,CREG1,FKBP5,GSR,HSP90AA1,HSP90B1,LGALS8,M6PR,MORF4L2,NOCT,P2RX4,PDIA3,PDIA4,PPIB,PSMA1,PSMA5,PSMA6,PSMB2,PSMB4,PSMC1,PSMC6,PSMD1,PSMD11,SOD2,XBP1	65 (3)
MYD88	0.119	other	Activated	4.776	4.776	bias	6.68e-07	ACSL1,ATF6,ATP6V1E1,CD274,CD40,CD44,CD86,CFLAR,CISH,CLIC4,DUSP1,EDNRB,FCER1G,FOS,HSPA5,ICAM1,IL10,IL27,LPAR1,MSR1,NOD2,PDE4B,SOCS1,TNFAIP3,TNFSF13B,USP18,XBP1,ZC3H12C	252 (17)
CD40LG		cytokine	Activated	4.757	4.757	bias	6.05e-09	ARSB,BCL2A1,CD40,CD44,CD63,CD69,CD86,CFLAR,CSF1,CYP1B1,DUSP1,DUSP5,EIF2AK2,FOS,FOSB,GCH1,HK2,HSP90AA1,ICAM1,ID2,IFI6,IL10,IL27,IL2RA,JAK2,MARCKS,NAMPT,PIM1,PLEK,PMAIP1,PRDM1,RGS1,SOCS1,SOD2,TAP1,TNFAIP3,TNFAIP6,TNFSF13B	250 (16)
GABA		chemical - endogenous mammalian	Inhibited	-4.745	4.745	bias	1.2e-09	ACADM,ACSL1,ADK,ALAS1,AP2M1,ASAH1,ATP5F1A,ATP6V1E1,CD63,CGA,COX5A,DAAM1,FAH,FN1,FOS,GALC,GANAB,GLB1,GM2A,GNPTAB,HADH,HSPA5,IDH1,IL10RB,LAMTOR3,LAPTM4A,LDHA,NDUFA1,OS9,PCCB,PDIA3,PDIA4,PLCB1,PRDX6,PRKAR1A,PSAP,PSEN1,RAC1,SLC25A5,TRA2B,YWHAQ	160 (7)
miR-1-3p (and other miRNAs w/seed GGAAUGU)		mature microRNA	Inhibited	-4.741	4.741	bias	1.29e-07	ADAR,ANKRD29,ANPEP,ANXA2,ARCN1,ARF4,ATP6V1B2,CERS2,CHSY1,GCH1,GOLGA7,GPD2,H3-3A/H3-3B,PICALM,PLEKHB2,POLR2K,PPIB,PTBP1,RBM47,SHTN1,SLC44A1,TWF1,YWHAQ
E. coli B4 lipopolysaccharide		chemical toxicant	Activated	4.724	4.724	bias	1.74e-09	ANXA1,ANXA11,CASP3,CD274,CD40,CD86,CYP7A1,DDX58,FCER1G,FCGR1A,FOSB,GADD45G,GPNMB,HK2,ICAM1,IL10,IL27,KMO,LCP2,METTL1,PDLIM5,PIM1,PLEK,RAB10,RAB7B,SOCS1,SOD2,TAP1,TLR4,TNFAIP3,USP18,ZBP1	217 (17)
IFNA2		cytokine	Activated	4.716	4.716	bias	2.23e-12	ANXA1,BCL2L14,BST2,CD274,CD69,CD86,CISH,CXCL11,DDX58,EIF2AK2,ENPP1,EPB41L3,FBXO8,HERC5,HERC6,IFI6,IFIT5,IL10,IL10RB,IL2RA,MAP2K1,MX2,OAS1,OAS2,PLSCR1,SLC15A3,SOCS1,TAP1,THEMIS2,TRIM21,USP18,XBP1,ZBP1	189 (15)
tretinoin		chemical - endogenous mammalian	Activated	4.685	4.685	bias	2.27e-10	ABCA1,ACSL1,ADAR,ALAS1,ALDH3A2,ANPEP,ANXA1,ANXA2,ANXA5,AQP9,ATP6V1B2,BCL2A1,BHLHE40,BLZF1,CASP3,CD274,CD44,CD63,CD68,CD82,CD86,CGA,CHKA,CREM,CTSB,CYP7A1,DAB2,DDX58,DUSP1,ECI2,EFNB1,EIF2AK2,ELOC,FABP5,FCER1G,FN1,FOS,GBA,GM2A,HEY1,HSP90AA1,ICAM1,ID2,IFI6,IFIT5,IFNGR1,IL10,ITGB1,JAK2,KIF1B,KLF15,KLF4,LAMP2,LIPA,MAP2K1,MAPK6,MNDA,MRAS,NCF2,NDRG1,NFE2,NPC2,OAS1,OAS2,ODC1,PAM,PECAM1,PIM1,PLA2G7,PLEK,PL…	320 (20)
RELA		transcription regulator	Activated	4.676	4.676	bias	2.54e-05	ATP6AP2,BCL2A1,BHLHE40,CASP3,CD274,CD40,CD44,CD69,CTSB,CXCL11,DUSP1,FN1,FOS,FOSB,GCH1,HSP90B1,ICAM1,IL10,IL2RA,NOD2,OAS2,PDE4B,PECAM1,PRDM1,PTGER4,QKI,RGS1,RUNX2,S100A6,SOD2,TAP1,TNFAIP3,VIM	246 (14)
CD 437		chemical drug	Inhibited	-4.674	4.674	bias	1.41e-08	AP2M1,ARF1,ARPC2,ARPC3,ATP5F1A,COX7A2,COX7C,FKBP5,FTL,HSP90AA1,HSPA8,LGALS1,MGST1,NME1,ODC1,PABPC1,PDIA3,PHYH,RYBP,SLC25A5,SLC30A5,SRGN,SUMO1,UGCG,UQCRC2
medroxyprogesterone acetate		chemical drug	Activated	4.652	4.652	bias	1.58e-11	ABCB10,ALDH2,ALDH3A2,ARSB,ASAH1,B4GALT1,CAPN2,CASP3,CD44,CD68,CTSB,E2F3,FGF1,FN1,GANAB,GCH1,GLA,GLB1,GLUL,GM2A,GNPTAB,GPX3,HSP90B1,ICAM1,ID2,IFNGR1,IL10,IL2RA,ITGB1,JAK2,LAMP2,LIPA,MANBA,MYL12A,NPC1,ODC1,PLCB1,PMAIP1,PPP2R1B,PPT1,REEP1,RPN1,S100A11,SAT1,SLPI,SOCS1,TGFB2,YWHAH	352 (24)
CSF1	0.244	cytokine	Activated	4.635	4.635	bias	8.21e-07	CAPN2,CD163,CD68,CPM,CSF1,CTSH,DUSP1,DUSP5,FCER1G,FN1,FOS,GPNMB,HK2,HSP90B1,HSPA5,IFNGR1,IL10,ITGB1,JDP2,LDHA,MSR1,NCF2,SLC37A2,STX12,TNFAIP3,XBP1	317 (21)
U0126		chemical drug	Inhibited	-4.609	4.609	bias	2.03e-05	ATP6AP2,BHLHE40,CD274,CD44,CD69,CFLAR,CXCL11,CYP1B1,CYP7A1,DAB2,DDAH1,DUSP1,DUSP5,EDNRB,EIF2AK2,EMP1,FKBP5,FN1,FOS,FOSB,GADD45B,HSPA5,ICAM1,IL10,ITGB1,JDP2,KDSR,LAMP2,PABPC1,PECAM1,PLK2,PSEN1,RAC1,RUNX2,SOCS1,TGFB2,VIM	283 (16)
SMARCA4		transcription regulator	Activated	4.498	4.498	bias	2.39e-05	ABCA1,ACE,ALDH2,ARRDC4,BCL2A1,CASP3,CD44,CD63,CLIC2,CPM,CSF1,CTSS,DYNLT3,FKBP5,FOS,GADD45B,GADD45G,HEY1,HFE,HNMT,ICAM1,NPC2,OXCT1,PDE4B,PLIN2,RAB38,RGS1,RUNX2,S100A6,SDC2,SEMA7A,SERPINB8,SLC40A1,TAP1,TGFB2,TNFSF13,TWF1	301 (18)
CD38		enzyme	Activated	4.48	4.48	bias	7.8e-10	ANXA2,CD44,CD86,CISH,EPS8,FN1,GADD45G,ICAM1,IFI30,IL2RA,LGALS3,LGALSL,MANF,NDRG1,PDLIM1,PIM1,PRDM1,RPN1,S100A4,S100A6,SLC39A8,SOCS1,VIM,XBP1	234 (21)
ATF4		transcription regulator	Activated	4.477	4.477	bias	3.31e-07	ABCA1,ATF6,CANX,CTH,CYP7A1,FN1,GCH1,GHITM,HSP90B1,HSPA5,KLF4,LGALS3,MGST1,NDRG1,NR1H3,NUPR1,PMAIP1,PSEN1,SLC39A14,SOD2,TGFB2	287 (18)
forskolin		chemical toxicant	Activated	4.436	4.436	bias	1.87e-11	ABCA1,ACE,ACTG2,ATP6AP2,ATP6V0B,ATP6V1A,ATP6V1B2,ATP6V1C1,ATP6V1G1,BHLHE40,CD163,CD44,CD68,CD86,CGA,COL15A1,CREM,CYP1B1,DAB2,DUSP1,FAH,FKBP5,FN1,FOS,FOSB,FRRS1,GADD45B,GADD45G,GCH1,HK2,ICAM1,ID2,IL10,IL2RA,LITAF,MFSD2A,NAMPT,NPC2,ODC1,OSTF1,PDE4A,PDE4B,PGK1,PLIN3,PLK2,PMAIP1,PRKAR1A,PRKAR2A,PTP4A1,QKI,RAB5C,RAB7A,RUNX2,S100A10,SAT1,SOD2,TNFAIP3,TNFAIP6,USP18,VIM	312 (18)
TSC2		other	Inhibited	-4.429	4.429	bias	1.61e-12	ANXA1,ANXA2,ATP6AP2,ATP6V0B,ATP6V1A,ATP6V1B2,ATP6V1G1,CD68,CREG1,FOS,GALC,GLA,GPNMB,HK2,HSPA5,IRS1,JAK2,LGALS3,LPAR1,NIBAN1,PSMA1,PSMB2,PSMD1,S100A11,S100A6,SMPDL3A,SOD2	159 (9)
MITF		transcription regulator	Activated	4.415	4.415	bias	3.82e-09	ACSL1,ASAH1,ATP6V1B2,ATP6V1C1,C8orf44-SGK3/SGK3,CD44,CHKA,CREM,EDNRB,FN1,FOS,FRMD4B,GM2A,GNPTAB,GPNMB,GPR137B,KAZN,LGALS3,OSTM1,PPM1H,RAB7A,RMI1,SEMA3C,SEMA6A,SHTN1,SLC19A2,STXBP1,TDG,TMEM251,VAT1
INSR		kinase	Activated	4.394	4.394	bias	1.66e-06	ACADM,ACSL1,ALDH2,ARRDC3,ATP5F1A,BCL2A1,CSTB,CTSB,CYP1B1,DUSP1,FHL1,FOS,GANAB,GCH1,HADHB,IDH1,IL10,IL2RA,IRS1,LGALS1,LPIN3,MPEG1,NAMPT,NDRG1,NDUFA1,NDUFA9,NR1H3,PDE4B,PDHA1,PIM1,PKLR,PRDM1,RNF13,SAT1,SCP2,SLC25A5,SLC39A7,SLC44A1,UQCRC2,ZFAND5	326 (22)
ST1926		chemical drug	Inhibited	-4.359	4.359	bias	2.01e-06	AP2M1,ARF1,ARPC2,ARPC3,ATP5F1A,COX7A2,COX7C,FKBP5,HSP90AA1,LGALS1,MGST1,NME1,ODC1,PABPC1,PDIA3,RYBP,SLC30A5,UGCG,UQCRC2
NONO		transcription regulator	Activated	4.352	4.352	bias	1.45e-13	ARL5B,CXCL11,DDX58,EIF2AK2,EPSTI1,GCH1,HERC5,HERC6,IFI6,IFIT5,MORC3,MX2,NUPR1,OAS1,OAS2,PDE4A,PDE4B,PELI1,PI4K2B,PLSCR1,PMAIP1,PNPT1,SERPING1,STAT2,TNFSF13B,USP18
sirolimus		chemical drug	Inhibited	-4.322	4.322	bias	4.44e-13	ACADM,ANXA5,ARF1,ATP6AP2,ATP6V0B,ATP6V1A,ATP6V1B2,ATP6V1G1,BCL2A1,CALD1,CASP3,CD40,CD68,CD86,CFLAR,CREG1,CSF1,EIF2AK2,FN1,FOS,GALC,GLA,H3-3A/H3-3B,HSP90AA1,HSP90B1,HSPA5,ICAM1,ID2,IDH1,IL10,IL27,IL2RA,IRS1,JAK2,LDHA,LGALS3,NDUFA9,OAZ1,ODC1,PDHA1,PGK1,PIM1,PLIN2,PRKAR1A,PSMA3,PSMA6,PSMB4,PSMD11,PTP4A1,RUNX2,S100A4,SLC12A5,SLC25A5,SLC39A14,SNAP23,USP15,VIM,XBP1	354 (26)
TFEB		transcription regulator	Activated	4.31	4.31	bias	4.47e-11	ASAH1,ATP6V0B,ATP6V1A,ATP6V1B2,ATP6V1C1,CD63,CTNS,CTSB,GBA,GLA,GLB1,GLMP,HEXB,HPS5,IFI30,M6PR,PLBD2,PSAP,RAB7A
IL12 (complex)		complex	Activated	4.282	4.282	bias	6.64e-06	CASP3,CD44,CD63,CD69,CD86,CISH,CSF1,CXCL11,FOS,GADD45B,GADD45G,ICAM1,IFNGR1,IL10,IL27,IL2RA,MYD88,PIM1,PRDM1,SOCS1,TLR4	245 (21)
IKZF1		transcription regulator	Inhibited	-4.261	4.261	bias	1.29e-08	CD68,CISH,CSF1,DNM3,DUSP5,EMP1,EPSTI1,FN1,FUT10,HK2,HNRNPLL,IFI6,IFIT5,IL10,IL27,IL2RA,KLF4,LEPROT,LHFPL2,NFE2,P2RX4,PYGL,RALB,RGS13,SLPI,SNX2,STX12,TLR4,UEVLD,WDFY3	211 (12)
phytohemagglutinin		chemical drug	Activated	4.238	4.238	bias	9.96e-05	AIF1,ALDH2,ARSB,CALU,CASP3,CD44,CD69,CLIC2,CPM,CSF1,FOS,GPD2,HSP90AA1,ICAM1,IL10,IL2RA,JAK2,NME1,PON2,PSMA1,SCARB2,SLC6A8,SRP14,XBP1	252 (18)
E. coli B5 lipopolysaccharide		chemical - endogenous non-mammalian	Activated	4.234	4.234	bias	2.37e-06	ALDH2,BHLHE40,CD274,CD40,CD44,CD69,CD86,CYP7A1,DUSP1,FOS,ICAM1,IL10,IL27,IL2RA,MYD88,NCF2,NOD2,PDE4B,PRDM1,PSMA5,SOD2,TGFB2,TLR4,TNFAIP3,XCR1	202 (13)
IL1A		cytokine	Activated	4.225	4.225	bias	0.000479	CD274,CD40,CD44,CD86,CSF1,FOS,FOSB,GCH1,GNB4,ICAM1,IFNGR1,IL10,IL2RA,ITGB1,LDHA,S100A10,SOD2,TNFAIP3,VIM	229 (12)
TP53		transcription regulator	Activated	4.205	4.205		5.31e-17	ABCA1,ACADM,ACE,ACP2,ACSL1,AK4,ANXA1,ATP5F1A,ATP5PB,BCAP31,BCL2A1,BHLHE40,BLZF1,CALU,CASP3,CD44,CD82,CFLAR,CLIC4,COX5A,COX7A2,CSF1,CSTB,CTSB,CTSH,DDIT4L,DLST,DRAM1,DUSP1,DUSP5,F11R,FABP5,FHL1,FKBP5,FLRT2,FN1,FOS,FRMD4A,FUCA1,GADD45B,GADD45G,GATM,GLB1,GLUL,GPX3,GTF2H1,HADH,HADHB,HERC5,HK2,HSP90AA1,HSPA5,HSPA8,ICAM1,ID2,IDH1,IFI30,IL10,IL2RA,IRS1,KLF4,LAMP2,LAPTM4A,LDHA,LGALS3,MACROH2A1,MAPK6,MOCOS…	319 (17)
IFNL1		cytokine	Activated	4.183	4.183	bias	4.57e-10	BST2,CD40,CXCL11,DDX58,EIF2AK2,HERC5,HERC6,IFI6,IFIT5,IL10,MLKL,OAS1,OAS2,PHF11,PLSCR1,SLC15A3,STAT2,USP18	231 (15)
pirinixic acid		chemical toxicant	Activated	4.181	4.181	bias	6.79e-09	ABCA1,ABCC3,ACADM,ACSL1,ALAS1,ALDH3A2,ANXA2,AQP9,CD63,CGA,CTSB,CYP7A1,ECI2,EHHADH,ELOC,FABP5,FADS1,FCER1G,GADD45B,GLUL,GNB4,GPD2,HADH,HADHB,HSP90AA1,ID2,LGALS3,NPC1,NPC2,NR1H3,PKLR,PLIN2,PSMA1,PSMA3,PSMA5,PSMB4,PSMC1,PSMC6,RTN4,SCP2,YWHAQ	156 (10)
LDL		complex	Activated	4.158	4.158	bias	7.97e-12	ABCA1,BCL2A1,CAPN2,CASP10,CASP3,CD40,CD68,CFLAR,CREM,CXCL11,DUSP1,ECE1,EDNRB,FCGR1A,FOS,FOSB,HSP90B1,HSPA5,ICAM1,JAK2,MSR1,NAMPT,NME1,NPC1,NPC2,NR1H3,PECAM1,PLIN2,PMAIP1,SOCS1,SOD2,TLR4,TNFAIP3,TNFAIP6,XBP1	298 (18)
SOCS1	0.348	other	Inhibited	-4.155	4.155	bias	2.54e-08	BCL2A1,CD40,CD44,CD69,CD86,CFLAR,CISH,DDX58,DUSP1,FCER1G,FKBP5,FOS,ICAM1,IRS1,JAK2,MYD88,OAS1,OAS2,SOCS1,USP18	261 (15)
IL3		cytokine	Activated	4.136	4.136	bias	5.38e-07	ALDH2,CAPZB,CASP3,CD40,CD63,CD69,CD86,CISH,CREM,CSF1,EIF2AK2,FOS,GADD45B,GADD45G,HK2,HSP90B1,HSPA5,HSPA9,ICAM1,IL2RA,KIF1B,ODC1,PIM1,PLA2G7,PSMA5,SEMA7A,SOCS1,TLR4,XBP1,YWHAG,ZFAND5	271 (19)
tunicamycin		chemical - endogenous non-mammalian	Activated	4.13	4.13	bias	8.44e-08	ARF4,ATF6,AVIL,CANX,EDEM1,FN1,GADD45B,GOLT1B,HSP90B1,HSPA5,HSPA9,ICAM1,KLF4,MANF,MFSD2A,MORF4L2,NDRG1,NR1H3,PDIA3,PLIN2,PMAIP1,S100A4,SLC25A28,SLC39A14,SRP19,UFC1,UFM1,XBP1	131 (9)
IL1RN		cytokine	Inhibited	-4.129	4.129	bias	2.33e-09	CD44,CTSS,CXCL11,CYP7A1,DDX58,HERC6,ICAM1,IFI6,IFIT5,IL10,MX2,OAS1,OAS2,PELI1,PMAIP1,RARRES1,RIPK2,SLC15A3,STAT2,THEMIS2,USP18	301 (20)
CSF2		cytokine	Activated	4.106	4.106	bias	1.09e-07	ABCA1,ACE,ANXA1,BCL2A1,CASP3,CD163,CD180,CD40,CD63,CD69,CD86,CISH,CSF1,FCGR1A,FOS,GCH1,GLB1,HK2,ICAM1,ID2,IL10,IL2RA,JAK2,LAMP2,LDHA,LY96,MFSD2A,NFE2,NR1H3,ODC1,PDE4B,PECAM1,PIM1,PSEN1,PTGER4,RIPK2,SNAP23,SOCS1,SOD2,TGFBI,TLR4,TNFAIP3,XBP1	270 (17)
mono-(2-ethylhexyl)phthalate		chemical toxicant	Activated	4.101	4.101	bias	3.51e-05	ACADM,ACSL1,ATP5PB,COX7A2,EIF3J,FADS1,FOS,HADH,HK2,N4BP1,NAMPT,NR1H3,PGK1,PLIN2,PPA1,SDHC,UQCRC2	239 (15)
Ifnar		group	Activated	4.088	4.088	bias	1.67e-08	CD274,CD40,CD86,DDX58,EIF2AK2,FCER1G,IFNGR1,IL10,MYD88,OAS1,OAS2,PNPT1,STAT2,TAP1,TRIM21,USP18,ZBP1	204 (15)
ANGPT2		growth factor	Activated	4.075	4.075	bias	1.19e-05	ABCA1,CASP3,CD163,CD68,CD86,FN1,HSP90AA1,HSPA5,ICAM1,IL10,MAP2K1,MGST1,NME1,PDIA3,SERPING1,SOD2,TCN2,TLR4,TOP1,VCPIP1,VIM	307 (21)
miR-16-5p (and other miRNAs w/seed AGCAGCA)		mature microRNA	Inhibited	-4.073	4.073	bias	0.000656	ACP2,ATF6,E2F3,FNDC3B,GALNT7,GTF2H1,H3-3A/H3-3B,HERC6,HSDL2,HSP90B1,LAMTOR3,MAP2K1,PISD,RTN4,SPTLC1,TMEM251,VTI1B
CD40	0.212	transmembrane receptor	Activated	4.037	4.037	bias	8.27e-09	ANPEP,BCL2A1,CD40,CD44,CD69,CD86,CFLAR,CSF1,DUSP1,EDEM1,FOS,HSP90B1,HSPA5,ICAM1,IL10,IL27,IL2RA,ITGB1,KLF4,LGALS3,PIM1,PRDM1,RGS13,TAP1,TNFAIP3,TNFSF13B,XBP1	243 (16)
VEGFA		growth factor	Activated	4.029	4.029	bias	3.73e-11	ACADM,ACE,ACSL1,AK4,ALAS1,ALDH2,ANPEP,BCL2A1,CASP3,CD40,CD68,CD86,CLIC4,CSTB,CTSB,CTSS,DUSP5,E2F3,FN1,FOS,FOSB,HSPA5,ICAM1,IL10,ITGB1,NDUFA1,NME1,PECAM1,PIM1,PPA1,PSEN1,RUNX2,SLC25A17,SLC25A5,SOD2,TOMM20	217 (17)
TLR7		transmembrane receptor	Activated	4.026	4.026	bias	4.39e-05	BCL2A1,BMX,CD274,CD40,CD44,CD69,CD86,EIF3J,FCER1G,ICAM1,IL10,IL27,MX2,MYD88,OAS2,PHF11,SOCS1,SOD2,STAT2,TNFAIP3	230 (16)
resiquimod		chemical drug	Activated	4.02	4.02	bias	1.48e-19	ADAR,AIF1,ANXA4,ATF6,ATP5F1A,ATP6V1B2,BCL2A1,BST2,CD40,CD44,CD86,CXCL11,EIF2AK2,FCER1G,FCGR1A,GM2A,HERC5,HEY1,HSPA5,ICAM1,IFIT5,IL10,IL27,IL2RA,MSN,MX2,MYD88,NAMPT,OAS1,OAS2,PLSCR1,PMAIP1,PRDM1,PRDX6,PSMB2,PSMB4,RAB7A,RIPK2,SEMA7A,SOD2,STAT2,STX12,TLR4,TLR8,TNFAIP3,TNFSF13B,XBP1	234 (14)
TNFSF11		cytokine	Activated	4.019	4.019	bias	2.89e-08	AIF1,AQP9,BCL2A1,CAPN2,CD40,CD44,DAB2,DUSP1,FOS,FRRS1,GADD45B,GCH1,GTF2H1,ICAM1,IL10,JDP2,MAP2K1,NR1H3,PIM1,PRDM1,PTGER4,SOCS1,SOD2,TBATA,TCIRG1,TLR4,USP18,ZC3H12C	259 (18)
IL21		cytokine	Activated	4.006	4.006	bias	2.7e-05	CASP3,CD69,CD86,EIF2AK2,FCER1G,HERC6,ID2,IL10,IL2RA,MYD88,OAS2,PRDM1,SOCS1,STAT2,TAP1,TLR4,USP18,XBP1	270 (18)
CpG ODN 2006		chemical reagent	Activated	3.991	3.991	bias	5.1e-09	BCL2A1,CD274,CD40,CD86,CXCL11,DDX58,EPSTI1,ICAM1,IFI6,IFIT5,IL10,IL2RA,MX2,MYD88,OAS1,TLR4,TNFAIP6,TNFSF13B,USP18	167 (15)
ZBTB10		other	Activated	3.988	3.988	bias	4.17e-05	ANXA1,CD274,CD40,CD86,DDX58,FCER1G,IL10,IL10RB,IL27,IL2RA,MYD88,OAS1,RIPK2,SEMA7A,STAT2,ZBP1	117 (7)
TGM2		enzyme	Activated	3.96	3.96	bias	2.14e-06	AQP9,BCL2A1,CD86,CFLAR,FCER1G,FN1,GM2A,IFI6,IFIT5,NCF2,NPC2,OAS1,OAS2,PIM1,PLSCR1,RUNX2,SDCBP,SEMA7A,SLPI,TAP1,TPCN1,UBXN8,VSIG4	274 (18)
5-O-mycolyl-beta-araf-(1->2)-5-O-mycolyl-alpha-araf-(1->1')-glycerol		chemical - endogenous non-mammalian	Activated	3.954	3.954	bias	1.78e-08	ACSL1,AQP9,BCL2A1,CD40,CD44,CMKLR1,CXCL11,DUSP1,ICAM1,IFIT5,NAMPT,PDE4B,PLA2G7,RGS1,SOD2,TNFAIP3	228 (11)
BCR (complex)		complex	Activated	3.947	3.947	bias	6.11e-09	B4GALT1,BCL2A1,CASP3,CD44,CD69,CD86,CFLAR,FOS,FOSB,HSP90B1,HSPA5,IL10,IL2RA,ITGB1,JAK2,KLF4,NAMPT,PIM1,PRDM1,S100A10,XBP1,ZBP1	250 (17)
STAT4		transcription regulator	Activated	3.945	3.945	bias	0.000533	ARL5B,DDX58,FCER1G,GADD45G,H3-3A/H3-3B,HEXB,IL10,IL2RA,LAMTOR3,NDRG1,PRDM1,PRDX6,PYGL,S100A4,SAT1,SH3GLB1,SMPDL3A,SYPL1	229 (12)
TICAM1		other	Activated	3.932	3.932	bias	6.91e-06	ACSL1,ATP6V1E1,CD40,CD86,CFLAR,CXCL11,DDX58,DUSP1,EDNRB,ICAM1,IL10,LPAR1,PDE4B,PELI1,RIPK2,SOCS1,TNFAIP3	158 (17)
CNTF		cytokine	Activated	3.927	3.927		1.32e-08	ATP6AP2,ATP6V1B2,ATP6V1E1,CASP3,CD69,CISH,CLIC4,FOS,GATM,GPNMB,IRS1,KLF4,LGALS3,M6PR,MFSD1,MSR1,NAMPT,OXCT1,P2RX4,PPIB,S100A6,SLC15A3,SOCS1,TAP1,VIM,XPR1	280 (19)
PTGS2		enzyme	Activated	3.9	3.9	bias	1.11e-06	ANXA1,ANXA2,CD163,CD274,CD44,CD68,CHKA,CXCL14,CYP1B1,DUSP1,FN1,FOS,ICAM1,IL10,MSR1,PPA1,PTGER4,RAC1,RUNX2,SEMA7A,TNFAIP6	221 (15)
IRF1		transcription regulator	Activated	3.889	3.889	bias	2.47e-08	CASP3,CD274,CD40,CTSS,CXCL11,DDX58,EIF2AK2,FN1,IFI6,IFIT5,IL10,IL27,JAK2,NFE2,OAS1,OAS2,ODC1,PLAAT3,SLPI,SOCS1,STAT2,TAP1,TNFSF13B,TRIM21	231 (15)
KLF3		transcription regulator	Inhibited	-3.888	3.888	bias	4.82e-09	ANXA5,BCAP29,CD69,CYRIA,DEGS1,E2F3,FOS,GALNT1,GPD2,HEXB,IDH1,IGF2BP3,IL27,JAK2,KATNBL1,LY96,MSN,MYO5A,NDRG1,PARP3,PDLIM1,PECAM1,PI4K2B,PSEN1,PSMB2,RAB7A,RAP2C,REEP5,SCP2,SMPDL3A,SNX2,TNFRSF21,TOPORS,UGCG,VIM,ZEB2
TLR4	0.268	transmembrane receptor	Activated	3.886	3.886	bias	3.79e-07	ATF6,CD163,CD274,CD40,CD44,CD86,CFLAR,DAB2,FOS,GADD45G,HSPA5,ICAM1,IL10,IL27,IL2RA,METTL1,MYD88,NOD2,PELI1,PLEK,PLK2,PRDM1,RAC1,RGS1,RIPK2,SOCS1,SOD2,STAT2,TLR4,TNFAIP3,TRIM21,XBP1,ZC3H12C	247 (18)
cytokine		group	Activated	3.879	3.879	bias	6.21e-05	CD40,CD69,CD86,CISH,CSF1,DUSP1,FOS,ICAM1,IL2RA,RIPK2,S100A4,SOCS1,SOD2,TGFB2,TLR4,TNFAIP6	319 (15)
mir-21		microRNA	Inhibited	-3.861	3.861	bias	1.99e-06	AIF1,ARCN1,CANX,CD180,CD274,DDAH1,FCGR1A,FGF1,FN1,ICAM1,JAK2,MYD88,NME1,OAS2,PECAM1,PELI1,PPA1,PPP4R2,RAB7B,RTN4,SLPI,SOD2,STAT2,SUMO1,TAP1,TBC1D1,TLR4	228 (19)
Salmonella enterica serotype abortus equi lipopolysaccharide		chemical toxicant	Activated	3.85	3.85	bias	0.000544	ARL5B,ARRDC4,CD274,CFLAR,GADD45B,GLA,HEY1,ID2,IL10,IL2RA,NOCT,PMAIP1,RGS1,RIN2,RIPK2	252 (15)
AGN194204		chemical drug	Activated	3.837	3.837	bias	0.00384	ABCA1,ANXA11,ANXA2,BCL2A1,CHKA,CLIC4,DUSP1,EMP1,HK2,IL2RA,LGALS1,NPC2,PIM1,PLIN2,TAP1,XBP1
CLPP		peptidase	Inhibited	-3.833	3.833	bias	2.1e-08	ACADM,ACSL1,ALAS1,ALDH2,ATP5F1A,DDX58,DLST,ECI2,HADH,HADHB,HSPA9,PDHA1,SDHC,SOD2,USP18
ESRRA		transcription regulator	Activated	3.813	3.813	bias	0.000198	ACADM,ACSL1,ALAS1,ANXA1,ASAH1,CHKA,CTSH,FGF1,LDHA,LIPA,NRP2,PLK2,PRCP,SEMA6A,TRA2B,XBP1	184 (7)
MAP2K1	0.121	kinase	Activated	3.805	3.805	bias	0.000179	BCL2A1,CD274,CD44,CFLAR,CTSB,DAB2,DUSP1,DUSP5,FOS,HSPA5,IRS1,ITGB1,LGALS3,PECAM1,PIM1,RAB38,RUNX2	252 (18)
ionomycin		chemical reagent	Activated	3.788	3.788	bias	7.89e-05	BCL2A1,CASP3,CD69,DUSP1,DUSP5,EIF2AK2,ENPP1,FCGR1A,FOS,FOSB,GCH1,HSPA5,ICAM1,IL10,IL2RA,LDHA,PIM1,RAB10	247 (17)
Ifn		group	Activated	3.786	3.786	bias	1.2e-07	CD40,CD44,CD69,CD86,CXCL11,DDX58,EIF2AK2,FOS,ICAM1,IL10,IL27,OAS2,PECAM1,SOCS1,TAP1,TNFSF13B,TRIM21,ZBP1	183 (15)
IFN Beta		group	Activated	3.784	3.784	bias	8.4e-09	CD274,CD40,CD69,CD86,CXCL11,CXCL14,DDX58,EIF2AK2,FN1,HERC5,HERC6,ICAM1,IFI6,IL10,IL27,OAS1,OAS2,PELI1,PNPT1,RTN4,SOCS1,STAT2,TLR4,USP18,ZBP1	144 (14)
REL		transcription regulator	Activated	3.765	3.765	bias	1.65e-05	ADK,BCL2A1,CD40,CD86,CREM,DNAH1,E2F3,FN1,FOS,FRMD4B,GADD45B,ICAM1,IL27,IL2RA,NFE2,PLAAT3,PLK2,PMAIP1,SOD2,TNFAIP3,TNFSF13B,VIM	227 (18)
miR-155-5p (miRNAs w/seed UAAUGCU)		mature microRNA	Inhibited	-3.765	3.765	bias	0.000265	ARL5B,ATP6V1C1,CD69,FADS1,MYD88,PDLIM5,PELI1,PICALM,PMAIP1,RAB5C,RAC1,RHEB,SDCBP,SOCS1,SYPL1	105 (7)
CREB1		transcription regulator	Activated	3.764	3.764	bias	4.02e-07	ABCA1,AK4,ALAS1,ARPC3,ATP6V0B,BCAP29,BHLHE40,CCDC85A,CD68,CGA,CREM,DUSP1,EHD4,FN1,FOS,FOSB,GADD45B,GADD45G,GALNT1,GLA,GPNMB,HSPA5,IL10,IL2RA,KDELR3,KLF4,LGALS8,LITAF,MFSD2A,NPC2,NRP2,OSTF1,PAM,PITPNB,PRCP,PSEN1,RHEB,SAT1,SEMA7A,SHTN1,SOD2,TENT5A,VIM	303 (20)
EPAS1		transcription regulator	Activated	3.752	3.752	bias	1.92e-05	BHLHE40,CYBRD1,FHL1,FN1,GADD45B,GLB1,HSPA5,ICAM1,IFNGR1,IL2RA,LDHA,MANF,NAMPT,NDRG1,PLIN2,SLC40A1,SOD2,TNFAIP3,TRIM21	177 (12)
FOXC1		transcription regulator	Activated	3.742	3.742	bias	3.85e-05	ADAR,BST2,FOS,ICAM1,IFI30,IFI6,IFNGR1,JDP2,MESP2,OAS1,OAS2,RUNX2,STAT2,USP18
IFNB1		cytokine	Activated	3.721	3.721	bias	2.25e-10	ANXA5,BHLHE40,BST2,CAPN2,CASP3,CD274,CD40,CD86,CREM,CXCL11,DDX58,EIF2AK2,FOS,GNB4,IFI6,IFNGR1,IL10,IL27,MYD88,NOCT,NOD2,OAS1,OAS2,PMAIP1,PRDM1,RIPK2,RNASE4,SLC39A14,SOCS1,STAT2,TLR8,TRIM21,USP18,ZBP1	203 (15)
concanavalin a		chemical drug	Activated	3.681	3.681	bias	0.000167	BCL2A1,CASP3,CD69,CD86,CFLAR,ICAM1,IL10,IL27,IL2RA,LAMP2,LGALS1,PRDM1,RGS1,XCR1	159 (14)
PDGF BB		complex	Activated	3.666	3.666	bias	7.56e-08	ABCA1,ANXA11,BHLHE40,CALD1,CD44,CSF1,CTH,DAB2,DUSP1,DUSP5,EDNRB,ENPP1,FHL1,FN1,FOS,FOSB,GLUL,ITGB1,LGALS3,MGST1,NAMPT,ODC1,PDLIM1,PIM1,PLK2,PSMB4,RGS1,SAT1,SOD2,TNFAIP3,TRA2B,YWHAH,YWHAQ	300 (19)
SP1		transcription regulator	Activated	3.657	3.657	bias	3.12e-05	ABCA1,ACSL1,ALDH3A2,CASP3,CD40,CREM,CTH,CYBRD1,CYP1B1,EIF2AK2,FN1,FOS,HSPA5,ICAM1,IFNGR1,IL10,KLF4,LIPA,NCF2,PGK1,PIM1,PMAIP1,PRKG1,PTDSS1,PTGER4,RUNX2,RYBP,SLC25A5,SLC31A1,SLC39A8,SOCS1,SOD2,TCEAL1,TNFAIP3,VIM,ZEB2	312 (21)
EGF		growth factor	Activated	3.655	3.655	bias	0.000125	ANPEP,B4GALT1,CASP3,CD274,CD44,CFLAR,CGA,CISH,CXCL14,DUSP1,DUSP5,FN1,FOS,FOSB,ICAM1,ID2,IDH1,IL10,IRS1,ITGB1,LDHA,ODC1,PECAM1,PLSCR1,PPIB,RAC1,RUNX2,S100A10,S100A11,S100A4,VIM,YWHAH,YWHAQ	344 (19)
salmonella minnesota R595 lipopolysaccharides		chemical - endogenous non-mammalian	Activated	3.654	3.654	bias	5.09e-05	ACSL1,ADAM9,ATP6V1E1,C8orf44-SGK3/SGK3,CD86,CFLAR,EDNRB,FOS,FOSB,ICAM1,IL10,LPAR1,PDE4B,TNFAIP3	208 (13)
let-7a-5p (and other miRNAs w/seed GAGGUAG)		mature microRNA	Inhibited	-3.629	3.629	bias	0.00666	ATP6V1F,BMP2K,CASP3,EIF3J,FN1,IFIT5,IGF2BP3,NRAS,PRDM1,S100A4,SNAP23,SYPL1,TLR4,VIM	135 (7)
IRF3		transcription regulator	Activated	3.621	3.621	bias	6.32e-11	ADAM9,ADAR,ANXA4,CD274,CD40,CD69,CD86,CLIC4,DDX58,EIF2AK2,FCGR1A,FGF1,FN1,ICAM1,IFI6,IL10,IL27,OAS1,OAS2,PHF11,PMAIP1,STAT2,TAP1,TLR4,TNFAIP3,TPST1,USP18,VIM,ZBP1	153 (13)
SP110		transcription regulator	Inhibited	-3.606	3.606		0.000876	ANXA5,ATF6,BST2,CTSB,CXCL11,IFI6,ITGB1,LY96,OAS1,PLSCR1,RAC1,RIPK2,TNFRSF21
LEP		growth factor	Activated	3.604	3.604	bias	3.29e-06	ABCC3,ACADM,ACE,AQP9,ASAH1,ATP5F1A,ATP5PB,BCL2A1,CASP10,CD63,CD68,CROT,CYP7A1,EHHADH,FOS,HSPA5,ICAM1,IDH1,IL10,IRS1,JAK2,LIPA,NAMPT,NCF2,P2RX4,PECAM1,PLIN2,PRKAB2,RAC1,RUNX2,SCP2,SLC25A5,SOD2,SORD,STEAP4,VIM	324 (24)
FN1	0.549	enzyme	Activated	3.6	3.6	bias	1.81e-05	ACE,CANX,CAPN2,CLIC4,FN1,FOS,IGF2BP3,IRS1,ITGB1,LGALS8,MARCKS,PRKAR1A,PSMC1,PTBP1,RALB,RUNX2,SDCBP,SDHC,SNAP23,VIM	282 (20)
RICTOR		other	Inhibited	-3.564	3.564	bias	3.66e-13	ATP5F1A,ATP5PB,ATP6V0B,ATP6V1A,ATP6V1B2,ATP6V1C1,ATP6V1E1,ATP6V1F,ATP6V1G1,CD69,CFLAR,COX5A,COX7A2,FABP5,HK2,NDUFA1,NDUFA9,NDUFB3,NDUFC2,OAS2,PHF11,PPA1,PSMA1,PSMA3,PSMA5,PSMA6,PSMB2,PSMB4,PSMC1,PSMC6,PSMD1,PSMD11,PSMD2,RAC1,SDHC,TCIRG1,TRIM21,UQCRC2
IFNA1/IFNA13		cytokine	Activated	3.552	3.552	bias	4.37e-08	CD274,CD40,CD69,CD86,CXCL11,EIF2AK2,IFI6,OAS1,OAS2,PLSCR1,SOCS1,STAT2,ZBP1	182 (15)
STAT3		transcription regulator	Activated	3.549	3.549	bias	4.01e-09	ATP6AP2,BST2,CASP3,CCDC88A,CD274,CD40,CD44,CD86,CFLAR,CTSB,CYP1B1,DUSP5,EIF2AK2,FCER1G,FCGR1A,FN1,FOS,GADD45G,HERC5,HERC6,HEY1,HK2,ICAM1,ID2,IFI30,IFI6,IFIT5,IL10,IL2RA,JAK2,KLF4,MRAS,MX2,MYD88,NAMPT,NDRG1,OAS1,OAS2,PDIA4,PECAM1,PIM1,PLSCR1,PMAIP1,PON2,PRDM1,SOCS1,SOD2,STAT2,TAP1,USP18,VIM,XBP1	260 (19)
EIF2AK2	0.32	kinase	Activated	3.543	3.543	bias	1.39e-05	BCL2A1,BHLHE40,CFLAR,DDX58,EIF2AK2,FOS,IFI6,IFIT5,OAS1,PLSCR1,SOD2,TNFAIP3,USP18	195 (16)
KITLG		growth factor	Activated	3.537	3.537	bias	1.92e-05	AIF1,ATP6V1B2,CASP3,CD68,CISH,CLEC1B,CREG1,CSF1,EDNRB,FABP5,FOS,ID2,IL10,MAP2K1,PGLS,PIM1,PLSCR1,PTGES3,SDHC,SNAP23,SOCS1,TUBB1,UGCG	284 (18)
Tlr		group	Activated	3.513	3.513	bias	3.5e-05	CD40,CD86,CISH,CLEC2B,DUSP1,ICAM1,ID2,IL10,P2RX4,RGS1,SOCS1,TNFAIP3,TNFSF13,TNFSF13B	164 (16)
HIF1A		transcription regulator	Activated	3.508	3.508	bias	3.08e-07	ACE,AQP9,BHLHE40,CD164,CD274,CD69,COX5A,CSF1,E2F3,ECE1,EDNRB,FHL1,FN1,FOS,HK2,HSPA5,ICAM1,ID2,IL10,IL27,LDHA,LGALS1,MANF,NDRG1,NDUFC2,PDHA1,PGK1,PMAIP1,SDHC,SLC40A1,SOD2,STAT2,SUMO1,TGFB2,TRIM21,VIM	329 (21)
KRAS		enzyme	Activated	3.504	3.504		2.02e-11	ABCA1,ADAR,ANPEP,ARPC3,ATF6,BCL2A1,BCL2L14,CD274,CD44,CHSY1,CPM,CRYZ,CXCL14,DDAH1,DPY19L3,DUSP1,DUSP5,E2F3,EDEM1,EXT1,FAH,FN1,FOS,FOSB,FUT10,GALNT1,GBA,GLUL,GNPTAB,GPC1,GXYLT2,HADHB,HK2,HSPA5,LDHA,LGALS3,MAP2K1,MSN,MSR1,NCF2,NPC1,NRAS,ODC1,OSTM1,PABPC1,PDIA3,PECAM1,PIM1,PMAIP1,PSEN1,PSMC6,QKI,RAB7A,RNASE4,RPN1,S100A4,S100A6,SEMA7A,STEAP4,TAP1,TMX3,UQCRC2,VIM	276 (22)
calcimycin		chemical reagent	Activated	3.5	3.5	bias	1.73e-05	ACE,CD40,CD86,FN1,FOS,FOSB,GCH1,HSP90B1,HSPA5,ICAM1,MSR1,ODC1,PON2,TLR4	221 (18)
AGT		growth factor	Activated	3.499	3.499	bias	0.000151	ACE,ANXA1,ATP6AP2,BHLHE40,CASP3,CD44,CD68,CD86,COL15A1,COX5A,COX7A2,CREM,CTSS,DAB2,DUSP1,ECE1,EDNRB,ENPP1,FCGR1A,FKBP5,FN1,FOS,GCH1,GGH,GP2,HEY1,ICAM1,IDH1,IL10,IRS1,ITGB1,KLF15,KLF4,LAMP2,LGALS3,MGST1,MSR1,NAMPT,NCF2,NDRG1,PECAM1,RAC1,RIPK3,SCUBE3,SEMA6A,SOCS1,SOD2,TGFB2,UGCG,VIM,ZEB2	325 (17)
IL33		cytokine	Activated	3.494	3.494	bias	4.63e-06	ABCA1,ATP8B4,BCL2A1,CD40,CD69,CD82,CD86,CISH,CREM,GADD45B,ICAM1,ID2,IFNGR1,IL10,IL2RA,JAK2,KLF4,LGALS1,MSR1,ODC1,PDLIM1,PLIN2,PRDM1,PTGER4,RGS1,RIPK2,SNX24,SOD2,THEMIS2,TNFAIP3,ZEB2	269 (17)
HGF		growth factor	Activated	3.481	3.481	bias	5.89e-05	BCL2A1,BMP2K,CASP10,CD40,CD44,CFLAR,CSF1,EMP1,FKBP5,FN1,FOS,FOSB,HK2,ICAM1,IL10,ITGB1,MAPKAPK2,NAMPT,NPC1,PIK3CB,PIM1,RAC1,RUNX2,SLC19A2,SOD2,TGFB2,TNFAIP3,TNFAIP6,VIM,XCR1,YWHAH	293 (15)
Tnf (family)		group	Activated	3.474	3.474	bias	3.93e-05	ABCC3,BCL2A1,CD163,CD274,CD40,CD86,CFLAR,CSF1,CSTB,CXCL11,EIF2AK2,FCGR1A,ICAM1,RUNX2,SERPINB8,SLPI,TNFAIP3,TNFAIP6,TNFSF13B	175 (14)
rosiglitazone		chemical drug	Activated	3.473	3.473	bias	2.16e-10	ABCA1,ACADM,ACSL1,ASAH1,CASP3,CD164,CD68,CD86,CGA,COX5A,CSF1,CXCL11,EHHADH,ERP44,FABP5,FGF1,FN1,FOS,HADH,HADHB,HSPA5,HSPA9,ICAM1,IDH1,IL10,IRS1,KLF4,LDHA,MSR1,MX2,NCK2,NR1H3,OAS1,OAS2,PDHA1,PECAM1,PHYH,PLIN2,PPP2R1B,RUNX2,SEMA3C,SOCS1,SOD2,STAT2,TLR4,UQCRC2	327 (22)
ethanol		chemical - endogenous mammalian	Activated	3.466	3.466	bias	0.00118	ABCA1,ACADM,ANPEP,CASP3,CLIC4,CYP7A1,DUSP1,EDNRB,FOS,FOSB,GSR,HEY1,HSP90B1,HSPA5,ICAM1,IL10,JAK2,KLF4,LGALS1,MYD88,NCF2,SLC40A1,SOD2,TENT5A,TGFB2,TLR4,TLR8,TNFAIP6	267 (20)
cyclic AMP		chemical - endogenous mammalian	Activated	3.466	3.466	bias	0.0144	ABCA1,BLZF1,CD86,CGA,CREM,FCGR1A,FN1,FOS,GCH1,IL10,IL2RA,ODC1,PDE4B,PRKAR1A,SOD2,YWHAG
MKNK1		kinase	Activated	3.464	3.464	bias	0.000312	ANXA2,ANXA5,CTH,CYRIA,DNM3,F11R,FOS,FOSB,ID2,KIF1B,MYO5A,PDLIM5,PTBP1,STXBP1,VIM,YWHAG
ARNT2		transcription regulator	Activated	3.464	3.464	bias	0.0434	CD86,CMKLR1,GLUL,GPX3,ICAM1,JAK2,NDUFA1,NFE2,OAZ1,PGK1,PLCB1,WNT7B
NAMPT	0.353	cytokine	Activated	3.437	3.437	bias	1.28e-05	ALDH3A2,COX5A,COX7A2,EHHADH,FN1,HADH,ITGB1,KMO,NAMPT,NDUFA9,NDUFC2,PECAM1	144 (7)
miR-30c-5p (and other miRNAs w/seed GUAAACA)		mature microRNA	Inhibited	-3.405	3.405	bias	0.00444	ANPEP,DOCK7,GALNT1,GALNT7,GPD2,HEY1,IDH1,NCEH1,PSEN1,RUNX2,SYPL1,TMEM59
Vegf		group	Activated	3.399	3.399	bias	0.00145	ACE,ANPEP,ARHGAP18,BCL2A1,BMP2K,CASP3,CD40,CD44,CFLAR,CXCL11,DUSP5,EHHADH,EMP1,FKBP5,FN1,FOSB,HK2,ICAM1,ITGB1,LPAR1,MAPKAPK2,NAMPT,NPC1,PIK3CB,PMAIP1,RAC1,SLC19A2,TPST1,UGCG,VIM,XCR1	205 (14)
Jnk		group	Activated	3.392	3.392	bias	0.000471	ABCA1,ANXA5,ASAH1,CASP3,CD40,CD44,CD69,CD86,DUSP1,FN1,FOS,HSPA5,ICAM1,IL2RA,PLSCR1,PON2,SOD2	188 (15)
PI3K (complex)		complex	Activated	3.38	3.38	bias	0.0001	BCL2A1,CASP3,CD274,CD86,CFLAR,CYP7A1,DUSP1,FABP5,FN1,FOS,HK2,ICAM1,IL10,ITGB1,NME1,NRAS,OSTF1,PIM1,PRDM1,TLR4,TNFAIP3,UGCG,XBP1	304 (19)
bleomycin		biologic drug	Activated	3.375	3.375	bias	0.000692	CASP3,CD68,CD86,CTSS,FN1,HEY1,ICAM1,IL10,IL27,ITGB1,KLF15,LGALS3,MAPKAPK2,MSN,PECAM1,S100A4,TGFB2	344 (18)
Pam3-Cys-Ser-Lys4		chemical reagent	Activated	3.364	3.364	bias	6.15e-08	BCL2A1,CD180,CD274,CD40,CD69,CD86,ICAM1,IL10,IL27,IL2RA,MYD88,NAMPT,NFE2,NOD2,PRDM1,RGS1,SLC40A1,TGFB2,TLR4,TNFAIP3,TNFSF13B,XBP1	198 (13)
N-acetyl-L-cysteine		chemical drug	Inhibited	-3.341	3.341	bias	4.77e-05	ATP6AP2,BCL2A1,CASP10,CASP3,CD274,CD86,DUSP1,FOS,GLB1,HK2,HSPA5,ICAM1,IL10,IL2RA,LY96,MSR1,NCF2,RUNX2,SOD2,TLR4,TOP1	236 (17)
cigarette smoke		chemical toxicant	Activated	3.321	3.321	bias	3.19e-08	ABCA1,ATF6,CASP3,CYP1B1,FABP5,FN1,FOS,FTL,GADD45G,GPX3,GSR,HSP90AA1,HSPA5,HSPA9,ICAM1,IL10,IL27,KLF4,LAMP2,MYD88,OAS1,OAS2,P2RX4,PSMD1,PTP4A1,SOD2,TCN2,TLR4,XBP1	259 (19)
RC3H1		enzyme	Inhibited	-3.317	3.317	bias	2.44e-05	BST2,CD44,DDX58,IFI30,IFI6,OAS1,OAS2,PLSCR1,STAT2,TNFAIP3,TRIM21	218 (9)
Nfat (family)		group	Activated	3.317	3.317	bias	0.000161	B4GALT1,CALD1,CD40,CFLAR,DAAM1,EHD4,FHL1,ICAM1,IL10,SOD2,TGFB2,USP15	141 (11)
MAP4K4		kinase	Inhibited	-3.317	3.317	bias	0.00195	ATP6V0E1,CHSY1,DLST,GLUL,HADH,HADHB,PHYH,PI4K2B,PON2,PRKAR2A,SCP2
SIRT1		transcription regulator	Inhibited	-3.313	3.313	bias	0.00553	ABCA1,ACADM,ADAR,ANXA4,CD63,CFLAR,DDX58,EDEM1,FBXO39,FN1,HK2,HSPA5,ICAM1,IL10,IL27,LGALS3,LRCH1,OAS1,OAS2,RUNX2,SDCBP,SOD2,TAP1,UQCRC2,USP18	286 (23)
IL1		group	Activated	3.306	3.306	bias	0.00753	BHLHE40,CD40,CSF1,CTSB,CXCL11,CYP7A1,DUSP1,FN1,FOS,ICAM1,IL10,IL2RA,NR1H3,NRP2,ODC1,RUNX2,SOD2,TLR4,TNFAIP3,TNFAIP6,UGCG	219 (16)
CEBPA		transcription regulator	Activated	3.302	3.302	bias	7.81e-06	ACSL1,ANPEP,ANXA1,BCL2A1,CREG1,CSF1,CYP7A1,DYNLT3,FCGR1A,FHL1,FOS,GCH1,GGH,HSPA5,ICAM1,ID2,IFI6,IL10,IRS1,KLF4,LGALS1,LITAF,MAPKAPK2,MNDA,OAS2,PLIN2,PRDM1,QKI,RUNX2,SMPDL3A,SOD2,STEAP4,TGFB2,TNFAIP6	265 (20)
6-hydroxydopamine		chemical toxicant	Activated	3.283	3.283	bias	1.23e-05	CASP3,FOS,FOSB,GADD45G,HSPA5,HSPA8,HSPA9,IL10,PDIA3,PPIB,PSMB2,SOD2,UBE2D3	295 (22)
CCL5		cytokine	Activated	3.278	3.278	bias	1.12e-05	AIF1,CAPN2,CD163,CD40,CD44,CYP1B1,DDAH1,DUSP1,EMP1,FOS,NAMPT,TLR4	245 (18)
tyrphostin AG490		chemical drug	Inhibited	-3.276	3.276	bias	0.000262	ACE,CASP3,CD68,CYSLTR2,FOS,ICAM1,IL10,JAK2,LY96,PIM1,S100A10	294 (21)
NGF		growth factor	Activated	3.275	3.275	bias	0.00723	ANXA2,CD40,CD86,DUSP1,EHD4,FAH,FOS,FRRS1,GADD45G,GCH1,KLF4,PLK2,RAC1,SDC2,SHTN1,SLC40A1,XBP1	237 (16)
bisindolylmaleimide I		chemical drug	Inhibited	-3.267	3.267	bias	0.000749	ACE,BCL2A1,CD44,CGA,E2F3,FN1,FOS,HSPA5,ICAM1,PITPNB,SOD2	246 (17)
Irgm1		other	Inhibited	-3.265	3.265	bias	0.00038	DDX58,HERC6,ID2,MLKL,MX2,NUPR1,OAS1,OAS2,TRIM21,USP18,ZBP1	187 (13)
RIPK2	0.238	kinase	Activated	3.253	3.253	bias	2.13e-05	ABCA1,ACADM,ACSL1,CD40,CD69,CD86,CYP7A1,ICAM1,NR1H3,PDE4B,SOD2	249 (19)
mir-34		microRNA	Inhibited	-3.236	3.236	bias	0.000415	CAPZA1,E2F3,EFNB1,EMP1,FAM76A,FN1,HEY1,HK2,MARCKS,RUNX2,SEMA3C	156 (4)
BMP2		growth factor	Activated	3.231	3.231	bias	0.0147	ATF6,BHLHE40,BMP2K,CLIC4,CSF1,FN1,FOS,FOSB,GADD45B,HEY1,ID2,KLF4,MRAS,RUNX2
isoproterenol		chemical drug	Activated	3.223	3.223	bias	0.000579	ACE,CD68,CGA,CREM,CYP1B1,FOS,IL10,LGALS3,NAMPT,ODC1,PLIN2,RAB5C,RAB7A,SOD2,TLR4	319 (23)
GLI1		transcription regulator	Activated	3.219	3.219	bias	0.00424	CNIH4,CSF1,DEGS1,FGF1,FHL1,ID2,IL2RA,IRS1,KLF4,PIM1,RUNX2,SH3GLB1,SOCS1,TNFSF13B,VIM	278 (15)
XBP1	0.167	transcription regulator	Activated	3.218	3.218	bias	1.28e-05	ARCN1,ATF6,BLZF1,EDEM1,ERP44,FKBP7,FN1,HSP90B1,HSPA5,ICAM1,KDELR3,KLF4,OSTC,PDIA3,PDIA4,PPIB,PRDM1,RPN1,SRP19,UFM1,XBP1	210 (14)
MAPK14		kinase	Activated	3.207	3.207	bias	0.00267	ABCA1,CD40,CD86,CYP7A1,DAB2,DUSP1,FN1,FOS,ICAM1,IL10,IL27,PECAM1,PSEN1,RUNX2,SOD2	286 (19)
decitabine		chemical drug	Activated	3.182	3.182	bias	1.99e-05	ABCB10,ANXA2,B3GNT2,CD44,CD86,CFLAR,CTBP2,DNM3,E2F3,EFNB1,EIF2AK2,FN1,GADD45B,GADD45G,GLB1,HK2,HSPA5,HSPA9,IGF2BP3,KLF4,LGALS1,LY96,MANF,MSN,NDRG1,NME1,OAS1,OLFM1,PABPC1,PDLIM5,PKLR,PLCB1,PLK2,PON2,RARRES1,RNASE4,RTN4,SDC2,SEMA3C,SOCS1,STK3,STXBP1,TGFB2,TGFBI,VIM	301 (19)
HNF1A		transcription regulator	Activated	3.181	3.181	bias	0.00275	ANPEP,ANXA4,AQP9,BMP2K,CERS5,COQ10B,CPQ,CYP7A1,FBXO8,FUT10,GATM,GLA,GLUL,GPR137B,GTF2B,HNMT,HSPA5,LIPA,PGK1,PKLR,PLCB1,PSMA5,RNASE4,RUNX2,SERPING1,SLC40A1,SLPI,UQCRC2	329 (13)
2-amino-1-methyl-6-phenylimidazo-4-5-b-pyridine		chemical toxicant	Activated	3.162	3.162	bias	8.78e-07	HSP90AA1,HSPA5,HSPA8,PSMA6,PSMB2,PSMB4,RAB11A,RAB2A,RALB,SUMO1
elaidic acid		chemical - endogenous mammalian	Activated	3.162	3.162	bias	0.00105	ACSL1,ATP5F1A,FABP5,FADS1,LIPA,NPC2,PPT1,SGPL1,STX12,YWHAH
thioacetamide		chemical toxicant	Activated	3.13	3.13	bias	0.000905	ANXA1,ANXA2,ANXA4,BHLHE40,CD44,CPQ,EDNRB,EMP1,FOS,GATM,GPNMB,GPX3,LGALS1,LGALS3,ODC1,PECAM1,PPT1,S100A10,S100A11	336 (15)
IFNE		cytokine	Activated	3.124	3.124	bias	8.58e-08	BST2,CD40,CD86,CXCL11,HERC5,HEXB,IL10,MX2,PTGER4,USP18,ZBP1	178 (16)
losartan potassium		chemical drug	Inhibited	-3.12	3.12	bias	0.0243	ACE,CASP3,CREM,FN1,FOS,HSPA5,KLF15,PLCB1,TGFB2,XBP1
IL27	0.417	cytokine	Activated	3.114	3.114	bias	2.16e-11	BST2,CD163,CD274,CD63,CD69,CD86,CFLAR,CXCL11,EIF2AK2,FOS,GADD45G,ICAM1,ID2,IL10,IL10RB,IL2RA,OAS1,PIM1,PRDM1,SOCS1,STAT2,TAP1,TNFSF13,TNFSF13B,VIM	264 (18)
thapsigargin		chemical toxicant	Activated	3.114	3.114	bias	0.000117	ACADM,ATF6,CD86,CREM,EDEM1,FN1,FOS,GADD45B,HSP90B1,HSPA5,HSPA9,ICAM1,KLF4,PMAIP1,SELENOS,UFC1,UFM1,XBP1	228 (18)
H89		chemical drug	Inhibited	-3.112	3.112	bias	0.0374	ABCA1,ACE,ANXA1,CGA,CREM,DUSP1,FOS,IL10,SOD2,TNFAIP6
EIF4E		translation regulator	Activated	3.095	3.095	bias	0.0475	CAPZB,CD274,DEDD,FN1,GPX3,MAPKAPK2,NCK2,NRAS,ODC1,PIM1,PTGES3,TGFBI
miR-9-5p (and other miRNAs w/seed CUUUGGU)		mature microRNA	Inhibited	-3.092	3.092	bias	0.000116	ALDH2,CD44,COX7A2,FN1,HSP90AA1,JAK2,NDUFA9,ONECUT2,PGK1,PRDM1	237 (13)
IL18		cytokine	Activated	3.091	3.091	bias	0.00072	CD40,CD44,CD69,CD86,CFLAR,CSF1,CTH,CXCL11,CYSLTR2,EDNRB,GADD45B,GADD45G,ICAM1,IL10,IL2RA,TLR4	276 (14)
NFKB1		transcription regulator	Activated	3.084	3.084	bias	1.34e-06	ATP6AP2,BCL2A1,BHLHE40,CD274,CD40,CD44,CD82,CD86,CSF1,CTSB,CXCL11,DUSP1,FN1,FOS,FOSB,HSP90B1,ICAM1,IL10,IL2RA,LGALS1,MSR1,NAMPT,NOD2,PIM1,RGS1,SOD2,TNFAIP3	273 (14)
GFI1		transcription regulator	Inhibited	-3.083	3.083	bias	0.031	CD40,CFLAR,CSF1,EIF2AK2,GADD45G,ICAM1,ID2,IL10,LPAR1,RIPK2
CpG ODN 1826		chemical reagent	Activated	3.073	3.073	bias	9.38e-05	CD274,CD40,CD69,CD86,FCGR1A,IL10,LY96,MYD88,NCF2,RGS1,TLR4	253 (19)
hyaluronic acid		chemical - endogenous mammalian	Activated	3.071	3.071	bias	3.41e-06	CD40,CD44,CD86,FN1,FOS,ICAM1,IL10,LY96,MYD88,NCF2,TGFB2,TLR4,TNFAIP3	227 (14)
genistein		chemical drug	Activated	3.069	3.069	bias	1.78e-17	ACE,ACP2,ADK,ALAS1,ASAH1,ATP6V0B,ATP6V1A,ATP6V1C1,ATP6V1G1,BMP2K,CASP3,CD164,CD44,CD68,CD86,CFLAR,CTNS,CTSB,CTSH,DUSP1,EXT1,FOS,FUCA1,GALC,GBA,GLB1,GLMP,GM2A,GNPTAB,HEXB,HSPA5,ICAM1,ID2,IL10,KDSR,LCP2,LIPA,M6PR,MANBA,NPC1,NPC2,NR1H3,PIM1,PLA2G7,PLBD2,PPT1,PSAP,RUNX2,SCARB2,SOCS1,SOD2,ZEB2	244 (16)
doxorubicin		chemical drug	Activated	3.058	3.058	bias	4.01e-07	ABCC3,ANXA1,ANXA2,BCAP31,BCL2A1,CASP3,CD40,CD44,CFLAR,CREM,CTSB,DUSP1,E2F3,FOS,GLB1,GPNMB,GSR,ID2,JAK2,LGALS3,NDRG1,PMAIP1,PRTFDC1,PSAP,RGS13,S100A10,S100A11,SDC2,SLC19A2,SOD2,TAP1,TLR4,UGCG,VIM	326 (21)
SOX4		transcription regulator	Activated	3.058	3.058	bias	0.0161	CAPN2,EMP1,FCER1G,FHL1,FN1,FOS,IFI30,PECAM1,PYGL,RARRES1,RNASE4,TAX1BP3,VIM
RGS2		enzyme	Inhibited	-3.051	3.051	bias	2.45e-05	ANXA4,GLA,HADH,HEXB,HSP90B1,MANF,MFSD2A,MORC4,OSTF1,PDIA4,PDLIM1,PPIB,UGCG
TCR		complex	Activated	3.049	3.049	bias	3.06e-11	ATP5PB,BCL2A1,CD44,CD69,CFLAR,CISH,CTSB,CXCL11,DDX58,FOS,GADD45B,GADD45G,HADH,HERC5,HSP90B1,HSPA5,HSPA9,IFI6,IFNGR1,IL10,IL2RA,LCP2,LIPA,MX2,MYD88,N4BP1,NME1,OAS1,ODC1,PDIA4,PGK1,PIM1,PMAIP1,PRDM1,PRDX6,SCARB2,SDCBP,SOCS1,TLR4,TNFAIP3,TNFSF13B	247 (14)
sphingosine-1-phosphate		chemical - endogenous mammalian	Activated	3.048	3.048	bias	0.00157	ANXA2,CD44,FN1,FOS,ICAM1,IL27,MYD88,NRP2,RUNX2,VIM	219 (17)
Ca2+		chemical - endogenous mammalian	Activated	3.042	3.042	bias	0.000123	CD86,CGA,CREM,CYP1B1,DUSP1,E2F3,ENPP1,FABP5,FN1,FOS,HSPA5,ICAM1,IL10,KLF4,MSR1,NDRG1,ODC1,PRDX6,RNF152,RUNX2,TLR4,UGCG,USP15	295 (19)
APP		other	Activated	3.027	3.027	bias	2.95e-08	ABCA1,AIF1,ANXA5,ARF4,ARRDC3,ATP5F1A,ATP6V1A,ATP6V1E1,CANX,CASP3,CD40,CD44,CD68,CD69,CD82,CD86,CFLAR,COX5A,COX7A2,CSF1,CTSB,CYRIA,DDAH1,DDX58,DPY19L3,EXT1,FCGR1A,FN1,FOS,FOSB,GLIS3,GPC1,HERC6,HEY1,HSP90AA1,HSPA5,HSPA8,ICAM1,IL10,IL27,LDHA,LGALS3,LHFPL2,MAPKAPK2,MSR1,MYD88,NAMPT,NME1,NRP2,PDE4B,PGK1,PMAIP1,PRDX6,PRKAR2A,PSEN1,PSENEN,PTDSS1,RUNX2,SOCS1,SOD2,STXBP1,TLR4,TLR8,TRIM21,TUBA8,USP18	314 (20)
CHUK		kinase	Activated	3.026	3.026	bias	0.000899	CSF1,CTSB,FOS,GADD45B,GCH1,GM2A,HEY1,HK2,HSP90AA1,ICAM1,IL10,NOCT,PLSCR1,SEMA3C,TNFAIP3,TNFSF13B	253 (13)
TRIM24		transcription regulator	Inhibited	-3.023	3.023	bias	1.05e-06	DDX58,EPSTI1,GLUL,HERC6,IFNGR1,IL10,JAK2,LGALS3,OAS1,PHF11,SOCS1,STAT2,TAP1,TGFBI,TRIM26,USP18	186 (13)
CG		complex	Activated	3.021	3.021	bias	0.00237	ACSL1,BHLHE40,CREM,CSF1,CYP1B1,DUSP1,EMP1,EPSTI1,FABP5,FHL1,FOS,GM2A,GPC1,HK2,ICAM1,IFNGR1,IL10,ITGB1,KLF4,MAPKAPK2,PECAM1,PMAIP1,RUNX2,S100A10,S100A6,SUMO1,TGFB2,TNFAIP6	355 (22)
JUN		transcription regulator	Activated	3.011	3.011	bias	1.2e-08	ALAS1,ANXA1,ANXA2,BCL2A1,CD164,CD274,CD44,CD68,CFLAR,CGA,CSF1,CYP1B1,CYP7A1,DUSP1,EHD4,FN1,FOS,GTF2B,HEY1,HK2,ICAM1,ID2,IL10,IL27,IL2RA,ITGB1,LAMP2,LGALS3,LPAR1,MSR1,NAMPT,NCF2,PIM1,RGN,RUNX2,S100A10,SOD2,SRP19,VIM,YWHAG,ZEB2	354 (20)
peptidoglycan		chemical - endogenous non-mammalian	Activated	3.009	3.009	bias	1.56e-05	BCL2A1,CASP3,CD274,CD40,CD69,CD86,DUSP1,FOS,ICAM1,IL10,IL2RA,MYD88,SOD2,TLR4	205 (14)
miR-182-5p (and other miRNAs w/seed UUGGCAA)		mature microRNA	Inhibited	-3	3	bias	0.000175	BCL2L14,CASP10,CYP7A1,DDX58,GADD45G,HERC6,IFI6,OAS2,RAC1
gentamicin C		chemical drug	Activated	3	3	bias	0.000255	ANXA1,ANXA2,CD44,GPNMB,LGALS3,PRTFDC1,S100A10,S100A11,VIM
lomustine		chemical drug	Activated	3	3	bias	0.000287	ANXA1,ANXA2,CD44,GPNMB,LGALS3,PRTFDC1,S100A10,S100A11,VIM
triamterene		chemical drug	Activated	3	3	bias	0.000323	ANXA1,ANXA2,CD44,GPNMB,LGALS3,PRTFDC1,S100A10,S100A11,VIM
mir-133		microRNA	Inhibited	-3	3	bias	0.000453	ATP6AP2,CERS2,CTBP2,FN1,FTL,KLF15,MSN,PITPNB,QKI
prexasertib		chemical drug	Activated	3	3	bias	0.000453	DUSP1,FOS,GADD45B,ICAM1,KLF4,LY96,PLK2,PMAIP1,TNFAIP3	258 (10)
IKZF3		transcription regulator	Inhibited	-3	3	bias	0.000504	CD68,DDX58,DNM3,FN1,IFI6,IFIT5,KLF4,LHFPL2,TLR4	131 (7)
CGA	0.426	other	Inhibited	-3	3		0.00245	CGA,FHL1,HSP90B1,HSPA5,NUPR1,OS9,PDIA3,PDIA4,PPIB,SERF2	162 (7)
ShK-223		chemical reagent	Activated	3	3	bias	0.00788	FCGR1A,IFI30,IGSF6,IL10RB,LAMP2,MAP2K1,PIK3CB,PRKAR1A,TNFSF13B
GRIN3A		ion channel	Inhibited	-3	3	bias	0.0139	DYNLT3,GPD2,HIPK3,HNMT,PDE4B,RNF152,SNX7,TRIQK,TSPAN2
SMARCA5		transcription regulator	Inhibited	-3	3	bias	0.0286	ATP8B4,CD44,CLEC12A,FKBP5,FUCA1,GM2A,IL2RA,PLK2,RNF19B
ESR2		ligand-dependent nuclear receptor	Activated	2.998	2.998	bias	0.00762	ADAR,ANXA4,ARRDC4,CALU,CANX,CGA,CLEC1B,CPM,DAB2,DDAH1,FHL1,FOS,GADD45B,GALNT7,GLB1,GM2A,GPX3,ITGB1,KDELR3,KLF4,ODC1,PABPC1,PLIN2,PMAIP1,PYGL,RUNX2,SORD,TNFSF13B,VIM	327 (18)
D-glucose		chemical - endogenous mammalian	Activated	2.99	2.99	bias	3.55e-11	ACADM,ACE,ACSL1,ACTG2,ANXA1,ARF4,ATP6AP2,CALD1,CAPZA1,CASP3,CFLAR,CREM,CTH,CTSB,CYP7A1,EMC4,FABP5,FN1,FOS,GCH1,GLUL,HK2,HSPA5,ICAM1,IDH1,IL10,IRS1,ITGB1,LDHA,LGALS1,LY96,MSR1,NAMPT,NDUFA1,ODC1,PCCB,PDIA3,PGK1,PKLR,PLCB1,PLIN3,PON2,PRDX6,RUNX2,S100A4,SCUBE3,SEMA6A,SLC25A5,SLC39A7,SLC39A8,SOD2,STXBP1,SUMO1,TLR4,TSPAN2,UQCRC2,XBP1	344 (25)
NCOR1		transcription regulator	Inhibited	-2.985	2.985	bias	6.62e-05	CD82,CGA,CREM,CYP7A1,DDX58,DUSP1,MYD88,OAS1,OAS2,PRDM1,STAT2,ZBP1	101 (7)
phenylbutazone		chemical drug	Activated	2.976	2.976	bias	0.000154	ANXA1,ANXA2,CD44,GPNMB,LGALS3,PRTFDC1,S100A10,S100A11,VIM	93 (5)
OSM		cytokine	Activated	2.975	2.975	bias	3.01e-11	ABCA1,ABCC3,ACE,ANXA1,ANXA2,AQP9,ASAH1,ATP13A3,BHLHE40,CASK,CGA,CISH,CLEC2B,CPM,CTSH,CYP1B1,DEGS1,FOS,FOSB,GADD45G,GLUL,GPNMB,HIPK3,HK2,HSPA5,ICAM1,ID2,IFNGR1,IL10,IRS1,LITAF,MARCKS,MYD88,NAMPT,NRAS,OAS1,PDLIM5,PGK1,PRDM1,PTP4A1,PYGL,QKI,RNASE4,SERPINB8,SERPING1,SLC39A7,SLPI,SOCS1,SORD,TAP1,VIM,ZNF330	346 (21)
mir-8		microRNA	Inhibited	-2.975	2.975	bias	0.0116	DDIT4L,E2F3,KLF4,MSN,PMAIP1,PPP2R1B,QKI,RAC1,TGFB2,VIM,YWHAG,ZEB2
IGF1		growth factor	Activated	2.974	2.974	bias	6.22e-07	ABCA1,AMIGO3,ANPEP,BCL2A1,BHLHE40,CASP3,CD44,CFLAR,CISH,CSF1,CYP1B1,DUSP1,EIF2AK2,FN1,FOS,FOSB,GADD45G,GPD2,HSPA5,ICAM1,ID2,IL10,IRS1,JDP2,KDELR3,LDHA,NCF2,NFE2,NUPR1,ODC1,PIM1,PLEK,PLIN2,PLK2,PTGER4,RUNX2,SLC12A5,SLPI,TAP1,TGFBI,TLR4,UGCG,VIM,XBP1	324 (20)
JUNB		transcription regulator	Activated	2.97	2.97	bias	2.43e-06	CD274,CD44,CD68,CFLAR,CGA,CYP1B1,DUSP1,FN1,HK2,ID2,IL10,LPAR1,MYL12A,NAMPT,NCF2,PIM1,RUNX2,YWHAG	289 (20)
ICAM1	0.324	transmembrane receptor	Activated	2.97	2.97	bias	7.68e-05	CD69,CD86,FOS,HEY1,ICAM1,IL2RA,KLF4,VIM,ZEB2	261 (17)
fenamic acid		chemical reagent	Activated	2.97	2.97	bias	0.000453	ANXA1,ANXA2,CD44,GPNMB,LGALS3,PRTFDC1,S100A10,S100A11,VIM
budesonide		chemical drug	Inhibited	-2.969	2.969	bias	5.09e-06	ARHGAP10,B4GALT1,CCNYL1,CD68,CDS1,EMP1,HIPK3,IL10,KATNBL1,KIF1B,LCP2,MAP2K1,MARCHF5,NAMPT,NRAS,OSTF1,PDCD6,PDLIM1,PELI1,PIM1,PRDM1,RAB2A,RALB,SNX24,TNFAIP6,TWF1,ZFAND5	145 (7)
HTT		transcription regulator	Activated	2.967	2.967		1.66e-06	ABCA1,ACADM,ATP2C1,ATP5F1A,ATP6V0E1,B3GNT2,BCAP31,BHLHE40,CANX,CASP3,CHKA,DLST,DUSP5,EDNRB,EPB41L3,FGF1,FHL1,FN1,FOS,GADD45G,GLUL,GPC1,GPX3,GSR,HSPA5,HSPA8,HSPA9,ITGB1,KLF4,LDHA,MPEG1,NDUFA1,PDE4B,PLCB1,PSMA5,PSMB4,PTBP1,RAB10,RIPK2,SERPING1,SLC40A1,SOD2,STX12,STXBP1,TGFBI,TNFSF13,VTI1B,XBP1,YWHAG	347 (23)
NOD2	0.248	other	Activated	2.964	2.964	bias	0.000102	ACSL1,BCL2A1,CD40,ICAM1,IL10,IL27,NR1H3,PDE4B,SOD2,TNFAIP3	248 (15)
PRKCB		kinase	Activated	2.96	2.96	bias	1.64e-05	ATP6V1C1,CD40,CD86,CYP7A1,FN1,FOS,ICAM1,IL10,SOD2,TCIRG1	257 (16)
fatty acid		chemical - endogenous mammalian	Activated	2.96	2.96	bias	0.00148	ABCA1,ATF6,CREM,CYP7A1,FADS1,HSPA5,IRS1,MACROH2A1,NR1H3,PLIN2,PPA1	252 (16)
IFNAR1		transmembrane receptor	Activated	2.954	2.954	bias	2.04e-08	BCL2L14,CD274,CD40,CD86,CSF1,CXCL11,EIF2AK2,FN1,IFI6,IFNGR1,IL10,IL27,MX2,OAS1,OAS2,PLA2G7,SOCS1,SOD2,TNFAIP3,TNFSF13B,TRIM21,USP18	203 (15)
miR-125b-5p (and other miRNAs w/seed CCCUGAG)		mature microRNA	Inhibited	-2.952	2.952	bias	0.00889	CASP3,CD44,E2F3,H3-3A/H3-3B,HK2,ID2,LIPA,MAP2K1,SGPL1	183 (11)
miR-34a-5p (and other miRNAs w/seed GGCAGUG)		mature microRNA	Inhibited	-2.95	2.95	bias	0.0208	CD69,E2F3,KLF4,MAP2K1,PIK3CB,PLCB1,PPM1H,SERPINB8,SYCP2
BRD4		kinase	Activated	2.941	2.941	bias	2.31e-05	BHLHE40,CD274,FADS1,FN1,FOS,ICAM1,ID2,IL2RA,ITGB1,MYD88,NME1,PIM1,PRDM1,SORD,TOP1,XBP1	257 (11)
PLG		peptidase	Activated	2.935	2.935	bias	0.00102	CD40,CLIC4,CSF1,EDNRB,PECAM1,PIK3CB,RAB7A,RAC1,RALB	293 (15)
cobalt chloride		chemical reagent	Activated	2.93	2.93	bias	2.35e-06	ABCB10,ANPEP,BHLHE40,CD274,CYBRD1,CYP1B1,DUSP1,HK2,NDRG1,PGK1,PKLR,PLIN2,RGS1,SLC40A1	291 (15)
indomethacin		chemical drug	Activated	2.929	2.929	bias	0.000157	ACSL1,ANXA1,ANXA2,ATP6V0B,CAPN2,CD44,FOS,GBA,GPNMB,IL10,LGALS3,MANF,PIM1,PLIN2,PRTFDC1,PTGER4,S100A10,S100A11,TNFRSF21,VIM	279 (21)
IFN alpha/beta		group	Activated	2.921	2.921	bias	1.65e-05	CD40,CD69,CD86,CXCL14,IL10,IL27,SLPI,SOCS1,STAT2,TNFSF13,TNFSF13B,TRIM21	195 (16)
phorbol esters		chemical - other	Activated	2.912	2.912	bias	0.000813	ANXA1,CD44,DUSP1,FOS,HK2,IL10,IL2RA,ODC1,SOD2,TOP1	297 (19)
P38 MAPK		group	Activated	2.899	2.899	bias	0.000467	ANXA5,BATF2,BCL2A1,CD40,CD44,CD69,CD82,CD86,CFLAR,CXCL11,DUSP1,EDNRB,FN1,FOS,ICAM1,IL10,IL2RA,KLF15,KLF4,PLA2G7,PMAIP1,PRDM1,RAB7A,RUNX2,SDC2	146 (11)
mir-1		microRNA	Inhibited	-2.891	2.891	bias	0.000121	ADAR,ANXA2,CASP3,FN1,H3-3A/H3-3B,HSP90B1,PPIB,PPP2R1B,RHEB,RRBP1,TMEM243,TWF1
paclitaxel		chemical drug	Activated	2.887	2.887	bias	6.95e-05	ABCB10,ANXA5,BHLHE40,CASP10,CD274,CD40,CD44,CD86,CYP1B1,DDAH1,DUSP5,EMP1,GADD45B,ICAM1,IL10,KDSR,LCP2,LGALS3,PGK1,SAT1,SOD2,SPTLC1,TUBB1,UGCG	263 (17)
KDM5A		transcription regulator	Inhibited	-2.887	2.887	bias	0.00164	ATP5F1A,ATP6V1F,COX7A2,DLST,GHITM,ITGB1,NDUFA9,NME1,PIM1,REEP1,SDHC,SOD2
isobutylmethylxanthine		chemical toxicant	Activated	2.884	2.884	bias	2.76e-05	ABCA1,ACE,ACSL1,CD44,CGA,CREM,FN1,FOS,IDH1,IL10,KLF4,LDHA,NR1H3,PLAAT3,PLIN2,RAB5C,RAB7A,SOD2,STAT2,UQCRC2	314 (20)
EGFR		kinase	Activated	2.876	2.876	bias	5.82e-07	ANXA1,B3GNT2,CASP3,CD164,CD274,CD63,CPM,CXCL14,DPY19L3,DUSP1,EDEM1,FOS,GPC1,GXYLT2,HK2,HSP90B1,HSPA5,ICAM1,IGF2BP3,IL10,LMBRD1,MARCKS,ODC1,PABPC1,PSEN1,PTGER4,RPN1,RUNX2,SEMA7A,SLPI,STEAP4,TNFAIP6,TOP1,TPST1,UQCRC2,VIM,WNT7B,ZEB2	283 (21)
NFKBIA		transcription regulator	Activated	2.874	2.874		1.03e-09	BCL2A1,CD40,CD44,CD69,CD82,CD86,CFLAR,CSF1,CTSB,CXCL11,CYP1B1,FN1,FOS,GADD45G,GCH1,GM2A,GPX3,HEY1,HK2,HSPA5,HSPA8,ICAM1,IFI6,IL10,IL2RA,ITGB1,JDP2,LITAF,NOCT,NOD2,PDHA1,PDLIM1,PICALM,PIM1,RAC1,SAT1,SEMA3C,SOD2,SYCP2,TGFB2,TLR4,TNFAIP3	229 (12)
vancomycin		biologic drug	Activated	2.871	2.871	bias	7.91e-08	ABCC3,ACP2,ANXA1,ANXA2,ARPC3,CD44,CD63,CD69,CD82,CSF1,CTSB,FOS,GPNMB,IL10,LAMP2,LGALS1,LGALS3,NRAS,PRTFDC1,RTN4,S100A10,S100A11,SLC37A2,SOD2,VIM	138 (7)
IL17A		cytokine	Activated	2.864	2.864	bias	0.0022	BCL2A1,CD163,CD274,CD40,CD68,FOS,HEXB,ICAM1,IL10,IL27,PECAM1,PRDM1,RGS13,SDC2,SOCS1,STEAP4,TLR4,TNFAIP3,VIM,YWHAG	217 (14)
AKT1		kinase	Activated	2.862	2.862	bias	5.17e-08	ATP6V1E1,BCL2A1,CASP3,CD40,CD44,CD69,CD86,CFLAR,CISH,CRYZ,CYP7A1,FABP5,FN1,FOS,GATM,GSR,HIPK3,IL10,IL2RA,IRS1,ITGB1,KLF15,LIPA,MSR1,PRKAR1A,RAB11A,SRP14,TGFB2,VIM	264 (12)
SREBF1		transcription regulator	Activated	2.857	2.857	bias	4e-10	ABCA1,ACSL1,AK4,ARF4,BHLHE40,CAPZB,CTH,CYP7A1,DPY19L3,EHHADH,ETHE1,FABP5,FADS1,FN1,GLB1,GPNMB,GPX3,GSR,HFE,HK2,HSPA5,IDH1,IFI30,IL10,LGALS3,NCF2,NPC1,NR1H3,NUPR1,PKLR,RNF14,STXBP1	291 (19)
CpG oligonucleotide		chemical drug	Activated	2.847	2.847	bias	7.63e-09	ABCA1,BCL2A1,CD274,CD40,CD63,CD86,DDX58,DUSP1,ICAM1,IFI6,IL10,IL2RA,M6PR,MSR1,MYD88,OAS1,OAS2,PRKG1,SLC40A1,SOD2,STAT2,TNFSF13,TNFSF13B,ZBP1	206 (16)
PPARA		ligand-dependent nuclear receptor	Activated	2.847	2.847	bias	5.24e-07	ABCA1,ACADM,ACSL1,ALDH2,ALDH3A2,ANXA2,AQP9,CD63,CHKA,CROT,CTH,CYP7A1,ECI2,EHHADH,ETHE1,F11R,FABP5,FADS1,FOS,GLUL,GPD2,HADH,HADHB,IL10,MGST1,NCF2,NR1H3,PKLR,PLA2G7,PLIN2,PPA1,PRDX6,RTN4,SAT1,SCP2,SORD,TDG,YWHAQ	295 (19)
nicotinamide-beta-riboside		chemical - endogenous mammalian	Activated	2.828	2.828	bias	0.000501	ALDH3A2,COX5A,COX7A2,EHHADH,HADH,KMO,NDUFA9,NDUFC2
STEAP3		transporter	Inhibited	-2.828	2.828	bias	0.000501	ANXA2,CD44,CYP1B1,HSPA8,KLF15,NUPR1,S100A10,TGFB2
CSF		group	Activated	2.828	2.828	bias	0.000897	BCL2A1,CD274,CSTB,FCGR1A,SERPINB8,SLPI,TNFAIP3,TNFAIP6
G protein alphai		group	Activated	2.828	2.828	bias	0.00342	CD274,CMKLR1,DDX58,FOS,KLF4,SERPING1,TAP1,USP18	134 (7)
miR-199a-5p (and other miRNAs w/seed CCAGUGU)		mature microRNA	Inhibited	-2.828	2.828	bias	0.00403	ACTG2,CALD1,CSTB,FN1,KLF4,MX2,PALS1,ZBP1
2-bromoethylamine		chemical reagent	Activated	2.813	2.813	bias	0.000195	ANXA1,ANXA2,CD44,GPNMB,LGALS3,S100A10,S100A11,VIM
enalapril		biologic drug	Inhibited	-2.81	2.81	bias	0.00242	ACE,FN1,GPX3,LGALS3,S100A10,S100A4,S100A6,SOD2,TGFB2	254 (14)
IKBKB		kinase	Activated	2.807	2.807	bias	0.00391	ABCA1,CD44,CFLAR,CSF1,CTSB,CYP1B1,FOS,GCH1,GM2A,HK2,ICAM1,IL10,MYD88,NOCT,S100A4,SEMA3C,SOCS1,SOD2,TNFAIP3	294 (15)
hexachlorobenzene		chemical toxicant	Activated	2.804	2.804	bias	0.000565	ANXA1,ANXA2,CD44,GPNMB,LGALS3,S100A10,S100A11,VIM
COL18A1		other	Inhibited	-2.804	2.804	bias	0.00897	EDNRB,FN1,FOS,HK2,ICAM1,LDHA,PECAM1,TNFRSF21	291 (19)
laquinimod		chemical drug	Activated	2.804	2.804	bias	0.0305	AK4,CYP1B1,DAB2,FKBP5,GPNMB,LPAR1,MSR1,SERPINB8
miR-21-5p (and other miRNAs w/seed AGCUUAU)		mature microRNA	Inhibited	-2.8	2.8	bias	0.00167	C8orf44-SGK3/SGK3,CD69,HIPK3,MARCKS,MYD88,PECAM1,PELI1,TGFB2
dalfampridine		chemical drug	Activated	2.795	2.795	bias	0.000897	DUSP1,FOS,FOSB,GADD45B,GADD45G,HK2,HSPA8,KLF4	208 (15)
QKI	0.168	other	Activated	2.791	2.791	bias	0.000897	CTSS,LAMP2,MACROH2A1,RAB5C,RAC1,SNX2,TAP1,VIM
bicuculline		chemical - endogenous non-mammalian	Activated	2.789	2.789	bias	0.000118	DUSP1,FOS,FOSB,GADD45B,GADD45G,HK2,HSPA8,KLF4,TGFB2	238 (17)
ZAP70		kinase	Activated	2.789	2.789	bias	0.000716	ALAS1,ANXA1,CD69,FKBP5,HSP90AA1,NFE2,SMPDL3B,SRP14	103 (7)
EZH2		transcription regulator	Inhibited	-2.784	2.784	bias	0.0284	CSF1,FKBP5,ICAM1,IGF2BP3,IL10,KLF4,MNDA,NDRG1,NME1,PPP2CB,PRDM1,PSMD1,RUNX2,SCP2,SGPL1,SOCS1,TGFB2,TGFBI
POU2F2		transcription regulator	Activated	2.781	2.781	bias	0.0139	CD69,CFLAR,FRMD4A,GATM,IL10,MOCOS,TNFRSF21,XBP1
Alpha catenin		group	Inhibited	-2.779	2.779	bias	0.0435	ADAMTS12,COL15A1,CTSB,STEAP4,TNFAIP3,TNFAIP6,VIM,ZEB2
cytarabine		chemical drug	Activated	2.778	2.778	bias	0.00167	CD180,CD274,CD40,CD69,CD86,ICAM1,TGFB2,TOP1	170 (16)
EGR1		transcription regulator	Activated	2.778	2.778	bias	0.00317	ACE,CASP3,CD44,CREM,CSF1,FN1,FTL,GADD45B,ICAM1,NDRG1,SLC12A5,SOCS1,SOD2,TLR4	343 (19)
imiquimod		chemical drug	Activated	2.772	2.772	bias	0.004	CD274,CD40,CTSS,ECI2,FOS,HEXB,ICAM1,IL10,IL2RA,OAS1,PELI1,PSMA1,RTN4,SOCS1,SOD2,XBP1	184 (17)
GAST		other	Activated	2.771	2.771	bias	0.00472	ARCN1,FOS,JAK2,ODC1,PGK1,PLA2G7,RAC1,S100A6	316 (23)
JAK1		kinase	Activated	2.767	2.767	bias	0.000504	CD40,EIF2AK2,FOS,ICAM1,IL10,STAT2,TAP1,TNFRSF21,USP18	198 (16)
NOX4		enzyme	Activated	2.758	2.758	bias	0.00026	CD44,CTH,FN1,HK2,ICAM1,LDHA,NCF2,VIM	304 (20)
SMAD3		transcription regulator	Activated	2.758	2.758	bias	0.0485	CYP7A1,FN1,FOS,GADD45B,HEY1,HSP90B1,HSPA5,ID2,IL2RA,ITGB1,RAC1,RUNX2,TGFB2,VIM,ZEB2
IFNA4		cytokine	Activated	2.755	2.755	bias	0.00026	AP1S3,CD274,CD69,CD86,CLIC4,CXCL11,USP18,ZBP1	149 (14)
CD14		transmembrane receptor	Activated	2.753	2.753	bias	0.000118	BCL2A1,CISH,ICAM1,IL10,IL2RA,ITGB1,MSR1,SOCS1,TNFAIP3	253 (15)
THBS4		other	Activated	2.752	2.752	bias	1.22e-05	ATF6,CD40,HSPA5,ICAM1,MANF,PECAM1,TGFB2,VIM	115 (8)
PI3K (family)		group	Activated	2.746	2.746	bias	0.0102	ABCA1,CD274,CFLAR,CXCL11,FOS,HSPA5,IL10,RIPK3
IRF5		transcription regulator	Activated	2.745	2.745	bias	0.00016	CASP3,CXCL11,DDX58,NAMPT,OAS1,OAS2,PLSCR1,PMAIP1,PRDM1,RAC1,STAT2	210 (20)
IL12 (family)		group	Activated	2.744	2.744	bias	0.0112	CD274,CD44,CD69,CD86,CFLAR,CTH,IL10,IL2RA,ODC1,PIM1,TNFSF13B
Creb		group	Activated	2.742	2.742	bias	0.00139	ADK,CFLAR,CGA,CREM,CTH,CTSB,DPY19L3,DUSP1,FCER1G,FOS,FOSB,GNB4,IL10,MAP2K1,PDE4B,PGK1,PLIN3,PSENEN,QKI,TGFB2,USF1,ZBP1	190 (12)
miR-141-3p (and other miRNAs w/seed AACACUG)		mature microRNA	Inhibited	-2.742	2.742	bias	0.00221	CTBP2,CYP1B1,E2F3,ITGB1,RAC1,TGFB2,VIM,ZEB2	161 (7)
Ap1		complex	Activated	2.728	2.728	bias	0.000212	ACE,ATP6AP2,BCL2A1,CD40,CD44,FN1,FOS,HSP90B1,ICAM1,IL10,IL2RA,MSR1,NDRG1,PRDM1,S100A4,SOCS1	225 (17)
EHMT1		transcription regulator	Activated	2.714	2.714	bias	0.00148	ACSL1,ALDH2,ANPEP,MGST1,PISD,PLIN2,RARRES1,SAT1,SLC8B1,SMPDL3B,SOD2
Tcf7		transcription regulator	Inhibited	-2.708	2.708		0.00141	ARRDC4,C3orf70,CD69,CISH,CROT,GM2A,GPD2,ID2,IFNGR1,IL2RA,MAPKAPK2,MYD88,NUPR1,PECAM1,PRDM1,PSAP,SCP2	220 (9)
KMT2D		transcription regulator	Activated	2.704	2.704	bias	0.0156	ACADM,ANO10,AP1S3,ECI2,FAH,KLF4,RAB38,SLC35F5,SLC38A6,SORD,TCEAL1,TRIQK
C5		cytokine	Activated	2.691	2.691	bias	0.00103	ATF6,CD63,CD86,CSF1,EIF2AK2,FCGR1A,FN1,HSPA5,ICAM1,IL10,IL27,TNFAIP3	177 (17)
APOE		transporter	Inhibited	-2.663	2.663	bias	8.45e-08	ABCA1,ACADM,ACSL1,ANXA11,CASP3,CD40,CD44,CD68,CD86,CSF1,CTSB,CTSS,CYP7A1,FABP5,FCGR1A,FKBP5,FOS,GLUL,GPX3,HSP90B1,HSPA5,ICAM1,IL10,IL10RB,KLF4,LIPA,M6PR,MSR1,NCF2,NR1H3,PLIN2,SOD2,TCIRG1,XBP1	270 (19)
cholesterol		chemical - endogenous mammalian	Activated	2.654	2.654	bias	1.27e-07	ABCA1,ACSL1,AQP9,CD68,CROT,CSF1,CYP7A1,FABP5,FADS1,FN1,GBA,HSP90B1,HSPA5,ICAM1,IL10,IL10RB,LGALS3,MANF,MPEG1,NCF2,NR1H3,PLIN2,SCP2,STX12,TLR4,XBP1	293 (19)
CpG ODN 1668		chemical reagent	Activated	2.649	2.649	bias	7.27e-07	CD40,CD69,CFLAR,ICAM1,IL10,IL27,PRDM1,SOCS1,STAT2,TLR4,XBP1	150 (19)
TASL		enzyme	Activated	2.646	2.646	bias	1.25e-05	BCL2A1,CD274,DDX58,EPSTI1,IFIT5,TNFAIP6,USP18	118 (7)
SLC15A4		transporter	Activated	2.646	2.646	bias	2.18e-05	BCL2A1,CD274,DDX58,EPSTI1,IFIT5,TNFAIP6,USP18	232 (15)
NFU1		other	Inhibited	-2.646	2.646		0.000429	ATP5F1A,COX5A,DEGS1,GPD2,MGST1,PON2,UQCRC2
phenacetin		chemical drug	Activated	2.646	2.646	bias	0.000429	ANXA1,ANXA2,CD44,LGALS3,S100A10,S100A11,VIM	91 (5)
inosine		chemical - endogenous mammalian	Activated	2.646	2.646	bias	0.000985	AIF1,CD63,CD68,FTL,NPC2,SERPING1,VIM
DOCK8		other	Activated	2.646	2.646	bias	0.00793	CD40,DAB2,PELI1,RGS1,SOCS1,STAT2,TRIM21
SOX1		transcription regulator	Inhibited	-2.646	2.646	bias	0.0107	DUSP1,DUSP5,IRS1,PECAM1,TGFB2,USP18,WLS
SOX3		transcription regulator	Inhibited	-2.646	2.646	bias	0.0171	DUSP1,DUSP5,IRS1,PECAM1,TGFB2,USP18,WLS
GMNN		transcription regulator	Inhibited	-2.646	2.646	bias	0.0182	DUSP1,DUSP5,IRS1,PECAM1,TGFB2,USP18,WLS
FBXO32		enzyme	Activated	2.646	2.646		0.0218	ERP44,HSPA5,PDIA3,RPN1,SELENOS,SOD2,XBP1
SAMSN1		other	Activated	2.646	2.646	bias	0.032	CD40,DAB2,PELI1,SOCS1,STAT2,TRIM21,XBP1
KAT2A		enzyme	Activated	2.646	2.646	bias	0.0435	CASP3,EMP1,FABP5,FGF1,HSP90AA1,LDHA,PDLIM1,TAF1D
LTA		cytokine	Activated	2.63	2.63	bias	0.00273	CD274,CD40,CD44,IL10,ITGB1,JAK2,ODC1	236 (19)
tyrphostin AG 1478		chemical drug	Inhibited	-2.63	2.63	bias	0.00857	ACE,FOS,ICAM1,NCF2,RUNX2,S100A10,TNFAIP6	242 (16)
geldanamycin		chemical drug	Activated	2.625	2.625		3.3e-06	ANXA1,ANXA2,ARF1,CD40,CFLAR,EIF2AK2,FKBP5,HEXB,HSP90AA1,HSP90B1,HSPA5,IRS1,ITGB1,PTGES3,RAB10,RAB2A,RAB5C,RAB7A,RIPK3,SDCBP,YWHAQ	208 (11)
mir-210		microRNA	Inhibited	-2.621	2.621	bias	0.0373	ABCC3,DCBLD1,E2F3,KCMF1,MACROH2A1,NDRG1,PSAP
lipid A		chemical toxicant	Activated	2.619	2.619	bias	0.000662	ABCA1,CD40,CD86,FCGR1A,IL10,M6PR,MSR1	183 (17)
Go 6976		chemical drug	Inhibited	-2.619	2.619	bias	0.00482	ABCA1,FN1,FOS,IL10,ITGB1,LAMP2,SOD2	133 (12)
TLR7/8		group	Activated	2.611	2.611	bias	0.000314	BCL2A1,CFLAR,IL10,PMAIP1,RGS1,TNFAIP3,TNFAIP6	240 (13)
Z-LLL-CHO		chemical - protease inhibitor	Activated	2.61	2.61	bias	3.34e-06	BST2,CFLAR,CISH,CTSB,DUSP1,GCH1,HSP90AA1,HSP90B1,HSPA5,HSPA8,HSPA9,ICAM1,IRS1,ITGB1,MAPK6,NCF2,PMAIP1,PRDM1,PSMA3,PSMC1,PSMD1,PSMD2,RAB10,RAC1,RUNX2,SOD2,STAT2,TOP1	312 (19)
IL7		cytokine	Activated	2.608	2.608	bias	9.11e-06	CASP3,CD274,CD69,CD86,CFLAR,CISH,CSF1,DUSP5,E2F3,FN1,GSR,IL2RA,PIM1,PMAIP1,RUNX2,SOCS1,XBP1	299 (17)
N-acetylmuramyl-L-alanyl-D-isoglutamine		chemical - endogenous non-mammalian	Activated	2.608	2.608	bias	0.000501	CD40,CD86,CXCL11,ICAM1,IL10,IL2RA,MSR1,NOD2	218 (13)
RAC1	0.126	enzyme	Activated	2.607	2.607	bias	0.00346	CD86,DUSP1,FN1,FOS,ICAM1,IL10,ITGB1,PRKG1,RAC1,SOD2	263 (17)
aldosterone		chemical - endogenous mammalian	Activated	2.603	2.603	bias	0.035	ACE,CD68,DUSP1,FKBP5,FN1,FOS,HSPA5,ICAM1,IL10,IRS1,LGALS3
THPO		cytokine	Activated	2.601	2.601	bias	1.59e-06	CD44,CISH,DDX58,EPSTI1,FOS,GCH1,ICAM1,JAK2,KLF4,PIM1,SOD2,STAT2,TAP1,TNFAIP3,USP18	189 (14)
N-[N-(3,5-difluorophenacetyl-L-Ala)]-S-phenylglycine t-butyl ester		chemical - protease inhibitor	Inhibited	-2.599	2.599	bias	0.00733	CSF1,HEY1,ICAM1,IL10,MYD88,S100A4,TLR4	217 (13)
nitrofurantoin		chemical drug	Activated	2.598	2.598		2.9e-06	ACADM,ANXA2,ANXA5,CAPN2,CASP3,CTSB,CTSS,EHHADH,GPNMB,GSR,HSPA5,IL10,ITGB1,LGALS3,MAP2K1,ODC1,S100A10,S100A11,SCP2
NLRX1		other	Inhibited	-2.596	2.596	bias	0.00126	CD40,IL10,MAP2K1,MYD88,OAS1,STAT2,TNFAIP3	255 (17)
enterotoxin B		biologic drug	Activated	2.595	2.595	bias	0.00509	CD40,CD69,GPNMB,ICAM1,IL10,IL10RB,IL2RA,MYD88	198 (10)
IKBKG		kinase	Activated	2.594	2.594	bias	0.00648	CFLAR,CSF1,CTSB,FOS,GCH1,GM2A,HK2,ICAM1,NOCT,SEMA3C,TNFAIP3	260 (14)
lactacystin		chemical - protease inhibitor	Activated	2.59	2.59	bias	0.00879	CD69,CFLAR,DUSP1,FTL,GBA,IRS1,MAPK6,NR1H3,PMAIP1,PSEN1,RAC1,RUNX2,SAT1	302 (22)
TGFBR2		kinase	Inhibited	-2.588	2.588	bias	0.000196	BHLHE40,CD44,CLIC4,CSF1,FKBP5,FN1,GADD45B,GADD45G,GATM,GPC1,GSR,HK2,ICAM1,IL10,LDHA,MAPKAPK2,MFSD2A,MSR1,ODC1,OSTF1,PGK1,PLSCR1,RUNX2,SEMA7A,SLC39A1,TGFB2,WDFY3	355 (21)
L-glutamic acid		chemical - endogenous mammalian	Activated	2.583	2.583	bias	0.0179	CASP3,CDS1,CYP7A1,FADS1,FOS,FOSB,GADD45B,PLIN2,RUNX2,TAP1
diethylstilbestrol		chemical drug	Activated	2.565	2.565	bias	0.0132	AQP9,CXCL14,CYRIA,EMP1,FOS,HSP90B1,IGSF6,IRS1,JAK2,KLF4,LGALS1,PIM1,PRDM1,RIN2,S100A6,SLPI,TBC1D1,TGFBI
1-methyl-4-phenyl-1,2,3,6-tetrahydropyridine		chemical toxicant	Activated	2.562	2.562	bias	0.000811	AIF1,ANXA2,CASP3,CSF1,FKBP5,FOS,FOSB,NCF2,SLC40A1,SOD2,TLR4	283 (17)
GDF2		growth factor	Activated	2.562	2.562	bias	0.0451	FOS,GADD45B,ICAM1,ID2,SEMA3C,TLR4,YWHAH
SRC		kinase	Activated	2.55	2.55	bias	0.00763	CGA,CTSB,DUSP1,FN1,FOS,ICAM1,LAMP2,PGK1,SUMO1,VIM	295 (18)
TWIST1		transcription regulator	Activated	2.533	2.533	bias	0.0026	CASP3,CD40,CD44,FN1,FOS,GPC1,PAM,RUNX2,TGFB2,TGFBI,TNFRSF21,VIM,ZEB2	284 (21)
FGF2		growth factor	Activated	2.531	2.531	bias	0.000617	ACE,ANPEP,CD274,CFLAR,CSF1,EDNRB,ENPP1,FAH,FN1,FOS,FRRS1,GCH1,GPNMB,HK2,ICAM1,ID2,ITGB1,ODC1,PECAM1,PGK1,PLK2,RUNX2,S100A10,S100A4,SDC2,TGFB2,VIM,WNT7B,YWHAH,YWHAQ,ZEB2	276 (18)
TREM2		transmembrane receptor	Activated	2.53	2.53	bias	4.67e-05	CD40,CD86,CSF1,CTSB,FABP5,IL10,LGALS1,LGALS3,LIPA,TNFAIP3	232 (14)
ciprofloxacin		chemical drug	Inhibited	-2.524	2.524		4.37e-09	ALDH2,ASAH1,ATP5F1A,ATP6V1A,ATP6V1B2,ATP6V1C1,ATP6V1E1,CD40,CD68,CD86,GBA,HSPA9,ICAM1,IGF2BP3,MPEG1,MSR1,PSAP,STXBP1,VIM	199 (7)
TFRC		transporter	Inhibited	-2.496	2.496	bias	1.37e-06	ANXA2,ATF6,CASP3,FOS,FTL,GPX3,HK2,HSPA5,ID2,LDHA,RGS1,SERPINB8,TGFB2,XBP1
MET		kinase	Activated	2.494	2.494	bias	0.00103	CD44,DAB2,FN1,FOS,ITGB1,KLF4,ONECUT2,PIM1,PLK2,SOD2,TRIM21,ZEB2	257 (14)
CD44	0.179	other	Activated	2.48	2.48	bias	0.000931	ANXA11,CD274,CD44,CD63,CD69,FKBP5,FN1,IL10,IL2RA,LGALS1,LGALS3,PECAM1,TCIRG1,TLR8,VIM	254 (18)
EDN1		cytokine	Activated	2.466	2.466	bias	3.3e-06	ANXA1,ANXA4,ANXA5,ATF6,BCL2A1,EDNRB,EIF3J,FN1,FOS,FOSB,HEY1,HSPA5,HSPA8,ICAM1,ITGB1,MAP2K1,MSN,ODC1,SOCS1,TUBB1,VIM	311 (20)
RB1		transcription regulator	Activated	2.464	2.464		0.00512	ATP5F1A,ATP6V1F,CASP3,CD44,CLIC4,COX7A2,DLST,DYNLRB1,E2F3,EPS8,FAM111A,FN1,FOS,GHITM,IFNGR1,LACTB,MSN,NDUFA9,NME1,PIM1,PRKAR1A,REEP1,RMI1,SDHC,SOD2,STK3,TGFB2	301 (18)
PTH		other	Activated	2.462	2.462	bias	0.015	BHLHE40,CREM,CSF1,DUSP1,FN1,FOS,FOSB,HSPA5,ODC1,RGS1,RUNX2,WNT7B
TLR9		transmembrane receptor	Activated	2.453	2.453	bias	5.82e-07	CD274,CD40,CD69,CD86,CSF1,ICAM1,IL10,IL2RA,KDELR3,LAMP2,MX2,MYD88,NAMPT,OAS2,PRDM1,RAB7B,STAT2,TLR4,TNFSF13B,XBP1	190 (16)
HMGXB4		other	Activated	2.449	2.449	bias	8.26e-05	CD274,CFLAR,ICAM1,IL27,PIM1,RNF19B
RNY3		other	Activated	2.449	2.449	bias	0.000216	BATF2,EPSTI1,HERC5,OAS1,OAS2,SERPING1
DDX5		enzyme	Activated	2.449	2.449	bias	0.000442	ATP5PB,COX5A,COX7A2,COX7C,FOS,NDUFA1,NDUFB3,S100A4
aldesleukin		biologic drug	Activated	2.449	2.449	bias	0.000866	CANX,CD86,GLUL,IFI30,JAK2,PDIA3,TAP1
CAB39L		kinase	Activated	2.449	2.449	bias	0.00148	ATP6V0E1,ATP6V1B2,ATP6V1E1,COX7C,NDUFA1,NDUFB3
ZNF106		other	Inhibited	-2.449	2.449		0.00319	GPNMB,LGALS1,LGALS3,PAIP1,RTN4,ZNF330
SENP3		peptidase	Activated	2.449	2.449	bias	0.00401	CD86,EIF2AK2,IL2RA,MYD88,OAS2,TAP1	188 (10)
PAF1		other	Activated	2.449	2.449	bias	0.00447	DDX58,HERC5,KLF4,OAS2,SOD2,TENT5A
ELL2		transcription regulator	Activated	2.449	2.449	bias	0.0124	EDEM1,FNDC3B,MANF,PRDM1,SPCS1,XBP1
PDK1		kinase	Activated	2.449	2.449	bias	0.0223	GALC,HK2,PIK3CB,RIPK2,SGPL1,VIM
CEBPB		transcription regulator	Activated	2.447	2.447	bias	0.000323	BCL2A1,CD163,CD274,CD86,DAB2,DEGS1,E2F3,FCER1G,FCGR1A,FHL1,FN1,FOS,FTL,HSP90AA1,HSPA8,ICAM1,IL10,IRS1,LCP2,LY96,MSR1,NR1H3,NUPR1,ODC1,PPP1R8,PRDM1,PSMA3,PSMA6,RUNX2,SAT1,SOD2,TLR4,TLR8,TNFAIP6,TOP1,VIM,XBP1	228 (16)
GNAQ		enzyme	Activated	2.44	2.44	bias	2.99e-05	AK4,CD44,CREM,DUSP5,EMP1,FOS,HK2,KLF15,LGALS3,MGST1,OAS1,PLCB1,PLSCR1,PYGL,TGFB2,TNFAIP6	225 (15)
norepinephrine		chemical - endogenous mammalian	Activated	2.438	2.438	bias	0.0156	ABCA1,COQ10B,CREM,DUSP1,FN1,FOS,IL10,IL27,PDE4B,SUMO1,TBC1D1,WHRN
ATF2		transcription regulator	Activated	2.433	2.433	bias	0.000177	BCL2A1,CGA,DUSP1,DUSP5,FN1,FOS,IL10,NUPR1,PSEN1,SOD2,TGFB2	277 (18)
thalidomide		chemical drug	Inhibited	-2.433	2.433	bias	0.000267	CFLAR,FOS,GADD45B,ICAM1,NRP2,PECAM1,PIM1	213 (16)
ethionine		chemical toxicant	Activated	2.433	2.433	bias	0.00194	ANXA1,CD44,GPNMB,LGALS3,S100A10,S100A11
5-hydroxytryptamine		chemical - endogenous mammalian	Activated	2.433	2.433	bias	0.0189	CYP1B1,FOS,ICAM1,IL10,NCF2,PLIN3,RUNX2,SUMO1,TUBA8
PRKCE		kinase	Activated	2.433	2.433	bias	0.0195	FCGR1A,FOS,HSPA5,IL2RA,ODC1,PIM1
MAFB		transcription regulator	Activated	2.433	2.433	bias	0.0259	CD163,CMKLR1,GATM,IL10,MARCKS,PRDM1,SLC40A1
SLC27A2		transporter	Inhibited	-2.425	2.425	bias	0.00284	ACADM,ACSL1,ECI2,EHHADH,HADHB,PLIN2
BAX		transporter	Activated	2.425	2.425	bias	0.0055	CASP3,CTSB,CTSH,CTSS,EDEM1,XBP1	184 (7)
STK11		kinase	Activated	2.421	2.421	bias	0.0188	ACE,ATP6V0E1,ATP6V1F,AVIL,CD274,COX5A,COX7A2,FN1,GADD45B,LDHA,NDUFA9,NDUFC2,PGK1,PPA1,RAB10,RGS1,TNFAIP3
FGF10		growth factor	Activated	2.415	2.415	bias	0.00179	ANXA1,ANXA2,CTSB,CTSH,CYP1B1,IL10RB,S100A6
F2R		G-protein coupled receptor	Activated	2.415	2.415	bias	0.00733	DUSP1,ECE1,FN1,FOS,ICAM1,S100A4,TNFAIP3	209 (15)
UBA1		enzyme	Inhibited	-2.414	2.414	bias	6.28e-05	ANXA2,ANXA5,HSP90B1,HSPA5,HSPA8,VIM
carboplatin		chemical drug	Activated	2.414	2.414	bias	0.00737	CASP3,CD274,CD44,GPNMB,LGALS3,VIM
MAVS		other	Activated	2.414	2.414	bias	0.0307	DDX58,OAS1,OAS2,SOCS1,STAT2,USP18
NOSTRIN		transcription regulator	Inhibited	-2.412	2.412	bias	0.000575	ACE,ANXA5,CASP3,FGF1,FN1,PECAM1	182 (7)
ARNT		transcription regulator	Activated	2.412	2.412	bias	0.000619	ALDH7A1,BHLHE40,CYP1B1,DEGS1,HK2,ID2,IL10,LDHA,OAZ1,PGK1,PPP2CB,VIM	264 (15)
IFN type 1		group	Activated	2.412	2.412	bias	0.00126	BST2,CD69,DDX58,EIF2AK2,IL27,STAT2,TNFSF13B	203 (16)
8-chlorophenylthio-adenosine 3',5'-cyclic monophosphate		chemical reagent	Activated	2.412	2.412	bias	0.0055	ACADM,CASP3,CREM,DUSP1,LPIN3,PRKAR1A	229 (11)
ibrutinib		chemical drug	Inhibited	-2.412	2.412	bias	0.00857	CD44,CD69,CD86,ITGB1,MYD88,RIPK2,UGCG	211 (19)
CCL11		cytokine	Activated	2.412	2.412	bias	0.0105	AIF1,CXCL11,FGF1,ICAM1,ITGB1,XCR1
calphostin C		chemical drug	Inhibited	-2.408	2.408	bias	0.000323	DUSP1,ECE1,FOS,HSP90B1,HSPA5,ICAM1,MSR1,PDIA4,SOD2	224 (18)
E. coli lipopolysaccharide		chemical - endogenous non-mammalian	Activated	2.407	2.407	bias	0.0365	CD40,CD86,ICAM1,IL10,IL27,TLR4
miR-145-5p (and other miRNAs w/seed UCCAGUU)		mature microRNA	Inhibited	-2.404	2.404	bias	0.00965	ACBD3,F11R,IRS1,KLF4,MYO5A,SOD2
ACOX1		enzyme	Inhibited	-2.402	2.402		2.74e-05	ACADM,ACSL1,ANXA2,CD63,CSTB,EHHADH,FAH,HSPA5,LGALS3,NR1H3,NUPR1,PLIN2,PLSCR1,RGN,UGCG,XBP1	99 (7)
EBI3		cytokine	Activated	2.399	2.399	bias	0.000118	CD274,CD86,FOS,GADD45G,ICAM1,IL10,PIM1,STAT2,TAP1	223 (17)
PPARG		ligand-dependent nuclear receptor	Activated	2.396	2.396	bias	1.93e-06	ABCA1,ACADM,ACSL1,CD274,CD40,CD68,CXCL14,EHHADH,F11R,FABP5,FGF1,FN1,HADHB,HK2,ICAM1,IDH1,IL10,IL2RA,IRS1,KLF4,LAPTM4A,MANBA,MGST1,MYD88,NDRG1,NR1H3,PECAM1,PLIN2,PRDM1,PYGL,RUNX2,SAT1,SCP2,SLC44A1,SOCS1,TLR4,VIM,YWHAG	291 (18)
Il3		cytokine	Activated	2.394	2.394	bias	0.000206	ANPEP,BHLHE40,CD68,CISH,CSF1,FOS,PIM1,SNAP23,SOCS1,YWHAG	276 (17)
Bay 11-7082		chemical - kinase inhibitor	Inhibited	-2.394	2.394	bias	0.0016	ABCA1,BCL2A1,CD44,HSPA5,ICAM1,IL10,PIM1,S100A4,SOD2	250 (17)
minocycline		chemical drug	Inhibited	-2.393	2.393	bias	0.000841	ACE,CASP3,CD163,CD86,FOS,ICAM1,IL10,ITGB1,SLC12A5	293 (23)
EIF2AK3		kinase	Activated	2.392	2.392	bias	0.000128	ARF4,ATF6,CANX,EDEM1,FBXO8,GCH1,GOLT1B,HSPA5,HSPA9,KLF4,NDRG1,NUPR1,PDIA3,PON2,XBP1	185 (12)
IPMK		kinase	Activated	2.392	2.392	bias	0.000216	ABHD12,FOS,FOSB,IL10,ITGB1,PDLIM5	137 (7)
ZFP36		transcription regulator	Inhibited	-2.392	2.392	bias	0.00372	CTSS,FOS,ICAM1,IL10,PIM1,PRDM1,SOCS1,TLR4	219 (16)
Tgf beta		group	Activated	2.391	2.391	bias	0.0124	ABCA1,BHLHE40,CD274,CD69,CFLAR,CSF1,DAB2,FN1,FOS,GADD45B,HEY1,IL10,ITGB1,QKI,RUNX2,TGFBI,USP15,VIM
TSC1		other	Inhibited	-2.39	2.39	bias	5.49e-07	ATP6AP2,ATP6V0B,ATP6V1A,ATP6V1B2,CTNS,CTSB,GLUL,GSR,HEXB,IRS1,LITAF,MAP2K1,NIBAN1,NME1,PSAP	47 (3)
NKX2-3		transcription regulator	Inhibited	-2.387	2.387		3.97e-07	BATF2,CD68,DDX58,EIF2AK2,FLRT2,GALNT15,GCH1,HEY1,HFE,KLF4,MYD88,MYO5A,PLCB1,PLSCR1,PMAIP1,PNPT1,REEP1,SLC25A28,SLC40A1,STAT2,TAP1,TENT5A,TRIM21,USP18
CD3 group		group	Activated	2.387	2.387	bias	0.00884	HK2,IL10,IL27,IL2RA,LDHA,ODC1	299 (20)
D-galactosamine		chemical - endogenous mammalian	Activated	2.386	2.386	bias	0.00284	CTSB,FOS,ICAM1,IL10,SOD2,TLR4	140 (13)
salirasib		chemical drug	Inhibited	-2.383	2.383	bias	0.00808	AK4,BHLHE40,LDHA,LGALS1,NRAS,PGK1
Fc gamma receptor		group	Activated	2.375	2.375	bias	0.000575	CD40,CD86,CFLAR,ICAM1,IL10,TNFAIP3	258 (15)
PRMT1		enzyme	Activated	2.374	2.374	bias	0.000184	ACADM,CD274,CFLAR,FN1,FTL,HSP90AA1,KLF4,NFE2,VIM,ZEB2	299 (22)
Ngf		group	Activated	2.373	2.373	bias	0.0254	ANXA2,DUSP1,FOS,ODC1,TGFB2,TTLL7
ATF6	0.173	transcription regulator	Activated	2.371	2.371	bias	2.25e-05	CHKA,FOS,HSP90B1,HSPA5,MANF,PDIA4,PLIN2,RHEB,SLC39A14,XBP1	206 (12)
cadmium chloride		chemical toxicant	Activated	2.371	2.371	bias	4.28e-05	ANXA5,CHMP5,FKBP5,FOS,GSR,HK2,HSP90AA1,HSPA5,IL10,LDHA,LPAR1,VIM	310 (21)
anandamide		chemical - endogenous mammalian	Activated	2.369	2.369	bias	0.0017	FOS,HSPA5,IL10,MAP2K1,PLIN2,PSEN1	292 (23)
Insulin		group	Activated	2.366	2.366	bias	2.51e-10	ABCA1,ACADM,ACSL1,ALAS1,AP2M1,AQP9,ARF1,ARRDC3,CANX,CFLAR,COX7A2,CTH,CYP7A1,DUSP1,ECI2,EHHADH,FADS1,FN1,FOS,FOSB,FTL,HK2,HSP90AA1,HSP90B1,HSPA5,HSPA8,HSPA9,ICAM1,IDH1,IL10,IRS1,JAK2,KLF4,LDHA,NDUFA1,NR1H3,ODC1,PCCB,PDHA1,PGK1,PKLR,PLAAT3,PLCB1,PLIN2,PLIN3,PPIB,PRDX6,RAC1,RGN,RUNX2,SLC25A5,SOD2,STAT2,TGFBI,UQCRC2,VIM,XBP1	319 (24)
H-7		chemical - kinase inhibitor	Inhibited	-2.361	2.361	bias	0.0017	ECE1,FN1,FOS,ITGB1,PIM1,SOD2	213 (17)
AHR		ligand-dependent nuclear receptor	Activated	2.36	2.36	bias	0.00247	AIF1,ALDH2,CD274,CERS2,CERS5,CXCL11,CYP1B1,FN1,FOS,GHITM,HECTD2,HK2,HSP90AA1,HSPA5,IL10,KDSR,LDHA,PDE4B,PKLR,SOD2,SPTLC1,STEAP4,TGFB2,TGFBI,TUBA8,UGCG,VIM	309 (18)
bezafibrate		chemical drug	Activated	2.358	2.358	bias	9.02e-05	ACADM,ACSL1,CROT,CYP7A1,EHHADH,HADHB,HSPA5,LGALS3,NPC1,NPC2,NR1H3,TDG	242 (15)
cisplatin		chemical drug	Activated	2.357	2.357	bias	2.65e-08	ABCB10,ABCC3,ACADM,ANPEP,ANXA1,ANXA2,ANXA4,ANXA5,BCL2A1,CASP3,CD44,CD68,CFLAR,CHKA,CSF1,CTSB,DDX58,DRAM1,ECE1,FN1,FOS,GPNMB,HK2,HSPA5,ICAM1,ID2,IFI6,ITGB1,LGALS3,LIPA,MARCKS,NAMPT,NCF2,ODC1,PMAIP1,PRTFDC1,PSEN1,PSMA1,RAC1,RGN,S100A10,S100A11,SAT1,SLC31A1,TLR4,TOP1,TOPORS,VIM	332 (18)
sorafenib		chemical drug	Inhibited	-2.357	2.357	bias	5.16e-06	CD69,CFLAR,CISH,HSPA5,IL2RA,OAS1,PIM1,SOCS1,VIM	211 (17)
ETS2		transcription regulator	Activated	2.355	2.355	bias	0.00167	ANPEP,CGA,FGF1,ICAM1,IL2RA,MSR1,PLAAT3,PSEN1
Mek		group	Activated	2.353	2.353	bias	4.63e-08	ACP2,ANPEP,B3GNT2,CD164,CD63,CPM,CXCL11,DDX58,DPY19L3,DUSP5,EDEM1,EXT1,FOS,FUT10,GPC1,GXYLT2,ICAM1,ID2,IL10,LMBRD1,NCEH1,NPC1,NR1H3,OSTM1,PMAIP1,PSEN1,RPN1,SEMA3C,SEMA6A,STEAP4,TNFAIP3,VIM	234 (18)
Growth hormone		group	Activated	2.352	2.352	bias	0.00268	ACSL1,CISH,CROT,CTH,CYP7A1,FKBP5,FN1,FOS,HADH,HADHB,ICAM1,NAMPT,PLAAT3,PLK2,S100A4,SOCS1,ZEB2	307 (25)
PRKAA2		kinase	Inhibited	-2.352	2.352	bias	0.00493	ALAS1,DDAH1,FN1,HSPA5,ICAM1,JAK2,LDHA,MGST1,NCF2,PARP3,PKLR	333 (24)
IFI16		transcription regulator	Activated	2.348	2.348	bias	0.000926	CGA,DDX58,ICAM1,ID2,MAP2K1,MGST1,OAS1,PIM1,STAT2	134 (11)
PRKAA1		kinase	Inhibited	-2.345	2.345	bias	0.0111	DDAH1,FN1,HSPA5,JAK2,LDHA,MGST1,NCF2,PARP3,PKLR,SOD2
Sb202190		chemical drug	Inhibited	-2.345	2.345	bias	0.0239	CD86,FN1,FOS,HSPA5,ICAM1,IL10,IL27,MAPK6,RUNX2
ERN1		kinase	Activated	2.341	2.341	bias	0.000212	ARF4,EDEM1,FN1,HSP90B1,HSPA5,MORF4L2,NR1H3,PLIN2,SELENOS,SLC25A28,SRP19,XBP1	198 (12)
tert-butyl-hydroquinone		chemical reagent	Activated	2.338	2.338	bias	7.35e-05	CRYZ,DDAH1,FLRT2,FOS,FTL,GSR,HSPA5,HSPA8,ICAM1,IL10,IL2RA,PSMA5	227 (16)
trovafloxacin		chemical drug	Activated	2.333	2.333	bias	0.000405	BHLHE40,CYP7A1,FOS,ICAM1,MYD88,PDE4B,PSMA5,SOD2,TNFAIP3	227 (10)
GLI3		transcription regulator	Activated	2.333	2.333		0.00469	CD69,DUSP1,DUSP5,FOSB,MAPKAPK2,MESP2,RUNX2,TGFB2,TNFAIP3
MRTFB		transcription regulator	Activated	2.333	2.333	bias	0.0127	ACTG2,CALD1,DAB2,DDAH1,F11R,FHL1,ITGB1,KAZN,SDC2,SLPI,TGFB2,TUBB1
ERG		transcription regulator	Activated	2.331	2.331	bias	0.000445	CD164,DAAM1,EPB41L3,EXT1,FHL1,FKBP5,FOSB,ICAM1,MYO5A,NDRG1,PECAM1,PIM1,PLEK,PRDM1,RAB2A,RAB7A,VIM	223 (14)
IL13		cytokine	Activated	2.323	2.323	bias	9.79e-07	ABCA1,ACSL1,AIF1,AVPI1,BCL2A1,CAPN2,CASP3,CD163,CD40,CD44,CD86,CISH,CTSB,CTSH,CTSS,DYNLT3,FADS1,FCGR1A,FN1,GP2,GPNMB,GPX3,ICAM1,IFNGR1,IL10,KLF4,LIPA,MCUR1,NFE2,PLIN2,RIN2,RIPK2,SLPI,SOCS1,STXBP1,TLR4,TNFSF13B	272 (16)
DUSP1	0.26	phosphatase	Inhibited	-2.32	2.32	bias	9.11e-06	ADAR,CD40,CD86,CGA,DUSP1,EIF2AK2,ICAM1,IL10,NAMPT,PLIN2,PRDM1,SLC15A3,SOCS1,SOD2,STAT2,TGFB2,USP18	254 (21)
Akt		group	Activated	2.319	2.319	bias	1.13e-08	ACP2,ATP5F1A,BCL2A1,BHLHE40,CD164,CD274,CD63,CFLAR,CPM,EXT1,FKBP5,FN1,FOS,GHITM,GNPTAB,GPC1,GSR,GXYLT2,HK2,IL10,IL27,LMBRD1,NCEH1,NDRG1,NPC1,NRP2,OSTF1,OSTM1,PMAIP1,PTGER4,RUNX2,SOD2,STEAP4,TMX3,UQCRC2,VIM,XBP1	281 (16)
gentamicin		chemical drug	Activated	2.307	2.307		8.66e-08	ABCC3,ACADM,ACP2,CAPZA1,CD63,CD69,CHKA,CPQ,CSF1,CTSB,FOS,GATM,H3-3A/H3-3B,HSP90AA1,HSP90B1,HSPA5,ICAM1,IDH1,IL10,KMO,LAMP2,LGALS1,LGALS3,LITAF,MAPK6,NME1,PDIA4,PLIN2,PTBP1,PTP4A1,TAP1,VAT1,YWHAH
mir-155		microRNA	Inhibited	-2.282	2.282	bias	0.000716	ANXA2,CD163,CD68,CD69,DUSP5,HK2,IL10,MYD88,PECAM1,PELI1,RHEB,SDCBP,SOCS1	230 (17)
TLR3		transmembrane receptor	Activated	2.28	2.28	bias	4.98e-08	CD40,CD69,CD86,CFLAR,CXCL11,DDX58,EIF2AK2,FOS,HERC5,ICAM1,IFI6,IL10,IL27,LIPA,MX2,MYD88,N4BP1,OAS1,PECAM1,PMAIP1,SLPI,SOCS1,TLR4,TNFSF13B	155 (14)
TNFSF13B	0.446	cytokine	Activated	2.279	2.279	bias	3.84e-05	ADAMTS12,ARCN1,BCL2A1,CD274,CD40,CD86,CTSS,DUSP5,ICAM1,IL10,NAMPT,PLEK,PLSCR1,PRDM1,PRKG1,TNFAIP6	203 (15)
ERK		group	Activated	2.268	2.268	bias	0.000314	ABCA1,ARPC2,CFLAR,CGA,DUSP1,EIF2AK2,FN1,FOS,HEY1,ICAM1,IL10,IRS1,NDRG1,ODC1,PECAM1,PMAIP1,PRDM1,RUNX2,UGCG	275 (16)
heparin		chemical - endogenous mammalian	Activated	2.266	2.266		3.56e-07	ACADM,ALAS1,ATP5F1A,CD40,CD86,DUSP1,FN1,FOS,ICAM1,IL10,NDUFA9,RUNX2,TNFAIP6,VIM	220 (17)
FLT3LG		cytokine	Activated	2.254	2.254	bias	0.000762	CD274,CD40,CD86,FCGR1A,ICAM1,ID2,IL10,IL2RA,SOCS1	238 (17)
GnRH-A		chemical reagent	Activated	2.242	2.242		2.44e-05	ACE,ANXA5,CD68,CGA,CREM,FOS,FOSB,GADD45B,GLA,HADH,KLF4	118 (10)
carbon tetrachloride		chemical toxicant	Activated	2.242	2.242	bias	6.45e-05	AK4,CASP3,DUSP1,FN1,FOS,GADD45B,HSP90AA1,ICAM1,ITGB1,MAP2K1,ODC1,PECAM1,PTP4A1,RALB,RGN,RIPK3,S100A6,SOD2,SORD,TGFB2,VIM	334 (18)
LIF		cytokine	Activated	2.242	2.242	bias	0.0176	CISH,FN1,FOS,HEY1,HK2,ID2,IL2RA,PECAM1,PELI1,PIM1,SNAP23,SOCS1,SOD2,XBP1
IFNK		cytokine	Activated	2.236	2.236	bias	8.26e-05	CD40,CD86,CXCL11,EIF2AK2,OAS1,ZBP1	151 (13)
CAPN3		peptidase	Activated	2.236	2.236	bias	9.15e-05	DUSP1,GPX3,NCF2,SELENOS,SOD2
tat-psi-delta-RACK		chemical reagent	Activated	2.236	2.236	bias	0.00024	ATP5F1A,PDHA1,SLC25A5,UQCRC2,YWHAG
ssRNA40		chemical reagent	Activated	2.236	2.236	bias	0.000411	CD86,DDX58,IL10,IL27,TLR8	247 (15)
TRADD		other	Activated	2.236	2.236	bias	0.00123	BCL2A1,CXCL11,ICAM1,RIPK2,TNFAIP3	216 (15)
RNASEH2B		other	Inhibited	-2.236	2.236	bias	0.00148	EIF2AK2,HERC6,OAS1,TAP1,TRIM21,USP18
MALP-2s		chemical reagent	Activated	2.236	2.236	bias	0.00177	BCL2A1,CD40,CD86,IL10,TLR4	210 (12)
MEL S3		chemical - kinase inhibitor	Inhibited	-2.236	2.236	bias	0.00246	CALU,COX5A,PGK1,PSMA1,VIM
FHIT		enzyme	Inhibited	-2.236	2.236	bias	0.00503	RAB11A,RAB2A,RAB7A,RAC1,VIM
NFE2L1		transcription regulator	Activated	2.236	2.236	bias	0.00908	PSMA1,PSMA6,PSMB2,PSMD1,PSMD11
CSF1R		kinase	Activated	2.236	2.236	bias	0.0112	CD163,CSF1,FOS,MSR1,NR1H3
Brd4		kinase	Activated	2.236	2.236	bias	0.0115	EDNRB,KLF4,LGALS3,NFE2,PTBP1,TLR4,TLR8
lysophosphatidylinositol		chemical - endogenous mammalian	Activated	2.236	2.236	bias	0.0212	CD274,GLUL,ICAM1,LDHA,SOD2
PNPT1	0.232	enzyme	Inhibited	-2.236	2.236	bias	0.023	DDX58,EIF2AK2,OAS1,STAT2,USP18
cardiotoxin		chemical - other	Activated	2.236	2.236	bias	0.0386	ATP6V1A,CASP3,CD180,CSF1,CTSB,CTSH,EDNRB,GM2A,HSP90AA1,HSPA5,IL10,IL10RB,NAMPT,OSTF1
mir-30		microRNA	Inhibited	-2.228	2.228	bias	0.0179	PRDM1,RAB38,RUNX2,SNAP23,VIM
MAPKAPK2	0.14	kinase	Activated	2.224	2.224	bias	0.0462	HSPA5,ICAM1,IL10,MSR1,ZC3H12C
clobetasol propionate		chemical drug	Inhibited	-2.219	2.219	bias	2.62e-05	CD40,CD86,FABP5,ICAM1,IL2RA	193 (12)
miR-199a-3p (and other miRNAs w/seed CAGUAGU)		mature microRNA	Inhibited	-2.219	2.219	bias	0.000661	CALU,CD44,FN1,PON2,PRDX6
corticosteroid		chemical drug	Activated	2.219	2.219	bias	0.000841	ACE,CD69,DUSP1,FKBP5,IL10,IL27,PTDSS1,SLPI,SRGN	304 (15)
SGPP2		phosphatase	Inhibited	-2.219	2.219	bias	0.00123	HSP90AA1,HSPA5,HSPA8,HSPA9,XBP1
vinblastine		chemical drug	Activated	2.219	2.219	bias	0.00333	CD40,CD86,FOS,PMAIP1,SOD2	279 (17)
SB 216763		chemical drug	Activated	2.219	2.219	bias	0.00447	BHLHE40,CD40,FOSB,IL10,PRDM1,RGS1	272 (17)
CD2		transmembrane receptor	Activated	2.219	2.219	bias	0.0136	CD40,CD44,CD86,ICAM1,IL10
mir-24		microRNA	Activated	2.219	2.219		0.015	FN1,ID2,IFNGR1,IL2RA,PRDM1
NS-398		chemical reagent	Inhibited	-2.219	2.219	bias	0.0194	ATP6AP2,CAPN2,CASP3,ICAM1,IL10,IL2RA,RUNX2
leukotriene D4		chemical - endogenous mammalian	Activated	2.219	2.219	bias	0.0333	CREM,DUSP1,KLF4,NDRG1,PLAA
SMAD1		transcription regulator	Activated	2.216	2.216	bias	0.0101	CSF1,GADD45B,HEY1,ICAM1,RUNX2
wortmannin		chemical drug	Inhibited	-2.214	2.214	bias	0.000374	ANPEP,CASP3,CD44,CFLAR,CSF1,E2F3,FN1,FOS,ICAM1,IL10,IL2RA,IRS1,M6PR,MSN,MSR1,NRAS,VIM	254 (19)
KLF15	0.246	transcription regulator	Activated	2.214	2.214	bias	0.00965	ACADM,ACSL1,CMKLR1,EHHADH,FABP5,HADHB	194 (7)
Fcer1		complex	Activated	2.214	2.214	bias	0.0181	BCL2A1,CFLAR,CSF1,FOS,IL10,KMO
azetidyl-2-carboxylic acid		chemical reagent	Activated	2.213	2.213	bias	2.62e-05	EDEM1,HSP90B1,HSPA5,HSPA8,HSPA9
STAT2	0.231	transcription regulator	Activated	2.213	2.213	bias	0.000135	CD40,CD86,IFI6,IL10,OAS1,OAS2,SOCS1,USP18,ZBP1	201 (15)
HLX		transcription regulator	Inhibited	-2.213	2.213	bias	0.00441	CD44,CTSS,CYP1B1,ICAM1,PRDM1
IFNL3		cytokine	Activated	2.211	2.211	bias	0.00246	DDX58,IL2RA,SOCS1,TLR4,USP18	177 (13)
26s Proteasome		complex	Inhibited	-2.208	2.208	bias	0.0429	ATP6V0E1,CD68,CTSB,DDX58,GCH1,ICAM1,PSAP,PSMD2,VIM
SRC (family)		group	Activated	2.207	2.207	bias	0.0212	FN1,ICAM1,IL10,IL27,S100A4
GATA1		transcription regulator	Activated	2.206	2.206	bias	0.00994	ABCB10,CD164,CREG1,CREM,E2F3,ENPP1,FHL1,FOSB,HSPA9,JDP2,NFE2,PECAM1,PIM1,PLEK,PRKG1,RGS13,RUNX2,TUBB1
BMPR2		kinase	Activated	2.202	2.202	bias	4.58e-05	CLIC4,EFNB1,FN1,ICAM1,ID2,RUNX2,SEMA3C	254 (20)
GC-GCR dimer		complex	Activated	2.201	2.201	bias	0.00287	ANXA1,CD163,DUSP1,IL10,SLPI
IFNL4		cytokine	Activated	2.197	2.197	bias	4.14e-05	CXCL11,DDX58,IFI6,OAS1,OAS2	128 (9)
miR-218-5p (and other miRNAs w/seed UGUGCUU)		mature microRNA	Inhibited	-2.19	2.19	bias	0.000661	CASP3,ONECUT2,RUNX2,VIM,ZEB2
di(2-ethylhexyl) phthalate		chemical toxicant	Activated	2.19	2.19	bias	0.0434	CROT,EHHADH,FOS,FOSB,MYD88
rolipram		chemical drug	Activated	2.186	2.186		0.0011	ANXA1,CD86,DUSP1,IL10,IL27,PDE4B	231 (17)
vitamin K3		chemical drug	Activated	2.186	2.186	bias	0.00384	CASP3,FOS,HK2,HSPA5,NAMPT	297 (20)
propranolol		chemical drug	Inhibited	-2.186	2.186		0.0112	ACE,DUSP1,FOS,HK2,ICAM1
mir-182		microRNA	Inhibited	-2.186	2.186	bias	0.0195	BCL2L14,CASP10,GADD45G,SLC39A1,SLC39A7
HDAC6		transcription regulator	Activated	2.183	2.183	bias	0.0101	ICAM1,IL10,MYD88,TGFBI,VIM
5-azacytidine		chemical drug	Activated	2.183	2.183	bias	0.0155	ATP5F1A,CANX,CD44,HK2,HSP90B1,HSPA5,HSPA8,IFI6,PMAIP1
STING1		other	Activated	2.178	2.178	bias	0.0289	CD68,CD86,HSPA5,IL10,OAS1,USP18
ECSIT		transcription regulator	Activated	2.177	2.177	bias	0.00177	CD44,CFLAR,PIM1,SOD2,TNFAIP3	177 (11)
RBPJ		transcription regulator	Inhibited	-2.177	2.177	bias	0.00702	CD44,CSF1,DUSP1,FGF1,FOS,HEY1,IL10,MAPK6,MESP2,PRDM1,PRKAR2A,TGFB2	280 (16)
PIK3R1		kinase	Activated	2.173	2.173	bias	2.12e-05	CD44,FOS,GCH1,HSP90B1,HSPA5,ICAM1,LDHA,PDHA1,PIK3CB,SOD2,TGFB2,XBP1	295 (15)
FOXO1		transcription regulator	Activated	2.168	2.168	bias	2.45e-06	ALAS1,AQP9,ATP6V0B,BCL2A1,CD40,CERS5,CFLAR,CYP7A1,EDNRB,FABP5,FN1,FOS,FOSB,GADD45B,GPD2,GPX3,HSPA5,ICAM1,IL10RB,IRS1,KLF4,LAMP2,LCP2,NAMPT,NDUFA9,NPC1,NRP2,PKLR,PLSCR1,PMAIP1,PRCP,PRDM1,RAB7A,RUNX2,SOD2,STAT2	243 (21)
TO-901317		chemical reagent	Activated	2.168	2.168	bias	0.00535	ABCA1,ACSL1,ALAS1,ALDH2,ALDH3A2,CYP7A1,EHHADH,FABP5,FADS1,HK2,LGALS3,MPEG1,NR1H3,PSMA5,PSMB2,TLR4	234 (16)
sunitinib		chemical drug	Inhibited	-2.157	2.157	bias	0.00137	CD44,CD69,ECE1,FN1,ICAM1,IL2RA,ITGB1,TGFBI	191 (19)
lenalidomide		chemical drug	Activated	2.144	2.144		0.00232	CD68,DNM3,FN1,HSPA5,IFI6,IFIT5,IGF2BP3,KLF4,LHFPL2,PPP2R1B,RGS1,TLR4,TNFRSF21,TNFSF13B,VIM,WDFY3,WNT7B,XBP1	317 (16)
FGF7		growth factor	Activated	2.138	2.138	bias	0.00403	ABCC3,CD44,CSF1,CYP7A1,FABP5,FGF1,RUNX2,S100A10	138 (9)
glucosamine		chemical - endogenous mammalian	Inhibited	-2.137	2.137		0.00111	ACADM,HSP90B1,ICAM1,IL2RA,NDUFA1,PCCB,SLC25A5,UQCRC2	312 (26)
CCR2		G-protein coupled receptor	Activated	2.137	2.137	bias	0.0132	CD163,CD40,CD86,CSF1,FN1,IL10,SLPI,TGFB2,TGFBI
Ifn gamma		complex	Activated	2.131	2.131	bias	9.69e-06	ADAR,CD86,EIF2AK2,ICAM1,IL10,JAK2,LY96,MYD88,PMAIP1,SOCS1,TGFB2,TLR4,VSIG4	251 (18)
bucladesine		chemical toxicant	Activated	2.13	2.13	bias	4.25e-07	ABCA1,ANXA1,CD44,CD86,COQ10B,CREM,CYP7A1,DUSP1,ENPP1,FAH,FN1,FOS,FRRS1,GADD45B,GALNT16,GCH1,GLUL,ICAM1,IL10,ODC1,PDE4B,PLK2,PRKAR1A,PTGER4,RGN,SOD2,SRGN,TBC1D1,TGFB2,TOP1,WHRN,ZEB2	284 (19)
CX3CL1		cytokine	Activated	2.13	2.13		0.00614	CSF1,EFNB1,FABP5,GLA,GPNMB,ICAM1,ID2,LDLRAD3,LPAR1,MSR1,TGFB2	272 (14)
ACKR2		G-protein coupled receptor	Inhibited	-2.121	2.121	bias	0.000195	ADAR,DDX58,EIF2AK2,IL10,OAS1,OAS2,STAT2,USP18	148 (7)
INSIG1		other	Inhibited	-2.121	2.121	bias	0.032	ABCA1,CD68,FABP5,FADS1,HSPA5,LIPA,PLA2G7,PLIN2
JAK2	0.156	kinase	Activated	2.113	2.113	bias	0.00494	ACE,CFLAR,FN1,FOS,ICAM1,JAK2,MYL12A,ODC1,PECAM1,PLK2,SOCS1,TAP1	277 (18)
butyric acid		chemical - endogenous mammalian	Activated	2.078	2.078		2.33e-05	ACP2,BCL2A1,CASP3,CD82,CD86,CGA,CSF1,DUSP1,FOS,HADHB,ICAM1,IFI30,IL10,IRS1,KLF4,NAMPT,NME1,OAS2,PCMT1,PLSCR1,PMAIP1,PRDM1,PRKAR2A,PSAP,PYGL,SAT1,TGFBI	295 (16)
EPO		cytokine	Activated	2.078	2.078	bias	0.000223	ATP6V1B2,CASP3,CD86,CISH,CREG1,FABP5,FOS,FOSB,GBA,GLUL,ID2,ITGB1,MACROH2A1,NFE2,NUPR1,PIM1,SDHC,SNAP23,SOCS1,TLR4,TOP1,TUBB1,UGCG	264 (16)
TREM1		transmembrane receptor	Activated	2.074	2.074	bias	0.00466	ARRDC4,CD274,CD86,CSF1,GADD45B,GLA,IL10,MYD88,NOD2,NPC1,RGS1,RGS13,RIN2,TLR4	258 (17)
deferoxamine		chemical drug	Activated	2.073	2.073	bias	0.00135	ANXA2,BHLHE40,CGA,DUSP5,FOS,GADD45B,HK2,ICAM1,LDHA,NDRG1,PGK1,RGS1,SERPINB8,TGFB2	301 (19)
platelet activating factor		chemical - endogenous mammalian	Activated	2.068	2.068	bias	0.00247	CD69,FN1,FOS,ICAM1,IL10,PLA2G7,VIM	229 (17)
clofibrate		chemical drug	Activated	2.048	2.048	bias	0.0451	ABCA1,ABCC3,CROT,EHHADH,HADHB,NR1H3,RTN4
PF4		cytokine	Activated	2.042	2.042	bias	1.87e-05	CD86,CPM,DDX58,EPSTI1,FN1,GCH1,ICAM1,KLF4,SOD2,STAT2,TNFAIP3,USP18	243 (16)
CTNNB1		transcription regulator	Activated	2.033	2.033	bias	4.11e-05	ALDH3A2,ANXA1,BCAP31,BHLHE40,CAPZB,CD274,CD44,COX5A,CREG1,CYP1B1,ENPP1,FCER1G,FN1,FOS,GADD45B,GADD45G,GALC,GCH1,GLUL,GNG10,GPR137B,HK2,ID2,IL10,IL2RA,IRS1,ITGB1,ITSN1,LGALS3,LIPA,MPEG1,NDUFC2,NRP2,ONECUT2,PECAM1,PGK1,PLIN2,PLIN3,PRDM1,PSAP,RGN,RUNX2,S100A4,SDC2,SDHC,SEMA3C,SLC39A14,STAT2,STXBP1,SUMO1,UGCG,VIM,WNT7B,ZEB2	305 (19)
LGALS1	0.257	other	Activated	2.028	2.028	bias	0.000146	CD69,CXCL14,FN1,ICAM1,IFNGR1,IL10,IL2RA,LGALS1,LGALS3,TNFAIP3	215 (12)
U73122		chemical reagent	Inhibited	-2.016	2.016	bias	8.87e-05	E2F3,FN1,HSPA5,ICAM1,KLF15,PLCB1,TLR4,XBP1	325 (23)
TLR2		transmembrane receptor	Activated	2.015	2.015	bias	0.000805	CASP3,CD40,CD69,CD86,DUSP1,FN1,FOS,ICAM1,IL10,IL27,IL2RA,MYD88,SLC40A1,SOCS1,TLR4,XBP1	202 (17)
mifepristone		chemical drug	Inhibited	-2.008	2.008		0.000163	ABCC3,ACE,ALAS1,ANXA1,CASP3,CISH,COL15A1,DUSP1,EDNRB,FOS,GLB1,HSPA5,IL10,KLF4,NDRG1,PELI1,PLK2,PSMA1,RUNX2,S100A6,SERPING1,SUMO1,TNFAIP6,XBP1	363 (19)
IGF1R		transmembrane receptor	Activated	2.002	2.002	bias	0.000291	ACADM,ACSL1,ATP5F1A,CALU,CD68,EMP1,FOS,GTF2B,HSPA5,ID2,IRS1,NDUFA1,NDUFA9,NME1,PRKAR1A,PSMC6,RUNX2,S100A10,S100A4,SCP2,TGFBI,UQCRC2	345 (26)
arsenic trioxide		chemical drug	Activated	2.001	2.001		2.77e-14	ATF6,ATP2C1,ATP5PB,ATP6V0B,ATP6V1A,ATP6V1C1,ATP6V1F,BCAP31,BCL2A1,BCL2L14,CASP10,CD44,CFLAR,COX7A2,COX7C,CTH,FADS1,FN1,GSR,HSP90B1,HSPA5,HSPA8,ITGB1,LAMTOR3,MAPK6,MSN,NDUFA1,NDUFC2,NFE2,PDIA3,PDIA4,PIK3CB,PIM1,PPA1,RPN1,RTN4,SDHC,SH3GLB1,SUMO1,TCIRG1,TNFAIP3,XBP1,YWHAG	298 (22)
5-fluorouracil		chemical drug	Inhibited	-2	2	bias	1.04e-05	ATP5PB,CALU,CANX,CASP3,CD40,CD82,CD86,CSTB,DRAM1,HSPA8,LDHA,NDUFA1,OAZ1,PGK1,PLK2,PSMA6,PSMB2,PSMD2,PTGES3,RNF19B,SAT1,SLC25A5,TLR4,UQCRC2	268 (16)
UDP-D-glucose		chemical - endogenous mammalian	Inhibited	-2	2	bias	1.73e-05	HSP90B1,HSPA5,PDIA3,PDIA4
IFN Lambda		group	Activated	2	2	bias	0.000333	DDX58,OAS1,OAS2,USP18	89 (6)
MANF	0.162	other	Inhibited	-2	2	bias	0.000333	ATF6,CASP3,HSPA5,XBP1
sea cucumber body wall meal		chemical reagent	Inhibited	-2	2	bias	0.00124	ABCA1,CROT,CYP7A1,NR1H3
MAPK3		kinase	Activated	2	2	bias	0.00157	ACE,B4GALT1,CD69,CD86,CGA,FN1,FOS,IL10,IL2RA,ITGB1	235 (18)
EGOT		other	Activated	2	2	bias	0.00256	DDX58,OAS2,TGFB2,USP18
superoxide		chemical - endogenous mammalian	Activated	2	2	bias	0.00256	FN1,ICAM1,SOD2,TLR8	254 (17)
ABCA1	0.233	transporter	Activated	2	2		0.00273	ABCA1,ANXA1,HSPA5,MYD88,NAMPT,PRKG1,TLR4	246 (20)
PCYT2		enzyme	Inhibited	-2	2	bias	0.00316	ABCA1,NR1H3,PISD,PKLR
estrogen receptor		group	Inhibited	-2	2	bias	0.00441	CD44,FOS,IGF2BP3,IRS1,PMAIP1,TLR4,XBP1	290 (20)
IND S1		chemical - kinase inhibitor	Inhibited	-2	2		0.00551	COX5A,PDIA3,PGK1,PSMA1
mycophenolic acid		chemical drug	Activated	2	2		0.00571	ANPEP,CD63,FN1,HSPA5,RUNX2	202 (13)
eplerenone		chemical drug	Inhibited	-2	2	bias	0.00571	ACE,CD68,FN1,ICAM1,LGALS3	196 (10)
RNF138		enzyme	Activated	2	2	bias	0.0076	GADD45B,ICAM1,IL10,NAMPT	109 (7)
ASXL1		transcription regulator	Inhibited	-2	2	bias	0.0101	GPD2,HK2,KLF15,PGK1,POLR2K
CD300LF		other	Activated	2	2	bias	0.0116	ECI2,GPD2,IDH1,MPC2
CNGA3		ion channel	Inhibited	-2	2	bias	0.0116	ATF6,CAPN2,EDEM1,HSPA5
Ubiquitin		group	Inhibited	-2	2	bias	0.0132	HSP90AA1,HSP90B1,HSPA5,HSPA9
stearic acid		chemical - endogenous mammalian	Activated	2	2	bias	0.0132	ICAM1,IL10,NR1H3,PLIN2
ASXL2		other	Activated	2	2	bias	0.0149	GPD2,HK2,KLF15,PGK1
Stat3-Stat3		complex	Activated	2	2	bias	0.0308	FOS,FTL,ICAM1,SOD2
SH42		chemical reagent	Activated	2	2	bias	0.0337	CMKLR1,IL10,NRAS,RAC1
ZBTB7B		transcription regulator	Activated	2	2	bias	0.0345	ACADM,ATP5F1A,IL10,IL2RA,KLF4,UQCRC2
CLEC10A		other	Inhibited	-2	2	bias	0.0398	IL10,JAK2,STAT2,TLR8
CEACAM1		transporter	Activated	2	2	bias	0.0398	CD40,CD86,HEY1,ICAM1
laminaran		chemical drug	Activated	2	2	bias	0.0431	GCH1,IL2RA,SLC39A8,TNFAIP6
Ccl2		cytokine	Activated	2	2	bias	0.0434	CSF1,CTSB,IL10,KLF4,TLR4
nicotine		chemical drug		1.999	1.999	bias	0.000804	ACE,CASP3,CD40,CD44,CD86,CFLAR,CHP1,FN1,FOS,GCH1,GSR,HSPA8,ICAM1,IL10,LGALS3,LITAF,PLAA,XBP1	244 (16)
dactolisib		chemical drug		-1.993	1.993	bias	0.00111	AK4,ALDH2,ALDH3A2,CTH,IL2RA,LDHA,PGK1,SDC2
BCAP31	0.116	transporter		-1.993	1.993	bias	0.0149	ATF6,EDEM1,HSPA5,XBP1
IL24		cytokine		1.988	1.988	bias	1.39e-06	BATF2,CASP3,EIF2AK2,GADD45G,HSP90B1,HSPA5,IL10,IL27,PRDM1,XBP1	307 (20)
RPS6KA4		kinase		1.988	1.988		0.000684	DUSP1,FOS,IL10,IL2RA	255 (22)
cis-urocanic acid		chemical drug		1.987	1.987	bias	0.00551	GADD45B,NCF2,PMAIP1,TNFAIP3	110 (7)
Klrk1		transmembrane receptor		1.987	1.987	bias	0.0308	CSF1,IFNGR1,IL10,PRDM1
RPS6KA5		kinase		1.986	1.986	bias	0.00385	DUSP1,FOS,IL10,IL2RA	250 (20)
DDX58	0.512	enzyme		1.985	1.985	bias	0.00436	DDX58,EIF2AK2,HERC5,KLF4,OAS1,SOCS1,STAT2,USP18	183 (14)
CAMK4		kinase		1.984	1.984	bias	0.0398	ABCA1,CREM,FOS,FOSB
Stat1 dimer		complex		1.982	1.982	bias	0.000333	DUSP1,EIF2AK2,FCGR1A,PIM1
JAK		group		1.982	1.982	bias	0.000429	CD40,DDX58,EIF2AK2,IFI6,PTGER4,SOCS1,VIM	203 (15)
CREB3		transcription regulator		1.982	1.982	bias	0.000684	ARF4,CANX,HSPA5,XBP1
salmeterol		chemical drug		1.982	1.982	bias	0.000932	DUSP1,IL10,SLPI,TLR4	319 (18)
nimodipine		chemical drug		-1.982	1.982	bias	0.00256	CASP3,CGA,FOS,ODC1	270 (18)
TP53COR1		other		1.982	1.982	bias	0.00385	CFLAR,PLK2,PMAIP1,SOD2	248 (12)
RNASE2		enzyme		1.982	1.982	bias	0.0337	CD86,CSF1,IL10,IL2RA
mir-19		microRNA		-1.982	1.982	bias	0.0431	E2F3,HIPK3,RNF11,TNFAIP3
setanaxib		chemical drug		-1.98	1.98	bias	0.000134	CD44,HK2,LDHA,XBP1
mir-451		microRNA		-1.98	1.98	bias	0.00205	CD69,EMC4,IL2RA,RAC1
phenyl-N-tert-butylnitrone		chemical reagent		-1.98	1.98	bias	0.00205	CD40,CD86,FN1,PSEN1	209 (15)
irbesartan		chemical drug		-1.98	1.98	bias	0.0209	ACE,FHL1,FOS,ICAM1
miR-92a-3p (and other miRNAs w/seed AUUGCAC)		mature microRNA		-1.98	1.98	bias	0.0308	EDNRB,HIPK3,KLF4,ZEB2
eprenetapopt		chemical drug		1.98	1.98	bias	0.0367	GADD45B,PMAIP1,XBP1,YWHAG
Ro31-8220		chemical drug		-1.98	1.98	bias	0.0431	DUSP1,FN1,ICAM1,ITGB1
MRTFA		transcription regulator		1.977	1.977		0.0415	ACTG2,DDAH1,F11R,FHL1,FOS,ICAM1,ITGB1,RAC1,SLPI,TGFB2,TUBB1
ORMDL3		other		1.974	1.974	bias	0.0065	CXCL11,OAS1,OAS2,TNFSF13B
miR-7a-5p (and other miRNAs w/seed GGAAGAC)		mature microRNA		-1.974	1.974	bias	0.0149	FOS,IRS1,KLF4,VIM
ERK1/2		group		1.972	1.972	bias	1.6e-05	ABCA1,ATF6,BCL2A1,CAPN2,CD40,CD44,CD86,CFLAR,CTSB,CYP7A1,DUSP1,ECE1,FN1,FOS,HK2,HSPA5,ICAM1,IL10,IL2RA,NAMPT,PTGER4,RAC1,RUNX2,S100A6,TAP1	228 (17)
SEL1L		other		-1.969	1.969	bias	0.00161	EDEM1,HSPA5,RHEB,XBP1	32 (4)
ATM		kinase		1.969	1.969	bias	0.00793	CFLAR,DUSP1,FN1,GADD45B,GADD45G,HSP90AA1,TNFAIP3	286 (19)
roscovitine		chemical drug		-1.969	1.969	bias	0.0101	CASP3,CD274,CD44,CD63,FN1
ELANE		peptidase		1.969	1.969	bias	0.015	CTSB,FOS,HSPA5,SLPI,TLR4
SPI1		transcription regulator		1.965	1.965	bias	0.000903	CD180,CD68,CSF1,CTSS,CXCL14,DAB2,FCER1G,FOS,HSPA8,ID2,IFI6,IL10,IL27,IL2RA,JDP2,KLF4,NCF2,PRDM1,TLR4,USP18,VIM	283 (17)
PRN694		chemical drug		-1.964	1.964	bias	3.93e-05	CD69,FOS,FOSB,TNFAIP3	238 (8)
N,N-dimethylsphingosine		chemical reagent		-1.964	1.964	bias	0.000684	FN1,FOS,GCH1,ICAM1	222 (17)
spermine		chemical - endogenous mammalian		1.964	1.964		0.000932	OAZ1,ODC1,RUNX2,SAT1	113 (6)
MAP3K3		kinase		1.964	1.964	bias	0.00101	FOS,IL10,STEAP4,TGFB2,TNFAIP3	248 (17)
intralipid		chemical drug		1.964	1.964	bias	0.00124	CGA,FOS,PLIN2,XBP1
SLPI	1.145	other		-1.964	1.964	bias	0.00881	CD40,CD86,CTSS,ICAM1	238 (16)
PAX7		transcription regulator		1.964	1.964	bias	0.0345	ABCA1,GCH1,ID2,LMBRD1,OLFM1,SLC44A1
FC-99		chemical reagent		-1.963	1.963	bias	1.73e-05	CD40,CD69,CD86,TNFSF13B	100 (7)
GPI		enzyme		1.963	1.963	bias	0.00124	FN1,RAC1,STEAP4,VIM	240 (15)
STAT		group		1.963	1.963	bias	0.00814	CISH,EIF2AK2,FOS,IL2RA,SOCS1	254 (12)
YWHAZ		enzyme		-1.961	1.961		0.0116	ATF6,HSP90B1,HSPA5,XBP1
10E,12Z-octadecadienoic acid		chemical - endogenous mammalian		1.961	1.961		0.0183	CASP3,CLEC12A,FADS1,GLA,IL10,NAMPT,PLIN2,PLK2,RGS1,TUBA8,XBP1
EIF2AK4		kinase		1.96	1.96	bias	0.0281	IL10,PRDM1,PSEN1,SOD2
TREX1		enzyme		-1.956	1.956	bias	0.0149	CD86,OAS1,OAS2,USP18
SP600125		chemical drug		-1.954	1.954	bias	1.43e-07	ABCA1,ATF6,ATP6AP2,CASP3,CD44,CD86,COX7A2,CPM,CYP7A1,DDIT4L,DUSP1,FABP5,FGF1,FN1,FOS,FOSB,HSPA5,ICAM1,IL10,IL27,IL2RA,IRS1,NUPR1,PLK2,PLSCR1,RUNX2,SGPL1,SMPDL3A,SOD2,TLR4,TNFAIP3	223 (15)
zymosan A		chemical - endogenous non-mammalian		1.954	1.954	bias	0.00256	ANXA1,CD40,CD86,IL10	225 (16)
TNFSF14		cytokine		1.954	1.954	bias	0.0281	CD40,CD86,CXCL11,ICAM1
farnesol		chemical reagent		1.953	1.953	bias	0.00205	HSP90B1,HSPA5,PDIA4,XBP1
resolvin D2		chemical - endogenous mammalian		-1.953	1.953	bias	0.0076	IL10,LY96,MYD88,TLR4
oxysterol		chemical - endogenous mammalian		1.951	1.951	bias	0.00161	ABCA1,CYP7A1,NR1H3,SCP2	124 (7)
HEIH		other		1.951	1.951	bias	0.0187	DUSP1,FOS,GADD45B,VIM
homocysteine		chemical - endogenous mammalian		1.949	1.949	bias	0.0245	ANXA2,ATF6,FGF1,HSPA5,NDRG1,PMAIP1,XBP1
SFRP1		transmembrane receptor		-1.948	1.948	bias	0.000105	CASP3,FN1,NAMPT,NR1H3,RUNX2,SDC2,TGFB2,VIM	294 (21)
PRNP		other		1.947	1.947		1.4e-05	CASP3,CD44,EPS8,HSP90B1,HSPA5,HSPA8,HSPA9,ID2,IRS1,LAMP2,PDIA3	292 (22)
MAP2K1/2		group		1.946	1.946	bias	0.00924	CYP7A1,FOS,HK2,HSPA5,IL10,IL2RA,VIM	221 (20)
mir-146		microRNA		-1.942	1.942	bias	0.00179	CD40,DUSP1,HK2,IL10,MYD88,SOCS1,TLR4	277 (19)
FLT1		kinase		1.941	1.941	bias	2.57e-06	CANX,CAPN2,CLIC4,FOS,ICAM1,IGF2BP3,MARCKS,NRP2,PRKAR1A,PTBP1,RALB,SDHC,SNAP23
Ppar		group		1.941	1.941	bias	0.00384	ACADM,CYP7A1,EHHADH,HADHB,NR1H3	165 (12)
W7		chemical reagent		-1.941	1.941	bias	0.00463	CD86,CGA,FOS,IL10	276 (20)
chrysotile asbestos		chemical toxicant		1.941	1.941	bias	0.0149	CTSS,HSP90B1,HSPA5,PDIA4
BMP10		growth factor		1.941	1.941	bias	0.0373	CD274,FN1,FOS,HEY1,ICAM1,ID2,MSR1
nitric oxide		chemical - endogenous mammalian		1.939	1.939	bias	6.71e-05	ACE,CD44,CTSH,ECE1,FOS,HEY1,HSP90AA1,IL10,MGST1,ODC1,PDIA4,PECAM1,PMAIP1,PRKG1,TNFSF13,TNFSF13B	273 (17)
CBL		transcription regulator		-1.939	1.939	bias	0.00808	CFLAR,FN1,FOS,GBA,JAK2,RUNX2	283 (20)
TYROBP		transmembrane receptor		1.937	1.937	bias	1.19e-08	CD40,CD69,CD86,ICAM1,IL10,ITGB1,LHFPL2,NCF2,NOD2,NPC2,PLEK,RBM47,TCIRG1,TMEM106A	184 (17)
prostaglandin J2		chemical - endogenous mammalian		1.937	1.937	bias	7.14e-05	CFLAR,PSMA3,PSMA5,PSMA6,PSMB2,PSMB4,PSMD1
TNFRSF1B		transmembrane receptor		1.929	1.929	bias	0.00282	ABCC3,CASP3,CD69,CFLAR,ICAM1,IL2RA,MSR1,PRDM1,SOD2,TNFAIP3	231 (13)
proteasome inhibitor PSI		chemical - protease inhibitor		1.927	1.927	bias	0.0168	HSPA5,MAPK6,PSEN1,RUNX2
CTLA4		transmembrane receptor		-1.924	1.924	bias	0.00221	CD40,CD69,CD86,ICAM1,IL10,IL2RA,PRDM1,SOD2	189 (14)
IRF2		transcription regulator		1.923	1.923	bias	2.68e-09	ARCN1,CTSS,DUSP5,EIF2AK2,FAM111A,HK2,IDH1,IL27,KLF4,MAPK6,NAMPT,OAS1,RARRES1,RRBP1,SOCS1,SRGN,TAP1,TLR4,TNFSF13B,TRIM21,USP18	145 (13)
exenatide		biologic drug		1.922	1.922	bias	0.00726	ABCA1,CASK,FOS,ICAM1,IL10	267 (20)
CD247		transmembrane receptor		1.914	1.914	bias	0.00526	ALAS1,FCER1G,HSP90AA1,IL10,NFE2,SMPDL3B,SRP14	115 (7)
SREBF2		transcription regulator		1.913	1.913	bias	0.0259	ABCA1,ACSL1,FABP5,ICAM1,IDH1,LIPA,PLIN2
C1QA		other		1.912	1.912	bias	8.8e-05	CD163,CD274,CD44,CD68,S100A10,TLR4,VIM	254 (15)
WWTR1		transcription regulator		1.912	1.912		0.00333	CASP3,CD44,EMP1,FN1,ICAM1,ID2,RUNX2	120 (7)
NR1I3		ligand-dependent nuclear receptor		1.91	1.91	bias	0.0291	ABCC3,ALAS1,CYP7A1,GADD45B,ICAM1,RARRES1,SAT1,STEAP4
KLF6		transcription regulator		1.899	1.899		0.0252	ACADM,HK2,ICAM1,LDHA,PGK1,PMAIP1,PRDM1,TNFAIP3
cyclophosphamide		chemical drug		1.894	1.894	bias	0.000453	CD44,CD69,FOS,ICAM1,IL10,LGALS1,LGALS3,ODC1,PECAM1,S100A11,UGCG	306 (20)
EP300		transcription regulator		1.891	1.891	bias	0.000337	ACADM,ATF6,CFLAR,CYP7A1,DUSP1,EPSTI1,FN1,FNDC3B,FOS,FRMD4A,FRMD4B,GM2A,ID2,IL2RA,KIF1B,KMO,LDHA,NDRG1,PKLR,PSEN1,RUNX2,SOD2,TGFB2,TNFAIP3,TRIM26,TSPAN31,TUBA8,USP18	327 (18)
clopidogrel		chemical drug		1.89	1.89		0.00995	ALDH1L2,CTH,KLF15,NUPR1,PMAIP1,WNT7B,XBP1
KLF4	0.668	transcription regulator		1.887	1.887	bias	3.51e-05	AIF1,CASP3,CLIC4,DUSP1,DUSP5,FN1,HEY1,HPS5,IL10,IRS1,KLF4,MYD88,ODC1,PECAM1,PRDM1,PRKG1,RUNX2,RYBP,SLPI,SOCS1,SOD2,TGFB2,USP18,WLS,ZNF326	284 (19)
TSLP		cytokine		1.879	1.879	bias	3.35e-06	ABCA1,CD40,CD63,CD86,CISH,ICAM1,IL10,IL2RA,KLF4,NME1,SLPI	251 (20)
KN 93		chemical drug		-1.879	1.879	bias	0.0209	ABCA1,CFLAR,CGA,FOS
IL10RA		transmembrane receptor		-1.877	1.877		0.000324	ACSL1,ALDH2,BATF2,CD40,CD69,CLEC12A,CTH,DRAM1,EDNRB,FABP5,FHL1,FN1,HSPA8,MLKL,NAMPT,NR1H3,PAM,PLAAT3,PYGL,RIPK3,TAP1,ZBP1,ZC3H12C	130 (7)
carbon monoxide		chemical - endogenous mammalian		-1.869	1.869	bias	0.000255	CASP3,CFLAR,FN1,ICAM1,IL10,ITGB1,NCF2,TLR4,XBP1	208 (14)
glucocorticoid		chemical drug		1.867	1.867		0.000579	ANXA1,CALD1,CD163,CD44,CD69,CGA,CSF1,CYP7A1,DUSP1,FN1,GCH1,GLUL,GPX3,ICAM1,IL10,IL2RA,NCF2,NOD2,OAS1,ODC1,SLPI,TGFB2	278 (15)
Pam3-Cys		chemical toxicant		1.862	1.862	bias	0.000123	CD163,CD69,CD86,IL10,IL2RA,MYD88,SOD2,TLR4	243 (12)
CD46		transmembrane receptor		-1.857	1.857		0.00256	CD69,IL10,IL2RA,PTGER4	178 (21)
fluoxetine		chemical drug		1.856	1.856	bias	0.000426	ASAH1,CASP3,FOS,FOSB,IL10,NME1,PDE4A,PDE4B,S100A10,ZNF326	240 (15)
HRAS		enzyme		1.849	1.849	bias	1.01e-06	ACADM,ANXA2,ARF1,ARHGAP26,CALD1,CALU,CAPN2,CD44,CD69,CGA,CISH,CSF1,CTSB,CTSS,CXCL11,DUSP1,ENPP1,FHL1,FLRT2,FN1,FOS,FOSB,GADD45G,GPX3,HADHB,HEY1,HSP90AA1,HSPA8,ICAM1,ID2,IFI30,ITGB1,MYL12A,NPTN,OXCT1,PDLIM1,PDLIM5,PRDX6,PSEN1,RNF19B,RTN4,S100A4,TAP1,TDG,TGFB2,VIM,WLS,WSB2	279 (15)
IL12B		cytokine		1.845	1.845	bias	0.0134	CD86,DUSP5,ICAM1,IL10,SOCS1,STAT2
RUNX2	0.158	transcription regulator		1.838	1.838	bias	0.0492	AMBN,FLRT2,FN1,GADD45B,LGALS3,PIK3CB,RUNX2,UGCG
pyrrolidine dithiocarbamate		chemical reagent		-1.836	1.836	bias	0.00228	ABCA1,ANXA1,BCL2A1,CD40,ICAM1,IL10,PECAM1,PGK1,SOD2,TLR4	187 (16)
CXCL12		cytokine		1.835	1.835	bias	7.37e-05	AIF1,CANX,CD44,CD69,CD82,FN1,FOS,GSR,HIPK3,ICAM1,IL2RA,ITGB1,LCP2,MARCKS,RUNX2,SOCS1,TDG,VIM	263 (15)
mir-145		microRNA		-1.834	1.834	bias	0.000575	ABCA1,ARL5B,E2F3,IL10,IRS1,NRAS,SOD2	215 (13)
HNF4A		transcription regulator		1.833	1.833		4.93e-10	ABCB10,ABCC3,ACP2,ACSL1,ALDH2,ANPEP,ANXA5,AQP9,ASAH1,ATP6V1F,AVPI1,BLZF1,BMP2K,C4orf19,CHP1,COQ10B,COX7A2,COX7C,CROT,CRYZ,CTSB,CYP1B1,CYP7A1,DLST,DUSP3,ECI2,F11R,FAM53C,FEM1C,FHL1,FUT10,GADD45B,GADD45G,GHITM,GLA,GOLT1B,GTF2B,GTF2H1,HAAO,HADHB,HEY1,HPS5,HSDL2,HSP90B1,HSPA5,HSPA8,IFI30,IFNGR1,KATNBL1,KIF1B,KLF15,LAPTM4A,LDHA,LGALS3,LIPA,MFSD1,MGST1,MOCOS,MSN,N4BP1,NAA50,NAMPT,NDRG1,NDUFA1,NDUFB3,NM…	139 (2)
NR4A1		ligand-dependent nuclear receptor		-1.828	1.828		0.000206	ATP5F1A,CD69,COX7A2,CSF1,DLST,EHHADH,FN1,HK2,ICAM1,IL10,IL2RA,ITGB1,NDUFA1,NDUFB3,PDHA1,PDIA3,PGK1,PKLR,PPA1,SAT1,SDHC,SLC37A2	338 (23)
okadaic acid		chemical toxicant		1.826	1.826	bias	0.000887	ACE,ANXA1,CYP1B1,FOS,FOSB,GCH1,IRS1,NDRG1,ODC1,PIM1	322 (22)
TFAP2A		transcription regulator		-1.82	1.82		0.00788	ABCA1,ANXA1,CGA,GM2A,KLF4,LACTB,LIPA,PSAP,SOD2	261 (14)
Secretase gamma		complex		1.81	1.81	bias	0.0209	CD86,HEY1,IL10,IL2RA
docosahexaenoic acid		chemical drug		-1.806	1.806	bias	0.000737	ABCA1,BCL2A1,CD40,CD44,CD86,CSF1,FADS1,FOS,HK2,IL10,LDHA,PKLR,PSEN1,TGFB2	202 (13)
GNRH1		other		1.803	1.803	bias	0.0124	CGA,CREM,FOS,FOSB,IL2RA,PSEN1
diphenyleneiodonium		chemical reagent		-1.798	1.798	bias	0.00676	ATP6AP2,FN1,FOS,HSPA5,RAC1,SOD2,TRA2B	269 (16)
ELAVL1		other		1.792	1.792	bias	0.00105	ABCA1,ANXA11,CD68,CD86,CTSS,FOS,MPEG1,OAS1,OAS2,PLA2G7,PSAP,PSMB4,RUNX2,SAT1,TLR4,USP18,VIM	234 (15)
lipoteichoic acid		chemical - endogenous non-mammalian		1.791	1.791	bias	0.0289	CD86,ICAM1,IL10,MYD88,NOD2,TLR4
ammonium		chemical - endogenous mammalian		1.789	1.789		1.17e-05	ARPC3,CD44,CTH,CTSB,GALNT15,GPC1,ITGB1,KLF15,NPC2,PDLIM1,PSMB4,PTGER4,QKI,RALB,RPN1,S100A4,TWF1,UQCRC2,VAT1,ZEB2
IRAK3		kinase		1.767	1.767		0.000328	BCL2A1,CD274,SOCS1,SOD2,TNFAIP3,VIM	212 (15)
JQ1		chemical reagent		-1.76	1.76	bias	0.000435	BCL2L14,CD274,CFLAR,CISH,E2F3,FOS,GADD45G,IL10,IL2RA,MAPKAPK2,PMAIP1,PRDM1,TLR4,TNFAIP3	234 (17)
FOXM1		transcription regulator		1.75	1.75	bias	0.00269	ACE,ANXA1,CYP7A1,FN1,FOS,GLB1,ITGB1,PECAM1,RMI1,SOD2,VIM,ZEB2	296 (19)
ISG15		other		-1.747	1.747	bias	1.04e-06	DDX58,HERC5,IFI6,IL10,OAS1,USP18	190 (12)
rottlerin		chemical drug		-1.746	1.746	bias	0.00221	ABCA1,ATP6AP2,ECE1,FKBP5,ICAM1,IL10,ITGB1,PLSCR1	277 (19)
ROCK2		kinase		1.746	1.746	bias	0.00367	CD44,FABP5,HK2,ICAM1,MSN,PRDM1,PRKG1	186 (11)
GW3965		chemical reagent		1.743	1.743		0.000893	ABCA1,CD86,CYP7A1,DUSP1,FABP5,GADD45G,GATM,NR1H3,PKLR,PLIN2,RGS1,UGCG
methapyrilene		chemical drug		1.732	1.732		1.62e-05	ACADM,ANXA2,ANXA5,ATP6V1B2,CTSB,CTSS,CYP7A1,EHHADH,HSPA5,ITGB1,MAP2K1,MAPK6,ODC1,PLCB1,RIPK3,SCP2
LAT		other		1.732	1.732	bias	0.00205	CD69,CSF1,IL10,IL2RA	190 (19)
cilostazol		chemical drug		-1.732	1.732	bias	0.00284	ATF6,GCH1,HSPA5,ICAM1,IL10,TLR4	249 (14)
NR1I2		ligand-dependent nuclear receptor		1.727	1.727		0.00188	ABCA1,ABCC3,ALAS1,ALDH3A2,CTH,CYP7A1,GLUL,IL10,IL27,IL2RA,MGST1,PDIA4,SOCS1,TCN2,TNFSF13	345 (15)
VTN		other		1.727	1.727	bias	0.00287	BHLHE40,IRS1,ITGB1,RUNX2,S100A10	297 (14)
SP3		transcription regulator		1.715	1.715	bias	0.000401	ABCA1,ACSL1,CD40,DUSP1,EIF2AK2,FOS,HSPA5,IL10,KLF4,NCF2,PGK1,PRKG1,PTDSS1,SLC39A8,SOD2,TCEAL1	271 (14)
evodiamine		chemical - endogenous non-mammalian		-1.715	1.715	bias	0.0065	BCL2A1,CASP3,CFLAR,ICAM1	244 (12)
cholecalciferol		chemical - endogenous mammalian		1.706	1.706	bias	0.0117	ANXA2,CD40,CD86,CSF1,FOS,HK2,IL10,RGS1,RUNX2,SERPINB8
CREBBP		transcription regulator		1.698	1.698	bias	0.000241	ALAS1,ATF6,CD44,CGA,CSF1,CYP7A1,DUSP1,EHHADH,EPSTI1,FNDC3B,FOS,FOSB,FRMD4A,FRMD4B,GM2A,IL2RA,KIF1B,KMO,NDRG1,PKLR,RUNX2,SDHC,TNFAIP3,TRIM26,TSPAN31,TUBA8,USP18	305 (21)
COL5A1		other		-1.698	1.698	bias	0.00645	FN1,ITGB1,LGALS1,LGALS3,S100A6	168 (5)
herbimycin		chemical drug		-1.692	1.692	bias	0.00447	DUSP1,FOS,ICAM1,IL2RA,IRS1,SOD2	319 (24)
FAS		transmembrane receptor		1.687	1.687		2.02e-06	ANXA2,BCL2A1,CASP3,CD44,CD86,CFLAR,COL15A1,CSF1,CXCL11,FOS,FOSB,GADD45G,GPNMB,HPS5,ICAM1,IL10,LGALS3,MYO5A,P2RX4,PECAM1,PLIN2,PTGER4,PTP4A1,RHEB,RUNX2,SLPI,STK3,TBC1D1,TLR8,TNFAIP6,UGCG	218 (15)
NR0B2		ligand-dependent nuclear receptor		-1.686	1.686	bias	0.00391	ABCA1,ABCC3,ACADM,CD163,CD40,CD86,CYP7A1,PDIA3,PDIA4,TLR8,TNFAIP3	267 (22)
EGR2		transcription regulator		1.686	1.686	bias	0.0417	BHLHE40,CHKA,FOS,GNB4,HSPA5,ID2,IL10,PRDM1,SOCS1,ZEB2
BCL3		transcription regulator		-1.682	1.682		0.000175	ACADM,CD40,CD69,CD82,CD86,DUSP5,FOS,ICAM1,IL10	209 (15)
FOXC2		transcription regulator		1.678	1.678	bias	0.00222	CASP3,FN1,IRS1,MESP2,PRKAR1A,RUNX2,VIM	270 (16)
mir-10		microRNA		-1.675	1.675	bias	0.000177	CD40,CD44,CD86,CXCL11,DRAM2,KLF4,MYD88,PRDM1,SGPL1,TBC1D1,TDG	219 (10)
valsartan		chemical drug		-1.673	1.673	bias	0.0157	CD163,CD68,CTSS,FN1,FOS,ICAM1
isotretinoin		biologic drug		1.673	1.673	bias	0.0365	ABCA1,CYP1B1,OAS1,ODC1,RARRES1,STAT2
caffeic acid phenethyl ester		chemical drug		-1.671	1.671	bias	0.0114	CASP3,CD44,ICAM1,IL27,S100A6,VIM
Cdc42		enzyme		1.667	1.667	bias	9.73e-06	ATP6V1A,CAPZA1,CD86,CSF1,CTSB,CTSH,CTSS,LAMP2,NPC2
ELOVL3		enzyme		1.667	1.667		0.000504	CD68,CTSS,FCER1G,GPNMB,IFI30,IGSF6,LIPA,MSR1,PLA2G7
palmitic acid		chemical - endogenous mammalian		1.664	1.664	bias	3.87e-06	ACADM,ACSL1,ATF6,CASP3,CD68,CD86,CFLAR,DEGS1,FN1,FOS,HK2,HSP90B1,HSPA5,ICAM1,IL10,IRS1,KLF4,NCF2,PKLR,PLIN2,RUNX2,SLC40A1,TLR4,XBP1	328 (24)
memantine		chemical drug		1.664	1.664	bias	0.00221	CREM,FOS,GLUL,HSPA5,PPP2CB,TAP1	303 (18)
Lh		complex		1.66	1.66	bias	6.1e-07	ACP2,ACTG2,CAPZA1,CFLAR,COL15A1,DAB2,DUSP1,DUSP3,FKBP5,FOS,GADD45B,GADD45G,HK2,MAP2K1,MAPK6,NPC2,PGK1,PLIN3,PMAIP1,PRKAR1A,PRKAR2A,PSMD1,PTP4A1,RAB2A,RAB5C,RUNX2,SNAP23,SOD2,TGFB2,TNFAIP3,TNFAIP6	314 (21)
STAT5A		transcription regulator		1.66	1.66		1.12e-05	ABCA1,BCL2A1,CASP3,CFLAR,CISH,DUSP5,FCER1G,FOS,FOSB,GADD45G,ICAM1,ID2,IL2RA,NR1H3,PIM1,PRDM1,RUNX2,SOCS1,YWHAG	321 (19)
spironolactone		chemical drug		-1.66	1.66	bias	0.000238	ABCC3,ACE,ATP6AP2,CASP3,CD163,DUSP1,EDNRB,FKBP5,FN1,ICAM1,LGALS3	286 (19)
mir-223		microRNA		1.649	1.649		2.91e-07	ABCA1,CD180,CD274,CSF1,EMP1,GALC,ICAM1,ID2,LY96,MLKL,RAB38,RIPK3,S100A6,SGPL1,SLC16A7,SLC39A1,SLC40A1,TGFBI,TLR4
ETS1		transcription regulator		1.646	1.646	bias	0.00198	ANPEP,CD44,CD69,HSPA8,ICAM1,ID2,IL10,IL2RA,MSR1,PLAA,PRDM1,PSEN1,RUNX2,SRGN,ZEB2	293 (23)
FEV		transcription regulator		1.638	1.638	bias	0.0084	ALDH3A2,ANXA2,FOS,ICAM1,ITGB1,LPAR1,SDCBP,VIM
IND S7		chemical - kinase inhibitor		-1.633	1.633	bias	0.000268	CALU,COX5A,PDIA3,PGK1,PSMA1,VIM
SOD1		enzyme		-1.633	1.633	bias	0.00104	CASP3,CFLAR,CGA,CYB561,DDX58,FOS,GNG10,GPX3,HSPA8,ICAM1,IL10,OAS2,P2RX4,PRDX6,RAC1,RUNX2,SLC40A1,SOD2,TNFAIP3,USP18	227 (16)
eflornithine		chemical drug		1.633	1.633		0.00358	FN1,GLB1,LGALS3,ODC1,PSAP,SOD2	341 (20)
curcumin		chemical drug		-1.626	1.626	bias	0.000316	ABCA1,ATP6AP2,CASP10,CASP3,CD44,CD86,CFLAR,EHHADH,FOS,FOSB,FTL,GLUL,GSR,HSP90B1,HSPA8,ICAM1,IL10,IL10RB,IRS1,PIM1,RUNX2,SOCS1,SPTLC1,TLR4,TOP1,VIM	222 (20)
CAMP		other		1.611	1.611	bias	0.0174	CD86,CSF1,ICAM1,IL10,MYD88,TLR4,TNFAIP3,TNFSF13B
RETNLB		other		1.609	1.609	bias	0.0182	CASP3,CD86,FN1,HEY1,IRS1,KLF15,MSN
dexamethasone		chemical drug		1.608	1.608		3.26e-25	ABCA1,ABCC3,ACADM,ACE,ACSL1,ACTG2,ADAM9,AIF1,ALDH2,ANPEP,ANXA1,ARL5B,ATP13A3,ATP6V1B2,ATP6V1C1,BCL2A1,BHLHE40,BLZF1,BMX,CASP3,CD163,CD274,CD40,CD44,CD69,CD86,CFLAR,CGA,CISH,CLIC4,CMKLR1,COL15A1,CREG1,CSF1,CTSB,CXCL14,CYB561,CYP1B1,CYSLTR2,DDX58,DEDD,DUSP1,DUSP5,EDEM1,EDNRB,EHHADH,ENPP1,EPSTI1,EXT1,FABP5,FAM111A,FCER1G,FGF1,FKBP5,FLRT2,FN1,FOS,FOSB,FTL,GADD45B,GLUL,GNG10,GSR,HADHB,HERC5,HEY1,HK2,H…	335 (19)
etoposide		chemical drug		1.603	1.603	bias	8.55e-05	BCL2A1,CASP3,CD274,CD40,CD86,CFLAR,CREG1,DUSP1,E2F3,GADD45G,HK2,ICAM1,IL10,JAK2,ODC1,SOD2,TNFAIP3	273 (15)
CDKN1A		kinase		-1.603	1.603	bias	0.000946	CASP3,CD44,CLIC4,CTSB,FN1,GLB1,HSPA5,IFNGR1,LGALS3,MSN,PSAP,SOD2,STK3,VIM	298 (20)
testosterone		chemical - endogenous mammalian		1.601	1.601	bias	3.17e-06	ACSL1,ANPEP,ANXA1,ATP5PB,ATP6V1F,CASP3,CGA,COX5A,ELOC,FN1,FOS,FOSB,GPC1,HSPA5,IL10,IRS1,ITGB1,LGALS1,MGST1,NDRG1,ODC1,PDIA4,PSEN1,PSMA1,PTP4A1,RAB2A,SLC39A8,SOD2,TGFB2,TLR4,TMEM144	369 (24)
NPY		other		1.6	1.6		0.0209	ARF1,CYP7A1,FKBP5,FOS,IL10,NAMPT
GDNF		growth factor		1.6	1.6	bias	0.0307	CASP3,CTSB,FN1,FOSB,LGALS1,RNF11
ATP		chemical - endogenous mammalian		1.577	1.577	bias	0.000254	CAPN2,CD86,DUSP1,EIF2AK2,FOS,ICAM1,IL10,IL27,IL2RA,MAP2K1,P2RX4,SAT1,TLR4	162 (17)
HMGB1		transcription regulator		1.574	1.574	bias	0.00105	CASP3,CD163,CD274,CD40,CD86,GLUL,ICAM1,IL10,IRS1,TLR4	190 (19)
PP2/AG1879 tyrosine kinase inhibitor		chemical drug		-1.569	1.569	bias	0.00315	ACE,DUSP1,FN1,FOS,ICAM1,IL10,IL2RA,JAK2	150 (15)
SFTPA1		transporter		-1.567	1.567	bias	0.00123	ANPEP,CLEC1B,CYP1B1,FOS,FOSB,IL10,IL2RA,NAMPT,PLIN2	214 (14)
SOCS3		phosphatase		-1.564	1.564	bias	4.28e-05	ABCA1,CD40,CD86,FCGR1A,FOS,ICAM1,IL10,IRS1,JAK2,OAS1,OAS2,SOCS1	209 (16)
TWIST2		transcription regulator		1.561	1.561	bias	0.00497	CD44,DUSP5,FN1,HSPA5,VIM,ZEB2	160 (7)
fluticasone propionate		chemical drug		1.552	1.552		1.37e-06	ADAM9,AQP9,C8orf44-SGK3/SGK3,CD163,CD86,CLEC12A,EMP1,FKBP5,GADD45B,IL10,NAMPT,OAS2,PLIN2,RARRES1,SLPI,TAP1,TCN2,TNFSF13B,TPST1,VSIG4	295 (16)
MYOD1		transcription regulator		1.551	1.551	bias	0.02	CXCL14,DUSP1,EIF2AK2,GADD45G,HADH,HIPK3,ID2,MAP2K1,MX2,PRKAR1A,PSMB4,SDC2,SH3GLB1,TOP1,TRIM21
ITK		kinase		1.549	1.549	bias	0.0231	CD44,CYSLTR2,EHD4,FCER1G,FOS,IFNGR1,IL10
IRF8		transcription regulator		1.547	1.547	bias	6e-08	ASAH1,CASP3,CD40,CD86,CREM,CTSS,DAB2,DDX58,FOS,ICAM1,IFI6,IL27,KLF4,MSR1,PRDM1,STAT2,TLR4,TNFSF13B,TRIM21,ZEB2	229 (19)
imatinib		chemical drug		-1.544	1.544	bias	3.46e-12	ATF6,ATP2C1,ATP5PB,ATP6V0B,ATP6V1A,ATP6V1C1,ATP6V1F,BCAP31,BCL2L14,CASP10,CASP3,CD274,CFLAR,COX7A2,COX7C,DAB2,FN1,HSP90B1,HSPA5,HSPA8,LAMTOR3,MAPK6,NDUFA1,NDUFC2,NFE2,PDIA3,PDIA4,PIK3CB,PIM1,PLIN2,PPA1,RPN1,RTN4,SDHC,SH3GLB1,TCIRG1,TNFAIP3,TNFSF13B,TRA2B,YWHAG	313 (22)
iron		chemical - endogenous mammalian		1.544	1.544	bias	0.00401	CYBRD1,FTL,HFE,SLC39A8,SLC40A1,SOD2
C5AR1		G-protein coupled receptor		1.537	1.537	bias	0.000323	ATF6,CD40,CD86,FCER1G,FCGR1A,HSPA5,IL10,IL27,TGFB2	308 (17)
METTL3		enzyme		-1.536	1.536		0.000822	CISH,ICAM1,KLF4,NDUFC2,SOCS1	104 (10)
MK2206		chemical drug		-1.536	1.536	bias	0.00148	CASP3,CD274,HK2,LDHA,VIM	346 (21)
LCK		kinase		1.526	1.526	bias	0.00242	ABCA1,ANXA1,CD69,CISH,FOS,GADD45B,IL2RA,NR1H3	285 (19)
puromycin aminonucleoside		chemical reagent		1.524	1.524	bias	7.51e-05	ANXA1,ANXA2,CD44,GPNMB,HADH,HSPA5,ITGB1,LGALS3,PRTFDC1,S100A10,S100A11,SOD2,VIM
Pkc(s)		group		1.519	1.519	bias	0.000811	ATF6,CGA,CTSB,DUSP1,FN1,FOS,GADD45B,HSP90B1,HSPA5,ID2,IL10,IRS1,ITGB1,LIPA,MSR1,PDIA4,XBP1	193 (16)
eicosapentenoic acid		chemical drug		-1.512	1.512		0.000316	CD40,CD44,CD86,FADS1,FOS,IL10,IL2RA,PKLR,PLIN2,PSMC6,TGFB2	210 (16)
CDK5		kinase		1.501	1.501	bias	0.000137	CASP3,CD274,GLB1,PMAIP1,TNFAIP3,XBP1	305 (19)
MYOC		other		1.501	1.501	bias	0.000681	ANXA1,CD44,DAB2,FN1,HSPA5,ITGB1,JDP2,PTGER4,QKI,RUNX2	235 (17)
Pde4		group		1.491	1.491	bias	0.000822	CD163,CD40,FN1,ICAM1,IL2RA	161 (11)
JAG1		growth factor		1.488	1.488	bias	0.000175	CD86,DUSP1,DUSP5,F11R,GPX3,HEY1,RUNX2,TGFB2,VIM	127 (10)
STAT5a/b		group		1.48	1.48		1.54e-07	BCL2A1,CD69,CISH,CLEC1B,DUSP1,EMP1,FCER1G,FCGR1A,FOS,ID2,IL2RA,LCP2,MYD88,PDE4B,PIM1,PRDM1,SOCS1,TUBB1	236 (17)
adenosine		chemical - endogenous mammalian		1.477	1.477		0.000135	CD69,CD86,FOS,HSPA5,ICAM1,IL10,IL2RA,PMAIP1,TLR4	154 (15)
CETP		enzyme		1.477	1.477		0.000822	HSPA5,PDIA3,PDIA4,PLIN2,PLIN3	143 (7)
PRKCQ		kinase		1.477	1.477	bias	0.00645	CD44,CD69,IL10,IL2RA,ITGB1	222 (14)
verapamil		chemical drug		-1.477	1.477	bias	0.0124	ANXA2,CGA,FOS,S100A10,S100A6
ADRB		group		-1.474	1.474	bias	0.000284	ANXA5,BHLHE40,CASP3,CD40,CD68,CFLAR,CREM,E2F3,FOS,ICAM1,IDH1,KLF4,SLC40A1,WNT7B	266 (17)
captopril		chemical drug		1.473	1.473	bias	0.00472	ACE,ANXA1,CD44,LGALS3,S100A10,S100A11,SERPING1,TGFB2	199 (7)
actinomycin D		biologic drug		-1.464	1.464	bias	0.000948	AGFG1,BCL2A1,CASP10,CASP3,CFLAR,CGA,DUSP1,FN1,FOS,GCH1,ID2,IFNGR1,IRS1,PMAIP1,RIPK2,SLC40A1,TAP1	285 (18)
celecoxib		chemical drug		-1.453	1.453	bias	0.00681	BCL2A1,CASP3,CD68,CFLAR,FOS,HSPA5,ICAM1,PECAM1,RIPK2,TLR4	308 (18)
levodopa		chemical - endogenous mammalian		-1.44	1.44		8.65e-06	ADAR,AIF1,CASK,CASP3,CCNYL1,CD63,CIB2,CTSB,DAAM1,DDIT4L,DUSP1,ECE1,EDNRB,F11R,FAH,FKBP5,FOS,FOSB,FTL,GADD45B,GLB1,GPD2,HACD4,HEXB,LAMP2,LGALS8,MFSD2A,NOCT,NPC2,ONECUT2,PLEK,PLK2,PSAP,PTBP1,S100A10,SCUBE3,SLC8B1,STXBP1,SYPL1,TAX1BP3,TCIRG1,VAT1,VTI1B,WNT7B,ZEB2	63 (3)
troglitazone		chemical drug		1.435	1.435		2.89e-05	ABCA1,ACADM,ACSL1,ANXA2,ARF4,CD86,CFLAR,CIB2,COL15A1,CXCL11,CYP7A1,FABP5,FN1,FOS,HIPK3,HSPA5,ICAM1,IRS1,MSR1,NDRG1,NR1H3,PIK3CB,PLIN2,QKI	347 (24)
ribavirin		chemical drug		1.426	1.426	bias	0.000429	CD86,DDX58,EIF2AK2,HERC5,IFI6,IL10,USP18	228 (18)
SERPINE1		other		1.422	1.422		0.0107	CASP3,CHKA,DUSP1,FN1,FOS,IL10,VIM
TRAF6		enzyme		1.422	1.422	bias	0.0289	CD274,ICAM1,IL10,NCF2,SOD2,TNFAIP3
ciprofibrate		chemical drug		1.414	1.414		0.00121	ACADM,ANXA2,CD63,CSTB,CYP7A1,EHHADH,FAH,NPC1,NPC2,NR1H3,PLIN2,PLSCR1,RGN	246 (18)
SYK		kinase		1.411	1.411		0.00394	CD44,CD69,CREM,FCER1G,ICAM1,IL10,OAS1,OAS2,PIM1,TNFSF13B	234 (16)
arsenite		chemical toxicant		1.41	1.41	bias	0.0042	CYP1B1,DUSP1,FOS,GPC1,HSPA9,IL10,PLCB1,PRKG1,TGFB2,TRA2B	261 (21)
sildenafil		chemical drug		-1.406	1.406	bias	0.0136	AIF1,CASP3,CREM,FGF1,FN1
advanced glycation end-products		chemical - endogenous mammalian		1.406	1.406	bias	0.0289	ABCA1,ARL5B,CASP3,FN1,TLR4
CD3E		transmembrane receptor		1.4	1.4	bias	0.00151	CD69,FOS,IL10,IL2RA,LCP2,NRAS,SCARB2,SOCS1	199 (16)
CXCL8		cytokine		1.4	1.4	bias	0.00654	ANXA1,CD44,CD69,ICAM1,IL2RA,KLF4,LGALS3,RAC1,SOCS1	263 (16)
silibinin		chemical drug		-1.389	1.389	bias	0.0223	CASP3,FN1,KLF4,PECAM1,VIM,ZEB2
BACH1		transcription regulator		-1.387	1.387	bias	0.00384	DUSP1,FTL,HK2,IL10,SLC40A1
ethylene glycol tetraacetic acid		chemical reagent		-1.387	1.387	bias	0.00645	CD86,CGA,FOS,HSPA5,IL10	231 (16)
PAX5		transcription regulator		-1.387	1.387		0.00808	C8orf44-SGK3/SGK3,CD40,HK2,MSN,PRDM1,PYGL
MTTP		transporter		-1.387	1.387		0.00814	ABCA1,ATF6,HSPA5,RUNX2,XBP1	170 (11)
TNFAIP3	0.253	enzyme		-1.387	1.387	bias	0.00884	CFLAR,CSF1,ICAM1,IL10,MYD88,TNFAIP3	262 (15)
allopurinol		chemical drug		1.379	1.379	bias	0.000121	ANXA1,ANXA2,ATP6AP2,CD44,CD69,GPNMB,LGALS3,PRTFDC1,S100A10,S100A11,TLR4,VIM	231 (12)
ABL1		kinase		1.375	1.375	bias	0.00571	CGA,CSF1,CTSB,NME1,TGFB2	266 (11)
5-N-ethylcarboxamido adenosine		chemical reagent		1.373	1.373		0.00538	BHLHE40,CGA,CREM,HK2,IL10,ODC1,PLK2,RAC1,SLC30A5,VIM	221 (16)
OLR1		transmembrane receptor		1.372	1.372	bias	0.00497	ACE,CD68,FN1,ICAM1,IL10,NCF2	204 (17)
N-nitro-L-arginine methyl ester		chemical drug		1.362	1.362		0.00696	ACADM,ACE,CASP3,CD68,CD86,CSF1,FN1,ICAM1,TLR4	331 (17)
metformin		chemical drug		-1.36	1.36		0.00859	ATF6,CASP3,CD274,CYP1B1,FN1,FOS,GADD45B,HSPA5,IL10,IRS1,JAK2,PLIN2,RUNX2,SOD2,XBP1	306 (22)
PML		transcription regulator		1.359	1.359		4.69e-06	ACADM,ANXA4,BST2,CXCL11,EPSTI1,FTL,HADHB,HERC6,ID2,MAP2K1,NDRG1,OAS1,OAS2,PIK3CB,PLSCR1,TAP1,TNFAIP3,YWHAG	269 (18)
PRKCA		kinase		1.355	1.355	bias	0.00732	FN1,FOS,GBA,ICAM1,ID2,LAMP2,RUNX2,SDCBP	288 (21)
linoleic acid		chemical - endogenous mammalian		1.354	1.354	bias	0.000453	ABCA1,ACADM,HSP90B1,HSPA5,ICAM1,PECAM1,PKLR,PLIN2,PSEN1	325 (21)
emodin		chemical drug		-1.352	1.352	bias	4.67e-05	CD86,CYP1B1,FN1,HSPA5,ICAM1,IL10,SOCS1,SOD2,TLR4,VIM	262 (15)
FSH		complex		1.342	1.342	bias	9.12e-06	ACP2,ACTG2,ALDH3A2,CAPZA1,CFLAR,COL15A1,CREM,DAB2,DUSP1,DUSP3,FKBP5,FOS,FOSB,HK2,LGALS1,MAP2K1,MAPK6,NPC2,PGK1,PLIN3,PLK2,PMAIP1,PRKAR1A,PSMD1,PTP4A1,RAB2A,RAB5C,SNAP23,TGFB2,TNFAIP3,TNFAIP6	349 (21)
MS4A1		other		1.342	1.342	bias	0.000129	CD40,CD69,CD86,HK2,PRDM1	130 (10)
OSCAR		other		1.342	1.342	bias	0.00503	CD40,CD86,ICAM1,JAK2,TLR8	226 (10)
XDH		enzyme		-1.342	1.342		0.00726	ABCA1,CD69,DUSP1,IL2RA,VIM	281 (24)
ELF4		transcription regulator		1.342	1.342	bias	0.00726	CREM,DUSP1,DUSP5,KLF4,MANF	172 (7)
LG100268		chemical reagent		1.342	1.342	bias	0.00908	ABCA1,CYP7A1,NDRG1,NR1H3,PLIN2	285 (18)
MED13		transcription regulator		-1.342	1.342	bias	0.0101	CIB2,GPD2,PKLR,PYGL,SLC37A2
NRAS	0.087	enzyme		-1.342	1.342	bias	0.0105	ACADM,ANXA4,ATF6,CD68,CD86,FHL1,FN1,LGALS1,MSR1,NCF2,NRAS,PMAIP1,TAP1,USP18
ziritaxestat		chemical drug		-1.342	1.342		0.0268	LPAR1,MX2,OAS1,OAS2,USP18
SPHK1		kinase		1.342	1.342	bias	0.0289	FN1,GCH1,ICAM1,IL10,TNFSF13B
GNA12		enzyme		1.342	1.342	bias	0.0431	FOS,GSR,IRS1,MAP2K1,PIK3CB,VIM
HDL		complex		-1.34	1.34	bias	0.0067	CD40,CD86,HSPA5,ICAM1,MYD88,RAC1	286 (17)
methamphetamine		chemical drug		1.33	1.33	bias	0.00134	ATP5F1A,ATP5PB,CREM,FOS,FOSB,H3-3A/H3-3B,ICAM1,LGALS1,NDUFB3,UQCRC2	125 (9)
ATG5		other		-1.32	1.32		4.11e-05	CASP3,EMC4,HSPA5,ICAM1,IL10,LGALS1,PDIA3,PECAM1,PSEN1,RTN4,SEMA6A	273 (18)
fingolimod		chemical drug		-1.32	1.32	bias	0.000315	CD274,CD40,CD69,CD86,FN1,FOSB,ICAM1,IL10,PECAM1,RUNX2	253 (19)
CD86	0.282	transmembrane receptor		1.32	1.32	bias	0.00142	CD40,CD69,CD86,ICAM1,IL10,TNFAIP3,XBP1	276 (16)
S-nitrosoglutathione		chemical toxicant		-1.319	1.319		0.00908	CD86,ICAM1,IRS1,PRKG1,S100A10	222 (20)
Z-VRPR-FMK		chemical - protease inhibitor		-1.317	1.317	bias	1.73e-05	BCL2A1,CFLAR,IL10,LAMP2	151 (12)
vemurafenib		chemical drug		1.316	1.316	bias	0.000399	B3GNT2,CD274,GPNMB,ID2,IL10,NAMPT	270 (17)
sodium bisulfide		chemical reagent		1.314	1.314		0.0134	ACE,CASP3,CTH,ICAM1,IL10,SOD2
RBM5		other		-1.309	1.309	bias	0.000662	ADAM9,ANXA1,CASP10,CD69,HSP90AA1,ICAM1,PIM1
NR1H3	0.264	ligand-dependent nuclear receptor		1.309	1.309		0.0245	ABCA1,CD274,CD40,CD68,CYP7A1,FCGR1A,GPX3,IL10,LCP2,NR1H3,PKLR,SOCS1,TAP1,ZBP1
4-phenylbutyric acid		chemical - endogenous mammalian		-1.298	1.298		0.000253	ABCA1,ATF6,CASP3,CFLAR,EDEM1,EHHADH,HSP90B1,HSPA5,IL10,PSMA3,SOD2,XBP1	245 (18)
ZMPSTE24		peptidase		-1.298	1.298	bias	0.000662	CISH,CXCL14,GADD45B,GADD45G,ICAM1,JAK2,SOCS1	285 (16)
trichostatin A		chemical drug		1.297	1.297		4.93e-09	ABCA1,ABCB10,ABCC3,ALDH7A1,B3GNT2,BCL2A1,CASP3,CD86,CFLAR,CISH,CREM,CTBP2,CTSB,CYP1B1,DNM3,DUSP1,E2F3,EFNB1,EIF2AK2,FN1,FOS,FTL,GADD45G,HSPA5,HSPA9,ICAM1,ID2,IDH1,IGF2BP3,IL10,IL2RA,KLF4,LGALS1,MANF,MGST1,MNDA,MSN,NDRG1,NDUFC2,NPC1,OLFM1,PDLIM5,PIM1,PLA2G7,PLCB1,PLK2,PON2,PRDM1,PRDX6,RTN4,RUNX2,SCP2,SDC2,SEMA3C,SGPL1,SLC12A5,SOCS1,SOD2,STXBP1,TLR4,VIM	319 (20)
glutamine		chemical - endogenous mammalian		-1.294	1.294		0.000469	ATF6,CD274,DUSP1,FABP5,FN1,HSPA5,IDH1,KLF4,OAZ1,XBP1	331 (24)
fulvestrant		chemical drug		-1.294	1.294	bias	0.0112	CRYZ,CTH,CXCL11,FOS,ICAM1,ID2,IRS1,MANF,NME1,RAC1,SLC25A5
ILF3		transcription regulator		-1.292	1.292	bias	2.98e-08	ANXA5,CD163,CD40,CD86,CHKA,FABP5,FKBP5,FMN1,FOS,ID2,IL10,LGALS3,PLA2G7,PTGER4,SEMA7A,STEAP4	187 (13)
SATB1		transcription regulator		1.286	1.286		3.47e-06	BCL2A1,CD40,CD69,CD86,CLEC2B,EPSTI1,FCGR1A,FOSB,GADD45B,HSP90AA1,HSPA8,IL2RA,ITGB1,NIBAN1,PSMD2,PTGES3,RGS1,TNFSF13B,VIM	153 (7)
NFATC2		transcription regulator		1.283	1.283	bias	6.3e-05	ABCA1,CASP3,CD274,CD40,CD86,CFLAR,DAB2,GPNMB,IL10,IL27,IL2RA,LDHA,PELI1,PLK2,RAB10,RGS1,SOCS1,STAT2,TNFSF13B	267 (20)
BCL6		transcription regulator		-1.279	1.279	bias	3.71e-05	BCL2A1,CASP3,CD274,CD44,CD69,CSF1,EHHADH,HADHB,HERC6,HNRNPLL,IL10,IL2RA,LITAF,MAPK6,PI4K2B,PRDM1,SCP2,SLC25A17,SLC39A8,SMPDL3B,XBP1	192 (16)
TRAP1		enzyme		1.265	1.265	bias	1.64e-05	ANXA1,ARHGAP10,ATP5F1A,CD44,CNNM4,ITGB1,PECAM1,RAB38,RMI1,TMA16
E. coli serotype 0127B8 lipopolysaccharide		chemical - endogenous non-mammalian		1.265	1.265	bias	9.83e-05	ANXA1,AQP9,CD40,EDNRB,FGF1,GLUL,GNB4,IL10,JAK2,LGALS3,MAP2K1,MYD88,SEMA7A,SOD2,STAT2,TLR4,TNFSF13B	245 (17)
NANOG		transcription regulator		1.265	1.265		0.0447	CCDC85A,FOS,FOSB,ID2,IFNGR1,KLF4,LGALS1,PPP2R1B,S100A6,TGFB2
bryostatin 1		chemical drug		1.264	1.264	bias	0.00441	CD40,CD44,CD86,ICAM1,ODC1	220 (17)
brefeldin A		chemical - endogenous non-mammalian		1.254	1.254		0.00222	CD44,CGA,GADD45B,HSPA5,HSPA9,KLF4,UFM1	122 (6)
CSF3		cytokine		1.238	1.238		1.93e-05	CD44,CHP1,CISH,DNM3,EPS8,FCGR1A,FOS,GADD45B,GADD45G,GNB4,ICAM1,IL10,LY96,ODC1,PIM1,PLSCR1,RGS1,SOCS1,TLR4,TLR8,TNFAIP3	253 (18)
mitomycin C		chemical drug		1.231	1.231	bias	0.049	ATF6,CASP3,HSPA5,PMAIP1,TOP1
PLX5622		chemical drug		1.223	1.223	bias	0.0107	AIF1,CD68,CSF1,HSPA5,IL10RB,IL27,NAMPT,TGFB2,TLR4,TNFSF13,TNFSF13B
mibolerone		chemical drug		1.222	1.222	bias	1.9e-08	ACSL1,ARF4,CALU,FHL1,FKBP5,GADD45G,GPNMB,HEXB,HSP90B1,HSPA5,IFNGR1,NME1,PGK1,PPIB,SLC25A5,SMPDL3A,TGFBI,UFM1,USP18
alitretinoin		chemical drug		1.217	1.217	bias	9.11e-06	ABCA1,ABCC3,ACADM,ANXA5,BCL2A1,BLZF1,CD86,CGA,CPM,CXCL11,DUSP1,FN1,FOS,IFNGR1,IL2RA,PMAIP1,VIM	287 (16)
TGFB2	0.441	growth factor		1.214	1.214	bias	0.0125	ABCA1,BHLHE40,CD40,CD86,CFLAR,FN1,HEY1,PECAM1,TGFB2
ouabain		chemical drug		1.213	1.213	bias	1.19e-05	ANXA5,FOS,HSPA5,HSPA8,HSPA9,VIM,YWHAG,YWHAH,YWHAQ	270 (23)
KCNIP3		transcription regulator		-1.213	1.213	bias	0.000411	CREM,EDEM1,FOS,FOSB,TNFAIP3	143 (7)
UCHL1		peptidase		-1.206	1.206		0.000926	HERC6,HNRNPLL,HSPA5,MAPK6,PI4K2B,SCP2,SLC39A8,SMPDL3B,SOD2
ZBTB16		transcription regulator		1.203	1.203		0.000454	ATP6V1A,B3GNT2,CASP3,CD180,CD274,CD40,CD44,CD86,CYP7A1,EIF2AK2,GATM,ID2,IFNGR1,IL2RA,LY96,ODC1,PIK3CB,RUNX2	231 (6)
TCF3		transcription regulator		1.199	1.199	bias	0.00354	CASP3,DDX58,EDEM1,ENPP1,GADD45B,GLUL,GM2A,HSP90B1,ID2,IL2RA,JDP2,KLF4,LDHA,MANF,MORF4L2,NUPR1,PDIA4,PGK1,PRDM1,PSAP,PTDSS1,SEMA7A,SOCS1,XBP1,ZBP1	35 (2)
streptozocin		chemical drug		1.195	1.195		4.06e-05	ALDH3A2,AQP9,ATF6,CD163,CD68,CREM,CYP7A1,FN1,FOS,GPX3,HSPA5,ICAM1,IL10,IRS1,LGALS3,MSR1,PKLR,RUNX2,SCP2,SLC25A5,SOD2,SUMO1,VIM,XBP1	317 (24)
BMP6		growth factor		1.195	1.195	bias	0.00038	ACADM,ARHGAP18,CD44,CYP1B1,E2F3,FRMD4B,GNB4,ID2,KLF4,SORD,XBP1
PLCG2		enzyme		1.192	1.192	bias	0.0141	ACSL1,BCL2A1,CD63,CD68,ICAM1,IL10,STAT2
POMC		other		1.192	1.192	bias	0.0195	CYP1B1,DUSP1,FOS,ICAM1,IL10,SDC2,SOD2,USP15
MAP3K14		kinase		1.184	1.184	bias	6.66e-05	CASP3,CD44,CFLAR,ICAM1,IL10,NR1H3,PON2,RIPK3,TNFAIP3,TNFAIP6,XBP1	196 (14)
resveratrol		chemical drug		-1.178	1.178		4.29e-05	AIF1,BCL2A1,CASP3,CD163,CD68,CD69,CD86,CFLAR,CYP1B1,CYP7A1,ECE1,FN1,FOS,GLB1,HEY1,HSPA5,ICAM1,IL2RA,OAS1,SOD2,TGFB2,TNFAIP6,UQCRC2,XBP1	271 (17)
3M-002		chemical reagent		1.178	1.178		0.000893	ARRDC4,BCL2A1,BMX,CD40,CD69,CD86,EIF3J,FCGR1A,GPNMB,MYD88,PHF11,TLR8	217 (16)
DICER1		enzyme		-1.175	1.175		0.0174	ANPEP,CASP3,CD44,CD86,CGA,FOS,IGF2BP3,IL10,IL27,IL2RA,ITGB1,OAS1,SEMA3C,TGFB2,WNT7B,ZEB2
camptothecin		chemical drug		1.174	1.174	bias	2.64e-07	AK4,ANXA2,ANXA4,BCL2A1,CASP3,CD40,CD86,CFLAR,FOS,FOSB,GADD45G,GPNMB,HPS5,HSPA5,ICAM1,LGALS3,MYO5A,OSTF1,P2RX4,PECAM1,PLIN2,PTGER4,PTP4A1,RHEB,RIPK2,SLC25A5,SLPI,STK3,TAP1,TBC1D1,TGFBI,TOP1,TOPORS,UGCG	277 (15)
IL10	0.374	cytokine		1.172	1.172		1.44e-13	ABCA1,ACP2,ASAH1,BCL2A1,CASP3,CD163,CD274,CD40,CD44,CD63,CD68,CD86,CFLAR,CSF1,CTSB,CTSH,CTSS,CXCL11,DUSP1,FCER1G,FCGR1A,FKBP5,FLRT2,FOS,GLA,HEXB,ICAM1,IFI30,IL10,IL27,LAMP2,LGALS1,LIPA,LY96,MSR1,MYD88,NOD2,PAM,PDE4B,PIK3CB,PLEK,PRDM1,PSAP,RARRES1,SNAP23,SOCS1,TAP1,TLR4,TLR8,TNFSF13B	273 (19)
DCN		other		-1.172	1.172		0.0195	CASP3,DUSP1,ICAM1,IRS1,ITGB1
vasoactive intestinal peptide		biologic drug		-1.165	1.165	bias	0.0076	CSF1,FOS,MYD88,TLR4	117 (7)
estrogen		chemical drug		1.16	1.16	bias	0.0134	ABCA1,CGA,COL15A1,DUSP1,FN1,FOS,ICAM1,IL10,IL27,IRS1,ITGB1,LGALS1,NAMPT,NME1,RAB11A,TGFB2
fasudil		chemical drug		-1.159	1.159	bias	0.00319	CASP3,CD40,ICAM1,IL10,TGFB2,TLR4	265 (14)
ITGAL		transmembrane receptor		1.154	1.154	bias	0.00256	CD69,CD86,HEY1,IL10	251 (18)
27-hydroxycholesterol		chemical - endogenous mammalian		1.154	1.154	bias	0.00316	ABCA1,ACE,ANPEP,CASP3	300 (12)
NR1D1		ligand-dependent nuclear receptor		-1.154	1.154	bias	0.00503	EHHADH,FOS,NAMPT,NUPR1,TLR4
propofol		chemical drug		-1.154	1.154	bias	0.0124	ANXA1,CASP3,FOS,SOD2,TLR4
NVP-TAE684		chemical drug		-1.154	1.154		0.0367	CD274,IL10,PTP4A1,VIM
FADD		other		1.151	1.151	bias	0.000622	CASP3,DDX58,EIF2AK2,FOS,GADD45B,ICAM1,PIM1,SOCS1,STAT2,TNFAIP3	211 (17)
FOS	0.62	transcription regulator		1.146	1.146	bias	2.67e-15	ALAS1,ANXA4,ARF1,ATP2C1,B4GALT1,CALU,CASP3,CD164,CD44,CD68,CFLAR,CGA,CTH,CTSB,CTSH,CYP7A1,DEDD,EEA1,EPS8,FLRT2,FMN1,FN1,FOS,FOSB,GBA,GM2A,GSR,HIPK3,HK2,HSP90B1,HSPA5,ICAM1,IL10,IL27,ITGB1,KIF1B,LAMP2,LGALS3,MAPK6,MGST1,NAMPT,NCF2,NR1H3,ODC1,PIK3CB,PIM1,PLK2,PRDM1,PTP4A1,QKI,RALB,S100A10,SLPI,SNAP23,STK3,TGFBI,UGCG,VIM,WNT7B	243 (18)
SB-431542		chemical reagent		-1.143	1.143	bias	0.000404	CD44,CD69,CGA,CLIC4,FN1,FOS,ID2,IL10,PECAM1,RUNX2,TGFB2,TNFAIP6,VIM	301 (22)
CBFB		transcription regulator		-1.134	1.134		0.00509	HEY1,ICAM1,IL2RA,NFE2,PRRG1,PTGER4,RGS1,RUNX2	163 (5)
SERPINA1		other		-1.131	1.131		0.000123	ATF6,CYP7A1,HSP90B1,HSPA5,IL10,PDIA3,TLR4,XBP1	293 (22)
glycine		chemical - endogenous mammalian		1.131	1.131		0.00161	FOS,IL10,ODC1,TLR4	284 (21)
NOTCH3		transcription regulator		1.125	1.125	bias	0.00333	CASP3,CFLAR,FN1,HEY1,IL10,MSR1,SDC2	285 (19)
NOS2		enzyme		1.125	1.125		0.0104	BCL2A1,CASP3,CD44,CD86,IL10,IRS1,LPAR1,PLSCR1,PRDX6,SLC40A1,STXBP1,TLR4,TNFSF13B
cholic acid		chemical - endogenous mammalian		1.121	1.121		0.0132	ABCA1,ABCC3,ACE,CYP7A1,EHHADH,MGST1,NR1H3
TP73		transcription regulator		1.116	1.116		0.0108	BHLHE40,BLZF1,CTH,DRAM1,ELOC,FN1,GPNMB,GPR137B,ID2,LAPTM4A,NUPR1,P2RX4,PLK2,PMAIP1,PPP4R2,RAB7B,RTN4,SAT1,SERPING1,TAP1,TCEAL1,TGFB2
16,16-dimethylprostaglandin E2		chemical - endogenous mammalian		1.114	1.114	bias	0.000486	CD44,FOS,IL27,PTGER4
BMP7		growth factor		1.109	1.109	bias	2.87e-05	ACSL1,ATP5F1A,CALD1,CD44,CGA,DUSP1,F11R,FN1,GCH1,GLUL,ICAM1,ID2,IRS1,KLF4,MSN,OLFM1,PLCB1,RUNX2,S100A4,VIM,ZEB2	221 (17)
HOXA9		transcription regulator		1.109	1.109	bias	0.000401	ARF1,CISH,CLIC2,CREM,CTH,ENPP1,EPS8,GNG10,GTF2B,ID2,NDUFB3,PCMT1,PIM1,SDCBP,VIM,YWHAG
beraprost		chemical drug		1.109	1.109	bias	0.000486	CD86,CREM,FN1,IL10
ARHGAP31		other		-1.109	1.109		0.00441	FN1,GADD45B,ID2,TGFB2,ZEB2
deferasirox		chemical drug		1.109	1.109	bias	0.00726	ANXA2,FOS,PLCB1,RGS1,SERPINB8
Collagen(s)		complex		1.109	1.109	bias	0.0164	CD63,CD68,EDEM1,FN1,LAMP2
GPX1		enzyme		-1.109	1.109	bias	0.0164	GPX3,ICAM1,PRDX6,SOD2,UQCRC2
NEDD9		other		-1.109	1.109	bias	0.0381	CD44,EDDM3B,SPA17,TENT5A,VIM
mirdametinib		chemical drug		1.103	1.103	bias	0.0281	ABCA1,CHKA,KLF4,RAC1
RXRA		ligand-dependent nuclear receptor		-1.099	1.099		0.000661	ABCA1,ABCC3,ACADM,ACSL1,CTSB,CTSH,CTSS,CYP7A1,EHHADH,FABP5,FOS,FTL,HADHB,IL10,NDUFC2,NME1,NR1H3,PKLR,S100A4,SAT1,SLC6A8,TGFB2	254 (14)
MYC		transcription regulator		1.093	1.093	bias	4.9e-15	ABCA1,ABCB10,ABCC3,ACADM,ADK,ANXA4,ANXA5,ATP6V0B,BCL2A1,CANX,CAPN2,CAPZB,CASP10,CASP3,CD274,CD44,CD69,CD86,CFLAR,CHKA,CHP1,CLIC4,COL15A1,COX5A,CSTB,CTSB,CXCL11,DUSP1,DUSP5,E2F3,EMP1,FABP5,FN1,FOS,GADD45B,GADD45G,GGH,GLUL,GM2A,GPC1,GSR,H3-3A/H3-3B,HADHB,HERC5,HK2,HSP90AA1,HSPA9,ICAM1,ID2,IFI6,IFIT5,IL10,IRS1,ITGB1,KLF4,LAMP2,LDHA,LGALS1,MSN,MSR1,MX2,MYD88,NDRG1,NIBAN1,NME1,NOCT,NR1H3,OAS1,OAZ1,ODC…	342 (20)
triptolide		chemical drug		-1.093	1.093	bias	0.0224	CASP3,DUSP1,EDNRB,EMP1,HEY1,ICAM1,IL10,PECAM1,PMAIP1,TLR4
OSBPL8		transporter		1.091	1.091	bias	0.00161	ABCA1,CYP7A1,HSPA5,NR1H3
apigenin		chemical - endogenous non-mammalian		-1.091	1.091	bias	0.0325	CASP3,CREM,FOS,ICAM1,IL10,SOD2
TNFSF10		cytokine		1.08	1.08		0.0017	CASP3,CD69,CFLAR,CTSB,EIF2AK2,FOS,IFI6,IL2RA,PMAIP1,TNFAIP3	242 (16)
Hsp70		group		1.069	1.069		0.0212	CD40,CD86,ICAM1,NOD2,NPC1
chelerythrine		chemical drug		-1.067	1.067	bias	0.00385	ATP6AP2,CASP3,ICAM1,PIM1	293 (20)
RAG1		enzyme		1.067	1.067	bias	0.00497	CD86,EIF2AK2,IL10,IL2RA,RUNX2,SDC2	205 (15)
MUC1		other		1.067	1.067	bias	0.0145	CD40,CD86,IL10,MGST1,TOP1,VIM
NMU		other		1.067	1.067	bias	0.0149	ATF6,FOSB,IL10,XBP1
NPC2	0.233	transporter		-1.067	1.067	bias	0.0149	CTSB,PTGER4,STAT2,TLR4
isoflurane		chemical drug		-1.067	1.067		0.0149	CASP3,FOS,ICAM1,IL10
diallyl disulfide		chemical - endogenous non-mammalian		1.067	1.067	bias	0.0209	ABCC3,CASP3,FOS,GSR
SIRT6		enzyme		-1.067	1.067	bias	0.0289	CD68,FN1,PLCB1,SLC40A1,SOD2,TGFB2
ZEB1		transcription regulator		1.062	1.062		0.000229	CD163,CGA,FN1,IL10,NRP2,OAS1,RBM47,S100A10,TGFBI,VIM	229 (7)
IRAK1		kinase		-1.057	1.057	bias	0.0466	ABCA1,IL10,IL27,STAT2
CPT1B		enzyme		-1.055	1.055	bias	1.03e-05	ACADM,ACSL1,ATP5F1A,COX5A,HADH,HK2,IRS1,MAP2K1,NDUFA1,NDUFA9,NDUFB3,NRAS,PIK3CB,PRKAB2,PRKAR1A,PRKAR2A,PYGL,RHEB,SCP2,SOCS1,UQCRC2
crizotinib		chemical drug		-1.053	1.053		0.0337	CD274,PTP4A1,SOD2,VIM
cyclosporin A		biologic drug		-1.048	1.048	bias	4.83e-08	ALAS1,ANXA1,ANXA2,CASP3,CD163,CD40,CD44,CD68,CD86,CFLAR,CYP7A1,EDNRB,FN1,FOS,FOSB,GPNMB,HSP90AA1,HSPA5,ICAM1,IFNGR1,IL10,IL2RA,LGALS3,NFE2,NME1,ODC1,PAM,PRTFDC1,PSMC1,RUNX2,S100A10,S100A11,SDCBP,SMPDL3B,SOCS1,SRP14,VIM,XCR1,YWHAH	315 (19)
17-alpha-ethinylestradiol		chemical drug		1.047	1.047	bias	7.25e-05	ABCC3,AQP9,ARRDC3,CD68,CTSS,CYP7A1,FOS,IFI30,MANF,NME1,ODC1,SCARB2,SLC25A5,SLC40A1,SOCS1,TRA2B	296 (21)
PTEN		phosphatase		-1.038	1.038		6.84e-08	ACSL1,AGFG1,ANXA1,ARHGAP10,ATP5F1A,CD274,CD40,CD44,CD86,CNNM4,COX5A,CTSB,CXCL11,CYB561,DEGS1,DUSP1,ECI2,EHHADH,FN1,FOS,GPX3,GSR,HADH,HADHB,HEXB,IFI30,IL10,ITGB1,KIF1B,LAMP2,LEPROT,LGALS3,MACROH2A1,NDRG1,NDUFB3,NME1,PDHA1,PECAM1,PGK1,PIM1,PRDM1,PYGL,RAB38,RAB5C,RMI1,SAT1,SNX2,SORD,TMA16,TMEM106A,ZEB2	290 (17)
EBF1		transcription regulator		1.026	1.026	bias	0.0129	C8orf44-SGK3/SGK3,HK2,IRS1,MAP2K1,MYD88,PRDM1,PRKAR1A,PRKAR2A,RHEB,SOCS1,TLR4
GW9662		chemical reagent		-1.026	1.026	bias	0.032	ABCA1,CD86,FN1,FOS,GSR,HSPA5,PLIN2
cycloheximide		chemical reagent		-1.024	1.024		0.00395	AGFG1,CD44,CFLAR,CSF1,DUSP1,FN1,FOS,FOSB,GADD45B,GADD45G,GLB1,HSPA8,ICAM1,LDHA,NR1H3,PGK1,PMAIP1,PRDM1,RUNX2,TNFAIP3,TNFAIP6,USP15	300 (18)
PSEN1	0.133	peptidase		1.014	1.014		4.2e-06	ACSL1,ARF4,ATP5F1A,ATP6V1A,ATP6V1E1,CANX,CASP3,COX7A2,CTSS,DPY19L3,DUSP1,EMP1,FAM32A,FOS,GADD45B,HSP90AA1,HSPA5,HSPA8,IL10,MESP2,MSR1,NME1,NUPR1,PGK1,PMAIP1,PRDX6,PSEN1,PSENEN,SOCS1,STXBP1,TUBA8,UEVLD	329 (21)
IgG		complex		-1.002	1.002	bias	3.08e-07	ARSB,ASAH1,BHLHE40,CD69,CD86,CSF1,DDX58,DEGS1,DUSP1,EMP1,FABP5,FCGR1A,FN1,GADD45B,HSPA5,ICAM1,IL10,IL2RA,LGALS1,LGALS3,PIM1,PTGER4,RIPK2,RNF19B,SLC40A1,STAT2,TAP1,TLR4,TNFAIP3,UGCG	213 (15)
NFATC3		transcription regulator		1	1	bias	0.000323	AIF1,CASP10,CASP3,CD69,CGA,FOS,FOSB,IL10,IL2RA	161 (7)
PTGER1		G-protein coupled receptor		1	1	bias	0.000486	FN1,FOS,ICAM1,IL10	285 (18)
mannose		chemical - endogenous mammalian		-1	1		0.000932	HSP90B1,HSPA5,ICAM1,PDIA3	296 (20)
POR		enzyme		1	1	bias	0.0011	ABCA1,ABCC3,ACSL1,ANXA5,CYP7A1,EHHADH,ETHE1,FGF1,GADD45B,HADHB,JDP2,LGALS1,LGALSL,NOCT,PLA2G7
N-cor		group		-1	1	bias	0.00134	ABCA1,ACSL1,CTSB,CTSS,CXCL14,IDH1,PLIN2,SLC44A1,SOCS1,USP18	268 (12)
CXCR4		G-protein coupled receptor		1	1	bias	0.00251	CD44,CD69,ID2,IL2RA,PGK1,RUNX2	215 (16)
Pkg		group		1	1	bias	0.00316	FOS,FOSB,HK2,SOD2	249 (20)
kawain		chemical - endogenous non-mammalian		-1	1	bias	0.00385	MYD88,NOD2,SOD2,TLR4
CDC42		enzyme		1	1	bias	0.00441	CASP3,CD86,EPS8,FOS,ITGB1	275 (19)
MMP11		peptidase		1	1		0.0076	ATF6,LDHA,PSMD1,XBP1
FABP4		transporter		-1	1	bias	0.0116	ABCA1,FABP5,MSR1,NR1H3
CCR1		G-protein coupled receptor		1	1	bias	0.0132	CTSS,FOS,RUNX2,VIM
UPF1		enzyme		-1	1	bias	0.0149	ADAM9,IL2RA,NRAS,PYGL
GCK		kinase		-1	1		0.0168	ACADM,ATP5F1A,HADH,PKLR
SLC22A5		transporter		-1	1	bias	0.0187	ACADM,HADH,HADHB,TGFBI
PITX2		transcription regulator		1	1	bias	0.025	DDIT4L,ITGB1,LDHA,NDUFB3,NDUFC2,SDHC,SOD2,VIM,ZEB2
arginine		chemical - endogenous mammalian		1	1	bias	0.0281	GCH1,HSPA5,SOD2,XBP1
acetylcholine		chemical - endogenous mammalian		1	1	bias	0.0308	FOS,MAP2K1,NRAS,RAC1
CASP1		peptidase		1	1	bias	0.0337	MLKL,RIPK2,RIPK3,VIM
S-adenosylmethionine		chemical - endogenous mammalian		-1	1	bias	0.0337	ACTG2,FOS,IL10,RAC1
CASP8		peptidase		-1	1		0.0357	CD44,CD69,CSF1,FOS,IL2RA
lysophosphatidylcholine		chemical - other		1	1	bias	0.0386	ABCA1,CD274,FABP5,ICAM1,IL2RA,NOD2
PRKCI		kinase		-1	1		0.0398	CD274,HK2,IL10,OAS1
nonylphenol		chemical toxicant		1	1	bias	0.0431	ALAS1,IL10,LCP2,S100A6
GCG		other		0.991	0.991	bias	0.00509	ACADM,CASP3,FN1,FOS,ODC1,PDHA1,TENT5A,TNFAIP6	373 (25)
BDNF		growth factor		0.989	0.989	bias	9.98e-06	ALDH7A1,ANXA2,ANXA5,BHLHE40,CASP3,CD40,CYRIA,DUSP1,FOS,FOSB,FTL,GLUL,HSPA5,KIF1B,LGALS1,MYO5A,PDLIM5,PSEN1,PTBP1,REEP5,S100A10,SLC12A5,SLC16A7,SOD2,STXBP1,TGFB2,VIM,YWHAG	283 (22)
dichlorovinylcysteine		chemical toxicant		-0.988	0.988		0.00246	HAAO,HSPA9,ODC1,PSMA1,SORD
N-Ac-Leu-Leu-norleucinal		chemical - protease inhibitor		0.988	0.988	bias	0.0307	ABCA1,CASP3,ICAM1,LAMP2,RUNX2,USF1
25-hydroxycholesterol		chemical reagent		0.987	0.987		0.00265	ABCA1,ACSL1,CYP7A1,FOS,FOSB,GPX3,HSPA5,ODC1	258 (19)
anisomycin		chemical - endogenous non-mammalian		0.986	0.986	bias	0.0407	DUSP1,FOS,HSPA5,IL10,IRS1
semaxinib		chemical drug		0.984	0.984	bias	0.0429	AIF1,CASP3,CMKLR1,CXCL11,CYP1B1,FHL1,FOS,PECAM1,SLPI
TSC22D3		transcription regulator		0.976	0.976	bias	4.14e-05	ANXA1,CASP3,CD274,CD86,DUSP1,ICAM1,IL10,IL2RA,RUNX2	162 (13)
PTPN6		phosphatase		-0.976	0.976	bias	0.000501	CASP3,CD44,CD86,FN1,IL10,IL27,NCF2,VIM	277 (16)
GJA1		transporter		-0.97	0.97		0.000946	CD40,CD69,ICAM1,IL10,IL2RA,VIM	188 (16)
FCGR2A		transmembrane receptor		0.97	0.97	bias	0.0357	CD40,ICAM1,IL10,PECAM1,USP18
HSP90B1	0.153	other		0.963	0.963	bias	0.00048	CANX,CD40,CD86,HSPA5,TLR4,XBP1	227 (15)
E2F1		transcription regulator		0.957	0.957	bias	0.0172	ADK,CALD1,CASP3,CD44,CFLAR,COX5A,CTSB,DUSP1,E2F3,EIF2AK2,FHL1,FOS,GM2A,HSP90B1,HSPA8,ICAM1,IRS1,LACTB,PLK2,PPP1R8,PSMD2,QKI,RYBP,SOD2,TAP1,VIM
CISH	0.262	other		-0.956	0.956	bias	0.0115	CISH,CSF1,GLB1,IL2RA,PECAM1,PRDM1,TGFBI
RPTOR		other		0.954	0.954	bias	0.00683	ACADM,CD86,FCGR1A,GHITM,HK2,IL10,IRS1,JAK2,LDHA,RUNX2,SPTLC1	330 (22)
oleic acid		chemical - endogenous mammalian		0.95	0.95		5.34e-09	ABCA1,ACADM,ACSL1,AQP9,ATF6,CD68,CFLAR,DEGS1,FABP5,FOS,GADD45B,HK2,HSPA5,ICAM1,IL10,NR1H3,PLIN2,PLIN3,PSEN1,TLR4,XBP1	324 (23)
mir-96		microRNA		0.943	0.943	bias	0.000108	CYP7A1,DDX58,HERC6,IFI6,OAS2,SLC39A1,SLC39A7
AGTR1		G-protein coupled receptor		0.943	0.943	bias	0.0124	CASP3,DUSP1,FN1,FOS,MGST1
15-deoxy-delta-12,14 -PGJ 2		chemical - endogenous mammalian		-0.94	0.94		0.0208	CASP3,CFLAR,CTSB,CXCL11,DDX58,FN1,FOS,GSR,ICAM1,IL10,MSR1,PECAM1,RUNX2,SOCS1
FCGR2B		transmembrane receptor		0.937	0.937		0.0101	CD40,CD86,ICAM1,IL10,SOCS1
LIPE		enzyme		-0.928	0.928		4.55e-06	ABCA1,ACSL1,CIB2,FKBP5,FOS,H3-3A/H3-3B,ID2,MAPKAPK2,MSR1,PAM,PDHA1,PLIN2,POLR2K,RUNX2,SCARB2,YWHAG	216 (13)
BCL2L1		other		0.928	0.928	bias	0.0181	CASP3,CD44,CFLAR,FN1,GSR,TNFRSF21
metyrapone		chemical drug		0.927	0.927	bias	0.00316	ABCC3,ALAS1,FOS,ICAM1	146 (8)
mir-130		microRNA		0.927	0.927		0.0209	AIF1,CD68,CD86,IL10
ceruletide		biologic drug		0.9	0.9	bias	0.0398	CFLAR,EEA1,HSPA5,XBP1
spermidine		chemical - endogenous mammalian		0.896	0.896		5.15e-06	FOS,HSPA5,OAZ1,ODC1,SAT1,XBP1	212 (16)
obeticholic acid		chemical drug		-0.896	0.896		0.00447	CD68,CYP7A1,DDAH1,FN1,ICAM1,IL10	204 (14)
USP22		peptidase		0.896	0.896	bias	0.015	ADAR,BCL2A1,FN1,MSR1,NCF2
L-triiodothyronine		chemical - endogenous mammalian		0.894	0.894	bias	3.99e-05	ABCA1,ACSL1,ACTG2,ARHGAP26,ATP8B4,CAPZA1,CASP3,CD44,CGA,CMKLR1,COQ10B,COX5A,CTH,CTSH,CXCL14,CYP7A1,DUSP1,DUSP5,ECE1,EHHADH,EIF3J,FKBP7,FOS,GPD2,ID2,KIF1B,LGALS3,NME1,NR1H3,ODC1,PGK1,PYGL,RARRES1,RGN,RUNX2,SEMA7A,SLC12A5	301 (22)
PNPLA2		enzyme		-0.89	0.89	bias	0.00623	ACADM,ACSL1,CD68,HSPA5,ICAM1,IL10,IRS1	307 (22)
methotrexate		chemical drug		0.88	0.88		2.75e-05	ABCA1,ACADM,AK4,ANXA4,CASP3,CSF1,CTSS,CXCL11,CYP7A1,DUSP1,EHHADH,FADS1,GSR,HADHB,ICAM1,LY96,MAPKAPK2,OSTF1,PHYH,RAC1,S100A11,SERPING1	271 (17)
1,4-bis[2-(3,5-dichloropyridyloxy)]benzene		chemical toxicant		0.879	0.879	bias	0.00209	ABCC3,ACADM,ALAS1,CYP7A1,ECI2,GADD45B,ICAM1,RARRES1,RTN4,SAT1,STEAP4
ITGB3		transmembrane receptor		0.875	0.875	bias	6.13e-05	CD274,CD40,CSF1,FN1,FOS,HSP90B1,IL10,LAPTM4A,RUNX2,SDHC	255 (19)
IL4R		transmembrane receptor		0.861	0.861	bias	0.00503	ACSL1,CD69,CD86,FCER1G,FLRT2,GP2,IL10,IL2RA,RUNX2	249 (19)
ATG7		enzyme		0.86	0.86		3.68e-08	ACSL1,ARPC3,CASP3,CD44,CD82,HK2,IL10,IRS1,MSR1,NRAS,PDLIM1,PECAM1,PLIN3,PRKAR1A,S100A4,SLC37A2,TLR4	256 (16)
GRN		growth factor		-0.854	0.854	bias	0.00246	CASP3,GBA,ICAM1,IL10,XBP1	189 (18)
CD69	0.418	transmembrane receptor		0.849	0.849		0.0168	CD69,IL2RA,SOCS1,TGFB2
CHIR 99021		chemical drug		0.849	0.849	bias	0.0231	CASP3,GPNMB,IL10,KLF4
THBS1		other		0.849	0.849		0.0398	CD69,FN1,ITGB1,TGFB2
CD274	0.399	enzyme		-0.834	0.834	bias	0.00026	CD69,CD86,CHKA,ICAM1,IL10,OAS1,OAS2,PECAM1	209 (16)
zerumbone		chemical - endogenous non-mammalian		-0.832	0.832	bias	0.00463	BCL2A1,CASP3,CFLAR,ICAM1	232 (10)
EPHX2		enzyme		0.831	0.831		0.00256	HEY1,HSPA5,ICAM1,XBP1	281 (17)
NCSTN		peptidase		0.826	0.826	bias	0.00645	CD68,FCER1G,PSEN1,PSENEN,VIM	161 (10)
2-deoxyglucose		chemical drug		0.823	0.823		0.00785	CASP3,CFLAR,FOS,HSP90B1,HSPA5,ODC1,PDIA3,SOD2	348 (23)
LPL		enzyme		0.822	0.822	bias	0.0357	CASP3,CSF1,ICAM1,IRS1,MSR1
sodium tungstate		chemical drug		-0.816	0.816		0.000683	ATP6V1B2,HSPA8,MAP2K1,PDHA1,SOD2,TUBB1	144 (7)
ATP2B2		transporter		0.816	0.816	bias	0.00358	BATF2,HSPA5,NUPR1,RAB11A,XBP1,ZBP1	32 (3)
Gcg		other		0.816	0.816	bias	0.0114	CTH,FABP5,FOS,MFSD2A,RARRES1,RNASE4
FASN		enzyme		0.816	0.816	bias	0.0195	EDNRB,FGF1,IL10,MRAS,PKLR,VIM
VIP		other		0.813	0.813		0.00102	CD274,CD40,CD86,CGA,FOS,IL10,IL2RA,LGALS1,TLR4,TLR8,VIM	242 (20)
luteolin		chemical drug		-0.808	0.808	bias	0.00247	CASP3,FOS,ICAM1,IL27,IRS1,SOD2,TLR4	297 (21)
NRG1		growth factor		-0.8	0.8	bias	0.0195	ABCA1,CASP3,FGF1,GPX3,IL10,MSR1,PCCB,VIM
Hbb-b1		transporter		0.798	0.798	bias	0.0038	CD44,FN1,FTL,HFE,ICAM1,NCF2,NDUFA9,PECAM1,UQCRC2	131 (7)
n-3 fatty acids		chemical drug		-0.798	0.798		0.00497	ADK,FADS1,HSPA5,IRS1,PKLR,RGN	156 (8)
progesterone		chemical - endogenous mammalian		0.793	0.793		1.09e-11	ACE,ACSL1,ATP6V1B2,BHLHE40,BMP2K,C9orf72,CASP3,CD40,CD82,CD86,CNDP2,COL15A1,CSF1,CXCL11,CYP1B1,ENPP1,FAM111A,FKBP5,FN1,FOS,GCH1,HEY1,HSPA8,ICAM1,IL10,IL27,IRS1,ITGB1,LDHA,LEPROT,LGALS1,LGALS3,LITAF,MYD88,NPC1,NR1H3,NUPR1,P2RX4,PDHA1,PDLIM1,PLA2G7,PTGER4,RNASE4,RTN4,S100A4,S100A6,SMPDL3A,SOCS1,SOD2,TGFB2,TGFBI,UGCG,VIM,WNT7B,YWHAG,ZDHHC3	345 (18)
niacinamide		chemical - endogenous mammalian		-0.788	0.788		0.00897	BCL2A1,CD40,CNNM2,ICAM1,IL10,KLF4,PMAIP1,RUNX2	261 (18)
tazemetostat		chemical drug		0.784	0.784	bias	9.86e-06	ABCB10,B3GNT2,CD44,CFLAR,CTBP2,DNM3,E2F3,EFNB1,EIF2AK2,FN1,HSPA5,HSPA9,IGF2BP3,KLF4,LGALS1,MANF,MSN,OLFM1,PDLIM5,PLCB1,PLK2,PON2,RTN4,SDC2,SEMA3C,STXBP1
methylmercury		chemical toxicant		0.784	0.784		6.13e-05	ANPEP,ARHGAP18,CASP3,CD63,CHP1,ECE1,ID2,MAPKAPK2,RTN4,YWHAQ
PARP1		enzyme		0.783	0.783	bias	0.00643	ABCA1,CD274,CD86,ECE1,FOS,ICAM1,IL10,IL2RA,SOCS1,TLR4	207 (17)
NOTCH1		transcription regulator		0.78	0.78		0.00557	CD44,CD68,CD82,CFLAR,FCER1G,FOS,FOSB,HEY1,HSPA8,ID2,IL10,IL2RA,ITGB1,MESP2,PDIA3,RUNX2,TGFB2	306 (17)
benzo(a)pyrene		chemical toxicant		0.777	0.777	bias	0.00734	ANXA1,CASP3,CYP1B1,FOS,GPC1,HK2,MAP2K1,NRAS,PDCD6,PDLIM1,PLCB1,PRKG1,PSENEN,TGFB2,TSPAN31	233 (14)
hemin		chemical - endogenous mammalian		0.777	0.777		0.0472	CD163,CD68,CRYZ,FN1,FTL,HFE,IL10
Laminin (complex)		complex		-0.776	0.776		0.00221	FN1,ID2,ITGB1,RUNX2,TGFB2,VIM	212 (18)
IL12A		cytokine		0.768	0.768	bias	0.000123	CASP3,CD86,CFLAR,ICAM1,IL10,IL27,SOCS1,STAT2	221 (17)
TNFRSF1A		transmembrane receptor		0.767	0.767		0.00849	ABCC3,CASP3,CD44,CD68,CD86,CFLAR,ICAM1,IL10,PIM1,SOD2,TLR4,TNFAIP3	269 (17)
betaine		chemical - endogenous mammalian		0.762	0.762	bias	0.00385	ATP5PB,COX5A,HSPA5,UQCRC2
bromobenzene		chemical toxicant		-0.762	0.762		0.00857	ABCC3,FOS,GSR,HSP90AA1,HSPA5,OXCT1,YWHAQ
TNFRSF4		transmembrane receptor		-0.762	0.762		0.0101	BCL2A1,IL10,PRDM1,SOCS1
DDX25		enzyme		0.761	0.761	bias	0.04	ACE,ACSL1,AIF1,BCL2L14,FABP5,GADD45B,GLUL,S100A10
GATA6		transcription regulator		0.759	0.759		0.00443	ATP6V1C1,CD163,COX5A,DAB2,DLST,IL10,NDUFA1,PECAM1,PGK1,PRDM1,SEMA3C,SLPI,TGFB2,VSIG4,WNT7B	143 (12)
SNCA		enzyme		-0.754	0.754		0.00294	AIF1,ARL8B,BHLHE40,CASP3,CD44,CD68,CTSB,DUSP1,EMP1,EPS8,GPR137B,HSP90B1,HSPA5,KIF1B,KLF4,LAMP2,LHFPL2,NCF2,NRP2,PLSCR1,PSMA3,S100A6,YWHAG,YWHAH	233 (16)
arachidonic acid		chemical - endogenous mammalian		-0.749	0.749		0.0131	ABCA1,CD40,CD86,FADS1,FOS,PECAM1,PKLR,VIM
mir-192		microRNA		-0.747	0.747	bias	0.00316	FN1,MSN,NOD2,ZEB2	188 (7)
UCP1		transporter		0.742	0.742		0.0012	ALAS1,CASP3,CD68,CTH,DDX58,GHITM,GPX3,GSR,NUPR1,ODC1,PGLS,TTLL7,UQCRC2,XPR1
S-(2,3-bispalmitoyloxypropyl)-cysteine-GDPKHPKSF		chemical reagent		0.739	0.739	bias	0.00385	CD40,CD86,ICAM1,SLC40A1	249 (17)
bortezomib		chemical drug		0.737	0.737		4.69e-08	BCL2A1,CFLAR,GADD45B,GPNMB,HSP90AA1,HSP90B1,HSPA5,ICAM1,IL10,IL10RB,IL2RA,IRS1,MAPK6,PMAIP1,PRDM1,PSMA1,PSMA3,PSMA5,PSMA6,PSMB4,PSMC1,PSMC6,PSMD11,PSMD2,TLR8,VIM,XBP1	293 (19)
corticosterone		chemical - endogenous mammalian		0.736	0.736		0.00121	ANXA1,CALD1,CGA,FKBP5,FOS,GLUL,HSPA5,IL2RA,IRS1,ITGB1,PYGL,WNT7B,XBP1	291 (21)
SOX2		transcription regulator		0.733	0.733	bias	0.00134	ABCC3,BHLHE40,CD274,CD44,CERS2,CXCL14,DUSP1,DUSP5,FOS,GADD45B,GOLGA7,HEY1,ID2,IRS1,KLF4,LPAR1,MFSD2A,MYD88,PECAM1,PLAAT3,PRDM1,QKI,SEMA6A,SLC44A1,TGFB2,TSPAN2,TTYH2,USP18,VIM,WLS	79 (5)
1-palmitoyl-2-(5-oxovaleroyl)-sn-glycero-3-phosphorylcholine		chemical reagent		0.728	0.728	bias	0.0281	BCL2A1,ICAM1,PECAM1,VIM
CD5		transmembrane receptor		0.718	0.718	bias	0.000565	CD69,CD86,ICAM1,IL10,IL10RB,IL2RA,PIM1,TLR8	198 (15)
RHO		G-protein coupled receptor		0.711	0.711		2.67e-07	ACADM,ATF6,CASP3,CD44,CTSS,FOS,HFE,HK2,PLA2G7,S100A6,SERPING1,TNFAIP3,XBP1	205 (14)
trichloroethylene		chemical toxicant		0.711	0.711		1.93e-05	ANPEP,ARHGAP18,CASP3,CD63,CHP1,ECE1,ID2,MAPKAPK2,RTN4,YWHAQ
benzene		chemical toxicant		0.711	0.711		1.93e-05	ANPEP,ARHGAP18,CASP3,CD63,CHP1,ECE1,ID2,MAPKAPK2,RTN4,YWHAQ
CLOCK		transcription regulator		0.707	0.707		0.000407	ABCB10,AK4,BHLHE40,CALD1,CD86,FGF1,FKBP5,GADD45B,GNPTAB,HIPK3,ICAM1,LGALS8,NOCT,OSTM1,PICALM,RNF11,SLC30A5,STX12,TNFRSF21,TPST1
SLC13A1		transporter		-0.707	0.707		0.0116	CD163,EDEM1,HK2,HNMT,HSPA5,HSPA8,RPN1,XBP1
DSCAM		other		-0.707	0.707	bias	0.0139	GADD45G,IRS1,JAK2,KLF4,PLCB1,SEMA7A,VIM,WNT7B
WT1		transcription regulator		0.705	0.705		1.25e-06	ANPEP,ANXA11,BCL2A1,CLIC4,CSF1,EPS8,FGF1,FOSB,GSR,HSP90B1,IL10,IL27,KLF4,LGALS3,MGST1,NDRG1,NME1,ODC1,OS9,PDIA4,PECAM1,PPIB,TMA16,TNFSF13,TRIM21	198 (7)
LGALS3	0.309	other		0.701	0.701	bias	0.0123	FN1,ICAM1,IL10,ITGB1,MSR1,PRDM1,RAC1
TRAF3		enzyme		-0.699	0.699		0.000415	ANXA4,CD86,CHKA,HSPA5,ICAM1,IL10,MPEG1,NDRG1,PYGL,TNFAIP3,XBP1	159 (14)
methylprednisolone		chemical drug		0.698	0.698		5.54e-14	ACSL1,ADK,AK4,ALAS1,ALDH3A2,ANPEP,ANXA1,ANXA2,ARSB,ASAH1,CD180,CD44,CREG1,CREM,CROT,CTSH,CTSS,DAB2,DUSP1,ECE1,EDNRB,EMP1,FABP5,FAH,FN1,FOS,GATM,GCH1,GPC1,HAAO,HNMT,HSP90B1,IDH1,IFNGR1,IGSF6,IL10,ITGB1,JAK2,KLF15,KMO,LIPA,NME1,NR1H3,ODC1,PIK3CB,PLAA,PLAAT3,PLIN2,PRDM1,RAB38,RGN,SCP2,SLC12A5,SLC39A1,SLC40A1,SNAP23,SORD,TLR4,TNFAIP3,TOMM20,UGCG,VIM	309 (23)
valproic acid		chemical drug		-0.696	0.696		7.42e-05	ATF6,CASP3,CD40,CHKA,CROT,CTSB,CYP1B1,EDEM1,EHHADH,GADD45B,GLUL,HSPA5,ICAM1,ID2,NME1,NPC2,PSMA1,PSMA3,PSMA5,PSMA6,PSMB2,PSMB4,PSMC1,PSMC6,PSMD1,PSMD11,PSMD2,S100A4,XBP1	282 (17)
RHOA		enzyme		0.692	0.692	bias	0.00328	CXCL11,FN1,FOS,ICAM1,ITGB1,PDHA1,PRKG1,RUNX2,SDC2	260 (16)
acetaminophen		chemical drug		0.673	0.673		6.08e-05	ABCC3,ACADM,AK4,ALDH7A1,CASP3,CYP1B1,FTL,GLUL,GSR,HSPA5,ICAM1,IDH1,IRS1,ITGB1,MGST1,ODC1,PECAM1,PLA2G7,PRDX6,SCP2,SLC25A5	326 (21)
diclofenac		chemical drug		0.659	0.659	bias	0.00261	ATF6,CTH,FOS,IL10,IL2RA,KLF4,LDHA,LGALS3,SOD2	226 (18)
HIPK2		kinase		-0.659	0.659	bias	0.0386	ABCB10,AVIL,LGALS3,PECAM1,RAC1,VIM
IL11		cytokine		0.655	0.655		0.0386	ANXA2,BCL2A1,CD40,FOS,ICAM1,IL10
RUNX1		transcription regulator		0.651	0.651		0.00896	ANXA2,ATF6,CSF1,CYB561,EDEM1,HSPA5,ID2,IL10,IL2RA,ITGB1,LCP2,MACROH2A1,NFE2,PLEK,RUNX2,UGCG,ZBP1	322 (20)
zoledronic acid		chemical drug		0.651	0.651		0.00908	IL2RA,LPAR1,MYD88,RUNX2,TLR4	209 (14)
EGR3		transcription regulator		-0.651	0.651		0.023	BHLHE40,EFNB1,IL2RA,SOCS1,ZEB2
MMP1		peptidase		0.651	0.651	bias	0.0289	FN1,FOS,MAP2K1,RUNX2,S100A4
AIP		transcription regulator		0.651	0.651		0.0407	CASP3,CMKLR1,CYP1B1,DUSP1,PDE4B
PTGER4	0.187	G-protein coupled receptor		-0.65	0.65		1.83e-05	ARRDC3,CD40,CD44,CD69,CYRIA,DDX58,GLIS3,HERC6,ICAM1,IL10,IL27,LHFPL2,NCF2,RUNX2,TLR8,TRIM21,USP18	259 (17)
nifedipine		chemical drug		0.647	0.647	bias	0.0365	ABCA1,ABCC3,CGA,FN1,FOS,IRS1
EFNA1		other		0.64	0.64		0.00793	CD69,FABP5,FN1,HERC6,IL2RA,NRAS,SUMO1
rotenone		chemical toxicant		0.64	0.64		0.0134	CASP3,CFLAR,FOS,GADD45G,IL10,SOD2
NR1H4		ligand-dependent nuclear receptor		-0.635	0.635		0.0215	ABCC3,ANPEP,COL15A1,CTSB,CYP7A1,DDAH1,FABP5,FN1,HSPA5,LDHA,PKLR,SEMA7A,TGFBI,TNFSF13
CASR		G-protein coupled receptor		0.632	0.632	bias	0.0164	CD44,CISH,CSF1,GADD45G,LGALS1,MYD88,NUPR1,ODC1,RAC1,TGFB2
PPARD		ligand-dependent nuclear receptor		0.624	0.624	bias	0.000125	ALDH2,ALDH3A2,CD68,ECI2,FAM32A,FN1,GPD2,ICAM1,IL10,LDHA,MFSD2A,MPEG1,OXCT1,PKLR,PLIN2,RUNX2,S100A6,SAT1,SCARB2,SORD	287 (19)
GH1		growth factor		0.622	0.622		0.0118	CISH,FN1,FOS,GTF2H1,ID2,MGST1,NRAS,SOCS1,VIM
IRF4		transcription regulator		-0.621	0.621		4.3e-12	CANX,CASP10,CD68,CFLAR,CTSS,CXCL11,HSPA8,IL10,IL2RA,ITGB1,JAK2,MANF,PDCD6,PHF11,PLSCR1,PPIB,PRDM1,PSMA1,PTGER4,RAB7A,RAC1,RGS1,RUNX2,STAT2,TNFSF13B,TRIM21,TSPAN31,XBP1,YWHAH	226 (20)
NR3C2		ligand-dependent nuclear receptor		0.61	0.61	bias	0.0102	ARPC2,BCL2A1,CYP1B1,FKBP5,FN1,GPX3,HSPA9,ICAM1,PPIB,SEMA3C,TGFBI
LDB1		transcription regulator		0.6	0.6		1.26e-05	ABCB10,ANXA1,C8orf44-SGK3/SGK3,CASP3,CSTB,FNDC3B,GALNT1,IGF2BP3,IL2RA,LGALS1,LHFPL2,NDRG1,NFE2,NOD2,OXCT1,PISD,PLSCR1,RIPK2,SCARB2,SLC40A1,SOD2,TAP1,TGFB2,THEMIS2,TNFAIP3
LMO2		transcription regulator		0.6	0.6		1.34e-05	ABCB10,ANXA1,C8orf44-SGK3/SGK3,CASP3,CSTB,FNDC3B,GALNT1,IGF2BP3,IL2RA,LGALS1,LHFPL2,NDRG1,NFE2,NOD2,OXCT1,PISD,PLSCR1,RIPK2,SCARB2,SLC40A1,SOD2,TAP1,TGFB2,THEMIS2,TNFAIP3
SP2509		chemical reagent		0.6	0.6	bias	2.98e-05	ABCB10,B3GNT2,CFLAR,CTBP2,DNM3,E2F3,EFNB1,EIF2AK2,FN1,HSPA5,HSPA9,IGF2BP3,KLF4,LGALS1,MANF,MSN,OLFM1,PDLIM5,PLCB1,PLK2,PON2,RTN4,SDC2,SEMA3C,STXBP1
PROC		peptidase		-0.6	0.6	bias	0.0212	ACE,BCL2A1,ICAM1,TLR4,TNFAIP3
BCL2		transporter		0.592	0.592	bias	0.00943	AIF1,CASP3,CTSH,FOS,ICAM1,IL10,ITGB1,NDRG1,TGFB2	217 (16)
CYP19A1		enzyme		0.588	0.588		0.000877	ACADM,CD44,CRYZ,CYP7A1,FKBP5,IRS1,PLIN2,S100A10,SLC25A5,STEAP4,WNT7B	240 (12)
TCF4		transcription regulator		-0.577	0.577	bias	4.08e-06	B4GALT1,BHLHE40,CASP3,CD40,CREM,DDX58,EDEM1,ENPP1,FAM111A,FKBP7,FRMD3,HSP90B1,ID2,JAK2,MANF,MORF4L2,PDIA4,PLK2,PRDM1,RUNX2,SDC2,SH3GLB1,STAT2,TENT5A,TNFSF13B,WLS,XBP1,YWHAG,ZBP1,ZEB2	169 (7)
thyroid hormone		chemical - endogenous mammalian		0.57	0.57		0.00918	ACE,AK4,CYP7A1,DDAH1,FOS,GCH1,GPD2,NRAS,PHYH,PKLR,RAB2A,S100A10,VIM	151 (9)
CCN1		other		0.57	0.57	bias	0.0245	FCER1G,FN1,IL10RB,ITGB1,PECAM1,TLR4,WNT7B
STAT6		transcription regulator		0.566	0.566		1.35e-08	ACSL1,ALDH2,ANXA1,CD40,CD69,CISH,CTNS,CTSB,CTSS,CYRIA,DDAH1,EHHADH,EIF2AK2,EXT1,FADS1,FCER1G,FCGR1A,FKBP5,FLRT2,FN1,GADD45B,GADD45G,GATM,GNB4,IL10,IL2RA,JAK2,KMO,LACTB,LCP2,LDLRAD3,MPEG1,PLSCR1,RIPK3,RNF19B,S100A10,SOCS1,STAT2,VIM,XBP1,ZBP1	281 (16)
FGFR2		kinase		0.564	0.564	bias	0.0135	CTSH,CYP7A1,DAB2,DRAM1,FN1,ICAM1,ID2,IL10,MRAS,RUNX2
SHC1		other		-0.562	0.562	bias	0.0268	CD69,FOS,FTL,ICAM1,SOD2
FGF1	1.253	growth factor		-0.559	0.559		0.00307	CD68,COX5A,FOS,FRMD3,GADD45G,ICAM1,IRS1,NR1H3,ODC1,PECAM1,TGFB2	319 (20)
FASLG		cytokine		0.558	0.558	bias	0.000985	CASP3,CD44,CFLAR,FOS,IL10,RUNX2,TGFB2	267 (16)
GnRH analog		biologic drug		-0.557	0.557		3.01e-07	ANXA11,ATP5F1A,ATP6V1E1,BCL2A1,BHLHE40,BST2,CASP3,CD40,CTNS,DUSP1,EDNRB,FN1,FOS,HADHB,KDSR,N4BP1,NDRG1,PABPC1,PDLIM5,PLAAT3,PPP2CB,PRCP,PSMA6,PSMB4,PSMD1,RAB5C,RGS13,TWF1,UBE2D3,VAT1,WSB2	122 (7)
CYB561A3		enzyme		0.555	0.555		0.00024	ABCA1,ACTG2,DUSP5,FTL,TTC7B
arotinoid acid		chemical toxicant		0.555	0.555	bias	0.000661	ABCA1,DUSP1,FOS,ODC1,RARRES1	311 (20)
APC		enzyme		-0.555	0.555	bias	0.0208	CD274,CD44,GLUL,HADHB,HEY1,HK2,ID2,IL10,KLF4
MFAP5		other		0.555	0.555		0.0333	DUSP1,FAM111B,GPX3,MRAS,PECAM1
mir-15		microRNA		0.555	0.555	bias	0.0478	CD69,CD82,DDX58,FGF1,OAS1,PIM1
clodronic acid		chemical drug		0.553	0.553	bias	5.74e-05	CD40,CD86,FOS,ICAM1,IL10,IL27,MSR1	302 (19)
peoniflorin		chemical drug		-0.537	0.537		0.000411	ATP5F1A,CASP3,COX5A,DDAH1,PDIA3
pioglitazone		chemical drug		0.529	0.529		0.000541	ABCA1,ABCB10,CASP3,CD86,CMKLR1,CYP7A1,FN1,FOS,HSPA5,ICAM1,IRS1,NCEH1,NCF2,PLIN2,SOD2,XBP1	301 (23)
tanespimycin		chemical drug		-0.518	0.518	bias	0.00242	BCL2A1,CFLAR,HSP90B1,HSPA5,HSPA8,HSPA9,NRAS,SOD2,TNFAIP3	247 (14)
daidzein		chemical drug		-0.508	0.508	bias	0.000316	ABCA1,ABCC3,ADK,AIF1,BMP2K,CASP3,CD86,FOSB,ID2,LCP2,ZEB2	327 (17)
NFAT (complex)		complex		0.508	0.508	bias	0.00177	AIF1,CD68,CD86,CFLAR,ICAM1
PDX1		transcription regulator		0.508	0.508		0.00586	ANXA2,ARRDC4,CD44,CREM,DUSP5,FGF1,GCH1,HSPA5,ID2,IDH1,PDE4B,PMAIP1,PTP4A1
LDLR		transporter		0.507	0.507		6.87e-07	ABCA1,CD274,CD40,CD68,CYP7A1,DUSP1,FABP5,FCGR1A,GADD45G,GATM,HK2,HSPA5,ICAM1,IL10,LCP2,MSR1,NR1H3,PKLR,PSMC6,RGS1,RUNX2,SOCS1,TAP1,UBE2D3,ZBP1	292 (19)
prostaglandin E2		chemical - endogenous mammalian		0.504	0.504		5.6e-05	ANXA2,CASP3,CD274,CD40,CD44,CD69,CD86,CSF1,EEA1,FN1,FOS,ICAM1,IL10,IL27,IL2RA,ITGB1,KLF4,NR1H3,PDE4A,PKLR,PTGER4,RUNX2,THEMIS2,TNFAIP6,VIM,ZC3H12C	272 (16)
BAPTA-AM		chemical reagent		-0.503	0.503	bias	0.000985	CISH,CXCL11,FN1,FOS,HSPA5,ICAM1,SOCS1	271 (17)
HMOX1		enzyme		-0.495	0.495		0.0278	ABCA1,CASP3,FOS,GPX3,ICAM1,IL10,MSR1,SLC25A5
POU5F1		transcription regulator		0.493	0.493	bias	1.97e-06	BCL2A1,CASP10,CASP3,CD274,CD40,CD63,CGA,CTSB,DUSP1,DUSP5,FUCA1,GADD45G,GLA,GLB1,GM2A,HEXB,HK2,IRS1,KLF4,LAMP2,LDHA,NPC2,PECAM1,PMAIP1,PSAP,RIPK2,SH3GLB1,TGFB2,TNFRSF21,USP18,VIM,WLS	236 (9)
bexarotene		chemical drug		0.493	0.493	bias	0.00488	ABCA1,ABCB10,CTH,CTSH,DUSP1,DUSP5,EHHADH,ICAM1,IL2RA,MPC2,NRP2,ODC1,TGFB2,XBP1	289 (16)
C3AR1		G-protein coupled receptor		0.485	0.485	bias	0.0195	CD40,CD86,HSPA5,IL10,TGFB2
dinoprost		chemical - endogenous mammalian		-0.48	0.48	bias	4.65e-05	ANXA4,FOS,ID2,IL2RA,LIPA,MAPK6,MGST1,PDIA4,RUNX2,SCP2,YWHAG	246 (15)
Gsk3		group		0.479	0.479	bias	0.00342	CD40,CFLAR,FOS,FOSB,ICAM1,IL10,IRS1,TNFAIP3	256 (12)
zVAD-FMK		chemical - protease inhibitor		-0.478	0.478		0.000866	ANXA5,BCL2A1,CASP3,CD163,CD40,FOS,IL2RA	222 (17)
KLF2		transcription regulator		-0.478	0.478		0.0487	ACE,CD40,CD44,CD86,CYP1B1,ITGB1,NDRG1,PECAM1,PRDM1,RUNX2,TGFB2
calcitriol		chemical drug		0.474	0.474		2.55e-05	ABCC3,ACSL1,ANXA2,CD163,CD44,CD69,CISH,CSF1,CYP7A1,DDAH1,DUSP1,FN1,FOS,GSR,HK2,HSPA9,ID2,IDH1,IL10,IL2RA,KLF4,LDHA,LGALS1,MYD88,NOD2,ODC1,OXCT1,PDHA1,PISD,PNPT1,RARRES1,TAP1,TGFB2,TLR4,TLR8,TNFAIP3	283 (17)
Nr1h		group		-0.472	0.472	bias	0.00494	ABCA1,ACE,CD40,CSF1,CYP7A1,ECE1,FGF1,IL10,NPC1,RGN,TAP1,TLR4	193 (16)
desipramine		chemical drug		0.463	0.463		0.000822	ASAH1,FOS,IL10,PDE4A,PDE4B	286 (17)
zinc		chemical drug		-0.456	0.456		0.00636	CD86,IL10,LIPA,MAP2K1,PDE4A,PDE4B,SLC30A5,SLC39A7	219 (21)
MMP9		peptidase		0.453	0.453		0.00328	CD274,CD68,CTSB,DDAH1,FOS,IL10,ITGB1,VIM,XPR1	265 (18)
heme		chemical - endogenous mammalian		0.452	0.452	bias	0.00333	ALAS1,CD163,CD86,CSF1,ICAM1,IL10,PRDM1	154 (14)
2-amino-5-phosphonovaleric acid		chemical - other		-0.451	0.451		0.00839	CCDC126,DUSP1,EXT1,FOS,FOSB,GADD45B,GADD45G,LHFPL2,OLFM1,PRKAB2,TNFAIP3	119 (4)
ANXA1	0.198	enzyme		-0.447	0.447	bias	5.22e-05	ANXA1,ANXA2,ANXA4,CD69,CD86,CSF1,IL2RA,TLR4	231 (13)
IL27RA		transmembrane receptor		0.447	0.447	bias	0.000368	CD44,CD69,CD86,IL10,IL27,IL2RA,PRDM1	256 (16)
CREM	0.159	transcription regulator		0.447	0.447		0.000785	ABCA1,ACE,ADAM9,ANXA4,BHLHE40,CD86,CGA,CREM,DUSP1,FOS,GADD45B,GPD2,NPC2,PGK1	201 (13)
PRKN		enzyme		-0.447	0.447	bias	0.00134	CTSB,FN1,ICAM1,PDHA1,PLK2,PRDX6,PSEN1,TOMM20,UQCRC2,XBP1	304 (21)
rifaximin		chemical drug		0.447	0.447		0.00177	ANXA11,ANXA5,HSP90AA1,NDRG1,PGK1
bufalin		chemical reagent		-0.447	0.447		0.00333	FOS,HSPA5,YWHAG,YWHAH,YWHAQ
PAK2		kinase		0.447	0.447		0.00814	CD69,DUSP1,S100A6,TUBB1,ZEB2	177 (12)
sodium arsenite		chemical drug		0.447	0.447	bias	0.0114	CISH,FOS,GADD45B,HK2,LITAF,SOCS1
PLAU		peptidase		0.447	0.447	bias	0.0271	FCGR1A,FN1,HSPA5,ICAM1,OAS1,SLPI
WNT5A		cytokine		-0.441	0.441		0.0303	ARPC3,CD40,COX7C,FN1,ID2,IGF2BP3,IL10,PRKAR2A,RUNX2,TLR4,VIM
INS		other		-0.434	0.434		0.000105	ACADM,ALDH3A2,AQP9,ATP5F1A,DUSP1,FOS,FOSB,HSPA5,ICAM1,IRS1,NR1H3,PLIN2,PLK2,SDHC,UGCG,XBP1	314 (22)
sulforafan		chemical drug		-0.431	0.431		0.0135	CASP3,CD44,CRYZ,FOS,FTL,GSR,ICAM1,OAS1,USP18,VIM
galactosylceramide-alpha		chemical reagent		0.428	0.428	bias	0.0124	CASP3,CD40,CD69,CD86,IL10,LGALS3
MMP3		peptidase		0.426	0.426		0.00788	ADAR,NDRG1,PLCB1,PNPT1,PSMA6,RAC1,TOP1,TRA2B,VIM
VDR		transcription regulator		0.423	0.423		0.00213	ABCC3,ACE,CD44,CISH,CSF1,GADD45G,HK2,ICAM1,LGALS1,MYD88,NOD2,NUPR1,ODC1,PLIN2,RAC1,RUNX2,SOCS1,TGFB2	235 (22)
tacrolimus		chemical drug		-0.42	0.42	bias	0.00624	CASP3,CISH,FN1,FOS,FOSB,IL10,IL2RA,NME1,ODC1,PLIN2,RUNX2,SCP2,SDCBP,SLC12A5,SOD2,WLS,XCR1	222 (15)
WNT3A		cytokine		0.41	0.41	bias	0.000295	ARHGAP18,ARRDC4,ATF6,CD274,CD44,CD68,COX5A,EFNB1,FN1,GADD45G,GPNMB,IL10,IRS1,KLF4,NDUFC2,PRDM1,RUNX2,SDHC,SLPI,TGFB2,VIM,WNT7B,XBP1	279 (16)
CDKN2A		transcription regulator		-0.41	0.41		0.00329	CSF1,CXCL14,DUSP1,DYNLRB1,E2F3,EPS8,FAM111A,FN1,GADD45G,GLB1,IGF2BP3,JAK2,ODC1,PMAIP1,PSMA5,RMI1,S100A6,TGFBI,TLR4,VIM,XCR1	313 (22)
vorinostat		chemical drug		-0.399	0.399		0.00927	CASP3,CD69,CFLAR,CHKA,CISH,DUSP1,HSPA5,ICAM1,IL10,KLF4,NDRG1,NFE2,PMAIP1,PRDM1,RUNX2,SOCS1,VIM	313 (22)
INPP5D		phosphatase		-0.393	0.393	bias	0.0164	CD69,CD86,IL10,IL2RA,PECAM1
SUMO3		other		0.391	0.391		0.00571	CTH,HSPA8,IRS1,RNASE4,TNFRSF21
THRA		ligand-dependent nuclear receptor		0.391	0.391		0.0118	CD44,CGA,CTSB,CTSH,CYP7A1,EHHADH,FOS,GPD2,LAMP2,NME1,TOMM20
SUMO2		enzyme		0.391	0.391		0.0124	CTH,HSPA8,IRS1,RNASE4,TNFRSF21
TNFRSF9		transmembrane receptor		0.391	0.391		0.0164	ANPEP,BCL2A1,CD40,CD86,IL10
Hsp27		group		0.378	0.378		6.26e-05	CASP3,CD163,CD274,CD86,CSF1,GBA,GCH1,IL10	233 (16)
PIM1	0.166	kinase		0.378	0.378	bias	0.000758	CD44,GLB1,ID2,IL10,IL2RA,PIM1,SOCS1	291 (23)
RASSF1		other		0.378	0.378	bias	0.000985	BHLHE40,CREG1,EPB41L3,FOS,KLF4,PLK2,TUBB1
HIC1		transcription regulator		-0.378	0.378		0.00367	CXCL14,FADS1,KAZN,LGALS8,RIN2,SMPDL3A,SRGN
LEF1		transcription regulator		-0.378	0.378	bias	0.0334	ARRDC4,ATF6,C3orf70,CASP3,CD274,CD44,FN1,ID2,PRDM1,RUNX2
chloroquine		chemical drug		-0.373	0.373		1.86e-05	CD40,CD69,CD86,DDX58,DRAM1,FN1,IRS1,PSEN1,RUNX2,SOCS1,TNFSF13B	256 (18)
VCAN		other		0.372	0.372		4.42e-05	CASP3,FABP5,FN1,GLB1,GLIS3,ICAM1,IFI6,IL10,ITGB1,LGALS3,MX2,OAS2,PAM,RNASE4,SERPING1,SMPDL3B,SOD2	239 (18)
mir-148		microRNA		0.371	0.371	bias	0.0308	ABCA1,SOCS1,STX12,VIM
APOA1		transporter		0.369	0.369	bias	0.000637	ABCA1,CHKA,HSPA5,ICAM1,MYD88,RAC1,SOD2,TLR4	238 (17)
aspirin		chemical drug		-0.357	0.357	bias	0.00189	ABCA1,CD40,CD86,CROT,CSF1,EDNRB,EMP1,HEY1,ICAM1,LAMP2,NPC1,PECAM1,PMAIP1,SCARB2	280 (19)
ID3		transcription regulator		0.342	0.342		0.00695	CD44,CSF1,DUSP1,FCER1G,GADD45B,GADD45G,ICAM1,IFNGR1,IL10,JAK2,JDP2,LGALS1,PRDM1,SEMA7A	185 (12)
NPC1	0.199	transporter		-0.339	0.339	bias	6.65e-06	ABCA1,CD68,CHKA,CTSB,CYP7A1,KLF4,LGALS3,LIPA,NPC1,NPC2,STAT2,TLR4,XBP1	243 (16)
fenretinide		chemical drug		0.332	0.332		0.00221	AP2M1,BCL2A1,CASP3,CFLAR,MAPK6,NCF2,PMAIP1,PRKAR2A	175 (10)
deoxycholate		chemical - endogenous mammalian		0.332	0.332		0.0333	CASP3,CFLAR,CYP7A1,GLUL,HSPA5
RLN2		other		0.328	0.328		0.0076	EDNRB,FOS,TGFB2,TLR4	110 (7)
mir-183		microRNA		-0.323	0.323		1.74e-06	CYP7A1,DDX58,HERC6,IFI6,IRS1,ITGB1,KLF4,OAS2,SLC39A1,SLC39A7	146 (10)
ERBB2		kinase		0.321	0.321		1.9e-11	ACP2,ALAS1,ANXA2,ATP6AP2,ATP6V1A,CD164,CD82,CHMP2B,CPM,CYB561,DPY19L3,EHHADH,EMP1,EXT1,FN1,FRRS1,FUT10,GNPTAB,GPC1,GPD2,GPX3,GXYLT2,HADHB,ICAM1,ID2,IDH1,ITGB1,KLF4,LDHA,LGALS1,LGALS3,LITAF,NCF2,NDRG1,NPC1,NPC2,NR1H3,OSTM1,PDHA1,PDIA4,PHYH,PLIN2,PSEN1,QKI,S100A4,S100A6,SLPI,SRP19,STEAP4,TAP1,TAX1BP3,TGFBI,TMX3,TNFAIP3,TOP1,VIM,WSB2,XBP1,ZEB2	327 (19)
FOXO3		transcription regulator		-0.321	0.321		2.77e-08	AGFG1,ANXA1,CERS5,CFLAR,CTSB,EDNRB,FABP5,FN1,FOS,FOSB,GADD45B,GLUL,GPX3,ICAM1,IL10,IL10RB,LCP2,NAMPT,NDRG1,NRP2,NUPR1,PECAM1,PMAIP1,PRCP,PRDM1,RTN4,RUNX2,SH3GLB1,SLC40A1,SOD2,TGFB2,VIM	293 (19)
tetrachlorodibenzodioxin		chemical toxicant		0.319	0.319		1.3e-05	AIF1,B4GALT1,CD86,CGA,CYP1B1,DOCK7,FOS,GALNT1,GHITM,HSPA8,IDH1,IL10,IL2RA,IRS1,ITGB1,KIF1B,LPAR1,M6PR,MANF,MESP2,NME1,ODC1,PDE4B,PRDM1,PSMA1,RAB10,S100A4,SAT1,SEMA3C,SLC25A5,SLC35F6,SLC40A1,STEAP4,TGFB2,TUBA8	300 (21)
THRB		ligand-dependent nuclear receptor		-0.319	0.319		0.0485	BCL2L14,CGA,CTSH,CYP7A1,E2F3,EHHADH,FOS,GCH1,NME1,NR1H3,NRAS,PAM,PHYH,RUNX2,TGFBI
ADM		other		-0.312	0.312	bias	0.0195	ACE,FN1,FOS,ICAM1,PRKG1
MYCN		transcription regulator		-0.308	0.308		6.19e-05	ABCA1,ABCB10,ABCC3,EMP1,FN1,HK2,ID2,ITGB1,LDHA,LGALS1,MYL12A,NDRG1,NME1,ODC1,PDIA4,PDLIM1,PMAIP1,PTDSS1,RNF11,S100A10,SDC2,SLC16A7,SORD,VIM,ZEB2,ZFAND5	253 (11)
CALCA		other		-0.308	0.308	bias	9.83e-05	CD86,CREM,FOS,GADD45B,ICAM1,ID2,IFNGR1,IL2RA,LGALS1,ODC1,PDLIM1,PRDM1,PTGER4,RAB7A,RUNX2,TNFAIP3,ZEB2	235 (18)
MTOR		kinase		0.305	0.305	bias	1.04e-09	ACADM,ATP5PB,AVIL,BCL2A1,CASP3,CD274,CD40,CD86,CFLAR,DUSP1,FABP5,FN1,HADHB,HK2,HSP90B1,IL10,IQSEC2,IRS1,JAK2,LDHA,OAS1,PDE4A,PDHA1,PECAM1,PIM1,PPIB,PRKAR1A,PRKAR2A,PTBP1,RHEB,RUNX2,STX12,TLR4,TNFSF13,UQCRC2	233 (16)
prednisolone		chemical drug		0.305	0.305	bias	2.72e-06	CASP3,CD163,CD86,CFLAR,CTSB,CTSS,DRAM1,DRAM2,DUSP1,FKBP5,GM2A,GPX3,HEY1,HSP90AA1,HSPA8,IGF2BP3,IL10,MAP2K1,PGK1,SDC2,SOCS1,SOD2,SRGN,TNFAIP3	312 (17)
metronidazole		chemical drug		0.302	0.302		0.00254	ABCC3,ACP2,CD63,CD69,CSF1,CTSB,FOS,IL10,LAMP2,LGALS1,LGALS3
HOXA10		transcription regulator		0.302	0.302	bias	0.00842	COL15A1,ELOC,FCER1G,FN1,HSP90AA1,ID2,MSN,NCF2,PTGER4,RNASE4,SAT1,TNFSF13B,YWHAG
IRF6		transcription regulator		0.298	0.298	bias	0.000637	CD69,CD86,IL10,KLF4,P2RX4,SOCS1,SOD2,TLR4	153 (15)
berberine		chemical drug		0.294	0.294	bias	0.00254	ATP5F1A,CASP3,CD40,CD86,CFLAR,CYP7A1,FN1,ICAM1,IL10,SAT1,VIM	211 (16)
Immunoglobulin		complex		-0.293	0.293		4.16e-17	ACSL1,AIF1,ANPEP,AQP9,ATP5F1A,BCL2A1,CASP3,CD163,CD164,CD274,CD40,CD44,CD63,CD68,CD69,CD86,CISH,COX7A2,CSF1,CTH,CTSH,CXCL11,CYP1B1,CYP7A1,DLST,DUSP1,EDNRB,EIF2AK2,EXT1,FCER1G,FCGR1A,FGF1,FKBP5,FN1,FOS,FOSB,HEY1,HK2,ICAM1,IFI30,IL10,IL10RB,IL27,IL2RA,JAK2,KLF4,LGALS1,LGALS3,MFSD2A,MICAL2,NAMPT,NCF2,NDUFA1,NDUFB3,OAS1,OAS2,PDHA1,PECAM1,PGK1,PHF11,PKLR,PLEK,PLSCR1,PPA1,PRDM1,RRBP1,RUNX2,SAT1,SCP2,SD…	327 (19)
trans-hydroxytamoxifen		chemical drug		0.287	0.287		0.0115	COL15A1,CRYZ,CTSH,FN1,LDHA,NDRG1,XBP1
PTP4A1	0.126	phosphatase		-0.285	0.285	bias	0.00643	ANXA5,B3GNT2,C1orf21,COL15A1,NME1,NRAS,PECAM1,PPA1,SYCP2,VIM
selumetinib		chemical drug		-0.277	0.277		0.00333	CD274,FOS,FOSB,GPNMB,RUNX2	277 (15)
bardoxolone		chemical drug		-0.277	0.277	bias	0.0168	CFLAR,CRYZ,GSR,IRS1
atorvastatin		chemical drug		-0.265	0.265		7.7e-06	ABCA1,ABCC3,CASP3,CD40,CD69,CYP7A1,DUSP1,FOS,FOSB,GADD45B,GSR,ICAM1,IL10,IL2RA,NR1H3,PNPT1,RAC1,RGS1,RHEB,TLR4,TMEM106A	252 (18)
MMP2		peptidase		-0.261	0.261		0.00265	ABCA1,ATF6,CD44,FN1,JAK2,NR1H3,RAC1,SOCS1	176 (16)
NR3C1		ligand-dependent nuclear receptor		-0.258	0.258		1.1e-07	ABCA1,ANXA1,ARPC2,BCL2L14,BHLHE40,CAPN2,CASP10,CD69,CGA,CYP7A1,DEGS1,DUSP1,EMP1,FCER1G,FKBP5,FN1,FOS,GADD45B,GLUL,GPX3,ICAM1,IDH1,IFI6,IL10,LGALS8,MFSD2A,MPC2,MYD88,NAMPT,NOD2,PDE4B,PIK3CB,PLIN2,PLK2,PPP2R1B,PRKAR1A,PSEN1,PSMA6,PYGL,RAB11A,RIPK2,RNF11,RTN4,RUNX2,SEMA3C,SGPL1,SH3GLB1,SLC19A2,TNFAIP3,TNFAIP6,TNFRSF21,UGCG,YWHAG,YWHAH	363 (18)
OGA		enzyme		0.258	0.258		0.000265	ACADM,CD40,CD44,CD68,CD86,DLST,EPS8,GADD45G,NDUFA9,NDUFC2,PRKG1,PYGL,SOCS1,STAT2,TGFBI
PIK3CA		kinase		-0.254	0.254		0.00857	CALD1,CD44,GSR,IRS1,ITGB1,PIK3CB,VIM	272 (19)
AVP		other		0.254	0.254	bias	0.0248	EDNRB,FOS,HSPA5,RUNX2,S100A6
MOG		other		0.246	0.246	bias	0.000442	CD274,CD40,CD44,CD86,ICAM1,IL10,IL27,PECAM1	217 (18)
CFTR		ion channel		0.239	0.239		0.0288	ABCA1,FADS1,GSR,HADH,OXCT1,SCP2,TNFAIP3
[truncated: 995 more rows]

## Sheet: LPS_Val_down
Upstream Regulator	Expr Log Ratio	Molecule Type	Predicted Activation State	Activation z-score	|z-score|	Flags	p-value of overlap	Target Molecules in Dataset	Mechanistic Network
[truncated: 285 more rows]

[truncated: 2 more sheets: LD_Val_up, LD_Val_down]
